# Supplementary material for: Identification and Characterization of the Wilms Tumor Cancer Stem Cell
Source: Adv Sci (Weinh). 2023 Apr 28;10(20):2206787. doi: 10.1002/advs.202206787 (PMC10369255; doi:10.1002/advs.202206787)
Supplement: Supplementary file 2 — Supporting Tables [file ADVS-10-2206787-s001.zip]

Archive with 9 entries (9 files):
- SupplementaryDataset#1 .xlsx
- SupplementaryDataset#2 .xlsx
- SupplementaryDataset#3.xlsx
- SupplementaryDataset#4 .xlsx
- SupplementaryDataset#5 .xlsx
- SupplementaryDataset#6 .xlsx
- SupplementaryDataSet#7 .xlsx
- SupplementaryDataSet#8 .xlsx
- SupplementaryDataSet#9 .xlsx
