# Supplementary material for: Identification and Characterization of the Wilms Tumor Cancer Stem Cell
Source: Adv Sci (Weinh). 2023 Apr 28;10(20):2206787. doi: 10.1002/advs.202206787 (PMC10369255; doi:10.1002/advs.202206787)
Supplement: Supplementary file 2 — Supporting Tables [file ADVS-10-2206787-s001.zip › SupplementaryDataset#1 .xlsx]

## Sheet: WT_hFK_Annotated_
GeneName	PValue	TranscriptType	WT3_RPKM	WT4_RPKM	WT5_RPKM	hFK17P_RPKM	hFK17p2P_RPKM	hFK17p5P_RPKM
A1BG	0.895508	retained_intron	0.0314697	0.227357	0.0334284	0	0.0522405	0.139292
A1BG-AS1	0.565948	antisense_RNA	0	0.0705674	0.0311267	0	0.0252946	0.0189147
A2M	0.0846962	processed_transcript	3.50088	72.7944	6.56631	8.90515	3.77651	0.623515
A2M-AS1	0.0903882	antisense_RNA	1.95433	1.65597	1.38398	0.713498	0.0865131	0
A2ML1	0.00333098	protein_coding	0.104265	0.0239135	0.711995	0	0.022748	0.00824106
A2ML1-AS2	0.000357356	antisense_RNA	1.84268	0.493062	1.30492	0	0.0407853	0
A2MP1	0.333652	processed_transcript	0	0.0276777	0	0	0.0045789	0
A4GALT	0.530308	processed_transcript	3.44784	4.65596	2.05371	1.97093	1.79943	1.46191
AAAS	0.678669	processed_transcript	1.10646	1.01649	1.22757	0.760675	1.49634	0.86839
AACS	0.359042	retained_intron	1.07567	1.70481	2.48056	0.49356	0.932192	0.859649
AACSP1	0.643443	processed_transcript	0	0	0	0	0.00401744	0
AADAC	0.0760782	protein_coding	0	0.322883	0	0	2.42378	0.0463632
AADACL4	0.40594	protein_coding	0.301862	0.605789	0	1.20548	0.0601318	0.167013
AADAT	0.782097	protein_coding	1.56215	1.87286	0.215505	0.912739	0.672216	0.654776
AAED1	0.598816	processed_transcript	2.55452	3.61085	8.52399	2.41701	2.81168	2.73198
AAGAB	0.923054	protein_coding	9.61905	11.3781	7.84992	6.54778	7.66619	8.15951
AAK1	0.602972	processed_transcript	1.68226	1.95615	4.79466	1.11355	1.60568	1.87492
AAMDC	0.300524	processed_transcript	0.277479	0.3898	0.405282	0.389239	0.495169	0.566115
AAMP	0.00266106	protein_coding	2.26971	2.48958	2.13492	9.94425	8.23965	10.2907
AANAT	0.0230114	protein_coding	0	0.0454414	0.481052	0	0.0150353	0.0260999
AAR2	0.132824	protein_coding	32.8381	37.1481	34.7669	13.152	10.2979	10.3435
AARS	0.127011	retained_intron	7.72774	5.59067	9.6951	15.3716	14.3486	10.5805
AARS2	0.360182	protein_coding	1.49822	1.99063	1.42684	1.54604	2.42876	2.08185
AARSD1	0.0897615	retained_intron	0.552989	0.473499	0.939854	0.128587	0.188491	0.219269
AASDH	0.849563	protein_coding	0.598988	0.915128	0.554171	0.0361394	0.517696	0.774172
AASDHPPT	0.0414047	retained_intron	2.38974	4.36149	2.49059	7.50339	8.24542	5.93321
AASS	0.245325	nonsense_mediated_decay	0.669937	0.142677	0.261417	0.612343	0.619152	0.431177
AATBC	0.457672	antisense_RNA	0.0962649	0.0257585	0.102257	0	0.0553981	0.0295895
AATF	0.597477	nonsense_mediated_decay	4.15517	4.68904	10.1709	9.52203	4.40252	5.24207
AATK	0.809115	protein_coding	0.0223869	0.0539124	0.0475607	0	0.0148651	0.0588343
AB015752.1	0.762597	lincRNA	0	0	1.30268	0.578593	0.38001	0.22617
ABAT	0.00589505	protein_coding	4.28713	2.7173	0.996182	0.097522	0.455472	0.337676
ABCA1	0.264101	processed_transcript	4.65233	12.9328	1.15311	0.261307	1.62926	3.84356
ABCA10	0.0300723	nonsense_mediated_decay	0.031552	0.0569878	0.175958	0	0.0089041	0.0203665
ABCA11P	0.246452	processed_transcript	0.208382	0.111517	0.0737842	0.080759	0.38743	0.188953
ABCA12	0.282674	protein_coding	0.0856701	0.0916941	0.121337	0	0.0549896	0.0355495
ABCA13	0.639694	nonsense_mediated_decay	0.0343083	0.0236062	0.0624749	0.000495512	0.0234319	0.03706
ABCA17P	0.0984882	processed_transcript	0.1709	0.0857423	0.431151	0.0669525	0.0453917	0.0590969
ABCA2	0.0212718	retained_intron	0.164405	0.0828073	0.499945	0.0541012	0.0351046	0.0300233
ABCA3	0.756609	protein_coding	0.579854	0.588962	0.653656	0.226119	0.447891	0.947182
ABCA4	0.0263981	protein_coding	1.49686	0.229516	0.0178655	0	0.0748238	0.0465268
ABCA5	0.269674	protein_coding	0.280825	0.558204	0.731555	0.000675989	0.19535	0.242926
ABCA6	0.0901725	processed_transcript	0.120291	0.115874	0.306667	0	0.0111824	0.0754279
ABCA7	0.0921291	retained_intron	0.0673516	0.624758	1.03341	0	0.0601264	0.170449
ABCA8	0.672705	retained_intron	0.0531623	0.0373409	0.0141178	0.0470289	0.0180914	0.0373796
ABCA9	0.164183	retained_intron	0.390731	0.0104551	0.0276701	0.0658385	0.0121076	0.0192162
ABCB1	0.0315639	protein_coding	0.0350247	0.0281156	0.0992127	0.0542956	0.509323	0.0882792
ABCB10	0.113609	protein_coding	1.64358	6.09761	2.40649	7.38771	7.96986	4.1085
ABCB4	0.775594	protein_coding	0.0674554	0.0812234	0.0119423	0	0.0791309	0.074643
ABCB5	2.98105e-05	nonsense_mediated_decay	0.0309587	0.0248517	0.0986569	0	0.00102784	0
ABCB6	0.386423	retained_intron	0.0305127	0.0367406	0.16206	0.0246788	0.0415346	0.025323
ABCB7	0.60705	protein_coding	1.47702	1.62865	1.77585	0.365935	1.40647	0.886051
ABCB8	0.86728	protein_coding	0.153818	0.145925	0.586726	0.000706867	0.408082	0.357179
ABCB9	0.774361	protein_coding	0.119173	0.0457526	0.0660473	0.000523845	0.0598651	0.160061
ABCC1	0.699254	protein_coding	0.458769	0.862088	0.62023	0.66094	0.300473	0.162487
ABCC10	0.219051	processed_transcript	0.212406	0.531579	0.72997	0.775604	0.732578	0.729312
ABCC11	0.657926	retained_intron	0.0276142	0.00738898	0	0.000930604	0.0140577	0.00169759
ABCC12	0.0034392	nonsense_mediated_decay	0.00725126	0	0.0462156	0	0.000481491	0.00133732
ABCC13	0.539146	processed_transcript	0.046438	0	0	0.00782485	0.0452251	0.00713697
ABCC2	0.296323	processed_transcript	0.439357	0.403072	0.366696	0	0.143785	0.225723
ABCC3	0.000232794	nonsense_mediated_decay	8.39221	1.15469	2.12734	0.157479	0.1905	0.239636
ABCC4	0.0961585	processed_transcript	5.16519	3.71551	1.46074	5.64929	5.93412	9.29243
ABCC5	0.0845145	protein_coding	0.891188	2.71496	2.24249	0.613711	0.483108	0.453332
ABCC6	0.075778	protein_coding	0.0201992	0.0486439	0.0321846	0.00714751	0.00938872	0.00465656
ABCC6P1	0.559785	processed_transcript	0	0.104085	0	0	0.0401787	0
ABCC8	0.000355186	retained_intron	0	0.267686	0	0.00084284	0.000553562	0
ABCC9	0.49005	protein_coding	0.966362	0.733112	0.0451214	0.192179	0.515455	0.0332942
ABCD1	0.406109	processed_transcript	0.222065	1.8539	0.754837	0.116744	0.439411	0.597935
ABCD2	0.0005409	protein_coding	0	0.122476	0.648281	0	0.010131	0
ABCD3	0.571236	processed_transcript	3.47442	3.19158	1.40778	2.14199	3.53311	2.57299
ABCD4	0.498302	nonsense_mediated_decay	2.0192	1.62089	1.99639	0.60536	1.08499	1.16659
ABCE1	0.00427379	protein_coding	2.15553	3.47495	3.46293	11.3303	14.5483	9.41929
ABCF1	0.0357607	protein_coding	1.96688	2.66243	2.72428	6.8838	4.53396	6.3231
ABCF2	0.506035	processed_transcript	8.15522	9.2226	14.5454	15.0331	11.2803	7.98001
ABCF3	0.92714	retained_intron	1.56212	2.2425	2.6162	1.25884	1.60359	1.63184
ABCG1	0.0600818	protein_coding	0.805794	2.88014	0.31535	0.301854	0.296252	0.216656
ABCG2	0.423037	protein_coding	0.0247297	0.13896	0.0788068	0.095007	0.223322	0.0159628
ABCG4	0.000387515	retained_intron	0.070125	0.0703649	0.0186225	0	0.00349228	0
ABCG5	0.670305	protein_coding	0.0424737	0.0340952	0.0225587	0	0.0606364	0.0469994
ABCG8	0.0163453	protein_coding	0	0.285748	0.189062	0	0.0118183	0.0246185
ABHD1	0.0732174	nonsense_mediated_decay	0.196453	0.0175223	0.0695604	0	0.00724706	0.0342182
ABHD10	0.715207	nonsense_mediated_decay	3.52012	4.26866	3.42099	2.32462	4.19986	3.58442
ABHD11	0.0851148	protein_coding	0.992463	0.590139	0.409981	0.449665	1.59748	2.49979
ABHD12	0.116593	protein_coding	3.00895	6.39632	2.75231	6.42495	6.48231	9.08437
ABHD12B	0.331468	processed_transcript	0.183889	0.131213	0.108519	0.206569	0.134314	0.226092
ABHD13	0.393634	protein_coding	3.92737	9.24298	5.87847	5.11213	9.47407	8.132
ABHD14A	0.117403	retained_intron	0.222023	0.463389	0.943371	0.969696	1.05262	1.14651
ABHD14B	0.12204	processed_transcript	0.113216	0.272648	0.661446	0.429233	0.632737	1.0614
ABHD15	0.073796	protein_coding	2.91766	7.29249	26.062	4.88053	1.21965	1.01504
ABHD15-AS1	0.138693	antisense_RNA	1.26095	1.01221	0	0	0.251185	0
ABHD17A	4.48467e-05	protein_coding	0.0934343	0.112505	0.281208	1.5728	1.90881	2.07067
ABHD17AP6	0.313183	unprocessed_pseudogene	0	0	0	0	0.0301998	0.0629088
ABHD17B	0.958117	protein_coding	14.7171	15.1199	10.3577	11.1746	11.8152	5.76909
ABHD17C	0.533957	processed_transcript	1.68874	4.18576	2.92681	3.08816	2.43154	3.64448
ABHD18	0.34152	protein_coding	1.63175	1.45995	2.40136	0.170126	0.898399	1.14418
ABHD2	0.136706	protein_coding	10.6088	17.4003	18.5461	4.4383	4.27277	6.13155
ABHD3	0.34193	processed_transcript	1.97219	3.11881	2.57679	2.67182	2.82602	4.05188
ABHD4	0.182926	protein_coding	2.93597	3.96188	8.49581	2.24412	1.62179	1.29299
ABHD5	0.719089	nonsense_mediated_decay	7.31868	5.77369	4.60198	4.59262	3.95757	7.46243
ABHD6	0.0608709	protein_coding	1.89836	6.33743	2.6887	0.362526	0.810342	1.2476
ABHD8	0.129828	protein_coding	1.84744	0.474563	0.235492	0.463208	2.58593	2.81431
ABI1	0.868733	protein_coding	3.04539	3.52851	4.4291	2.70186	2.20069	2.50987
ABI2	0.264022	nonsense_mediated_decay	4.04417	3.03225	1.15406	0.788028	1.55551	0.751196
ABI3	0.995254	protein_coding	0.431192	6.64577	3.43523	3.47442	1.42013	2.67595
ABI3BP	0.958418	protein_coding	0.302632	0.0285805	0.176493	0.0227972	0.28803	0.0859085
ABL1	0.469248	protein_coding	15.0095	17.6676	10.5294	9.05732	7.77353	4.26484
ABL2	0.00660163	retained_intron	6.48774	8.27546	22.4788	1.15043	1.87993	1.91431
ABLIM1	0.127313	retained_intron	3.03838	3.29621	8.53649	1.07013	1.6374	1.72167
ABLIM2	0.0304875	processed_transcript	0.17035	0.149178	0.0493509	0	0.0334201	0.00428413
ABLIM3	0.384061	protein_coding	0.0163844	0.118372	0.365489	0.23025	0.15612	0.297639
ABO	0.100216	protein_coding	0.131103	0.0841933	0.0557055	0	0.0278573	0.0241788
ABR	0.473284	processed_transcript	0.138649	0.166948	0.294557	0.207926	0.221338	0.237059
ABRACL	0.00118059	protein_coding	7.11675	14.5019	21.1284	55.2545	76.0094	112.102
ABRAXAS1	0.281331	protein_coding	1.05623	0.511219	0.527988	0.37846	0.236189	0.211984
ABRAXAS2	0.591211	protein_coding	20.7269	13.5784	10.7133	7.83605	8.32628	8.56052
ABT1	0.262815	protein_coding	8.31536	16.8496	22.6398	27.7019	19.7809	19.5046
ABTB1	0.405498	processed_transcript	0.50886	0.640572	2.17442	0.689844	0.351711	0.414846
ABTB2	0.336594	protein_coding	4.60228	7.77222	6.1801	1.45294	1.78168	4.46009
AC000068.1	0.216161	antisense_RNA	1.24894	1.73171	2.53274	0	0.753915	0.659599
AC000089.1	1.36184e-05	processed_pseudogene	5.94314	4.05516	5.3661	0.240342	0.217047	0.109607
AC000120.1	0.82856	sense_overlapping	0	0	0.477348	0	0.079571	0.34532
AC000123.1	0.0228611	antisense_RNA	1.84031	1.8466	6.84199	0	0.549893	0.59395
AC000123.2	0.0638331	TEC	1.54753	0.828174	10.4111	0	0.822062	0.903781
AC000123.3	0.678711	TEC	0.239469	0.0768924	0.661374	0.00484209	0.63286	0.401895
AC000403.1	0.36329	lincRNA	0	0.160046	0	0.241883	0.0264774	0.0367699
AC001226.1	0.0247675	lincRNA	1.76533	0	0	0	0.0879149	0
AC001226.2	0.788608	nonsense_mediated_decay	0.198242	0.212182	0.175484	0.0300635	0.20184	0.127963
AC002044.1	0.544138	sense_intronic	7.49433	9.62557	7.96081	4.39455	6.66826	16.4476
AC002044.2	0.586679	TEC	13.2536	4.92555	2.08571	0	2.4283	6.60869
AC002075.2	1.81704e-05	processed_pseudogene	21.6654	12.0985	34.0206	0.857108	0.750578	1.04235
AC002076.1	0.0028887	antisense_RNA	3.15357	0	0	0.0455468	0.0299143	0
AC002091.1	0.18148	lincRNA	0	1.0267	0.905737	0	0	0.35382
AC002091.2	0.2931	lincRNA	0	0.473535	3.75971	0	0.03917	0.979135
AC002094.4	0.391663	sense_intronic	0.773766	1.86339	13.1508	1.87748	1.6955	2.56864
AC002094.5	0.0597833	TEC	2.648	4.25129	12.4568	0.229469	1.98437	1.39531
AC002128.1	0.0201486	sense_intronic	4.91622	2.25511	4.72487	0.0236682	0.621795	0.79874
AC002128.2	0.839662	antisense_RNA	0.384387	0.308562	0.816625	0.194309	0.280761	0.815244
AC002306.1	0.00211145	antisense_RNA	0.761405	1.22242	3.77439	0	0.151674	0.163826
AC002310.1	0.378152	antisense_RNA	1.19106	1.99913	1.03516	0.558295	0.812444	0.469277
AC002310.2	0.0329174	antisense_RNA	0.487761	0.156617	0	0	0.0453429	0.0179911
AC002310.3	0.0420826	unprocessed_pseudogene	0.328717	1.31937	0	0	0	0.15156
AC002310.6	0.18512	TEC	0.345892	0.832982	0.183711	0.0699398	0.137806	0.175426
AC002350.2	0.736676	TEC	0.521202	0.522986	0.968877	0	0.631603	0.480616
AC002367.1	0.00969611	processed_pseudogene	1.17399	2.82721	3.11766	0.178036	0.389771	0.216514
AC002384.1	0.000100843	lincRNA	0.900453	0.240942	0.318833	0	0	0
AC002400.1	0.116693	processed_pseudogene	0.327813	0	1.74108	0	0.0435342	0.272057
AC002428.2	0.304861	lincRNA	0	0	0	0	0	0.264136
AC002429.2	0.0166779	processed_transcript	0.150202	0.241145	0	2.08547	0.132981	0.318562
AC002451.1	0.000110115	antisense_RNA	1.4514	0.932074	0.154174	0	0.0385498	0.0133838
AC002456.1	0.195514	antisense_RNA	0.389094	0.62468	0.826624	0	0.297117	0.161457
AC002467.1	0.124274	antisense_RNA	0.510594	0.102468	0.135594	1.05824	0.610272	0.176563
AC002480.2	0.454009	antisense_RNA	0.195665	0.392669	0	0	0.0389771	0.180428
AC002480.3	0.683773	antisense_RNA	0.852665	0.342233	1.35861	0	0.0849267	1.1794
AC002519.1	0.468777	sense_intronic	0	0.273982	0	0	0.169975	0.27539
AC002519.2	0.162818	processed_transcript	0.370062	0.0990208	0.131032	0.0748269	0.0163817	0.0454993
AC002524.1	0.01187	processed_pseudogene	1.73956	2.44372	0.923918	0.131903	0.20214	0.280717
AC002525.1	0.861354	TEC	0.146839	0	0	0	0.0975027	0.0270809
AC002546.1	0.0358233	lincRNA	0.665964	3.13119	1.01059	0	0.246372	0.315825
AC002550.1	0.35758	antisense_RNA	0	0.138529	0	0	0.0687532	0.286438
AC002550.2	0.641133	antisense_RNA	1.81002	1.45297	0.640895	1.64695	0.600937	1.83598
AC002553.1	0.504213	antisense_RNA	2.07751	1.90593	4.09838	4.08072	2.28601	2.57255
AC002553.2	2.93473e-05	processed_pseudogene	11.881	5.61021	30.4378	0	0.41766	0.451123
AC002558.1	0.47433	processed_pseudogene	0.592835	2.37946	5.35275	0.029968	1.41714	1.91335
AC002558.3	0.499191	sense_intronic	6.50501	3.32297	10.6789	2.81	9.85607	10.8517
AC002985.2	0.593801	antisense_RNA	0.24825	0.597838	0.263702	0.0501964	0.511005	0.732538
AC003002.2	0.119577	protein_coding	0	0	1.44935	0	0.0603996	0.125818
AC003005.2	0.00484966	lincRNA	0	0.181163	0.239729	1.93941	0.644376	1.1654
AC003035.1	5.9844e-07	lincRNA	2.18242	1.40153	1.39095	0	0	0
AC003071.1	0.0525916	processed_pseudogene	0.602579	0.241856	0	0	0.0200059	0.0555655
AC003072.1	0.805646	unprocessed_pseudogene	0	0	1.64921	0	0.33505	0.572668
AC003092.1	0.816502	lincRNA	5.99654	2.75066	8.18973	5.57754	4.22067	4.59745
AC003102.1	0.0117892	antisense_RNA	3.92503	2.9084	2.67265	0.620671	0.561349	0.408341
AC003681.1	0.151296	antisense_RNA	0.841334	1.03634	1.97744	0.418941	0.369547	0.459694
AC003973.3	0.0540508	TEC	4.4743	0.0677677	0.717403	0	0.319521	0.225756
AC004000.1	0.00864886	sense_intronic	3.83503	3.51831	12.2212	0	0.945843	0.606239
AC004024.1	0.118715	processed_pseudogene	3.84387	0.771404	3.06234	0	0.765711	0.708908
AC004034.1	0.00120912	antisense_RNA	0.929122	2.61044	0	0	0.0616947	0.0428385
AC004039.1	0.0443598	antisense_RNA	0.185463	0.297756	0.0985034	0	0.0492597	0.0256531
AC004057.1	3.76211e-07	transcribed_processed_pseudogene	5.2543	1.50636	4.78401	0	0.0498415	0
AC004067.1	0.370349	antisense_RNA	0	1.09163	0.361132	0	0.225744	0.250798
AC004069.1	5.28775e-05	lincRNA	4.75775	5.90243	4.59444	0	0.258479	0
AC004076.2	0.0292748	antisense_RNA	7.81494	3.62588	1.21855	0.543643	0.818846	0.885922
AC004130.1	0.493172	antisense_RNA	1.18315	0.678398	0	0.0170881	0.785623	1.80797
AC004148.2	0.00724998	antisense_RNA	5.28235	3.25421	6.52458	0.534048	0.522051	1.07615
AC004156.1	0.124094	lincRNA	0.645853	0.230422	0.0762281	0.145102	0.0428853	0.0330866
AC004158.1	0.0130958	lincRNA	0.0798793	0	0.509107	0	0.0265203	0.0073659
AC004160.1	0.516137	antisense_RNA	0.0943654	0.0189377	0.0501195	0	0.0454282	0.178385
AC004221.1	0.165749	lincRNA	0	0.225866	0	0.625825	0.0560496	0.233513
AC004223.4	0.0742717	antisense_RNA	0.715675	0.574499	2.28066	0	0.237608	0.263978
AC004232.3	0.000184984	TEC	4.07772	1.45482	0.962561	0	0.12034	0.0417798
AC004233.1	0.503499	sense_overlapping	0.390688	0.31362	0.830012	1.77745	0.0778263	0.216159
AC004233.2	0.965021	protein_coding	0.113648	0.273688	0.120722	0.218308	0.0377317	0.115278
AC004233.3	0.825896	lincRNA	2.8148	3.16336	2.59134	1.40392	1.48279	4.34332
AC004233.4	0.0359944	lincRNA	23.3759	1.37303	3.63378	0.0576418	0.643588	2.41843
AC004241.1	0.0298851	antisense_RNA	0.140795	0.150696	0.049853	0	0.0186979	0.0216386
AC004241.2	0.000147423	lincRNA	0	1.28972	1.13777	0	0	0
AC004241.5	0.0425427	TEC	0.194626	0.156234	0.826962	0	0.0516935	0.0987087
AC004253.1	0.1969	lincRNA	1.4591	1.5617	2.06656	1.13096	0.0968858	0.0896986
AC004257.1	0.0190754	lincRNA	6.83354	0	3.62944	0	0.397035	0.472605
AC004264.2	0.240985	TEC	0	0.110074	1.89355	0	0.0637358	0.366691
AC004381.2	0.077529	unprocessed_pseudogene	8.35898	3.14088	0.188921	1.29462	0.318856	0.0164001
AC004448.4	0.000217731	lincRNA	0.346808	0.0506173	0	0	0.00209349	0.00290728
AC004449.1	0.0487194	lincRNA	0.549124	1.76321	0.583303	0	0.218774	0.151909
AC004453.1	0.000884232	processed_pseudogene	44.8671	13.5646	30.9479	3.35788	2.39885	1.98806
AC004466.2	0.139777	sense_intronic	1.84387	1.11011	0.979318	0	0.612173	0.212535
AC004471.1	0.871366	antisense_RNA	0	0	3.46786	0	1.21937	0.903129
AC004477.1	0.00991807	antisense_RNA	1.72595	0.554195	0.220006	0	0.137526	0.00636621
AC004477.3	0.0438665	lincRNA	6.85522	4.20813	9.42365	0.652298	1.9011	1.67331
AC004490.1	0.84434	antisense_RNA	0.260934	0.0698205	0.184784	0.290186	0.0115509	0.016041
AC004491.1	0.432046	TEC	2.02502	0.609585	0.672208	0.972472	0.235311	0.210075
AC004494.1	0.197788	antisense_RNA	0.365746	0.704634	1.39864	0.00739542	0.272002	0.370991
AC004520.1	0.0209395	antisense_RNA	1.34834	1.48825	3.58067	19.1186	7.07298	1.25889
AC004528.1	0.0137182	antisense_RNA	0	0.297062	2.35857	0	0.09829	0.0682489
AC004540.1	0.654071	lincRNA	0.912884	0.137401	0	0	0.348545	0.152576
AC004540.2	0.00827743	antisense_RNA	0.848868	0.170355	0	5.38527	1.35278	0.861042
AC004551.1	0.0688305	antisense_RNA	0.412318	0.330983	0.437982	0	0.082135	0.038021
AC004552.1	0.0048518	processed_pseudogene	2.73146	1.09632	0.725369	0.138076	0	0.125938
AC004584.2	0.0171019	processed_pseudogene	4.04912	2.3217	0	0	0.0384094	0.426721
AC004585.1	4.38952e-05	lincRNA	1.48696	0	2.29748	0	0.017952	0.0124652
AC004623.1	0.343124	TEC	0	0	0	0	0.0371821	0
AC004656.1	0.0526238	sense_overlapping	3.85008	3.01334	3.73187	0.384379	1.10888	0.976323
AC004672.1	0.000307463	antisense_RNA	0.570143	0	0	0	0	0
AC004678.2	0.117236	TEC	0.712821	0.190736	0.252396	0.0240222	0.0631094	0.131463
AC004687.1	0.844018	antisense_RNA	0.146568	0.470623	1.08984	0.0148181	0.116787	1.36506
AC004691.1	0.0130271	antisense_RNA	6.94557	0.696933	3.22782	0	0.691789	0.120088
AC004696.1	0.827182	unprocessed_pseudogene	0	1.25243	0	0	0.310796	0.467578
AC004696.2	0.190287	TEC	2.14703	0	0	0	0.0475216	0.329972
AC004702.1	0.0278547	lincRNA	3.62924	0	0	0	0.160657	0
AC004706.3	0.00478053	processed_transcript	0.158647	0.0764112	0.269635	0	0.0189618	0.0175552
AC004771.1	0.00160238	antisense_RNA	0	0	6.05838	0	0.0541015	0.0375661
AC004771.5	0.316223	antisense_RNA	0.438088	0	0	0	0.058179	0
AC004801.1	0.0047686	processed_pseudogene	1.9805	1.05988	9.81759	0.0667431	0.6137	0.0608758
AC004801.2	0.996604	transcribed_processed_pseudogene	0	0.179801	0	0	0.118983	0.0206543
AC004801.6	0.301226	lincRNA	2.43432	0.781647	1.03434	0.689111	0.484924	0.426503
AC004803.1	0.0614778	antisense_RNA	1.73811	0.757419	0.527513	0	0.244015	0.196911
AC004812.2	0.847208	antisense_RNA	3.64021	1.36975	2.77925	2.09315	1.2841	1.78327
AC004816.1	0.0747179	lincRNA	2.85698	0.382234	0	3.53832	2.08677	4.34693
AC004816.2	0.528452	lincRNA	4.16643	0	0.885152	0	1.32795	0.691557
AC004817.3	0.0868177	lincRNA	0.223774	0.987977	0.356554	0	0.0445766	0.216666
AC004817.4	0.0442406	lincRNA	0.131451	0.0527601	0.0698162	0	0.0218211	0
AC004825.2	0.158814	lincRNA	0.522631	1.25861	0.555161	3.06462	0.728768	1.4458
AC004832.5	0.936875	sense_intronic	0.592835	1.42767	1.25947	0	0.669203	1.58534
AC004832.6	0.132727	pseudogene	0	0	0.360875	0	0.0338375	0
AC004834.1	0.587955	antisense_RNA	0.11489	0.0307421	0.0813606	0	0.0127147	0.088286
AC004835.1	0.0107922	lincRNA	0.163737	0	0.0869645	0	0	0.00754935
AC004836.1	0.00593166	TEC	0.750614	0.301273	3.588	0	0.199366	0
AC004846.1	0.24311	antisense_RNA	0.312346	1.75512	2.23956	0.0394729	0.409617	0.828066
AC004846.2	0.00707339	antisense_RNA	1.22215	1.22633	2.921	0	0.324609	0.0281746
AC004847.1	7.66664e-06	sense_overlapping	0.124644	4.40249	11.1218	0	0.0248295	0.0459752
AC004854.2	0.0815613	antisense_RNA	0.495811	0	0.351115	1.57064	0.625525	0.335281
AC004858.1	0.120816	processed_pseudogene	2.94222	1.57455	1.04178	0	0.520977	0.542621
AC004865.1	0.551884	processed_pseudogene	0	0	1.50836	0	0.817163	1.26576
AC004865.2	0.649818	antisense_RNA	0.627157	0.167814	1.11032	0.169083	0.180457	0.636152
AC004870.2	0.269155	lincRNA	0.442152	0	0	0	0.044039	0.0611581
AC004877.2	0.564949	TEC	0.3972	0.637694	1.26577	0	0.738485	0.256388
AC004882.1	0.0775367	antisense_RNA	1.46059	0	0.258584	0	0.0484924	0.17958
AC004884.1	0.0308505	processed_pseudogene	0	0	7.91105	0	0.346165	0.206026
AC004889.1	0.098634	antisense_RNA	0.346323	0	0	0	0.0361369	0
AC004890.1	0.326978	processed_pseudogene	7.8567	0	5.56382	1.45625	1.65203	1.56972
AC004890.2	0.115717	processed_transcript	0.0775865	0.0207605	0	0	0.0103036	0.00476965
AC004890.3	0.031431	unprocessed_pseudogene	0.216852	0	0.691047	0	0.0575967	0
AC004893.1	0.0120487	processed_pseudogene	0.170961	0	1.08961	0	0.05676	0
AC004893.2	0.679858	antisense_RNA	0.802761	1.08744	2.77137	1.15145	0.719607	0.805021
AC004908.1	0.530792	antisense_RNA	1.75882	0.352967	0.467073	0	0.350362	0.729835
AC004908.3	0.438917	antisense_RNA	1.52281	3.05604	2.83079	1.88597	0.78365	0.631902
AC004921.1	0.368547	lincRNA	0.322927	2.0738	2.40119	0	0.214427	1.34001
AC004923.1	0.745368	processed_transcript	0	0.193241	0	0	0.0159845	0.0887925
AC004943.1	0.526704	antisense_RNA	0.222417	0	0.472522	0	0.450446	0.492233
AC004943.2	0.742275	antisense_RNA	0.393348	0.513102	0.208916	0.00497096	0.20895	0.417125
AC004945.1	0.643443	processed_pseudogene	0	0	0	0	0.016082	0
AC004948.1	0.0161627	lincRNA	2.12469	0.852785	0.752314	0	0.235136	0.130616
AC004951.1	0.435251	lincRNA	1.0201	1.12594	3.11532	0.773492	0.389479	1.18758
AC004951.2	0.325197	transcribed_unprocessed_pseudogene	0	0.240639	1.27373	0	0.179147	0.248787
AC004951.4	0.332966	processed_transcript	0.228604	0.0917545	0.242833	0	0.0455387	0.126481
AC004967.1	0.447159	transcribed_unprocessed_pseudogene	6.31311	4.64545	7.26489	6.91447	4.4365	9.84803
AC004975.1	0.302875	processed_pseudogene	4.56114	3.6614	4.84505	3.22794	0.60573	0.736043
AC004980.1	0.601668	processed_transcript	0.0508361	0	0.162001	0	0.0303802	0.0609407
AC004982.1	0.617566	lincRNA	2.44504	0.230909	0.763891	0	0.716265	0.91512
AC004982.2	0.0130342	lincRNA	0.587573	0.188667	0	0.558398	1.32653	2.30815
AC004987.2	1.42513e-05	processed_pseudogene	3.52605	4.32899	2.6439	0.0838791	0.110181	0.191263
AC004988.1	0.0017164	antisense_RNA	3.89807	0.863207	6.85357	0.0135895	0.24991	0.334662
AC004990.1	0.0226056	antisense_RNA	0.231079	0.247328	0.409104	0.00778742	0.0358025	0.0710283
AC005000.1	2.34786e-05	processed_pseudogene	6.59709	11.9154	2.62789	0.250113	0.16427	0.152084
AC005005.2	0.0129414	processed_pseudogene	1.87653	2.51061	0	0	0.249208	0.0576802
AC005005.4	0.0514997	sense_overlapping	0.28543	0.0916501	0.181918	0.00288571	0.0123194	0.0723809
AC005014.2	0.864694	lincRNA	0	0	0.421923	0	0.210996	0
AC005033.1	0.0516008	processed_pseudogene	0.877251	0	0	0	0.0582504	0
AC005034.3	0.875225	antisense_RNA	6.68059	8.53664	5.50334	3.01867	7.24242	3.67107
AC005034.5	0.547574	sense_intronic	1.53096	2.86757	1.62625	1.651	0.576059	0.75293
AC005041.2	0.357024	transcribed_unitary_pseudogene	0	0.387264	0	0	0.0961013	0
AC005046.1	0.272379	antisense_RNA	9.89827	12.8354	6.06598	5.46547	10.4655	26.6803
AC005062.1	0.224326	sense_overlapping	0.18918	0	0.0502389	0	0.179005	0.457927
AC005070.3	0.0966614	antisense_RNA	0.720271	0.216821	1.24329	0.764608	1.57231	2.68164
AC005072.1	0.628987	sense_intronic	1.20499	1.8271	2.84442	3.72243	1.14685	1.01238
AC005076.1	0.0735724	antisense_RNA	0	0.344389	0	2.08195	0.270629	0
AC005082.1	0.00530143	lincRNA	0.632707	1.26974	0.22403	3.31563	2.26167	4.86198
AC005083.1	0.102802	retained_intron	0.227622	0.18272	0.846263	0	0.113357	0.115443
AC005086.1	0.00613552	antisense_RNA	0.89036	0.476484	0.31526	4.89087	1.45831	3.33884
AC005086.4	0.113197	pseudogene	3.31	0	0	0	0.219787	0.203483
AC005089.1	0.00396518	sense_intronic	0.744085	0.170659	0.112914	0	0.0423497	0
AC005091.1	0.00115831	antisense_RNA	3.39886	0.160493	0.637132	0	0.0929302	0
AC005096.1	0.335329	antisense_RNA	1.90961	0	1.21708	0	0.380401	0.563491
AC005099.1	0.229146	processed_pseudogene	0.780098	0.313107	0.414327	0.0788683	0.0517993	0.251773
AC005104.1	0.815461	antisense_RNA	0.536756	1.7235	1.14033	1.95359	0.0356412	0
AC005154.1	0.0563492	antisense_RNA	0.580272	0.534814	1.34122	0.161874	0.125225	0.281415
AC005162.3	0.615121	antisense_RNA	0.259231	0.589601	0	0.00436807	0.137706	0.254981
AC005176.1	0.0639346	processed_transcript	0.259325	0	0.0918221	0	0.0229593	0.0159421
AC005183.1	0.598434	processed_pseudogene	0.601514	0	0.127791	0	0.231659	0.0887477
AC005224.1	0.0990015	lincRNA	2.16654	1.24226	1.1507	0	0.380203	0.485188
AC005224.3	0.345898	lincRNA	2.33756	1.07226	0.591204	3.70248	0.82043	1.10856
AC005224.4	0.101997	lincRNA	5.04609	4.05069	1.99092	0.33525	1.92424	0.425431
AC005225.1	0.621382	sense_intronic	0.253802	0	0.539198	0	0.0842635	0.257442
AC005225.3	0.0282668	antisense_RNA	1.37228	0	0	0	0.0303737	0.0421807
AC005225.5	1.10233e-05	TEC	1.92711	1.2032	3.41177	0	0.0639812	0
AC005229.4	0.731594	antisense_RNA	1.30052	1.13097	0.230244	0	0.841968	0.609616
AC005244.1	0.0171746	processed_pseudogene	2.10282	0	2.23371	0	0.232716	0.0646357
AC005244.2	0.0105034	lincRNA	0	1.05988	1.05188	0	0.109589	0
AC005253.1	0.0886407	antisense_RNA	0	0.0955108	0.379162	0	0.0395025	0.0219432
AC005261.1	0.000584657	antisense_RNA	0.386256	1.24025	1.02574	0	0.0384717	0.0712355
AC005261.2	0.0352025	lincRNA	6.93864	5.21055	4.81461	10.0869	13.7402	18.2404
AC005261.3	1	antisense_RNA	0	0	0	0	0	0
AC005261.4	0.11767	lincRNA	24.2447	15.1832	15.8906	3.18128	7.74108	5.53368
AC005261.5	0.353926	processed_pseudogene	2.00831	0.537383	0.711106	0.135361	0.0444514	0.864231
AC005262.1	0.00687502	processed_pseudogene	0	0	0	0.066193	0.826014	3.50169
AC005264.1	0.50029	antisense_RNA	0	0.247062	0.326931	0	0.0204365	0.198665
AC005277.2	0.242524	antisense_RNA	3.65708	1.95712	0.647452	0	0.52614	1.1803
AC005280.1	0.141835	retained_intron	0.217445	0.174551	0	0	0.0288772	0.0200512
AC005288.1	0.165729	antisense_RNA	20.459	27.298	38.766	2.54359	11.0516	13.0531
AC005300.1	0.00115203	processed_pseudogene	1.27444	0.511519	4.73817	0	0.042312	0.176279
AC005323.1	8.69687e-05	antisense_RNA	0.521488	0	0.110789	0	0	0
AC005324.1	0.00133734	antisense_RNA	0.133963	0.107537	0.142301	0	0	0
AC005324.3	0.00563684	protein_coding	0.129264	0	0.32039	0	0.0114444	0.0119198
AC005332.1	0.175142	antisense_RNA	0.727139	0.145925	2.1241	0.183785	0.205202	0.419072
AC005332.10	0.0475184	lincRNA	3.07509	0.617123	1.22494	0	0	0.496236
AC005332.4	0.0307591	unprocessed_pseudogene	2.85169	0.981068	1.29822	0	0.405761	0.225396
AC005332.5	0.368663	lincRNA	0.326465	0.19655	0.260089	0.965421	0.102969	0.105365
AC005332.6	0.972784	lincRNA	0.533154	2.5679	4.53071	1.13195	1.8763	2.704
AC005332.7	0.00445363	lincRNA	4.63334	5.62671	6.8147	0	0.481209	0.54776
AC005332.8	0.00801183	lincRNA	0	0.0699226	0.185054	0.581221	0.289194	0.79519
AC005332.9	0.484934	lincRNA	4.24115	8.83867	7.97061	1.0802	3.63394	5.30225
AC005342.1	0.0813155	antisense_RNA	1.13306	0	0	0	0.100315	0
AC005342.2	0.213716	antisense_RNA	0	0.603496	0	0	0	0.0693254
AC005355.2	0.00817842	TEC	8.84486	0	0	0	0.195769	0
AC005363.2	0.801577	lincRNA	1.96148	0	0	0	1.10708	0.723495
AC005383.1	0.233879	antisense_RNA	1.33637	0	0	0	0.236631	0
AC005387.1	0.0161658	antisense_RNA	0	1.62126	3.57562	0	0.089405	0.310398
AC005391.1	0.3737	sense_intronic	0	4.462	3.69029	0.632211	0.553633	1.85804
AC005476.2	0.315676	antisense_RNA	1.70402	0	0.258584	0	0.145477	0.404056
AC005480.1	0.974266	antisense_RNA	0.23684	0.14259	0.503162	0	0.302733	0.365814
AC005481.1	0.470836	antisense_RNA	0.0689184	0.0553234	0.0732081	0	0.0457625	0.254206
AC005487.1	0.567017	lincRNA	1.0687	0	0	0.216092	0.212888	0
AC005498.2	0.975012	lincRNA	0.317619	0	0	0	0.0773308	0.146443
AC005498.3	0.843995	antisense_RNA	0.232848	0.280374	0.123671	0	0.177805	0.386488
AC005514.1	6.97422e-06	TEC	5.70143	3.6614	3.63378	0	0.0757162	0
AC005519.2	0.330252	sense_overlapping	0.870416	0.279486	0	0	0.17339	0.17658
AC005520.2	0.00379704	antisense_RNA	3.41677	0.342846	0.68052	0	0.127618	0.118151
AC005522.1	0.0223491	antisense_RNA	4.19024	6.72732	22.2553	0	0.417354	2.46326
AC005532.1	0.0349227	retained_intron	0.401663	0.214953	0	1.40775	0.275598	0.864231
AC005534.2	0.000129097	processed_pseudogene	2.1965	0.440802	2.91652	0	0.0729248	0
AC005537.1	0.00128895	lincRNA	1.65839	0.0783087	0.310872	0	0.0367062	0
AC005546.1	0.483281	lincRNA	1.81924	2.43395	0.644157	0.122617	2.33545	4.02616
AC005562.1	0.0052137	processed_transcript	0.293281	0.117714	0.124614	0	0.0194741	0.0216354
AC005593.1	0.515378	TEC	8.31348	0.370752	0.981216	2.66158	1.22672	0.383305
AC005616.1	0.0123979	lincRNA	0	0.987822	0	0	0.027237	0
AC005618.1	0.00619034	lincRNA	6.51429	0.10355	0.205537	0	0.162744	0.0475803
AC005674.1	0.0441081	antisense_RNA	1.03393	1.24496	0	0	0.205961	0
AC005674.2	0.0253471	sense_overlapping	3.32508	2.01549	4.18078	1.06339	0.265847	0.300357
AC005682.1	0.0923537	unprocessed_pseudogene	0.968124	0.388575	2.74235	0	0.214281	0.476125
AC005695.2	0.241296	antisense_RNA	1.82621	0.732982	0	0	0.242524	0.336799
AC005695.3	0.000474921	lincRNA	1.02283	0	6.51898	0	0.0679171	0
AC005696.1	0.440737	antisense_RNA	0	1.71962	0.568885	1.78677	0.604538	0.839538
AC005696.3	0.789067	lincRNA	1.56275	0.62724	0	0	0.311305	0.936688
AC005696.4	0.00167285	lincRNA	0.681346	0.243085	0.241252	0.0153077	0.0452421	0.013962
AC005697.2	0.369423	antisense_RNA	0	0	0.446479	0	0.0488416	0.0775173
AC005699.1	0.833012	lincRNA	0.209114	0	0	0	0.0323992	0.0899872
AC005702.3	0.618329	processed_pseudogene	0.328944	0.264055	0.698837	0	0.415002	1.07682
AC005722.2	0.138693	lincRNA	0.0706971	0.0567512	0	0	0.0140831	0
AC005725.1	0.215456	lincRNA	0	0	0	0	0.0606775	0
AC005726.2	0.841351	protein_coding	0.45473	0.29866	0.219561	0.0752293	0.263516	0.293524
AC005726.4	8.4266e-05	sense_intronic	16.6149	9.16946	12.6853	0	0.517147	0.57454
AC005736.1	0.101741	sense_overlapping	0.170716	0.274081	0.906711	0	0.113357	0.125938
AC005736.2	0.0299213	sense_overlapping	0.613436	0.492428	0.325809	0.0310093	0.101832	0
AC005740.3	0.308616	antisense_RNA	9.61521	2.7566	5.10685	1.52759	1.0945	3.92657
AC005757.1	0.0118896	antisense_RNA	2.01114	2.42162	3.20448	0	0.467396	0.278179
AC005759.1	0.056572	antisense_RNA	2.46325	0.123584	0	0.0466943	0.143117	0.156161
AC005775.1	0.0773162	antisense_RNA	3.63207	1.79422	0.890341	0.932134	0.185518	0.15458
AC005776.2	0.0258278	lincRNA	2.69136	0.648136	7.43308	0.163259	0.321676	0.955485
AC005785.1	0.0365652	antisense_RNA	0	0.285393	0.755307	0	0.0472144	0.0655678
AC005785.2	0.565607	TEC	2.63962	1.21081	2.0028	0.571858	2.80437	3.0252
AC005786.4	0.00871884	TEC	0.348931	0	1.11195	0	0.0463388	0
AC005790.1	0.858327	antisense_RNA	0	0.424187	0	0	0.421056	0
AC005828.3	0.000329855	antisense_RNA	0.803777	0	2.56142	0.0406311	0	0
AC005828.4	0.938615	lincRNA	3.01126	0.690643	0	0	0.485595	2.49909
AC005831.1	0.841052	TEC	0.140353	0.338	0.298179	0	0.23299	0.245905
AC005832.1	0.00122794	sense_intronic	1.24557	0	0	0	0	0
AC005833.1	0.488486	lincRNA	0.760797	0.763401	0.606114	0	0.303106	0.578781
AC005837.1	0.109125	antisense_RNA	1.52591	0.111355	0.147354	0	0.175011	0.127917
AC005837.3	0.472295	antisense_RNA	2.49115	0	0.882068	3.69389	0.827074	0.229716
AC005838.2	0.308291	lincRNA	3.74717	1.80479	7.96081	6.28875	4.42892	8.56932
AC005839.1	0.0422754	TEC	6.00619	2.73808	7.1677	0.599733	1.3737	1.42223
AC005840.1	0.896116	processed_pseudogene	1.26095	0	0.669719	0.0637414	0.502371	0.988345
AC005840.3	0.204006	lincRNA	1.3196	1.05929	1.54191	0.733768	0.262869	0.30421
AC005840.4	0.0192309	processed_pseudogene	0.764152	0	0.202929	0.00965702	0.0443979	0.0352323
AC005840.5	1.49819e-08	antisense_RNA	2.3832	2.55078	3.37538	0	0	0
AC005899.1	0.0175577	lincRNA	2.53083	0.338599	1.79224	0	0.308091	0.116688
AC005899.5	0.371781	lincRNA	1.72072	0.345322	12.3378	0.30444	1.59961	3.13378
AC005899.6	0.00804206	lincRNA	33.5887	9.62961	47.5725	4.68949	2.38963	4.57222
AC005899.7	0.00160545	lincRNA	2.02309	2.92322	4.72783	0	0.26867	0.298488
AC005899.8	0.843225	antisense_RNA	0.191063	0.102249	0.270608	0.0193166	0.156471	0.305387
AC005911.1	0.0171317	sense_intronic	1.56105	1.25311	3.31642	0	0.345517	0.287897
AC005912.1	4.61445e-10	processed_pseudogene	155.466	103.127	200.743	1.41177	1.29812	0.858443
AC005915.1	0.522774	TEC	0	0	0	0	0.0156758	0
AC005920.1	0.00235063	lincRNA	1.50689	0.465244	1.23129	0	0.130846	0.0534439
AC005920.3	0.0343439	lincRNA	0.541636	0.14493	0	0	0.0479536	0
AC005921.3	0.705917	TEC	2.43635	0.533387	0.470546	2.61992	0.389734	0.398267
AC005972.1	0.0281336	lincRNA	1.82521	1.04654	0	4.87685	2.71824	3.10167
AC005972.3	0.0516008	processed_pseudogene	1.48332	0	0	0	0.0984939	0
AC006001.3	0.259401	processed_transcript	5.12477	2.70876	6.95803	1.52516	1.88478	2.31958
AC006017.1	0.089635	antisense_RNA	1.76533	0	1.12513	0	0.187552	0.260458
AC006019.2	3.93885e-05	antisense_RNA	0.391201	0.125613	0	0	0	0
AC006030.1	0.00907335	nonsense_mediated_decay	0	0	0.148972	0	0.0031041	0
AC006033.2	0.0548517	lincRNA	0	1.55377	0.771026	0	0.0240985	0.223108
AC006058.1	0.261828	lincRNA	0	0.0377483	1.8482	0	0.106164	0.281857
AC006058.3	0.0114216	lincRNA	0	0	0.236592	2.52202	0.162684	0.287538
AC006058.4	0.000301051	TEC	0	0	0.757491	0	0	0
AC006059.1	0.744014	antisense_RNA	0.57254	0.2298	0.152044	0.217065	0.180582	0.158387
AC006064.1	0.0607983	antisense_RNA	2.12028	0.680812	0.450451	0	0.309736	0.156414
AC006064.2	0.275518	antisense_RNA	2.27694	0.609262	0.921396	0	0.532769	0.5699
AC006065.4	0.00118079	lincRNA	0	0	0.369567	0	0	0
AC006077.2	0.510651	TEC	1.56105	1.25311	1.65821	0	0.932896	0.959657
AC006111.2	0.483107	sense_overlapping	0.445874	0.53688	0	0	0.222049	0.164461
AC006116.4	0.128927	antisense_RNA	4.7244	0	0.557607	0	0.313705	0.580867
AC006116.6	0.0144199	sense_intronic	1.07935	0	0	0	0.0430019	0
AC006116.8	0.0213166	antisense_RNA	0.237607	0	0.168264	0	0.0157774	0.0146069
AC006122.1	0.0491237	processed_pseudogene	1.08082	0	2.29618	0.0546355	0.215302	0.149498
AC006128.1	0.16807	TEC	0	0.345322	0	0	0.00952147	0.0528909
AC006141.1	0.00114861	sense_intronic	0.329323	0.0881199	1.16607	3.7623	3.71745	5.72939
AC006157.1	0.597645	lincRNA	3.24686	2.60638	5.51833	4.72694	0	0
AC006205.2	0.643443	sense_intronic	0	0	0	0	0.0421992	0
AC006206.1	0.00012707	lincRNA	2.11027	0	0.373603	0	0.0140124	0
AC006206.2	0.000610015	lincRNA	3.76218	0	0.307412	0	0.0384327	0
AC006213.1	0.116756	antisense_RNA	0.151122	0.202186	0	0	0	0.0510965
AC006213.2	0.944415	lincRNA	0.264604	0.0708024	0.0936912	0	0.163986	0.130133
AC006213.3	0.435498	antisense_RNA	3.20815	0	0	0	0.760802	0.295833
AC006213.4	0.31525	sense_intronic	2.25184	0	0	0	0.32397	0.276865
AC006213.6	0.607381	TEC	0.171043	0.411908	0.242252	0.132576	0.106003	0.199783
AC006237.1	1	sense_intronic	0	0	0	0	0	0
AC006238.1	0.00627777	lincRNA	0.445458	0.357585	1.41955	0	0.0591577	0.0410769
AC006252.1	0.0829313	antisense_RNA	0.551411	0.531166	0.585733	0	0.0732285	0.223728
AC006254.1	0.0241226	processed_transcript	0.0714388	0.0286733	0.379427	0	0.00237181	0.0362317
AC006254.3	0.938766	processed_pseudogene	0.537968	0.863694	0	1.14217	0	0
AC006262.1	5.10312e-08	lincRNA	0.831041	0.151615	0.481509	0	0.00250827	0
AC006270.1	0.459051	antisense_RNA	5.93327	1.19071	0	2.89931	1.21476	5.47124
AC006273.1	0.261932	lincRNA	0	0	1.17473	0.0559032	0.128507	0.101977
AC006277.1	0.22364	TEC	0.295866	0.475005	1.88569	0	0.265218	0.409239
AC006299.1	0.0392935	antisense_RNA	0.067246	0	0.357158	0	0.0312564	0.00620095
AC006305.1	0.000475102	lincRNA	0.915148	1.04072	0.567064	0	0.0658307	0
AC006329.1	0.074664	antisense_RNA	1.01126	0.270592	3.58067	3.1694	4.74517	4.7558
AC006330.1	0.583264	TEC	0.719275	0.481157	1.40075	0	0.549247	2.67517
AC006333.2	0.324618	antisense_RNA	1.81577	1.18429	0.602747	0.103261	2.70527	2.91969
AC006349.1	0.00305732	transcribed_processed_pseudogene	2.01966	1.62126	3.21805	0	0.268215	0
AC006369.1	0.347718	antisense_RNA	0	0	0.457782	0	0	0.0794797
AC006378.1	0.379959	antisense_RNA	0.847359	0.510155	0.450051	0.29984	0.210996	0.214878
AC006378.2	0.952243	TEC	0.0962131	0.0772338	0.715412	0.340452	0.127773	0.204058
AC006387.1	0.484248	antisense_RNA	1.04526	0.209768	0.0925269	0.396287	0.144597	0.0321289
AC006435.2	0.0168311	antisense_RNA	0.368346	0.295685	2.93455	0.1862	0.134522	0.0849156
AC006435.4	6.46115e-07	TEC	1.01413	3.25631	16.1587	0	0	0
AC006441.1	0.191298	antisense_RNA	12.486	6.97251	12.6865	0.384191	3.56866	5.50655
AC006441.4	0.00150607	lincRNA	1.24233	0	0	0	0.0137486	0
AC006453.2	0.132758	lincRNA	1.52725	0.780167	0.221224	2.48452	0.87121	1.7924
AC006460.1	0.15416	antisense_RNA	0.479035	0	0	0	0.0636168	0.0110433
AC006460.2	0.42576	bidirectional_promoter_lncRNA	1.09878	0.355908	0.225244	0.175401	0.254721	0.325296
AC006480.2	0.0156747	lincRNA	22.0864	1.28683	7.56812	0	1.23002	0.821231
AC006483.1	0.0951943	processed_pseudogene	1.51796	0.609262	2.41867	0.0767333	0.251985	0.489914
AC006483.2	0.0313355	antisense_RNA	1.38558	0.370752	0.490608	0	0.092004	0.127768
AC006486.2	0.216901	TEC	1.29993	0.52175	0	2.8037	0.352459	0.619328
AC006504.1	0.00414669	lincRNA	6.95397	1.77379	2.96853	0	0.323657	0.281669
AC006504.5	0.0640016	lincRNA	3.94738	1.39967	4.81046	0.497016	0.781506	1.12549
AC006504.8	0.902608	sense_intronic	1.12415	2.10559	0	0	1.16943	1.52036
AC006509.1	0.255026	processed_pseudogene	0.750614	0	0.797334	0.151775	0.149525	0.103824
AC006511.3	1.36902e-06	TEC	13.6259	9.22226	10.217	0.054023	0.372554	0.221732
AC006538.1	0.259929	sense_intronic	1.05185	0	0.638471	1.8686	0.329265	0.859093
AC006539.1	0.0232293	processed_pseudogene	3.31658	0	0	0	0.0943818	0.13107
AC006547.1	0.0354935	antisense_RNA	0.866617	1.76235	4.75622	0.102218	0.191814	0.839089
AC006548.3	0.000880971	sense_overlapping	0.0508669	0.0272218	0.0510312	0.000571408	0.000562936	0.00547234
AC006557.6	0.000378226	TEC	0.576116	0.154156	0	0	0	0
AC006960.3	0.78288	antisense_RNA	2.02538	0.54195	0.717149	1.74052	0.0448291	0.124511
AC006970.1	0.102039	processed_pseudogene	1.83323	0	0	0.18534	0.0405761	0
AC006978.1	0.154613	processed_pseudogene	16.2096	13.6317	67.2343	0.234114	6.53489	15.0185
AC006994.1	0.0149193	processed_pseudogene	3.68828	0.455496	0	0	0.150711	0.13081
AC006994.2	0.137579	bidirectional_promoter_lncRNA	0.273577	0.0549026	0.25428	0.100263	0.0204365	0.0220739
AC007000.1	1.55542e-05	processed_pseudogene	0.89932	1.68447	1.27373	0	0.0398105	0
AC007000.3	0.0217353	processed_transcript	1.15316	0.308562	0.816625	0	0	0.177227
AC007001.1	0.719055	lincRNA	1.0592	0.28342	0.750085	0	0.492324	0.618588
AC007014.2	0.0422968	sense_intronic	0	0	0	0	0.428585	0.824106
AC007036.2	0.650231	sense_intronic	4.34296	1.30735	6.91992	0.0548844	1.76631	4.55542
AC007038.1	0.599191	antisense_RNA	0.865437	0.347359	1.49387	0.153118	0.366345	0.867873
AC007038.2	0.265138	antisense_RNA	1.92972	1.0327	1.02491	2.0485	1.47355	2.52088
AC007040.2	0.128704	protein_coding	0.10355	0.0415616	0.0549975	0	0.0240653	0.00954862
AC007041.1	0.22436	processed_pseudogene	2.68007	0.992949	4.59881	0.604441	0.465432	1.6349
AC007066.1	0.268287	processed_pseudogene	0	0.500807	1.32541	0.126148	0.289981	0
AC007066.2	0.0794463	sense_overlapping	2.6207	1.31483	0.347977	0.0331193	0.402415	0.392701
AC007114.1	0.167781	lincRNA	1.02108	0.163932	0	0	0.0678007	0.169482
AC007114.2	0.00741998	antisense_RNA	0.166969	0.0446773	0.413843	0.0225075	0.0110869	0.0205289
AC007151.1	0.000355314	processed_pseudogene	0.984793	0.395265	1.56913	0	0.0326956	0
AC007160.1	0.937687	processed_pseudogene	0	0.597838	0	0	0.197809	0.343377
AC007182.2	0.00542384	processed_pseudogene	2.95682	1.89884	0.628173	0.179362	0.196336	0
AC007191.1	0.0339625	TEC	4.93185	4.02284	2.36592	1.25457	0.591577	0.381428
AC007192.1	0.00163581	nonsense_mediated_decay	0	0.111075	0	0	0	0
AC007204.1	0.561086	unprocessed_pseudogene	3.85077	1.37385	0.90899	1.68703	0.909138	0.433999
AC007216.2	0.000434585	antisense_RNA	11.1134	5.94741	2.62335	0.0624204	0.532956	0.341598
AC007216.3	0.0311143	sense_intronic	1.11513	1.02304	1.18454	2.38366	2.89837	3.90752
AC007218.1	0.0441866	lincRNA	4.68	1.44493	0	0	0.38247	0.298769
AC007220.1	0.0029464	lincRNA	6.30714	0.361641	0.478551	0	0.0598287	0.207714
AC007224.2	0.00665719	TEC	1.39914	1.49752	0.495408	0	0.0619361	0.172025
AC007228.2	0.597699	lincRNA	3.58645	1.58344	2.66678	1.72231	1.33361	1.19058
AC007229.1	0.326433	processed_pseudogene	0.577046	1.85286	0.612963	0.350038	0.498114	0.212844
AC007238.1	0.309944	processed_pseudogene	0.410424	0.658926	0.290647	0.138314	0.127179	0.239694
AC007249.2	0.00167706	lincRNA	0.866267	0.15453	0.920187	0	0.0703035	0.00887567
AC007283.2	0.13732	processed_pseudogene	1.20364	0.966203	2.55711	0	0.399613	0.443963
AC007285.1	0.934202	antisense_RNA	1.09897	0	0	0	0.302316	0.593559
AC007292.1	0.0329809	antisense_RNA	2.23027	3.58063	0	0	0.126936	0.440698
AC007292.2	0.396339	antisense_RNA	0.920154	0.527601	0.837795	1.20936	0.523707	1.15154
AC007292.3	0.00885069	antisense_RNA	0.663843	1.06578	2.82065	0	0.13224	0.183645
AC007298.1	0.00196622	antisense_RNA	1.08656	0	1.53893	0	0.0480993	0.0333984
AC007318.1	0.100099	processed_pseudogene	2.70204	4.98876	4.30533	1.50248	1.04063	0.722572
AC007319.1	0.931518	antisense_RNA	1.63664	1.11167	1.20358	0.521851	1.48801	1.06804
AC007325.2	0.657572	protein_coding	0	0.0432433	0.114446	0	0.010731	0.173862
AC007325.4	0.290115	protein_coding	0	0.62827	0.415687	0	0.116931	0.180428
AC007336.1	0.911428	lincRNA	0.124481	0.349741	0.330574	0	0.0454614	0.487849
AC007342.1	0.204192	sense_intronic	0.67322	1.62126	7.15123	0	1.02816	1.17951
AC007342.6	0.818178	TEC	0	0.0737218	0.487772	0	0.146355	0.177842
AC007342.7	0.147641	TEC	0.203866	0.163651	0.649667	0.608025	0.670079	0.695567
AC007365.1	0.169461	lincRNA	4.92553	0	1.20741	0	0.578645	0.628888
AC007365.2	0.0103288	processed_pseudogene	2.59608	0	0	0	0	0.0957566
AC007376.2	0.433044	lincRNA	0	0	0	0	0.0582861	0.0404717
AC007378.1	0.522774	antisense_RNA	0	0	0	0	0.0660738	0
AC007382.1	0.490111	TEC	2.6389	3.65231	3.47977	0.275994	2.13896	2.16489
AC007384.1	0.37952	lincRNA	0.150835	1.08973	2.24313	0.0152495	0.180281	0.987536
AC007386.1	0.0535847	processed_pseudogene	0.817564	0	0	1.52914	0.977167	0.829289
AC007387.1	0.00133734	processed_pseudogene	1.57828	1.26694	1.67651	0	0	0
AC007388.1	0.295575	antisense_RNA	1.19735	0.346016	0.254375	1.08947	0.546995	0.991488
AC007390.2	0.229038	sense_intronic	0.250599	0.251457	0.133099	0.183684	0.407681	0.462169
AC007406.5	0.931618	sense_overlapping	5.11061	4.76611	2.71436	0.417907	3.89753	5.54428
AC007485.1	0.817436	antisense_RNA	3.45391	0	0	0.931179	0.764478	0.318495
AC007485.2	0.190147	TEC	1.00014	0.573466	2.42833	1.99341	1.84052	2.96441
AC007494.2	0.91508	antisense_RNA	2.17786	2.74725	2.97439	0	1.63205	3.67225
AC007496.2	0.379699	antisense_RNA	13.0229	2.78773	22.1336	8.07531	2.91128	4.68344
AC007533.1	0.0470322	antisense_RNA	0.818968	0.438278	0.579962	0	0.145014	0.100693
AC007537.2	1.54629e-05	processed_pseudogene	2.79281	0.373649	0.494441	0	0	0
AC007541.1	0.356454	antisense_RNA	4.21518	2.34255	1.20549	0	1.92695	0.59799
AC007552.2	0.000307463	antisense_RNA	1.96959	0	0	0	0	0
AC007566.1	0.612677	antisense_RNA	0.684172	1.09842	0.726757	1.72925	0.136289	0.841192
AC007569.1	0.551387	antisense_RNA	0	0.21046	1.39248	2.20003	0.0696356	0
AC007598.1	0.400995	sense_intronic	0	0.249099	0.988881	0	0.0412101	0.343377
AC007598.3	0.186329	TEC	0.993591	0.68365	3.31708	0.0287007	0.169651	1.03402
AC007601.1	0.00014162	antisense_RNA	0.723643	1.06497	1.53737	0	0.0480507	0.0667292
AC007608.1	0.0689884	antisense_RNA	0	0	0	0	0.0576375	0.115617
AC007608.3	0.0879897	antisense_RNA	0	0	0.0400053	0.15611	0.0125037	0.0243099
AC007608.4	0.351467	TEC	0.849625	0	1.05293	0	0.418419	0.137106
AC007611.1	0.553203	lincRNA	0.100812	0.404628	0.107087	0.764412	0	0.0650732
AC007613.1	0.11024	antisense_RNA	0.366928	0.147273	0.389767	0.0185483	0.103549	0.0761298
AC007619.1	2.11448e-05	lincRNA	0	0.462097	6.7263	0	0	0
AC007622.2	0.237273	antisense_RNA	3.06623	0.424375	1.46007	0.48103	0.645905	0.575241
AC007656.2	0.040298	TEC	0.471609	0.0420642	0	0	0.0278359	0.0241602
AC007663.1	0.194225	unprocessed_pseudogene	0.381312	0	0	0	0.0379792	0.0175809
AC007663.2	0.00168413	antisense_RNA	0.213548	0.257135	0	0	0	0.00984595
AC007666.1	0.968475	antisense_RNA	0.101283	0.081304	0	0	0.0941545	0.0466982
AC007681.1	0.340319	antisense_RNA	0.0692589	0.222387	0.0735698	0.217065	0.142565	0.191597
AC007683.1	9.50298e-09	processed_pseudogene	3.22054	2.26209	3.84862	0	0	0
AC007684.1	0.950824	sense_intronic	2.49289	1.20068	0.52961	0	1.12561	1.83901
AC007686.3	0.000268738	antisense_RNA	2.32307	2.02936	2.46767	0	0.145181	0.0819065
AC007688.1	0.827106	processed_pseudogene	1.25431	1.00689	1.66548	0.412139	0.541371	1.53255
AC007728.2	0.0153836	antisense_RNA	1.03497	0.664649	1.17269	0	0.0503971	0.216326
AC007731.4	0.0156913	antisense_RNA	0.363847	2.04452	7.34339	0	0.314078	0.469719
AC007738.1	0.027969	processed_pseudogene	9.56011	2.74081	9.42979	0	0.952202	1.57422
AC007780.1	0.289357	processed_transcript	0.181301	0	0.192585	0.0733184	0.0240771	0
AC007785.3	0.00375813	lincRNA	0	0.537886	0.237257	0	0.014831	0
AC007790.1	0.661735	processed_pseudogene	0.607959	1.46409	0	0	0.363322	0.672739
AC007823.1	0.685247	lincRNA	1.36878	0.244171	0.646212	0.430529	0.434245	0.406706
AC007848.2	0.00236747	lincRNA	0.689583	0	0	0	0.0091578	0
AC007879.3	0.999666	lincRNA	0.515844	0	0	0	0.0913402	0.285405
AC007899.1	0.00133734	processed_pseudogene	0.307113	0.246531	0.326229	0	0	0
AC007906.2	0.671614	protein_coding	0.552433	0.177384	0	0	0.322803	0.0305649
AC007919.2	0.194426	processed_pseudogene	1.39641	0.373649	0	3.15296	0.401799	0.60091
AC007920.2	0.011461	antisense_RNA	0.362005	0.0968649	0.128179	0	0	0.0333815
AC007923.2	0.045356	processed_pseudogene	0.149698	0.120168	0	0	0	0.0138041
AC007938.2	0.176715	antisense_RNA	0.542664	0.0726027	0.576441	0	0.216201	0.0417005
AC007938.3	0.759358	antisense_RNA	10.6938	0	0.405695	5.13548	3.82937	2.00744
AC007950.2	0.0131512	lincRNA	4.87196	0.407385	0.862534	0	0.175231	0.262067
AC007952.2	2.31882e-09	lincRNA	8.27183	1.77767	22.9008	0	0.0172995	0
AC007952.3	0.000100843	lincRNA	0.563848	0.150874	0.199648	0	0	0
AC007952.4	0.00140599	lincRNA	3.36188	0.599712	3.96792	0	0.173625	0.206672
AC007952.7	3.16338e-12	lincRNA	10.6898	7.06679	17.0328	0	0	0
AC007952.8	0.00122794	lincRNA	0.818031	0	0	0	0	0
AC007954.1	0.199712	processed_pseudogene	0.481454	0.772962	0	0	0.223783	0
AC007969.1	0.555643	processed_pseudogene	14.363	2.56216	5.08568	6.13113	2.54325	2.40364
AC007991.2	0.00889885	sense_intronic	2.29154	34.9505	0	0	0	1.26785
AC007991.4	0.000211375	antisense_RNA	0.392619	3.46687	1.66823	0	0.0260703	0.108614
AC007996.1	0.497515	sense_intronic	2.11127	2.16933	0.448536	1.92105	1.30657	2.09482
AC008014.1	0.83418	lincRNA	0.354775	0.0711977	0.0942142	0	0.194349	0.269897
AC008026.1	0.0177902	processed_pseudogene	4.25571	3.84325	3.95553	0.806728	0.529844	0.637701
AC008026.3	0.155087	sense_intronic	3.48625	2.12689	1.33317	0.126886	0.583356	1.20875
AC008038.1	0.0156829	processed_pseudogene	18.8481	11.2021	10.7807	2.23536	2.5512	2.64048
AC008040.1	0.167679	antisense_RNA	0.0749276	0.0200491	0	0.34846	0.00995055	0
AC008060.1	0.0372925	lincRNA	0.460373	0	0	0	0	0.0283015
AC008073.1	0.00362858	antisense_RNA	0.437284	0.351024	1.85801	0	0.0290361	0.0806464
AC008073.2	0.0658614	antisense_RNA	0.647608	0.129965	0	0	0.0215009	0.0746472
AC008074.3	0.0328053	lincRNA	1.12415	3.20852	1.72484	0	0.439575	0.287947
AC008079.2	0.0166066	antisense_RNA	0.362206	0.384549	0.583332	0.119308	0.0310334	0.0657227
AC008080.3	0.0278547	lincRNA	1.86673	0	0	0	0.0826354	0
AC008083.1	0.00122794	antisense_RNA	1.07513	0	0	0	0	0
AC008083.2	0.0798604	lincRNA	0	0.313107	1.24298	0	0.0517993	0.14387
AC008105.1	0.179477	antisense_RNA	0	0	0.637132	0	0.0199136	0.0921818
AC008105.3	1.23237e-06	antisense_RNA	5.62744	12.8543	81.5496	0.328411	0.0941765	0.33751
AC008109.1	0.000341652	lincRNA	1.14853	0	0	0	0	0
AC008115.3	0.131167	sense_intronic	0	0.695666	1.38084	0	0.0863165	0.279696
AC008115.4	0.00813731	lincRNA	0.614226	0.246531	4.89343	0	0.203926	0.141599
AC008121.1	0.0621856	processed_pseudogene	3.54379	0	2.82327	0	0	0.653566
AC008121.2	0.00155152	lincRNA	1.36443	0.365092	1.44935	0	0.0905993	0
AC008124.1	0.844003	lincRNA	5.43695	4.08921	2.62753	4.07555	2.53852	1.38438
AC008147.2	0.854706	sense_intronic	1.0109	0.121723	0.107382	0	0.583986	0.526682
AC008147.3	0.708724	transcribed_processed_pseudogene	8.70269	2.14953	0.711106	3.92547	3.15605	4.07423
AC008147.4	0.000949318	processed_pseudogene	1.38099	0	0.209564	0	0.0130999	0.0181922
AC008155.1	0.253814	processed_pseudogene	1.44436	2.31889	1.53426	2.55545	3.35675	2.59718
AC008250.1	0.000453734	antisense_RNA	4.07772	1.09111	0	0.0458066	0.0601699	0
AC008250.2	0.00413327	sense_intronic	9.25514	0	0	0	0	0.213361
AC008264.1	0.344333	processed_pseudogene	3.23804	0.519859	1.37583	0	1.84908	7.76331
AC008264.2	0.566425	antisense_RNA	0.0638585	0	0.406999	0.277613	0.190812	0.0706629
AC008267.1	0.0991187	processed_pseudogene	6.45914	0.893964	1.18296	0	0.547209	0.883154
AC008267.3	0.0169325	unprocessed_pseudogene	1.324	0.531412	7.73525	0.535428	0.17583	0.366269
AC008267.7	0.0614986	TEC	1.39602	0	0	0	0.0926969	0.0551703
AC008269.1	0.46454	lincRNA	1.83889	0.885686	0	0.074365	1.12336	2.67919
AC008280.3	0.224786	lincRNA	3.24686	0.521276	1.03469	0	0.258714	0.958088
AC008395.1	0.0912801	sense_intronic	0.782659	0.62827	0.831375	0	0.129924	0.252599
AC008427.1	0.00532646	processed_pseudogene	0.726585	0.291628	1.15771	0.0367291	0.072369	0
AC008429.1	0.534519	antisense_RNA	0.994934	0.159734	0.28183	0.348706	0.202598	0.146793
AC008429.2	0.297148	processed_pseudogene	1.37757	0.884662	0.877989	0.389965	0.365889	0.406495
AC008438.1	0.351386	antisense_RNA	0.865045	0	3.67555	0.349826	0.545679	0.67803
AC008443.1	0.137497	antisense_RNA	0.515844	0.0376443	0	0.464628	0.395461	0.497296
AC008443.6	0.536159	antisense_RNA	0	0	0.0750752	0	0.0187719	0
AC008448.1	6.87983e-05	lincRNA	5.28696	0	0	0	0	0
AC008467.1	0.128858	lincRNA	0.69646	0.628958	1.15595	0.127623	0.317939	0.280974
AC008474.1	0.333652	antisense_RNA	0	0.33271	0	0	0.0550424	0
AC008481.1	0.0114557	processed_pseudogene	0.600302	0.481885	1.913	0	0.119582	0.0553555
AC008481.2	0.00590981	processed_pseudogene	3.13579	2.87681	6.66194	0.04529	0.356948	0.743554
AC008496.2	0.023659	antisense_RNA	6.6627	1.64566	0.544416	0	0.6466	0.189042
AC008507.1	0.636957	processed_pseudogene	0	1.04113	1.37771	0	0.581315	0.568091
AC008526.1	0.000507829	processed_pseudogene	0	2.25732	0	0	0	0
AC008536.1	0.66254	antisense_RNA	1.0671	1.14214	1.51136	2.04981	0.708568	0.918406
AC008536.3	0.448965	TEC	3.12795	3.10876	1.74043	0.55718	1.42422	1.73062
AC008537.2	0.0518502	lincRNA	6.89355	0.79053	1.56913	0.448034	0.588521	0.635674
AC008537.3	0.000285734	TEC	7.97776	1.21982	0.538052	0	0.134535	0.011677
AC008537.4	0.0256631	antisense_RNA	0.215479	0.345946	1.14446	0	0.0286161	0.13909
AC008543.1	0.0538403	lincRNA	0.561909	0.16915	0.0746106	0	0.0559671	0.0582922
AC008543.3	0.0905777	sense_intronic	1.45022	0	0	3.42109	0.77037	0.802375
AC008549.3	5.61427e-07	processed_pseudogene	6.47288	10.8644	5.62564	0	0	0.162786
AC008554.1	0.00387932	lincRNA	0.584834	0.469468	1.24247	0	0	0.107858
AC008555.1	0.894631	lincRNA	0	0.485554	0	0.375654	0.0172132	0.0239044
AC008555.2	0.0110884	lincRNA	0.101745	0.0816742	1.29693	0.00342881	0.0788194	0.0156369
AC008555.5	0.00252997	lincRNA	0.874568	1.22858	16.7221	0	0.348433	0
AC008555.8	0.739815	TEC	0.109875	0.441006	0.817001	0	0.656626	0.699103
AC008556.1	0.703317	lincRNA	0.817363	0.187465	0.124034	0.0472205	0.767586	0.32302
AC008560.1	0.821587	protein_coding	7.02941	3.54949	2.28826	6.08661	1.46051	0.595928
AC008567.3	0.0177953	lincRNA	2.12494	0.393638	0	0	0.130244	0
AC008569.2	0.273278	sense_intronic	1.87232	3.43539	11.649	0.0270418	1.38533	3.45304
AC008608.2	0.00730935	lincRNA	0	0	0.607083	2.71566	2.77027	0.84321
AC008610.1	0.0738847	antisense_RNA	1.81002	1.45297	2.56358	0.182994	0.48075	0.500722
AC008620.1	0.0071324	processed_pseudogene	2.81322	0	0	0	0.0800574	0
AC008620.2	0.00122794	processed_pseudogene	0.455388	0	0	0	0	0
AC008638.2	0.0372925	processed_pseudogene	0.998547	0	0	0	0	0.0613859
AC008659.1	1.8831e-05	sense_intronic	0.326465	0.524132	0.173393	0	0	0
AC008667.1	0.218942	lincRNA	0	0	0	0	0.220553	0.038286
AC008669.1	0.26577	sense_overlapping	0.546856	1.40474	0.813252	0	0.573727	0.211794
AC008676.1	0.06532	antisense_RNA	0.768154	0.385391	6.73172	0.349474	0.701336	0.345314
AC008676.2	0.205554	sense_overlapping	0.348166	0.558972	1.01705	0	0.202288	0.288949
AC008680.1	0.00376506	antisense_RNA	2.50863	0	13.3239	0	0.0555252	0.462656
AC008708.2	0.13138	antisense_RNA	0	0	0	0	0.0140539	0.234204
AC008731.1	0.0282243	antisense_RNA	11.0751	6.25621	13.0716	0	1.79764	1.62646
AC008735.1	0.284155	sense_intronic	0.592835	0.475891	5.03788	0	0.747933	0.92934
AC008736.1	0.94904	lincRNA	0	0.335628	0.888258	0	0.471964	0.346992
AC008739.5	2.08033e-05	TEC	0.614543	0	0.391677	0	0	0
AC008741.2	0.104065	lincRNA	1.14724	1.10512	4.63086	0.170114	0.680522	0.804005
AC008750.5	0.146889	sense_intronic	2.50863	0.805508	0.532955	0	0.199891	0.601453
AC008752.1	0.698884	lincRNA	0.581268	0	0	0.352599	0.308774	0
AC008752.2	0.861428	lincRNA	0	0.254399	0	0.0320402	0.126261	0
AC008752.3	0.00173243	unprocessed_pseudogene	1.00275	2.14652	0.355054	0	0.044389	0.123288
AC008758.4	0.229294	nonsense_mediated_decay	0.458837	0.14733	0.194958	0	0.127962	0.0846213
AC008760.1	0.282639	antisense_RNA	0.69279	0.278064	1.83978	0	0.253011	0.543015
AC008763.1	0.442694	antisense_RNA	0	0	0	0	0.0561823	0
AC008764.10	0.923863	TEC	1.30158	0.313449	2.7652	0.0657954	0.829694	2.1124
AC008764.6	0.350721	lincRNA	2.87826	1.47871	1.71215	0.0232795	1.23081	0.923635
AC008764.8	0.605375	antisense_RNA	0.43841	0.281543	0.279419	0	0.407553	0.0565979
AC008764.9	0.00862844	TEC	0.570598	0.687061	1.11121	0	0.10735	0.105233
AC008770.1	0.414053	antisense_RNA	2.23106	0.819954	0.599619	0.418511	0.369469	0.842758
AC008770.3	0.104486	nonsense_mediated_decay	0.19871	0	0.140719	0	0.00879638	0.0427552
AC008771.1	0.854046	antisense_RNA	2.15133	0.671593	1.14262	0.78542	0.674573	1.85155
AC008781.2	0.00111967	antisense_RNA	4.79903	2.38846	9.58375	0.0873332	0.560843	0.486785
AC008799.1	0.00561354	processed_pseudogene	3.64244	0	0	0.0526076	0.0691034	0
AC008799.2	0.00429858	antisense_RNA	2.57444	0	3.90669	0	0.170946	0.135655
AC008802.1	0.526948	processed_pseudogene	0.300151	0.722827	0.318833	0.0303454	0.199303	0.359811
AC008850.1	0.91222	processed_pseudogene	1.30945	2.10229	4.17286	0	1.91287	3.13945
AC008870.2	0.382179	sense_intronic	3.2551	5.41262	1.2349	0.0940264	1.65194	2.01537
AC008875.1	0.00335148	lincRNA	1.46749	0	1.55883	0	0.0974426	0
AC008894.1	0.993226	lincRNA	3.87512	3.62915	1.37211	5.35428	1.20079	0.059556
AC008894.2	0.083676	antisense_RNA	0.118626	0.0476128	0.25202	0	0.0393845	0.0273471
AC008894.3	0.779782	TEC	0.307113	1.10939	1.46803	1.43603	0.158043	0.106199
AC008895.1	0.0188654	TEC	2.63487	3.28207	10.5199	0.560332	0.808428	1.25674
AC008897.1	0.00957941	processed_pseudogene	4.79379	5.49736	9.45689	0	1.31872	0.1263
AC008897.2	0.0184018	antisense_RNA	0.89932	0.360959	6.68708	0	0.179147	0.456109
AC008897.3	0.991576	lincRNA	0.984793	0.395265	2.09218	2.24017	0.228869	0.0908105
AC008906.1	0.434336	antisense_RNA	0.131814	0.105812	1.82024	0.279856	0.20131	0.340339
AC008906.2	0.559746	antisense_RNA	0.520349	0.417703	1.38184	0.894329	0.0518276	0.0959657
AC008915.1	0.506526	sense_intronic	1.70635	0	1.81256	0.0862563	0.490981	0.917858
AC008915.2	0.293658	lincRNA	4.61965	1.74511	0.721647	0	0.721764	1.31556
AC008937.1	0.716113	antisense_RNA	1.30087	0	0	0.815417	0.172759	0.33588
AC008937.2	0.616106	antisense_RNA	0.765072	1.84245	1.21904	0	0.457214	1.37571
AC008937.3	0.182459	antisense_RNA	1.68127	0.224936	0.297653	0	0.102335	0.387586
AC008938.1	0.0310503	lincRNA	0	0.0587556	0.0777499	0.00369998	0.00486016	0.00337472
AC008946.1	0.47646	lincRNA	3.38042	1.3568	1.19694	1.70881	0.710801	0.103906
AC008953.1	0.177252	processed_pseudogene	1.49417	2.99856	0	0	0.644893	0.344454
AC008957.3	0.224363	TEC	0.10625	0	0.338592	0	0.0282206	0.0685836
AC008958.1	0.586025	processed_pseudogene	1.04679	0.5602	0	0.599711	0.115847	0
AC008966.1	0.762071	antisense_RNA	0	0.124997	0.165406	0	0.0361884	0.251279
AC008966.2	0.526692	antisense_RNA	0.524934	1.26415	1.11521	0	0.697123	0.532462
AC008969.1	0.944592	antisense_RNA	0.759768	0.496425	0.78829	0.564486	0.356665	0.653354
AC008972.1	0.774875	lincRNA	0.743588	2.38762	0	2.70638	0.148125	0.171421
AC008982.2	0.00127352	sense_intronic	0.481454	1.54592	5.11421	0	0.159845	0.133189
AC008985.1	0.0456821	TEC	2.02146	0.683244	1.13015	0.215127	0.233132	0.353188
AC009022.1	0.014458	processed_pseudogene	1.91807	0	0.509363	0	0.0955212	0.0442176
AC009032.1	0.638211	sense_intronic	1.10333	0.442843	0	0	1.31872	0.508707
AC009041.1	0.0606735	lincRNA	0	0	0.657115	0	0.0513455	0
AC009041.2	0.635329	lincRNA	0.0331276	0.159556	0.299111	0.00334922	0.116584	0.125246
AC009041.4	0.0874488	sense_intronic	0.372957	1.19755	1.18851	0	0.371471	0.0687829
AC009053.1	0.0230468	retained_intron	0.538928	0.204924	0.783384	0.0487506	0.0904052	0.117701
AC009053.2	0.563029	lincRNA	0.402908	0	0	0	0.0802604	0.0835948
AC009053.3	0.000145385	antisense_RNA	0.207415	0	2.6439	0	0.0137726	0
AC009054.2	0.066795	sense_intronic	1.26766	2.03519	2.01984	4.80604	4.41913	4.03286
AC009060.1	0.189311	antisense_RNA	0.0853581	0	0	0	0.00566787	0
AC009061.2	0.0396029	antisense_RNA	0.500372	0.57381	0.83524	0	0.0996756	0.164788
AC009063.3	0.0360663	antisense_RNA	5.44492	0	0	0	0.250303	0.15449
AC009065.4	2.71718e-05	lincRNA	1.57828	5.91239	8.56885	0	0.163021	0.113196
AC009065.5	0.0516965	sense_intronic	1.19558	1.59957	1.69334	0.0402914	0.238164	0.477742
AC009065.8	0.429758	antisense_RNA	3.01671	5.32757	5.76806	2.22643	2.16337	2.1698
AC009078.1	0.0749462	processed_pseudogene	8.20744	1.22008	0	0.891242	0.161476	0
AC009078.2	0.0124668	retained_intron	0.0842715	0	0	1.03091	0.0335743	0.116564
AC009078.3	0.214278	TEC	7.99261	1.26446	1.92112	0.872938	1.10017	1.69999
AC009084.2	0.727161	TEC	0.593468	0.068057	0.180116	0.762856	0.0112591	0.085997
AC009086.3	0.00504638	TEC	1.41716	0.758407	2.25806	0.0477587	0.26662	0.0653404
AC009088.1	0.579142	antisense_RNA	0.57151	0.458773	0.303541	0	0.664105	0.974961
AC009088.4	0.000589235	processed_pseudogene	2.54434	1.36162	2.70271	0	0.112631	0.0782069
AC009090.1	0.712158	sense_intronic	6.61999	1.59423	4.92243	4.28342	1.40664	1.89239
AC009090.2	0.0107129	antisense_RNA	6.5362	0	0.534079	0	0.267083	0.0927264
AC009090.3	0.71222	antisense_RNA	2.52636	0.338	1.3418	0	1.34202	0.893024
AC009090.4	0.0121471	TEC	0	0	0.0685682	0.646081	0.0642931	0.0773808
AC009093.1	0.157215	lincRNA	0	0.273167	0	0.493124	0.308811	0.0313796
AC009093.2	0.314643	lincRNA	0.0906504	0.94599	0.481464	0	0.25281	0.208978
AC009093.3	3.57269e-06	transcribed_unprocessed_pseudogene	1.23322	0.577472	5.67658	0	0.0341196	0
AC009093.4	0.307607	lincRNA	0	0	0	0	0.168647	0
AC009093.6	0.56567	lincRNA	2.58108	1.72661	1.82782	2.566	0.114258	0.119004
AC009093.8	0.476433	processed_transcript	0	0	1.03965	0	0.129977	0.225628
AC009095.1	0.138071	antisense_RNA	0.538373	0.144057	0.571883	1.68732	0.500479	0.562642
AC009097.3	0.955401	lincRNA	0.467752	0	0	0	0.139767	0.215664
AC009107.2	0.00836835	antisense_RNA	0.820378	0	1.30716	0	0.027237	0.0756494
AC009108.3	0.0282785	lincRNA	0.542252	0.163232	0	0	0	0.0500026
AC009113.1	0.185292	antisense_RNA	1.26766	0.547937	0.414327	2.56322	0.867638	0.629431
AC009118.3	0.179432	antisense_RNA	5.72622	1.31333	10.717	0.937305	1.26742	3.01732
AC009119.1	0.22105	antisense_RNA	0.470755	0.850259	0.125014	0.107086	0.281328	0.0217048
AC009120.1	0.583072	processed_pseudogene	2.0069	0.402754	13.3239	1.16667	1.63244	4.71909
AC009120.2	0.000914106	antisense_RNA	1.45045	1.02998	4.44441	0.197401	0.222257	0.0977404
AC009120.5	0.652922	lincRNA	0.815605	0.261887	0.173274	0.329832	0.22746	0.105293
AC009121.2	0.00133734	antisense_RNA	0.194865	0.156425	0.206994	0	0	0
AC009127.2	0.545619	sense_intronic	0	0.446982	2.9574	2.53328	0.665524	0.821538
AC009133.1	0.818236	antisense_RNA	0.187912	0.3394	0.199609	0	0.290104	0.363887
AC009133.3	9.29145e-06	antisense_RNA	0.718697	0	0.763431	0	0	0
AC009135.2	0.00466853	TEC	0.13472	0.973303	0	0	0.0357822	0.0124229
AC009145.4	0.733879	TEC	0.552092	0	0.390971	0	0.122198	0.37334
AC009148.1	0.0539738	antisense_RNA	0.176926	0.142025	0.375878	0	0.0704886	0.0244723
AC009152.1	0.289626	sense_intronic	1.28359	1.37385	1.36348	0.951659	0.255695	0
AC009153.1	3.48078e-06	processed_pseudogene	11.9879	4.61911	16.2996	0	0.286564	0.0442176
AC009159.3	4.98549e-06	lincRNA	0	1.66355	1.57238	0	0	0
AC009163.5	0.000494333	processed_transcript	1.28706	0.172195	0	0	0.0142436	0
AC009163.7	0.0400086	lincRNA	0.372666	0.373941	0.296896	0.11303	0.0371181	0.0171823
AC009166.1	0.349636	antisense_RNA	1.46208	1.56489	0	2.41435	1.32681	0.853879
AC009166.2	0.00410648	TEC	0.336372	0.135009	0	0	0.0111677	0.00775446
AC009185.1	0.656069	antisense_RNA	0.782231	0	0	0.0527227	0.294332	0
AC009220.1	0.241952	processed_pseudogene	1.72072	0.690643	0	0.260949	0.285644	0
AC009227.1	0.0733118	antisense_RNA	0.70479	0.0808231	0.106951	0.0101792	0.0534844	0.0835595
AC009229.2	0.0177071	lincRNA	2.69288	0	0	0	0	0.124159
AC009234.1	0.000157692	antisense_RNA	0	1.48961	0	0	0	0
AC009237.3	0.947697	transcribed_unprocessed_pseudogene	1.39559	0.691246	0.283875	0.714482	0.573758	0.544886
AC009237.8	0.23262	processed_pseudogene	2.50863	0.503443	0	7.22828	0.999454	0
AC009242.1	0.45214	lincRNA	0.0878436	0.0705154	0.653179	0.222026	0.344142	0.453618
AC009245.1	1.23219e-10	processed_pseudogene	31.4814	16.4042	25.5207	0.139596	0.146695	0.101859
AC009264.1	0.999035	antisense_RNA	0.0754177	0	0	0.0406654	0.0100156	0.00463632
AC009269.3	0.840841	lincRNA	1.50835	0	0	0	0.333854	0.556358
AC009271.1	0.012948	lincRNA	1.64358	0	0	0	0.0623633	0
AC009283.1	0.05971	lincRNA	3.32025	1.77686	1.95939	0	0.171475	0.884489
AC009299.2	0.776449	processed_pseudogene	0.930937	0.373649	0	0.235296	0.339983	0.171689
AC009299.3	0.0210553	antisense_RNA	0.239414	0.0274553	0.544963	0	0.0522342	0.0189232
AC009303.2	0.103563	antisense_RNA	0.0844407	0.0225946	0.149494	0	0.0355107	0.00778652
AC009303.4	0.621652	TEC	0.79387	0.382361	0.50597	0	0.643108	0.161051
AC009309.1	0.0298924	antisense_RNA	0	0	1.09828	2.19514	1.68202	1.33478
AC009318.1	0.028035	antisense_RNA	1.70113	1.56064	2.75354	0.00818976	0.328112	0.440718
AC009318.2	0.461572	antisense_RNA	0.731042	2.34734	1.55309	0	0.388336	1.41564
AC009318.3	0.705834	antisense_RNA	0.945714	2.65706	1.50687	0.334643	1.22453	3.44467
AC009318.4	0.324441	antisense_RNA	0.489363	0.39283	0	0	0.194965	0
AC009336.3	0.0139898	TEC	1.54576	0.364953	0	0	0.0845271	0
AC009362.1	0.221688	processed_pseudogene	2.34221	0.940089	2.488	0.236799	0.155525	1.2419
AC009403.1	0.285354	antisense_RNA	1.53755	0.764057	2.17767	0.00740223	0.602845	0.776423
AC009404.1	0.185582	lincRNA	2.38904	1.57683	1.74822	0.375718	0.57461	0.984007
AC009407.1	2.66882e-05	sense_overlapping	0.397863	1.5969	0.422627	0	0	0
AC009413.1	1.17891e-06	processed_pseudogene	4.7664	1.43481	33.5429	0.0602357	0.0395617	0.0549404
AC009487.2	0.000792597	processed_pseudogene	0.209604	0.224343	0.0742168	0.00353185	0.0115983	0.0128855
AC009501.1	0.0158981	antisense_RNA	0.375012	0.401381	0.663922	0.00631898	0.0581027	0.109506
AC009502.1	0.0786029	lincRNA	0.555686	0.278794	0.147568	0	0.0599595	0.108888
AC009502.2	0.00869805	processed_pseudogene	5.5929	0.249424	0	0	0.123792	0.14326
AC009506.1	0.398577	antisense_RNA	2.70818	1.02304	0.846102	0.966347	0.391386	0.616977
AC009509.4	0.349516	antisense_RNA	0	1.12534	0	0	0.651605	1.72362
AC009533.1	0.303555	unprocessed_pseudogene	0.673009	0.240111	0.953198	0.476291	0.124135	0.0344778
AC009542.2	0.00147576	processed_transcript	0.299962	0.0601977	0.0796582	0	0.0099589	0
AC009549.1	0.429921	lincRNA	6.49835	1.02061	8.40344	1.94239	2.23253	2.91799
AC009554.1	0.0242251	antisense_RNA	27.2704	6.18658	17.6326	0	1.22031	3.66269
AC009563.1	0.70613	antisense_RNA	1.26095	0.202443	0	0.943373	0.636337	0
AC009567.2	0.00122794	processed_pseudogene	2.04274	0	0	0	0	0
AC009570.1	0.349146	antisense_RNA	0	0.769336	0	0.516767	0.572743	0.294586
AC009630.1	0.000121789	antisense_RNA	2.12028	0.680812	1.80181	0	0.0563156	0.0391035
AC009656.1	0.052047	antisense_RNA	0.992999	0	12.6577	0	0.593426	0.686755
AC009686.2	0.423274	lincRNA	0	0	0	0	0.0273783	0.076042
AC009704.2	0.0668783	sense_intronic	2.95438	5.53371	12.5531	0	1.70017	1.49837
AC009716.1	4.74931e-05	antisense_RNA	53.0262	52.6098	19.6194	2.83108	1.70115	0.714225
AC009779.2	0.00163699	antisense_RNA	0	0.39718	0	2.28437	0.963718	1.49042
AC009779.3	0.330444	nonsense_mediated_decay	1.07681	0.726093	0.594794	0.361436	0.368947	0.278028
AC009779.4	0.849572	processed_pseudogene	0	0.937785	0	0	0.491289	0.394996
AC009779.5	0.841856	antisense_RNA	0	1.5617	0	0	1.19493	0.269096
AC009779.6	0.0374348	processed_pseudogene	2.87132	0	0	0	0.0953294	0
AC009806.1	0.0120307	lincRNA	0.914855	1.83597	0	0	0.151868	0
AC009812.1	0.0122442	antisense_RNA	7.64422	3.06815	1.67177	0.727374	0.507584	0.539038
AC009812.3	0.546379	lincRNA	0.75898	0.304631	0.470296	0.0511555	0.827352	0.904008
AC009812.4	0.568866	lincRNA	10.029	4.3431	1.82226	10.3261	2.86527	4.33195
AC009831.1	0.00952833	antisense_RNA	1.2044	1.08767	0.47976	0	0.129956	0.124943
AC009831.4	0.00111912	sense_intronic	0.731042	1.17367	16.3074	0	0.339794	0.134823
AC009831.5	0.00743963	TEC	0.149417	0	0.238075	0.00755306	0.00992143	0
AC009879.1	0.0069043	processed_pseudogene	0.567428	0.227748	0.602747	0	0.0188389	0.0523242
AC009902.2	0.177889	antisense_RNA	0	0	0	0	0.119182	0.0367802
AC009948.1	0.153845	antisense_RNA	1.5888	1.57905	0.763479	2.56241	1.85877	2.18017
AC009948.2	0.0605506	processed_pseudogene	7.00941	1.33969	1.06367	0.438691	0.687066	0.738694
AC009948.3	0.00835066	antisense_RNA	0	0.531707	0.422157	0	0.0439819	0.0122158
AC009948.5	0.034744	TEC	2.37941	1.99686	3.61894	0	0.48835	0.403918
AC009949.1	0.383245	TEC	0	0	0	0	0.0345706	0
AC009950.1	0.213726	antisense_RNA	0.0979329	0.0393072	0.208057	0.0148516	0.0243857	0.0632147
AC009951.1	0.382529	TEC	0.820221	0.438948	0	0.00921387	1.22846	0.899215
AC009961.1	0.444658	lincRNA	0.504762	0.694614	1.07236	1.7934	0.464446	0.492053
AC009961.3	0.518621	processed_pseudogene	0	0.748272	0	0	0.371375	0.773606
AC009962.1	0.352599	antisense_RNA	0.56237	0.451435	0	1.16239	0.406612	0.0691436
AC009967.1	0.0384368	processed_pseudogene	0.600302	0.722827	0	0.0303454	0.0398607	0.0830333
AC009974.1	0.00575779	lincRNA	1.04526	10.4884	19.4306	0	0.416439	1.20483
AC009994.1	0.0366423	processed_pseudogene	0	0	1.99334	0	0.0623019	0
AC009996.1	0.0442845	sense_intronic	26.197	10.2226	21.6437	0	3.01998	3.89196
AC010132.4	0.139101	lincRNA	0.348166	0.139743	0.184919	0	0.104034	0
AC010136.1	0.974149	antisense_RNA	0.833286	1.00336	0	1.01095	0.331986	0
AC010148.1	0.00441037	retained_intron	0.922443	0	0	0	0.0131253	0.0121516
AC010163.2	0.00122794	lincRNA	1.86673	0	0	0	0	0
AC010168.1	0.154299	antisense_RNA	2.16	0	0	0	0.143426	0.232376
AC010168.2	0.0282322	sense_overlapping	4.25806	1.1981	1.95845	0.443807	0.533416	0.449319
AC010182.1	0.010008	processed_pseudogene	0	0	0.831716	0	0.0259954	0
AC010186.2	0.027655	processed_transcript	0.480807	0.943461	1.19171	0	0.17382	0.128083
AC010186.3	0.0245235	sense_intronic	0.854533	2.59143	4.84118	0	0.409803	0.393995
AC010203.1	0.0732738	processed_transcript	0.655239	0.375703	0.596591	0	0.0994481	0.181264
AC010207.1	0.140823	lincRNA	1.59125	0.393032	0.130022	0	0.211321	0.214457
AC010210.1	0.458533	retained_intron	0.0907885	0	0.144659	0	0.0301423	0.0544171
AC010226.1	0.179026	antisense_RNA	1.65147	0.91779	0.80966	0.462363	0.261495	0.363145
AC010240.2	0.457309	processed_pseudogene	1.38214	0.316998	0.419476	0	0.406433	0.418767
AC010245.2	0.971703	lincRNA	0.612123	0.163791	1.08371	0	0.596135	0.809053
AC010247.1	0.761201	antisense_RNA	0.542458	0	0.384148	0	0.204112	0.30013
AC010247.2	0.281763	antisense_RNA	0	0.391023	2.19909	0	0.105121	0.527787
AC010261.1	0.181185	antisense_RNA	2.07686	0.833587	0	0.262465	0.275811	0.191513
AC010287.1	0.000340306	transcribed_processed_pseudogene	0	0.53438	11.3141	0	0.0884061	0
AC010300.1	0.0121931	antisense_RNA	0.742574	0.0745115	0.0985993	2.13024	0.567038	2.20831
AC010319.1	0.00099682	processed_pseudogene	1.13576	1.21562	1.40753	0	0.138262	0.0523657
AC010319.4	0.0361767	antisense_RNA	4.12675	1.65635	2.92241	0.243376	0.479536	0.856214
AC010325.1	0.037407	protein_coding	2.65708	1.31258	2.17113	0.413281	0.420725	0.414644
AC010325.2	7.00055e-05	antisense_RNA	230.133	42.3507	68.6027	2.20711	3.62397	6.96191
AC010326.1	0.241973	processed_pseudogene	2.76656	1.26904	0	0	0.0262433	0.874673
AC010326.3	0.335313	sense_intronic	0.699911	0	1.11521	0.106142	0.929497	2.03304
AC010326.4	0.227698	processed_transcript	2.98938	2.39968	3.52827	0.201485	1.11379	1.63864
AC010327.4	0.0294522	lincRNA	0.889253	0.118973	2.36151	0	0.108253	0.232335
AC010328.1	0.302854	lincRNA	1.17341	0.0941941	0	0.284718	0.0233747	0.059512
AC010328.2	0.0261925	processed_pseudogene	1.07158	0.17204	0	0.0216675	0.0569233	0.0395254
AC010331.1	0.727963	antisense_RNA	4.4966	1.64072	0	2.72765	2.3072	0.904679
AC010336.1	0.654545	antisense_RNA	0.100557	0.0807208	0.480671	0.0101664	0.11351	0.213271
AC010343.1	0.00287271	processed_pseudogene	7.56571	4.55496	5.2238	0.841387	0.552608	0.593007
AC010378.1	0.00210685	processed_pseudogene	3.93917	1.05404	0	0	0.130783	0
AC010401.2	0.0909925	antisense_RNA	0.134063	0.251108	0.0474693	0	0.0623136	0.00412079
AC010422.1	0.185112	lincRNA	1.31185	0	0	0	0.145181	0.0806464
AC010422.2	0.0980199	lincRNA	2.6189	0.600654	2.38449	0	0.372638	0.65549
AC010422.4	0.0121799	sense_intronic	0.445458	2.5031	0	0	0.118315	0.0821538
AC010422.6	0.98383	nonsense_mediated_decay	0.040662	0.163204	0	0.0205547	0.0809999	0.0562433
AC010435.1	0.105091	TEC	1.41616	2.11121	1.93411	0	0.255237	0.78353
AC010451.1	7.36731e-05	lincRNA	5.10685	0	0	0	0	0
AC010463.3	0.00430965	sense_intronic	5.23257	2.29112	0	0	0.25269	0
AC010468.1	3.78315e-07	processed_pseudogene	7.57496	6.0807	7.42749	0.176731	0.154765	0.107463
AC010468.2	0.00550498	antisense_RNA	0	0	4.60279	0	0.107896	0
AC010469.1	4.32758e-06	processed_pseudogene	5.78246	4.64179	2.19371	0.0417578	0.137129	0.0380869
AC010487.1	0.0221371	unprocessed_pseudogene	1.01499	0.488863	1.2938	0	0.242627	0.0374381
AC010487.2	0.000261081	lincRNA	1.46508	1.5681	1.03751	0	0	0.0900662
AC010491.1	0.119451	antisense_RNA	0.600453	0.144602	0.127565	0.00607061	0.0438578	0.132887
AC010503.4	0.438266	antisense_RNA	3.45892	13.3277	15.7991	1.11904	3.49108	9.31355
AC010519.1	0.123076	lincRNA	17.8568	1.65396	2.18865	0.34718	1.45934	2.91326
AC010525.1	0.000542135	antisense_RNA	20.489	23.8053	40.0922	0	1.00247	1.83963
AC010530.1	0.391572	sense_intronic	0	1.00512	0.443351	0.168786	0.914561	1.1931
AC010531.3	0.199734	antisense_RNA	0.925514	1.11442	0.49156	0.046785	0.184365	0.426721
AC010531.4	1.42482e-05	sense_intronic	1.19335	0.05635	0	0	0	0
AC010531.6	0.770781	antisense_RNA	5.32228	0	1.25635	1.91319	1.76702	2.39938
AC010533.1	0.612893	TEC	4.18701	0.999236	0.601029	1.52162	1.23983	0.240005
AC010536.1	0.378793	lincRNA	0.547442	0.146484	0.0969195	0	0.066643	0.201925
AC010538.1	0.271318	antisense_RNA	3.58915	2.0168	4.95632	2.75778	0.357485	0.0661932
AC010542.4	0.00127695	lincRNA	17.7087	0.500545	1.05977	0	0.132493	0.252996
AC010542.5	0.00123214	antisense_RNA	4.35571	3.49649	30.4049	0	0.454495	0.860685
AC010598.1	0.10824	processed_pseudogene	0	0	0	0	1.36944	1.47916
AC010609.1	4.02327e-05	antisense_RNA	0	0	16.404	0	0	0
AC010615.1	0.978584	unprocessed_pseudogene	0.674363	0.974405	0	0.559063	0.555252	0.136807
AC010615.2	0.594599	lincRNA	2.43241	0.522204	0.510754	0.245918	0.606619	0.959794
AC010616.1	0.195967	protein_coding	0.114357	0	3.76572	0.508708	0	0
AC010618.3	0.248653	lincRNA	5.02482	3.29274	1.41609	0.995288	1.23928	1.37115
AC010619.2	0.00412897	processed_transcript	0.166774	0	0.708618	0	0.0221479	0
AC010620.2	0.383245	unprocessed_pseudogene	0	0	0	0	0.200312	0
AC010624.3	0.166618	antisense_RNA	0.418472	0.167962	0.666779	0	0.0972544	0.173648
AC010627.1	0.61061	processed_pseudogene	0.368061	0.738642	1.56388	0.986097	0.219957	0.13576
AC010632.2	0.0368735	sense_intronic	3.11275	0.78085	12.3994	0.0196688	0.400461	1.36342
AC010642.2	0.45772	antisense_RNA	0.0985607	0.791184	0.628173	0.468333	0.647909	0.708908
AC010643.1	0.0154186	antisense_RNA	1.02158	0.41003	0.542583	0.0221319	0.106596	0.134575
AC010653.1	0.658561	unprocessed_pseudogene	0.808778	0	0	0.354327	0	0
AC010654.1	0.154728	lincRNA	3.82961	1.18237	0.938765	0	0.97804	0.29881
AC010677.1	0.0168078	processed_pseudogene	1.73114	2.31608	0	0.116679	0.0766329	0.212844
AC010680.1	0.986688	antisense_RNA	0.199098	0	0	0	0.0793217	0.0673176
AC010680.2	0.0983693	antisense_RNA	0	0.18065	0.478099	0	0.0523007	0.0518795
AC010733.1	0.0922577	processed_pseudogene	3.55701	1.42767	19.5218	0	1.33841	2.40535
AC010754.1	0.736221	lincRNA	0	0	0.23815	0	0	0.103369
AC010761.1	0.382984	antisense_RNA	3.96759	8.28082	37.088	10.349	5.1461	4.46352
AC010761.3	0.17625	antisense_RNA	3.80551	3.05482	10.1059	0.240462	1.832	2.63187
AC010761.6	0.0115381	antisense_RNA	13.1735	0.961348	1.27213	0	0.636168	0.441732
AC010768.2	0.269289	antisense_RNA	0.417373	1.34016	3.54681	0	0.110856	1.27008
AC010789.1	0.0041905	lincRNA	13.0141	0	0.864005	0	0.324055	0
AC010809.1	0.202896	antisense_RNA	2.11276	1.0176	10.7725	0	2.02017	1.16894
AC010809.2	0.417509	antisense_RNA	0.246453	0.395674	1.57076	1.39532	0.490942	0.999949
AC010834.2	0.0252984	antisense_RNA	2.23985	0	0	0	0.118983	0
AC010834.3	0.570233	antisense_RNA	1.51957	1.42312	2.15221	0.921778	1.73214	2.70907
AC010857.1	0.32088	lincRNA	0	0.321526	0	0	0.425538	0.443216
AC010864.1	0.771289	lincRNA	0.472857	1.26527	0	0	0.366312	0.610449
AC010878.1	0.00946751	processed_pseudogene	0.454809	1.27782	1.44935	0.160935	0.135899	0.0629088
AC010883.1	0.135126	antisense_RNA	1.18863	0	1.89392	0	0.157852	0.383624
AC010889.1	2.60939e-06	lincRNA	0.0893588	0.215195	0.664445	0	0	0
AC010894.3	0.775644	antisense_RNA	0	0	0.199229	0	0.174354	0.017295
AC010894.4	0.253412	antisense_RNA	0	0	2.20613	0.0524929	0.0689529	0.383027
AC010894.5	3.81707e-07	TEC	0.500672	2.21049	15.9551	0	0.0166226	0
AC010900.1	1	processed_pseudogene	0	0	0	0	0	0
AC010904.2	0.345687	lincRNA	1.12592	0.301273	0	0	0.0747623	0.346081
AC010913.1	0.0491422	retained_intron	0.451506	0.0604068	0	2.46496	0.109928	0.15266
AC010931.2	0.0271829	lincRNA	0.260317	0	0.0460866	0	0.00576176	0.0200038
AC010969.2	0.0899448	lincRNA	4.94042	6.51111	3.99469	0.730581	1.57659	1.88348
AC010970.1	0.20092	processed_pseudogene	0.257782	0	0.547655	0.0651548	0.0256755	0.106969
AC010973.2	0.628734	antisense_RNA	0.193441	0	0	0	0.102758	0.142702
AC010976.1	0.984913	antisense_RNA	0.127916	0.0653439	0.148231	0.0834729	0.0787605	0.086858
AC010976.2	0.00202215	antisense_RNA	1.95573	0.448554	0.593561	0	0.092759	0.0515267
AC010978.1	0.356973	antisense_RNA	0.550647	0.17681	0.760397	0.0278353	0.244975	0.289427
AC010980.1	0.00199149	processed_transcript	0.577046	0.213792	0.047151	0	0.0265268	0
AC010980.2	0.150777	lincRNA	0.168662	1.21852	1.07496	0	0.436775	0.0311057
AC010997.6	0.0253999	TEC	14.3339	3.48678	1.53799	1.14177	0.499929	1.25502
AC010998.2	0.30372	antisense_RNA	0.380095	0	0	0	0.40382	0.525745
AC011005.4	0.558157	antisense_RNA	0	2.13752	0	0	0.795655	0
AC011008.2	0.557071	TEC	0.42646	0.0570558	0.0755006	0	0.21238	0.51778
AC011043.1	0.857679	protein_coding	4.7729	0.261231	0.115227	0.0109669	2.5138	2.1306
AC011095.1	0.192951	retained_intron	0.218042	0	0	0	0.0337825	0
AC011199.1	0.379234	TEC	0.354326	0	0	0	0.0611718	0.0457428
AC011239.2	0.0157245	TEC	1.91935	0.513579	0.339804	0.177877	0.106206	0.0589964
AC011247.1	0.242926	lincRNA	0.230038	0.307767	0	0	0.0712824	0.0707083
AC011287.1	0.886865	lincRNA	0.0309909	0.0497551	0.0658397	0	0.0288096	0.0657284
AC011290.2	0.00803438	processed_pseudogene	1.73534	0.23217	0.614451	0	0.134433	0
AC011297.1	0.826903	sense_intronic	1.9192	2.35624	0.599606	2.76211	0	0
AC011298.1	0.191413	lincRNA	0.840881	0.337503	0	0	0.134936	4.05793
AC011306.1	0.00236747	lincRNA	0.929484	0	0	0	0.0123437	0
AC011330.2	0.000444164	sense_intronic	1.87358	1.80479	2.78628	0	0.0497632	0.207322
AC011337.1	0.0343488	antisense_RNA	0	0.172973	0	0	0.00953869	0
AC011362.1	0.00122794	antisense_RNA	1.46809	0	0	0	0	0
AC011365.1	0.308872	antisense_RNA	0.175839	0.941014	0	0.0888869	0.175138	0.108097
AC011374.1	0.0170501	antisense_RNA	0.455678	0.24386	0	0	0.0403434	0
AC011374.2	0.0583331	lincRNA	0	1.45205	0.960735	0	0.150139	0.166802
AC011377.1	0.0754953	antisense_RNA	7.74324	1.38129	0	0	0.285644	0.952035
AC011379.1	0.114928	sense_intronic	4.64668	0.758658	2.59344	0.0238872	0.967471	0.668145
AC011379.2	0.27245	retained_intron	0.218575	0.263188	0.154787	0	0.116109	0.0739033
AC011389.1	0.0891075	antisense_RNA	0	0.282958	0.0374432	0	0.0374493	0.00650086
AC011389.3	0.961092	TEC	0	0.956541	0	0	0.411442	0.351618
AC011405.1	0.382345	antisense_RNA	0.333198	0.601808	0.176969	0.244227	0.475681	0.760447
AC011416.3	0.629304	lincRNA	0.0423454	0	0.0899622	0	0.0478002	0.00780958
AC011444.1	0.0514658	antisense_RNA	0.370637	0.297524	7.48043	0	0.147664	0.683551
AC011444.2	0.000146072	antisense_RNA	0	0	3.11437	0	0	0
AC011444.4	0.000739576	processed_pseudogene	0.567428	0	3.01373	0	0.0376778	0
AC011447.2	0.00250953	transcribed_unprocessed_pseudogene	4.16643	0.66891	0	0	0.110662	0
AC011447.3	0.159749	antisense_RNA	0.622516	0.374787	0	0.47727	0.713041	0.884978
AC011447.6	0.032127	TEC	1.46715	0.147217	0.389617	0.0278118	0.152219	0.101467
AC011447.7	0.430625	TEC	2.99585	3.96805	1.11381	1.33268	1.56158	0.773516
AC011450.1	0.0617279	lincRNA	1.31185	1.75512	0	0	0.217771	0.201616
AC011453.1	0.0106138	lincRNA	0.425571	0.170811	0	0	0.00706459	0.0294323
AC011455.1	1	antisense_RNA	0	0	0	0	0	0
AC011458.1	0.0114443	processed_pseudogene	9.24019	3.0906	3.27178	0	0.587993	0.781059
AC011458.2	0.553573	processed_pseudogene	0	2.75925	0	0	0.228241	0.950891
AC011460.1	0.143962	unprocessed_pseudogene	0.129733	0.312425	0	0	0.0689153	0
AC011465.1	0.565756	antisense_RNA	1.44436	5.2175	3.83566	0	1.00703	3.66269
AC011466.4	0.322666	TEC	0.590266	0.355371	0.940509	0	0.0979857	0.489871
AC011468.1	0.283286	sense_overlapping	3.87226	2.26066	4.48721	0.284718	1.72973	1.78536
AC011468.5	0.334616	antisense_RNA	1.27274	0	0	0	0.274661	0.0586813
AC011472.1	0.242335	antisense_RNA	9.16615	0.66891	0.885152	0.168491	1.5216	1.38311
AC011472.2	0.0129292	3prime_overlapping_ncRNA	2.17193	1.74349	0.209738	0.119773	0.222883	0.163865
AC011472.4	0.538653	antisense_RNA	2.90634	0.777676	1.54362	4.79926	0.771936	0.625338
AC011472.5	0.266369	TEC	1.87285	0.375851	0	0	0.279808	0.302226
AC011475.1	0.00118079	processed_pseudogene	0	0	0.786191	0	0	0
AC011477.1	0.47162	transcribed_unprocessed_pseudogene	0.837278	0.183304	1.53622	0.176994	0.379065	0.596606
AC011477.2	0.385736	sense_intronic	2.32381	3.10902	4.66263	2.08834	1.13156	1.19047
AC011477.3	0.7794	antisense_RNA	5.296	0.944732	2.50028	0.059492	2.26625	2.82163
AC011479.2	0.681725	sense_intronic	2.1965	0.440802	2.33321	0	1.27618	1.26591
AC011479.3	0.0451924	sense_intronic	0.378085	0	0.267746	0	0.0334737	0.0348643
AC011481.3	0.105207	TEC	0.511142	0.136771	0.361971	0	0.0650523	0.12569
AC011487.1	0.0326103	transcribed_processed_pseudogene	0.589317	0	0	0.0119161	0	0.0326056
AC011487.2	0.00639216	transcribed_unprocessed_pseudogene	0	0.0736651	0.0974792	0	0	0
AC011489.1	0.063698	antisense_RNA	0	0.874885	1.73657	0	0.108553	0.234502
AC011491.2	0.00755593	sense_overlapping	1.06156	0.426076	0.563817	0	0.0704886	0
AC011495.1	0.00034566	processed_pseudogene	6.51815	5.23236	5.62564	0.576615	0.405761	0.18783
AC011498.1	0.00339759	lincRNA	9.15814	1.00249	1.98985	0.294602	0.414621	0.326283
AC011498.3	0.189311	antisense_RNA	0.417373	0	0	0	0.027714	0
AC011498.4	0.000137051	nonsense_mediated_decay	0.923209	0.317612	0	0	0	0.0121617
AC011498.5	0.000191732	unprocessed_pseudogene	6.3357	1.17367	1.55309	0	0.161807	0
AC011498.6	0.0377173	antisense_RNA	0.930937	2.61554	0	0	0.0927228	0.300455
AC011498.7	0.21606	TEC	0.352544	1.79234	0.624146	1.66331	0.912963	1.99389
AC011500.3	0.442694	antisense_RNA	0	0	0	0	0.073037	0
AC011503.1	0.0155711	antisense_RNA	2.94339	0	0.100858	0	0.018914	0.113821
AC011503.2	0.709173	sense_intronic	1.11142	0.637269	0	0	0.579852	0.336743
AC011504.1	3.24611e-05	TEC	0.464561	0	0.0616846	0	0	0
AC011506.1	0.000626741	processed_pseudogene	2.73034	0.313107	4.14327	0.118302	0.129498	0.071935
AC011511.1	0.0196064	nonsense_mediated_decay	3.16759	0.267657	0.265639	0.160123	0.0940957	0.18448
AC011511.5	0.0103633	antisense_RNA	0.148025	0.356475	2.0441	0.127206	0.068803	0.061424
AC011592.1	0.804746	TEC	0.131125	0	0	0	0.0348274	0.0362742
AC011595.1	0.391753	antisense_RNA	5.35904	3.7958	0	0	1.92576	0.988345
AC011603.4	0.0049304	processed_pseudogene	2.56258	2.74277	0.907361	0	0.226877	0.157535
AC011676.5	0.674011	TEC	0.447801	0.575147	0.19027	0	0.237876	0.388154
AC011753.2	0.799321	sense_intronic	0.389411	0.62519	0.41365	0	0.439575	0.394996
AC011753.3	0.0842932	processed_pseudogene	1.75666	0	0.621999	0	0.233288	0.0539955
AC011773.1	1.53424e-06	antisense_RNA	0	0	0	4.81885	7.10427	9.77237
AC011773.4	0.222673	antisense_RNA	1.49374	0.545038	0.288494	0	0.297558	0.313051
AC011815.1	0.302702	lincRNA	0.543613	1.13458	0.404214	0	0.364574	0.265679
AC011815.2	0.355307	lincRNA	0.589317	0.378453	0.1252	0.0238321	0.727842	1.01077
AC011825.1	0.00234225	processed_pseudogene	1.22529	1.47538	1.30156	0.061939	0.0813608	0.056494
AC011825.2	0.76819	antisense_RNA	1.71762	0.344699	0	1.17215	0.342155	0.435563
AC011840.3	1	lincRNA	0	0	0	0	0	0
AC011840.6	0.522774	TEC	0	0	0	0	0.0517993	0
AC011890.1	3.71406e-05	processed_pseudogene	2.35184	1.25861	0.832742	0	0	0
AC011891.2	0.312058	processed_pseudogene	2.39517	0	0	0	0.397605	0.220866
AC011899.2	0.444535	antisense_RNA	0	1.69896	1.08533	0	0.0678443	0.787386
AC011899.3	0.000512853	antisense_RNA	0.385631	20.1214	7.37341	0	0	0.320041
AC011912.1	0.294751	TEC	1.31012	0.591573	1.56563	0.00827839	0.603518	0.498343
AC011921.1	0.618379	antisense_RNA	1.279	0	0	0.0215512	0.311398	0.255537
AC011921.3	0.874665	processed_pseudogene	3.29171	1.58543	3.4966	5.52438	0.699434	0.728491
AC011933.1	0.0176131	processed_pseudogene	5.18087	4.15887	5.50334	0.149654	0.78632	1.09198
AC011933.4	0.000244149	antisense_RNA	1.17689	2.8342	5.00057	0	0.0390733	0.217048
AC011939.1	0.0756839	processed_pseudogene	0.493927	0.792987	0	2.09732	0.983918	0.728743
AC011939.2	0.37181	sense_intronic	2.77116	0.444903	4.70983	0.0560332	1.65607	1.07325
AC011944.1	0.695989	antisense_RNA	0.250599	0.603496	0.133099	0.658729	0.15808	0.173313
AC011978.2	0.379826	lincRNA	0.811795	0.372376	0	0.0117247	1.26289	0.727191
AC011979.1	0.076965	processed_pseudogene	4.43157	2.37159	4.7074	0.64716	1.30783	0.77189
AC012005.1	0.00586758	processed_pseudogene	3.13579	0	3.33097	0	0	0
AC012020.1	0.152308	TEC	0.41351	0.110647	0.878497	0	0.0915251	0.203365
AC012048.1	0.000167105	TEC	1.59946	0.320987	0	0	0	0
AC012065.3	0.00111826	lincRNA	1.08327	1.73917	6.90419	0	0.215791	0.199783
AC012073.1	0.608505	antisense_RNA	0.429792	1.38004	1.36963	1.02113	0.328195	0.297243
AC012074.1	0.000495022	lincRNA	0.241459	0.387656	0.897708	0	0.0320662	0.0222656
AC012085.1	2.11367e-06	processed_pseudogene	1.86673	2.997	0.991463	0.0314547	0.0206589	0
AC012085.2	0.228719	antisense_RNA	0	0.0902397	0.477648	0.352322	0.253792	0.435377
AC012100.2	0.000213848	antisense_RNA	10.9035	3.12595	5.7911	0.393697	0.310288	0.28727
AC012123.1	0.698928	antisense_RNA	1.00195	0.1149	0	0.231536	0.256617	0.11879
AC012123.2	0.00953618	processed_pseudogene	2.87132	0.768306	0	0	0.127106	0
AC012146.1	0.0937423	antisense_RNA	0.631939	0.570691	0.503454	1.07015	0.802511	1.66078
AC012170.2	0.257041	antisense_RNA	0.355701	0.285535	0.377841	0	0.21257	0
AC012181.2	0.0327213	sense_intronic	3.40457	2.18638	1.44659	0	0.542561	0.376734
AC012184.3	0.248499	retained_intron	1.30945	0.242572	0.320989	0	0.193963	0.315803
AC012186.2	0.913347	sense_intronic	0	2.36914	0	0	1.07784	0.952527
AC012186.3	0.144963	TEC	0.49037	1.18091	0	1.23942	2.01879	0.85915
AC012213.1	0.122917	antisense_RNA	1.21282	0	0.429438	0.224798	0.0402664	0.055919
AC012213.2	0.0967948	lincRNA	0.155494	0.166427	0.0550573	0.466374	0.282215	0.162503
AC012254.5	0.0107922	TEC	0.995072	0	0.528504	0	0	0.0458792
AC012306.2	0.599244	lincRNA	4.90992	1.51591	3.20955	0.649132	2.03138	2.36827
AC012309.2	0.135767	antisense_RNA	2.22037	0	0	0.299308	0	0
AC012313.1	0.545573	lincRNA	0.896137	0.169262	0.167985	0.0159882	0.311523	0.243045
AC012313.2	0.884684	antisense_RNA	0	0.165492	0	0	0	0.114063
AC012313.3	0.732885	processed_transcript	0.0429792	0.034501	0.273926	0	0.085616	0.2695
AC012313.4	0.191936	TEC	0.959033	6.15882	1.01873	0	0.891532	1.017
AC012313.5	0.159837	lincRNA	1.4197	1.67148	0.502688	0.00956881	0.578185	0.270556
AC012313.6	0.779657	antisense_RNA	0.601059	0.241246	0.319235	0	0.0997773	0.554253
AC012313.8	0.525717	lincRNA	0.441088	0.141631	0.281126	0	0.131799	0.239976
AC012354.1	0.000336995	lincRNA	0.265883	0	0.0941441	0	0	0
AC012358.1	0.416635	antisense_RNA	0	0.208397	0	0	0.0172382	0.478783
AC012358.3	0.617308	antisense_RNA	0.316722	0.444927	0.406526	0.204132	0.193657	0.2519
AC012360.1	0.188478	lincRNA	1.05451	0	2.61368	0	0.490145	0.291719
AC012360.3	0.460156	lincRNA	1.5888	1.719	1.10067	1.73199	1.73383	1.47145
AC012368.1	0.126808	antisense_RNA	0.394849	0.2264	0.479344	0	0.0973827	0.135238
AC012370.2	0.0680302	lincRNA	0.089819	0.0721011	0	0	0.0119282	0.0110433
AC012409.1	0.188363	lincRNA	4.99473	0.381853	0	0	0.473793	0.570239
AC012409.2	0.390939	lincRNA	1.57828	0	0	0.0319129	0.419197	0
AC012409.3	0.480576	lincRNA	1.94151	0.779259	0	3.45956	0.0483442	0.447579
AC012409.5	0.349842	TEC	1.39165	0.279282	0.0739135	0	0.277221	0.269489
AC012435.1	0.0453603	processed_transcript	0.262684	0.0527165	1.88348	0	0.1439	0.0847799
AC012441.1	0.00310107	processed_pseudogene	0.69481	0.278875	0.369029	0	0	0.0320352
AC012442.3	0.00367003	transcribed_unitary_pseudogene	0.414109	0	0.879769	0	0.0274973	0.0190931
AC012447.1	0.0109339	antisense_RNA	1.39368	0.839071	0.370108	0	0.161949	0
AC012454.1	0.464298	processed_pseudogene	0.478554	0.192077	1.77919	0.822495	0.0635529	0
AC012462.3	0.0197983	antisense_RNA	5.37563	1.43841	0	0	0.356948	0
AC012464.3	0.0406179	lincRNA	0.085912	0.0689647	0	0	0.00570464	0
AC012467.2	0.158573	antisense_RNA	5.34928	5.4046	3.62488	2.2938	1.38405	0.986545
AC012485.1	0.00108583	antisense_RNA	0.420635	0	0	0	0.00399009	0
AC012499.1	0.0123208	antisense_RNA	0.737262	0	0	0	0.0244775	0
AC012507.2	0.509327	antisense_RNA	0	0.225866	0	0	0.0326956	0.0583782
AC012507.4	0.442694	antisense_RNA	0	0	0	0	0.0936372	0
AC012508.1	0.739287	lincRNA	0.106464	0	0.226181	0.290617	0.00706933	0.0343607
AC012510.1	0.538603	antisense_RNA	0.313579	0.503443	0.999291	0.126812	0.10411	0.57832
AC012511.1	0.192064	lincRNA	0	0	0	0	0.105498	0.293015
AC012512.1	0.434436	processed_pseudogene	0.99438	0.266075	0	0	0.0220093	0.397343
AC012513.1	0.0891909	antisense_RNA	0.909618	0.243395	0.322078	0	0.0603996	0.167757
AC012513.3	0.121969	TEC	0.450297	0.36147	0.358744	0	1.33803	2.55368
AC012531.1	0.000747678	lincRNA	1.68895	0.356785	0.0944251	0	0.0413177	0.024591
AC012557.2	0.206428	antisense_RNA	1.70635	0	1.81256	0	0.604284	0.157347
AC012560.1	0.00122794	lincRNA	0.44685	0	0	0	0	0
AC012568.1	0.482262	antisense_RNA	0	0	1.59886	0	0.166576	0.370125
AC012569.1	0.115024	processed_pseudogene	0	0	0.332005	0.726778	0.259421	0.0864635
AC012594.1	0.264932	antisense_RNA	0	0	0.0139581	0	0.00174505	0.0012117
AC012615.1	0.87921	lincRNA	2.01655	1.32444	2.14207	3.26199	0.754716	0.473332
AC012617.1	0.500523	lincRNA	0.176194	0	0.149729	0	0.0631771	0.0649894
AC012618.1	0.853455	processed_pseudogene	2.30818	1.38965	5.51666	0.641736	1.8775	5.21468
AC012618.2	0.330766	processed_pseudogene	0	0.675205	0	0.737001	0.111704	0.465377
AC012618.3	0.295887	transcribed_unprocessed_pseudogene	0.979824	0.286015	0.141929	1.67503	0.195184	0.431227
AC012640.1	0.144693	antisense_RNA	0.345391	0	0	0.977738	0.183475	0.127398
AC012640.2	0.175055	antisense_RNA	1.58528	0.848373	0.561316	2.37737	1.4737	1.55928
AC012640.4	0.00425723	antisense_RNA	0.373688	0.0749934	0	0	0.00620333	0.00861472
AC012645.1	0.000404716	antisense_RNA	156.668	1.73706	1.07268	0	0.440639	0.345872
AC012645.2	0.000188714	antisense_RNA	1.28822	0.344699	3.19293	0	0	0.0791933
AC012645.4	4.64883e-05	antisense_RNA	3.59051	0.360279	1.43025	0	0.0596033	0
AC012653.1	0.981004	processed_pseudogene	0	0.205266	0	0.0258522	0.118855	0.0235796
AC012653.2	0.563954	sense_intronic	1.69824	2.27207	0	1.6597	1.46594	1.4094
AC012668.3	0.033646	lincRNA	1.30229	0	0	0	0.0133036	0.0739005
AC012676.3	1	sense_intronic	0	0	0	0	0	0
AC012676.4	1	sense_intronic	0	0	0	0	0	0
AC012676.5	0.0036514	TEC	0.243681	0	0.258848	0.0123181	0	0
AC013244.2	0.631179	processed_pseudogene	0	0	2.43417	0	0.760802	0
AC013264.1	0.429139	antisense_RNA	0	0	0.553947	0	0.103882	0
AC013268.1	1.44952e-05	processed_transcript	0.0820566	0.13174	0	0	0	0
AC013271.1	7.50322e-06	nonsense_mediated_decay	0.673339	0.0675643	0	0	0	0
AC013275.1	0.806752	antisense_RNA	0.283152	0.227297	0	0	0.0501376	0.252399
AC013355.1	0.000415225	processed_pseudogene	0.658342	0.528476	0.699319	0	0	0.0303538
AC013356.1	0.182507	processed_pseudogene	1.68722	0	0.896119	0.255868	0.140041	0.233375
AC013356.3	0.499463	antisense_RNA	0.811993	0.325908	3.8814	1.06721	0.593089	0.561571
AC013394.1	0.00655762	retained_intron	0.223732	0.0359197	0	1.03145	0.401114	0.354853
AC013403.2	0.0253334	antisense_RNA	7.92748	5.17049	15.7892	0	1.34888	1.78185
AC013429.2	0.0493486	processed_pseudogene	2.74281	0.24464	0.971178	0	0.384487	0
AC013444.2	0.000455206	processed_pseudogene	0	0.728331	0.321261	0	0	0
AC013452.1	0.81967	processed_pseudogene	0	0	0.421923	0.0401571	0.0791234	0.256388
AC013460.1	0.0435318	lincRNA	0.182028	0.0365301	0	0	0.0181302	0
AC013468.1	0.0994707	antisense_RNA	3.97863	1.27752	1.69051	0	0.501952	0.807137
AC013472.3	0.505642	antisense_RNA	1.08327	0	0	0.0365065	0.335675	0
AC013474.1	0.0456165	processed_pseudogene	0.2979	0	4.11375	0	0.276932	0.137351
AC013476.1	0.0319572	antisense_RNA	8.84304	2.48452	5.63607	1.74337	0.352312	0.0407721
AC013549.1	0.695696	antisense_RNA	6.29366	2.02086	0.891386	3.4784	2.45171	2.94047
AC013549.2	0.363516	antisense_RNA	3.39763	0	0	4.80904	0.451213	0.760885
AC013553.3	0.107546	antisense_RNA	1.93441	0.931696	0	0	0.179826	0.32108
AC013553.4	0.894711	lincRNA	1.91268	0.307076	0.406346	1.58566	0.127004	0
AC013652.1	0.0322417	lincRNA	0.547484	0.527383	0.232624	0.0110702	0.0508949	0.13631
AC013731.1	0.0290836	lincRNA	1.34796	0.432824	0.859119	0	0.14321	0.174019
AC015563.1	0.992488	sense_intronic	2.02825	0	0	0	0.404034	1.07543
AC015574.1	2.14982e-06	lincRNA	0.668901	0.690366	0	0	0	0
AC015656.1	1	TEC	0	0	0	0	0	0
AC015660.3	0.0402025	antisense_RNA	0	0.956541	1.26577	0	0.0791234	0
AC015660.4	7.2044e-05	lincRNA	0.766302	1.23028	0	0	0	0
AC015691.1	0.20208	antisense_RNA	0.442152	0	0	0	0	0.0407721
AC015712.1	0.0157154	lincRNA	0.552763	0.253556	0	0	0.0471909	0
AC015712.2	0.104589	antisense_RNA	0.0627488	0.125927	0.0999817	0.377464	0.245828	0.0636487
AC015712.6	0.00325738	processed_transcript	0.469781	0.452533	0.0499022	0	0.0343133	0.0216599
AC015720.2	0.0134969	processed_pseudogene	0	1.14214	0.755682	0.0719232	0	0
AC015722.2	0.65539	lincRNA	0.431739	1.03972	0	0	0.258011	0.477742
AC015726.1	0.573165	lincRNA	0.822501	2.80607	1.31055	0.956287	0.341343	1.21352
AC015727.1	0.206209	antisense_RNA	3.70926	0.74439	0.492517	4.92198	1.41622	2.95011
AC015795.2	0.000307463	antisense_RNA	2.06516	0	0	0	0	0
AC015799.1	0.757398	TEC	0.381556	0.612578	1.29698	0.702074	0.557386	0.774056
AC015802.3	0.0304043	sense_intronic	1.66657	1.00336	5.75349	0.842457	0.110662	0.153679
AC015802.5	0.000864294	sense_intronic	2.979	0.47827	2.53154	0	0.158247	0
AC015802.6	0.761634	protein_coding	0.337086	0.0338239	0	0.187438	0.0671486	0.0971364
AC015813.1	0.0497458	lincRNA	1.65	1.01886	2.15718	0.436289	0.398918	0.308204
AC015813.3	0.630174	lincRNA	0	0	0	0.00393955	0	0
AC015813.5	0.383978	TEC	2.04499	0.63138	1.67098	0.445307	0.553603	0.855837
AC015813.6	0.226769	TEC	1.1077	1.48199	1.30739	3.17303	1.73529	0.983611
AC015819.1	0.415073	lincRNA	0	0.57623	0.762511	0	0.190659	0.264773
AC015845.1	0.811299	antisense_RNA	0	0	0.871441	0	0.299607	0.151299
AC015849.3	5.41707e-08	antisense_RNA	1.4591	2.34255	14.4659	0	0	0
AC015871.1	5.72673e-05	processed_pseudogene	1.32155	0.17681	0	0	0	0
AC015871.3	0.00364368	sense_intronic	14.9608	12.5171	11.4154	0.458025	1.42016	2.43856
AC015871.4	0.645607	TEC	0.316214	0.169224	0	0	0.0279959	0.204113
AC015878.2	0.6106	sense_intronic	1.31306	0	2.78957	0	0.305159	1.51351
AC015883.1	0.106062	TEC	8.84367	3.50348	3.17205	0.0116117	1.12107	1.77927
AC015909.1	0.934253	lincRNA	0.282369	0	0	0	0.168747	0
AC015909.5	0.97061	TEC	0.841005	0.168777	0.223338	0	0.362983	0.523472
AC015910.1	0.0153284	processed_transcript	1.31993	2.11911	1.24629	0	0.185027	0.297523
AC015911.1	0.000111776	processed_pseudogene	1.51796	3.65557	1.61244	0	0	0
AC015911.3	4.90581e-05	sense_intronic	0	0	6.83396	0	0	0
AC015911.7	5.13305e-05	processed_pseudogene	0	0	5.54351	0	0	0
AC015911.8	0.000100734	processed_pseudogene	0	0	4.06129	0	0	0
AC015911.9	0.042322	lincRNA	0	0	1.35376	0	0	0
AC015912.2	0.00625284	processed_pseudogene	6.54725	4.20458	6.95477	0	0.260846	1.08673
AC015912.3	0.510925	lincRNA	12.2916	0	0.725369	7.04188	2.35783	7.80814
AC015914.2	0.522774	unprocessed_pseudogene	0	0	0	0	0.109513	0
AC015917.1	0.557186	unprocessed_pseudogene	1.39368	0	0	0.516641	0	0
AC015922.2	0.000729979	unprocessed_pseudogene	12.8822	1.0341	1.3684	0	0.171078	0.23758
AC015922.3	0.455848	lincRNA	75.798	18.6375	2.17611	12.3578	12.0159	17.0646
AC015922.4	0.0457206	lincRNA	3.7938	4.98343	1.83179	17.9922	4.87794	6.42429
AC015936.1	0.56845	lincRNA	1.15802	0	0	0	0.430604	0
AC015967.1	0.307993	lincRNA	0.999244	0	3.18432	0	0.431281	0.737145
AC015967.2	3.17848e-05	TEC	3.04238	1.62815	9.69524	0	0.134678	0
AC015983.2	0.00449417	lincRNA	2.0069	0	0	0	0.0333151	0
AC016026.1	0.288941	retained_intron	0	0.0883029	0	0	0.0182607	0
AC016027.1	0.54094	antisense_RNA	0.36903	0.0592469	0.3136	0	0.362659	0.605722
AC016065.1	0.0112033	antisense_RNA	0.312687	0.125503	0.387508	1.15914	0.532911	1.76367
AC016168.2	0.331563	antisense_RNA	0	0	0.332005	0	0.0311305	0.0432318
AC016168.3	0.146975	TEC	0.220191	0.0589184	0.0779654	0	0.00487363	0.0609133
AC016205.1	0.42303	lincRNA	0.422018	0.241978	0	0	0.152122	0.0833904
AC016229.1	0.233434	antisense_RNA	2.90634	0.388838	0	0	0.514624	0.268002
AC016229.2	0.333652	lincRNA	0	0.456583	0	0	0.0755355	0
AC016245.1	0.666996	antisense_RNA	0.520025	0.834886	1.42044	1.6148	0.300906	0.787798
AC016251.1	0.54882	TEC	0.283782	0	0	0.143452	0.188434	0.0261683
AC016251.2	0.135462	TEC	2.23666	0.185736	0	0.163747	0.24582	0.0853443
AC016355.1	0.0164032	lincRNA	0.155358	0.124712	0	0.832462	0.402322	0.501411
AC016394.1	0.789829	antisense_RNA	0.487362	0.521631	0	0	0.420697	0.164784
AC016395.1	0.13353	lincRNA	0	0.21568	0	1.22237	0.053522	0
AC016397.2	0.155593	TEC	0.48	0.288985	0	0	0.12749	0
AC016405.1	0.00186767	sense_intronic	16.3233	4.36777	13.2935	0.953502	1.02367	1.42159
AC016526.3	0.340672	TEC	0.121221	0.243271	0	0	0.293795	0.402412
AC016542.2	0.927201	TEC	8.45651	3.08562	5.30806	4.23593	3.42017	4.18256
AC016556.1	0.983396	lincRNA	0.76303	0	0	0	0.168887	0.37526
AC016573.1	0.000341652	lincRNA	1.75558	0	0	0	0	0
AC016582.1	0.388796	processed_transcript	0.301337	0	0	0	0.0400182	0.0521009
AC016582.2	0.235044	processed_transcript	0.772261	0.495938	0.164066	0.0468456	0.0820463	0.299092
AC016582.3	0.305008	processed_transcript	0.763255	0.295783	0.0559147	0.529515	0.66759	0.473258
AC016586.1	0.307492	sense_intronic	0	0	0	0	0.0230681	0.128141
AC016590.3	0.0793891	antisense_RNA	1.89644	0.507449	0	0	0.272839	0
AC016596.1	0.00145469	processed_pseudogene	15.0835	12.1081	16.0224	1.52495	1.00156	0.556358
AC016597.1	0.692445	antisense_RNA	0.175493	0.211312	0.0932083	0	0.122356	0.129462
AC016598.1	0.00556135	lincRNA	1.69623	0	0	0	0	0.0391035
AC016700.2	8.38855e-05	processed_pseudogene	10.6257	8.52966	6.44977	0.153467	0.503971	0.139975
AC016700.3	0.000694473	lincRNA	3.17055	0.424187	0	0.0534241	0	0
AC016705.2	0.517431	lincRNA	1.00928	0.5227	0	0	0.250774	0.333245
AC016708.1	0.373166	antisense_RNA	0.302053	0.0808231	0	0.590396	0.0869121	0.00928439
AC016712.1	0.142841	processed_pseudogene	1.25762	0	1.3359	0.0635733	0.125261	0.289923
AC016722.2	0.174177	antisense_RNA	8.17319	2.08283	3.72082	0.996823	1.10265	2.30887
AC016722.3	0.0422321	lincRNA	0.677045	0.232924	0.308223	0	0.0385341	0.124864
AC016723.1	0.00176785	antisense_RNA	15.9747	0	0	0	0.0493365	0.0685149
AC016727.1	0.000106207	antisense_RNA	28.066	4.80012	18.7483	0.341279	0.80052	1.09392
AC016734.1	0.890401	processed_pseudogene	0	1.16829	1.93247	0.698918	0.579836	0.771682
AC016735.2	5.49287e-05	lincRNA	7.51271	0	0	0	0	0
AC016737.1	0.0744831	lincRNA	0.891749	0.71584	0.236813	0	0.162836	0.143904
AC016738.2	0.644729	antisense_RNA	0	0	0.542472	0	0.350404	0.266853
AC016739.1	0.000241511	processed_pseudogene	105.384	42.5744	153.648	7.66003	6.40305	6.66906
AC016745.2	0.318547	lincRNA	0.276794	0.166645	0	0.118932	0.00459486	0.006381
AC016747.1	0.419703	retained_intron	3.20466	1.32912	2.04248	0	0.993033	1.3495
AC016747.3	0.701739	sense_intronic	1.50454	0	0.639277	0	0.779246	1.52612
AC016757.1	0.0628886	lincRNA	0.129851	0	0.0459778	0	0.0143704	0.00399131
AC016773.1	0.961873	lincRNA	0.296787	0	1.26104	0	0.571502	0.492616
AC016831.1	0.669484	lincRNA	0.493543	0.272378	5.5703	3.35561	0.972913	2.2272
AC016831.3	0.183414	processed_pseudogene	0.137917	0.110711	4.10203	0	0.128209	0.661319
AC016831.5	9.62532e-05	lincRNA	15.9754	16.365	128.92	1.45843	1.13203	2.50653
AC016831.6	0.571173	lincRNA	1.09897	0.252053	1.00061	0.0158724	0.938222	1.88202
AC016876.1	0.748786	antisense_RNA	0.586633	0.588641	0.467361	0	0.438222	0.486856
AC016876.2	0.000196813	processed_transcript	0.208778	0.0418984	0.221773	0	0.00693153	0
AC016876.3	0.675326	antisense_RNA	0.558126	1.79211	0.592866	3.04705	0.11118	0.102933
AC016888.1	0.0335568	antisense_RNA	1.26095	0	0.892958	0	0.0837285	0.116276
AC016894.1	0.39054	processed_pseudogene	0	2.45267	0.81139	2.62566	0.659362	1.69047
AC016949.1	0.407609	sense_intronic	1.01054	0.676001	1.07344	0.0170277	1.29729	2.82661
AC016957.2	0.427872	lincRNA	1.40353	1.352	5.36721	2.32713	0.391423	0.673003
AC017002.1	0.187801	lincRNA	3.77857	0.433314	11.1812	2.12837	1.07529	1.09507
AC017002.3	0.545594	lincRNA	0.476163	0.382234	5.05801	1.05909	0.885297	0.834259
AC017006.2	0.61159	antisense_RNA	0	0.821065	5.43248	5.48067	1.08667	0.51875
AC017015.2	0.103775	lincRNA	6.91693	0.504771	0	0	0.793322	0.289923
AC017035.1	0.0642883	processed_pseudogene	0	0	1.8131	0	0.0708357	0.118046
AC017048.3	0.230758	lincRNA	0	1.64516	0	0.0295998	0.116644	0.269977
AC017076.1	0.033915	lincRNA	1.23482	1.65206	0	0	0.24598	0.0379554
AC017083.1	0.126198	antisense_RNA	2.18865	0.78085	0.77496	0	0.500577	0.269096
AC017099.1	0.644797	processed_pseudogene	0.69481	0.371833	1.72213	0.374644	0.430604	2.07161
AC017100.1	0.344837	antisense_RNA	0.611076	0.327023	0	0	0.797997	0.976718
AC017101.1	0.00162328	antisense_RNA	2.49115	0.33329	0	0	0.0551383	0
AC017104.1	0.319324	lincRNA	0.570826	1.37467	0.202119	0	0.240055	0.4211
AC017104.2	0.155571	processed_pseudogene	0	1.18825	0	0	0.147435	0
AC017104.3	0.0993432	lincRNA	44.6589	7.03585	28.8178	6.75146	6.1525	8.00532
AC017104.4	0.0330587	processed_pseudogene	0.149604	0.480372	0.158916	0	0.0695372	0
AC017104.5	0.130873	unprocessed_pseudogene	1.85031	0	0.393096	0	0.0737175	0.30712
AC018371.2	0.930315	processed_pseudogene	0	0	0.276973	0.0263613	0.0865683	0.0480879
AC018413.1	0.0167454	antisense_RNA	2.8056	3.62847	0.82784	0	0.424338	0.258712
AC018442.2	0.542404	antisense_RNA	1.09994	0	0.778934	0.0370681	0.316494	0.439523
AC018445.4	0.273556	TEC	0.207958	0.333871	1.21496	0.031537	0.296885	0.230117
AC018450.1	0.00267369	3prime_overlapping_ncRNA	0.515844	2.48452	0.547952	0	0.13701	0
AC018462.1	0.177581	antisense_RNA	0.83365	1.1711	1.439	0.0526766	0.518956	0.422803
AC018475.1	2.1349e-06	processed_pseudogene	4.60274	2.4632	4.34598	0.103409	0	0
AC018521.3	0.017155	lincRNA	1.45672	0.467746	0	0	0.116073	0
AC018521.5	0.346268	retained_intron	2.42527	0.0794634	0.420608	0.010008	0.167613	0.743949
AC018521.6	0.734114	antisense_RNA	0	0	6.74078	2.3524	0.234093	0.975273
AC018521.7	0.00861051	lincRNA	0.569754	0.196012	0.259379	0	0.0648553	0.00750552
AC018523.1	0.00548953	processed_pseudogene	0.463657	0.372195	6.40272	0.187504	0.123149	0.171021
AC018529.2	0.0192388	antisense_RNA	0.121654	0.390624	3.4891	0.00614963	0.0888573	0.224361
AC018529.3	0.52008	TEC	0	0.0848373	1.01037	0	0.189475	0.233893
AC018552.2	2.67169e-06	antisense_RNA	2.35378	0.708549	1.56268	0	0	0.027131
AC018553.1	0.0232196	lincRNA	1.4701	0	0	0.0165142	0.0542313	0.0451874
AC018553.2	0.24032	antisense_RNA	0.894258	0	0	0	0.0742246	0.123693
AC018607.1	0.00374459	sense_intronic	4.58986	13.6041	8.25093	0	0.304772	1.17206
AC018620.1	0.531276	processed_pseudogene	0.627157	0.503443	2.66477	3.42392	0.583015	0.57832
AC018628.1	0.299158	TEC	1.06059	0.651049	1.39168	0.624432	1.06464	2.77866
AC018629.1	0.0146299	TEC	0.68601	0	0.728709	0	0.0455518	0.0632589
AC018638.2	0.167383	processed_pseudogene	0	0	0	0	0.27419	0.217586
AC018638.4	0.00466814	processed_pseudogene	0.621164	0.16621	0.659827	0	0.0412459	0.0381862
AC018638.5	0.000502304	processed_pseudogene	14.2045	4.56099	20.1182	0	0.733595	0.494827
AC018638.6	0.736835	lincRNA	0.563848	0.603496	0.99824	0	0.361921	0.831905
AC018638.7	0.0306602	lincRNA	3.2061	1.02946	3.6327	0	0.638664	0.275934
AC018638.8	0.067728	transcribed_unprocessed_pseudogene	2.51746	1.34724	0.891386	0.169678	0.501486	0
AC018644.1	0.00072678	processed_pseudogene	3.02217	6.23831	32.5614	0	0.401351	0.756425
AC018645.2	0.0252973	lincRNA	34.2616	4.04457	11.7746	3.00542	2.34192	2.74121
AC018647.2	0.719805	antisense_RNA	4.42489	2.36801	1.20521	1.16428	2.66319	3.59905
AC018648.1	0.512694	lincRNA	1.0687	0	0	0	0.354814	0
AC018665.1	0.065566	TEC	0	0	1.30013	0	0.0116102	0.112864
AC018682.1	0.365001	antisense_RNA	1.88024	0.251556	1.66439	0	0.853139	0.404558
AC018682.2	0.233785	antisense_RNA	2.97157	0	0	0	0.0789261	0.548034
AC018690.1	0.309652	antisense_RNA	5.32134	4.27163	4.03754	1.80611	1.79195	1.96278
AC018693.1	0.930086	antisense_RNA	0.431739	0	2.29306	0	1.74874	0.398119
AC018695.3	0.000507829	antisense_RNA	0	1.86642	0	0	0	0
AC018695.4	0.0155987	antisense_RNA	5.17337	1.938	2.19815	0.383556	0.687034	0.286231
AC018695.6	8.29898e-06	sense_intronic	0.890915	0	7.09776	0	0	0
AC018737.2	0.0853813	TEC	1.1026	0.126443	0.334638	0	0.0627549	0.188823
AC018738.1	5.31528e-06	processed_pseudogene	88.0993	40.8003	81.585	0	1.04998	1.66644
AC018754.1	0.0344925	antisense_RNA	0	0.413193	0.820152	2.65401	1.57221	0.640773
AC018755.4	0.865283	sense_intronic	1.04756	15.5569	2.78191	0	0.904268	15.7938
AC018761.3	0.0331919	lincRNA	3.66646	0	0.649112	0	0.121728	0.281746
AC018766.1	3.8443e-05	antisense_RNA	137.511	59.3173	22.8722	0.0989497	2.72951	0.586632
AC018767.3	0.00122794	lincRNA	1.47414	0	0	0	0	0
AC018797.1	0.138698	processed_pseudogene	1.86187	6.72568	2.96664	0	1.29812	1.20182
AC018797.2	0.282484	antisense_RNA	6.19362	3.67485	4.57679	3.40314	1.09074	0.918777
AC018797.3	0.73219	processed_pseudogene	0	0.308065	0.203827	0	0.254826	0
AC018804.1	0.615592	unprocessed_pseudogene	1.14761	0	0.812692	0	0.66042	0.211648
AC018809.1	0.253969	sense_intronic	2.58108	0.345322	0	0	0.342773	0.396681
AC018809.2	0.693099	antisense_RNA	1.43341	1.05059	2.11844	1.04593	0.989043	0.672387
AC018816.1	0.331933	antisense_RNA	0.26431	0.212172	0.187175	0.338478	0.175505	0.446835
AC018816.2	0.738383	misc_RNA	2.01966	1.62126	0	0	0.89405	2.85566
AC018845.3	0.507805	antisense_RNA	0.460077	0	0.977427	0	0.183298	0.3394
AC018868.1	0.000789008	processed_pseudogene	5.27924	3.02703	5.60783	0.0762477	0.250391	0.486813
AC018892.3	0.615096	TEC	0.285984	0	0	0	0.0443091	0.0791141
AC018904.1	0.0670228	antisense_RNA	14.0188	7.73673	10.7032	3.01178	1.45447	3.47417
AC018904.2	0.0274945	sense_intronic	1.08389	0	0	0	0.00899641	0.0624677
AC018926.2	0.18057	sense_intronic	0.477595	0.766766	0.507322	3.81452	1.17337	0
AC018946.1	0.01171	antisense_RNA	2.07235	1.24766	7.15434	0	0.584825	0.286645
AC018953.1	1	lincRNA	0	0	0	0	0	0
AC019069.1	0.034801	lincRNA	0.178651	0.430228	0	1.58943	0.877831	0.280056
AC019080.1	0.478158	sense_overlapping	0.21913	0.0502583	0.0498792	0.303829	0.0623592	0.0389699
AC019080.4	0.554138	antisense_RNA	0.42106	0.338	0.447268	0	0.447341	1.12599
AC019084.1	0.522774	processed_pseudogene	0	0	0	0	0.0730932	0
AC019103.1	0.056004	lincRNA	0	0	0	2.55012	0	0
AC019109.1	0.600394	processed_pseudogene	0.127104	0.102031	0.135015	0	0.109718	0.0468825
AC019117.1	0.0722893	lincRNA	0	0.395265	0.0871741	0	0.0381449	0.0302702
AC019118.2	0.442694	lincRNA	0	0	0	0	0.0417171	0
AC019129.1	0.0234774	processed_pseudogene	0	1.46037	2.89871	0.183926	0.120799	0.0838784
AC019131.1	9.74476e-05	antisense_RNA	0.760191	0.305117	4.03754	0	0.0504775	0
AC019131.2	0.386323	lincRNA	1.6417	3.29463	1.74388	0.49793	1.01743	1.33724
AC019181.1	0.056977	processed_pseudogene	1.5326	3.07569	3.25599	4.02862	6.00422	11.0234
AC019185.2	0.00639216	sense_intronic	0	0.36579	0.484041	0	0	0
AC019186.1	0.94645	lincRNA	1.74274	0	1.38841	0.088096	0.462879	1.60703
AC019205.2	0.50391	antisense_RNA	0.764737	0.362749	0.221546	0.347919	0.583962	0.580175
AC019227.1	0.118626	processed_pseudogene	3.25828	0	1.97776	0.0470591	0.494521	0.472144
AC019294.3	0.00122794	lincRNA	0.246029	0	0	0	0	0
AC020558.3	0.0211554	TEC	0.279718	0	0.445693	0	0.0278604	0.0257936
AC020571.1	0.0399643	antisense_RNA	0.332037	1.5326	2.11623	0	0.352762	0.00765453
AC020594.1	0.732316	antisense_RNA	1.40188	0.562671	0	1.98423	0.13963	0
AC020604.1	8.90209e-06	TEC	1.12297	1.10177	0.132541	0	0.0165704	0
AC020611.1	0.629967	processed_pseudogene	13.0842	6.00183	11.9131	0	5.83341	9.30755
AC020611.2	0.29868	antisense_RNA	2.82872	1.4192	0.375599	0.321733	0.586969	0.749928
AC020612.1	0.874276	processed_pseudogene	3.51764	2.1178	1.86829	4.17871	0.408756	0.324371
AC020634.1	0.288941	antisense_RNA	0	0.695666	0	0	0.143861	0
AC020656.2	0.691911	lincRNA	0.134644	0.0720558	0.0953498	0.00453753	0.101326	0.0538022
AC020658.2	0.0807555	lincRNA	0.47415	0	0	0	0.0432906	0
AC020658.5	2.68687e-06	sense_intronic	0	3.02293	4.57162	0	0	0
AC020658.6	0.0949842	TEC	0	0	0	0	0.0422894	0.140948
AC020659.1	0.000301051	antisense_RNA	0	0	0.263702	0	0	0
AC020661.1	0.222815	lincRNA	0.150265	1.08561	0	0	0.0199555	0.249414
AC020661.3	0.171998	antisense_RNA	6.87461	0.919751	4.86834	0.231676	1.5216	1.63765
AC020661.5	0.0624355	sense_intronic	1.02779	0	0	0	0.051185	0.0592349
AC020663.3	0.0678225	sense_intronic	3.71011	2.80305	0.927303	0	0.666608	0.503117
AC020704.1	0.200529	lincRNA	3.12893	0	0	0.527227	0.0692546	0
AC020741.1	0.595712	lincRNA	0.228934	0.0918867	0.243183	0	0.053205	0.200551
AC020763.3	0.00425967	TEC	1.80483	1.64637	10.283	0	0.294159	0.340422
AC020891.2	0.000819717	lincRNA	6.42454	0	0	0	0.0406282	0
AC020891.3	0.00122794	sense_intronic	1.95879	0	0	0	0	0
AC020893.2	0.0128515	processed_pseudogene	0.987513	1.84966	0.34966	0	0.109286	0.182123
AC020898.1	0.000301301	processed_pseudogene	10.5853	5.82665	9.31657	0.0305765	0.582381	0.529882
AC020904.2	0.0830456	transcribed_processed_pseudogene	0.232658	0.249018	0.08238	0.0470438	0.0514959	0.00715137
AC020907.3	0.0180252	antisense_RNA	3.77619	0	0	0	0.139302	0.0773808
AC020907.4	2.23658e-05	antisense_RNA	2.70818	1.4493	2.87675	0	0.089913	0
AC020908.3	0.0866206	antisense_RNA	2.33647	1.25038	2.4819	0.0393697	0.336145	0.825901
AC020910.2	0.0171952	processed_pseudogene	0.780098	0	3.31461	0.0788683	0.207197	0
AC020910.4	0.00141218	lincRNA	11.0129	5.30429	2.33968	0	0.468013	0.446835
AC020910.5	0.20602	TEC	3.06521	0.102523	1.49233	0	0.228975	0.800846
AC020911.2	0.937863	antisense_RNA	0.407733	0	0	0	0.243665	0.0187991
AC020912.1	0.965409	lincRNA	0.141157	0.0377706	0.0999619	0	0.0437405	0.169214
AC020913.1	0.714306	antisense_RNA	0.548492	1.10074	2.33053	1.21996	1.12903	1.34032
AC020913.2	0.203838	antisense_RNA	0.377686	2.72864	4.41314	0	1.00315	0.801032
AC020913.3	0.90171	antisense_RNA	3.75307	21.0891	11.96	0.379437	6.97781	22.4953
AC020915.2	0.621075	nonsense_mediated_decay	0.112574	0.0903676	0.0597906	0	0.123338	0.181664
AC020915.4	0.831903	antisense_RNA	1.40705	0.282374	1.21439	0.729052	0.560579	0.591977
AC020916.1	4.70103e-07	lincRNA	325.86	157.358	191.541	4.3709	5.18871	7.63903
AC020917.1	0.0537276	processed_pseudogene	0.533154	0.641974	3.39804	0	0.283216	0.344146
AC020917.2	0.0193017	antisense_RNA	0	0.47471	1.88452	0	0.117802	0
AC020917.3	0.259155	lincRNA	1.65041	0	1.75314	0.0333716	0.460275	0.456568
AC020917.4	0.00187802	TEC	5.12388	2.58266	15.6955	0.0481885	0.514302	0.780153
AC020928.1	0.227326	lincRNA	1.33459	0.0765233	0.202523	0	0.303834	0.0791141
AC020928.2	0.00212249	lincRNA	1.08426	0.0870374	0.230349	0	0.0431975	0
AC020951.1	0.540945	TEC	2.20278	1.85246	1.67135	0.721131	0.710439	1.5186
AC020978.10	0.849605	TEC	1.23345	0.282896	1.12305	0.356292	0.403661	0.966788
AC020978.2	0.000269085	sense_intronic	1.6627	0.889806	8.24221	0.0560332	0.184008	0
AC020978.4	0.21538	antisense_RNA	2.06337	1.65635	2.19181	0	0.822062	0.761079
AC020978.7	0.000461141	sense_intronic	0.200606	0.483102	0	0	0	0
AC020978.8	0.168967	sense_overlapping	0.630684	0.189853	0.0837425	0	0.10993	0.0945054
AC020983.1	0.923395	processed_pseudogene	1.75235	0.351669	0	1.68306	0.058179	0
AC021016.1	0.00019715	processed_pseudogene	3.34316	0.766766	2.02929	0.0482851	0.0951384	0.0440404
AC021016.2	0.0520052	sense_overlapping	1.1631	3.26783	2.471	0.011759	0.749143	0.289583
AC021028.1	0.00580251	antisense_RNA	0	0	0.843845	0	0	0
AC021054.1	0.777824	antisense_RNA	0.741707	0.632608	0.492421	0	0.252407	0.820739
AC021072.1	0.00129739	protein_coding	0.492396	0.26351	0.174348	0	0.0217971	0
AC021074.1	0.02173	processed_pseudogene	4.13489	0.603496	3.99296	0.494046	0.474241	0.311964
AC021078.1	0.0131834	retained_intron	50.2408	20.3533	41.6745	4.29278	7.71082	6.85133
AC021086.1	0.115634	lincRNA	0.345892	0	0	0	0.0382794	0
AC021087.2	0.0638496	processed_pseudogene	0.197776	0	0.210086	2.17948	0.10506	0.0364749
AC021087.3	0.0423319	retained_intron	0.661311	0.530859	0.526855	0	0.0878234	0.160076
AC021092.1	0.871061	antisense_RNA	0.394243	0	0	0.126218	0.0741714	0.133299
AC021106.1	0.228371	processed_pseudogene	0	0.360959	0.955297	0	0.223934	0.0829289
AC021106.3	6.70315e-05	TEC	0	0.719204	1.90341	0	0	0
AC021148.1	0.0065264	transcribed_processed_pseudogene	1.03169	0.146148	0.0644649	0	0.0120891	0.0559617
AC021188.1	0.0911272	antisense_RNA	0	0	2.72942	0	0.255925	0
AC021205.1	0.00294705	processed_pseudogene	0	0.548161	2.17611	4.0042	8.0257	9.63424
AC021205.3	0.570193	antisense_RNA	0.139287	0.335432	0.147957	0.014082	0.434693	0.308257
AC021231.2	0.00140334	processed_pseudogene	1.95611	2.87878	2.42418	0.263686	0.151536	0.210442
AC021242.1	0.00122794	processed_pseudogene	0.350642	0	0	0	0	0
AC021242.3	0.42336	antisense_RNA	1.38357	0.277661	0	0.0524549	0.344514	0.239218
AC021321.1	0.964961	lincRNA	0.855726	0.858654	0.227247	0	1.0796	0.414272
AC021355.1	0.00122794	lincRNA	0.318467	0	0	0	0	0
AC021422.1	0.000461141	lincRNA	0.502784	1.21081	0	0	0	0
AC021483.2	0.888158	lincRNA	0	0.756159	0	0	0.33359	0.347449
AC021491.4	0.046325	lincRNA	1.29622	0.22297	0.0983503	0	0.0491832	0.145142
AC021683.1	0.00565233	lincRNA	1.21248	0	0	0	0.0268367	0.0124229
AC021683.2	0.0058366	lincRNA	0.7905	0.0507651	0.0335881	0.0127872	0.0272948	0
AC021683.3	0.00459319	lincRNA	0.572425	0.0306338	0	0	0.0152039	0
AC021733.1	0.00942132	antisense_RNA	2.17313	0	0	0	0.0480993	0
AC021739.1	0.0758333	processed_pseudogene	10.8946	6.55914	2.89318	0.826089	0.994694	2.51156
AC021739.2	0.0284132	antisense_RNA	0	0.59351	0.523586	0	0.0327294	0.0681783
AC021739.3	0.451435	antisense_RNA	0.277762	0	0.590102	0	0.202881	0.0768397
AC021739.5	0.042322	antisense_RNA	0	0	0.51039	0	0	0
AC021752.1	0.47813	lincRNA	0.336135	0.0539656	0.0714115	0.482565	0.0223197	0.123984
AC021755.3	0.0980714	lincRNA	1.56446	0.418617	0.553947	0	0.173137	0.240439
AC021766.1	0.84027	TEC	4.81779	2.06262	0	0.292248	1.15166	2.90251
AC021851.1	0.651109	lincRNA	0	1.76647	0.935009	1.73532	0.686759	0.385546
AC021860.1	0.000336995	lincRNA	1.89143	0	0.669719	0	0	0
AC022001.3	0.0421987	antisense_RNA	0.399196	0.320449	2.12021	0	0.212056	0.110433
AC022007.1	0.0634927	lincRNA	0.381129	0.489514	0.364366	0	0.108822	0.0913769
AC022018.1	0.194063	processed_pseudogene	0.984793	0.79053	2.09218	0.0995631	0.130783	0.635674
AC022021.1	0.0263087	lincRNA	0	0	4.48854	0	0.0374106	0.207812
AC022031.1	0.00122794	lincRNA	0.27562	0	0	0	0	0
AC022034.3	0.782213	processed_pseudogene	0.4965	0	0.527403	0.501964	0.296713	0.137351
AC022075.1	0.152188	antisense_RNA	1.09321	0.945065	1.25058	0.178539	0.630977	0.13958
AC022075.2	0.0328702	lincRNA	2.11276	0.678398	0	0	0.028058	0.233789
AC022075.3	0.189311	lincRNA	0.365521	0	0	0	0.024271	0
AC022080.1	0.434293	processed_pseudogene	0	0.733919	0.323726	1.54055	0.242834	0
AC022080.2	0.257125	processed_pseudogene	2.23146	1.43302	0	0	0.533416	0.452692
AC022098.1	0.304823	antisense_RNA	0.357212	0.334538	1.20158	0	0.106737	0.450173
AC022098.4	0.0826443	antisense_RNA	0	0	0	0	0.268975	0.80932
AC022106.1	0.257741	unprocessed_pseudogene	1.23963	0	0.329198	0	0.329252	0
AC022107.1	0.190849	TEC	2.84906	1.17443	0.654355	0.467094	0.726044	0.312423
AC022113.1	0.0159499	antisense_RNA	0.142026	0.684058	0.150866	0	0.0660148	0
AC022113.2	0.187946	lincRNA	0	0	0.357562	0	0.0223512	0
AC022144.1	0.00580251	antisense_RNA	0	0	0.320245	0	0	0
AC022146.2	0.000705784	antisense_RNA	0.680914	1.63978	7.95626	0	0.226067	0
AC022148.1	0.266539	antisense_RNA	0.583224	0.175566	0	0	0.101658	0.100839
AC022150.2	0.525738	sense_intronic	2.95133	1.77686	1.17564	2.20056	0.122482	0.340188
AC022150.4	0.583107	sense_intronic	5.01902	1.41013	16.9717	0.651196	2.55506	8.1996
AC022154.1	0.654035	antisense_RNA	0.444074	0.118825	0.628953	0.0149654	0.285041	0.300295
AC022167.2	0.302773	antisense_RNA	0.405582	0.390691	1.29248	0	0.220835	0.411398
AC022167.4	0.669942	antisense_RNA	1.42992	0.382616	1.51892	1.10834	0.253195	0.395571
AC022167.5	0.873744	protein_coding	0	0.0810285	0.214446	0.0102051	0.0603228	0.176852
AC022182.1	0.331134	lincRNA	0	0	0.121943	0	0.106718	0.158787
AC022188.1	0.189311	lincRNA	0.143135	0	0	0	0.00950431	0
AC022206.1	0.0224232	processed_pseudogene	0.684827	1.64921	0	0	0.13642	0
AC022210.1	0.0126569	processed_pseudogene	2.40121	1.44565	0.9565	0.151727	0.239164	0.2491
AC022211.2	0.0914223	antisense_RNA	0.387386	0.310969	0.658397	0	0.18006	0.0642995
AC022211.3	0.46629	sense_intronic	0.592835	0.475891	0.629735	0.059936	1.41714	0.92934
AC022211.4	0.24538	TEC	0.440925	0.0884867	0.468369	0	0.0731947	0.19313
AC022217.2	0.191668	antisense_RNA	5.01726	0.805508	0	6.54349	3.33151	2.26701
AC022239.4	0.00580251	lincRNA	0	0	1.00259	0	0	0
AC022272.1	0.440712	antisense_RNA	0.58796	0.157326	0	0.713317	0.156165	0.198797
AC022306.1	0.0118657	processed_pseudogene	0	0.61199	0.485899	0	0.0506228	0.0281205
AC022306.2	0.476039	lincRNA	1.47111	2.36183	3.51602	5.61456	1.41641	1.66178
AC022336.3	0.0230983	TEC	1.07946	0.770239	0.382215	0	0.183175	0.0663598
AC022364.1	0.443553	antisense_RNA	0.0755851	0.12135	0.16058	0	0.200757	0.334556
AC022392.1	1.97373e-05	lincRNA	0.639785	0	2.37862	0	0	0
AC022395.1	0.339397	antisense_RNA	0.778314	0.249913	0.330704	0	0.227396	0.222489
AC022400.1	2.45445e-05	antisense_RNA	1.59946	3.42386	16.9902	0.107804	0.106206	0.196655
AC022400.4	0.0864693	processed_pseudogene	4.9823	1.99974	2.6462	0.587665	0.882212	0.689148
AC022400.5	0.0343815	lincRNA	0.149323	0.599336	0.63447	0	0.0198304	0.137695
AC022400.7	0.0346033	TEC	14.6421	4.33034	4.70698	2.53214	1.08739	0.426376
AC022400.8	0.823912	TEC	0.1986	0	0	0.127164	0.0219787	0.0305224
AC022405.1	0.00586758	sense_intronic	0.460077	0	0.488714	0	0	0
AC022413.1	0.761877	TEC	0.241949	0.582665	0	0	0.289182	0.178486
AC022415.1	0.129183	processed_transcript	0.933672	1.12424	0	2.19468	1.33293	1.07621
AC022417.1	0.111318	TEC	0.182761	0.293417	1.16482	0	0.230574	0.0505586
AC022431.2	0.215453	sense_intronic	1.32892	0.355591	0	0	0.0882417	0.285935
AC022447.1	0.0790341	lincRNA	0	0	1.63325	0	0.136126	0
AC022467.1	0.87958	sense_intronic	0	0.765233	0	0	0.48529	0
AC022509.2	0.096173	antisense_RNA	5.76307	1.63279	6.84199	0	0.630286	1.81311
AC022509.3	0.0560352	antisense_RNA	1.18214	0	0	0	0.0941945	0
AC022517.1	0.146192	antisense_RNA	3.434	0.55132	0	0.208308	0.273626	0.379991
AC022532.1	0.0036242	TEC	7.8567	1.21711	2.78191	0	0.32949	0.292337
AC022537.1	0.300391	antisense_RNA	2.12312	1.7043	0.563817	0	1.12782	0
AC022540.1	0.222193	antisense_RNA	0	0	0.137658	0.170324	0.120471	0.0597503
AC022558.1	0.124004	sense_intronic	0.522631	0.839071	0	0	2.1516	3.03618
AC022706.1	0.666864	lincRNA	0.235029	0.188667	2.49658	3.32662	0.0156062	0.0433455
AC022710.1	0.0387832	antisense_RNA	0.534649	0	0	0	0	0.0369761
AC022730.1	0.000708258	processed_pseudogene	0.41884	0.672437	2.66946	0	0.0834342	0
AC022730.4	0.0418419	lincRNA	0.301543	0.161373	0	0	0.0400456	0
AC022733.2	0.000700852	lincRNA	1.33637	0.357585	1.89274	0	0.0591577	0.0410769
AC022748.2	0.30093	processed_transcript	0.202998	0	0	0.0410464	0.0044931	0.00623968
AC022762.2	0.465134	lincRNA	0.704047	0.141291	0.560902	0.0889744	0.245435	0.259689
AC022795.1	0.0315404	processed_pseudogene	0.990935	0	1.05261	0.100184	0.0657991	0
AC022816.1	0.317023	lincRNA	0.589171	0.236475	2.81629	0.0893483	0.430338	0.679115
AC022819.1	0.973786	sense_intronic	0.487486	0.0489154	0.258914	0	0.20231	0.370858
AC022868.1	0.101442	processed_pseudogene	2.43183	0.976062	1.2916	0.430255	0.403691	0.168185
AC022893.1	0.0939334	antisense_RNA	3.15433	1.40074	0.499036	0	0.463466	0.358946
AC022893.2	0.027067	lincRNA	0.289135	0.406175	0	0	0.0527969	0.013331
AC022905.1	0.160849	unprocessed_pseudogene	0.232658	0	0.08238	0.00784063	0.0102992	0.0429082
AC022916.1	0.13116	antisense_RNA	0.14923	0.119792	1.82296	0	0.292316	0.0550436
AC022929.2	0.00866971	lincRNA	0.44797	0.0899005	0	0	0.0148728	0.0103271
AC022968.1	0.000356652	processed_pseudogene	2.15187	6.90955	8.00034	0.217555	0.42866	0.347253
AC022973.3	0.971113	lincRNA	0	0.815813	1.61932	0.308242	0.337413	1.07772
AC023034.2	0.00019895	lincRNA	2.99146	0	0	0	0	0
AC023043.4	0.0459062	sense_intronic	2.1184	1.27539	5.06307	0	0.597821	0.586031
AC023051.1	0.424514	antisense_RNA	0.271126	0.870572	0.864005	0	1.42224	1.65009
AC023055.1	0.537563	nonsense_mediated_decay	0	0.0830331	0	0.099347	0.0240392	0.00476913
AC023090.2	0.669648	TEC	5.08024	1.35937	1.19921	4.55406	0.779615	2.30068
AC023137.1	0.0282522	lincRNA	6.91896	0	0.816625	0	0.510474	0.0708908
AC023157.3	0.0393162	antisense_RNA	30.0039	2.10631	3.75671	0	0.977206	2.09347
AC023161.2	0.260269	processed_pseudogene	0.915441	0.734859	0.32414	0	0.222883	0.337662
AC023232.1	0.411319	processed_pseudogene	0.833286	1.33782	0	0.0842457	0.221324	0.461038
AC023283.1	0.459377	processed_transcript	0.141213	0.151142	0	0	0.2813	0.16494
AC023301.1	0.0219947	sense_intronic	0.215967	0.433412	0.114705	0.81879	1.40536	0.667151
AC023310.2	0.000507829	processed_pseudogene	0	1.39641	0	0	0	0
AC023355.1	0.14393	antisense_RNA	0.1709	0.240078	0.363074	0.00431952	0.0680876	0.114254
AC023389.1	0.338826	antisense_RNA	0.823212	0.660823	2.62335	0.249681	1.17524	5.16193
AC023389.2	0.329835	transcribed_processed_pseudogene	1.99431	1.80102	1.58883	1.46179	0.380719	0.0689628
AC023424.2	0.428176	processed_pseudogene	0.30593	0.736745	0.324973	0.0927892	0.223455	0.225686
AC023449.2	0.315253	sense_intronic	0.595551	2.54971	11.0709	3.85348	0.296589	0.21967
AC023481.1	0.655984	lincRNA	0.253262	0	0.538052	0	0.235436	0.11677
AC023509.3	2.59606e-05	retained_intron	0.23596	0.378828	1.33678	0	0.0208907	0
AC023509.4	0.835141	antisense_RNA	0.307113	1.23266	0.652458	0	0.530208	0.821274
AC023510.2	0.0018013	antisense_RNA	0.319036	0.256102	1.35557	0.0322547	0	0.0294192
AC023512.1	0.00381341	processed_pseudogene	2.85413	3.05482	2.52648	0.336646	0.347448	0.175458
AC023590.1	0.181058	antisense_RNA	0.437927	0.140616	0.465185	0.0265648	0.0697891	0.185759
AC023632.5	0.00115665	antisense_RNA	14.9856	1.94025	13.8644	0.0488727	0.738271	0.713222
AC023632.6	0.680553	TEC	0.76595	0.439183	0.348696	0.0110626	1.32236	0.302702
AC023644.1	3.685e-05	antisense_RNA	0.837385	0.80664	1.06741	0	0	0.0463306
AC023790.2	0.565299	lincRNA	0	0	1.0513	0	0.092004	0.319421
AC023794.2	0.290276	lincRNA	1.79864	1.08288	0	0.181843	0.209005	0.539038
AC023794.3	0.550864	processed_transcript	0.505772	0.324802	0	0.235216	0.308971	0.41042
AC023818.2	0.00617479	TEC	14.475	6.47377	23.8327	0.010453	1.51038	1.2299
AC023830.1	0.0942039	antisense_RNA	0.771262	0	0	0	0.0307275	0.0711202
AC023830.2	0.0533124	antisense_RNA	0	0.115038	0.456681	0	0.0190315	0.0396443
AC023830.3	0.0541034	sense_intronic	0.491044	0.262786	0.173869	0	0.0652116	0.060374
AC023855.1	0.00334563	antisense_RNA	10.5335	2.64238	0	0	0.349717	0.182123
AC023886.2	3.11443e-09	processed_pseudogene	21.981	50.1488	28.2647	0.233925	0.345685	0.10668
AC023906.4	0.00462464	antisense_RNA	0.967656	0.332903	0.881045	0	0.0367162	0.114725
AC023908.3	0.0951802	antisense_RNA	0.7037	0.313826	0.332223	0	0.202481	0.0288401
AC023983.1	0.337123	antisense_RNA	0	0.336218	1.33473	0	0.278114	0.193112
AC024022.1	0.154236	antisense_RNA	0	4.66289	0	0.391511	0.0214281	0.327336
AC024060.1	0.687961	antisense_RNA	3.37018	3.09185	4.60279	1.46026	2.42965	2.48619
AC024075.1	0.293361	sense_intronic	3.47912	0	1.38588	1.53887	2.54119	3.93004
AC024075.2	0.025917	sense_intronic	2.26355	6.61921	13.5679	0.621155	1.1058	1.9382
AC024145.1	0.690856	antisense_RNA	1.52574	0.979812	5.18625	1.17232	1.11441	2.05411
AC024243.1	0.0489128	antisense_RNA	1.83558	0.982327	1.29989	0.0618595	0.44691	0.197475
AC024257.3	0.660156	lincRNA	0.0653647	0.104941	0.2083	0	0.0217014	0.162742
AC024267.3	0.0725431	antisense_RNA	6.33829	5.08798	25.5847	3.75939	1.90794	2.64961
AC024267.5	0.0207034	antisense_RNA	0	1.91308	0.843845	0	0.184621	0
AC024270.2	0.469189	antisense_RNA	2.37844	1.90926	1.01059	0	0.536965	1.57912
AC024293.1	0.0172591	processed_pseudogene	39.6404	21.4695	41.0931	7.33933	5.7083	5.72525
AC024337.2	0.037675	lincRNA	3.91665	0.820185	0	0	0.209187	0.172731
AC024451.2	0.210757	processed_pseudogene	3.43834	0.690021	0	0	0.770544	0.0396324
AC024451.4	0.485272	sense_intronic	1.26598	1.52437	1.00858	0	0.840621	0.72962
AC024475.1	0.0111119	lincRNA	18.4531	10.7158	20.4358	0	2.58096	1.23095
AC024560.1	0.140916	lincRNA	0.161792	0.38963	0	0	0	0.0895159
AC024563.1	0.00122794	antisense_RNA	0.684827	0	0	0	0	0
AC024568.1	0.000731721	transcribed_processed_pseudogene	0.105405	0	0.335896	2.25917	0.930864	1.80786
AC024575.1	0.511336	antisense_RNA	0.695824	0	0	0	0.13861	0.0962459
AC024580.1	0.0430601	TEC	0.706133	1.98394	9.7511	0	0.609543	0.813931
AC024597.1	0.885207	lincRNA	0.67227	0	2.14234	1.35934	0.714231	0.216972
AC024600.1	0.169905	lincRNA	0.277762	0	0	0	0.0122958	0.034151
AC024601.1	1	lincRNA	0	0	0	0	0	0
AC024610.2	0.266245	lincRNA	0.0669438	0	0.0711106	0	0.00296342	0.0308654
AC024619.4	0.900184	processed_pseudogene	3.75899	1.20699	0	0.152014	1.4976	1.66381
AC024651.1	0.517563	lincRNA	0.484636	0	0	0	0.0724058	0.111724
AC024896.1	0.0539502	antisense_RNA	8.0343	5.6995	7.54201	1.7001	1.56944	2.02446
AC024901.1	0.122863	lincRNA	0.988879	0.264603	0	0.0333254	0.0656626	0.121583
AC024908.1	0.291797	lincRNA	0.531964	0	0	0	0.00706459	0.117729
AC024940.1	0.267093	processed_transcript	0.058761	0.259433	0.0624184	0.0727744	0.0419442	0.00406389
AC024995.1	8.88531e-06	processed_pseudogene	20.2825	6.10558	5.38625	0	0.168348	0
AC025031.3	0.0808565	sense_intronic	18.7297	3.1107	50.7679	5.68076	4.28853	5.59826
AC025031.4	0.951968	lincRNA	0.0728361	0	0.154739	0	0.0628731	0.107463
AC025034.1	0.848428	antisense_RNA	2.22599	2.2336	2.66011	3.40386	0.545042	0.66711
AC025040.1	0.9475	antisense_RNA	0	0.528476	0.279728	0	0.0437146	0.594934
AC025048.2	0.316292	retained_intron	0.525512	0.632772	0.418666	0	0.113407	0.387672
AC025048.4	0.968245	lincRNA	0.339971	1.91035	2.16679	0.756168	0.451489	2.13178
AC025162.2	1.88292e-06	sense_intronic	2.97369	3.41013	0	0	0	0
AC025164.2	0.0129719	antisense_RNA	2.65587	0.568524	1.06578	0.235692	0.225339	0.182318
AC025165.4	0.033246	lincRNA	0.549124	2.20401	0.583303	0	0.291699	0.0506363
AC025165.5	0.269047	lincRNA	1.23482	1.65206	1.7489	3.74522	1.66719	1.67004
AC025171.1	0.83986	sense_overlapping	0.361433	0.942941	1.1038	0.242085	0.377992	0.933205
AC025171.2	0.431514	retained_intron	0.0569394	0.251391	0.393143	0	0.0718359	0.183769
AC025171.3	0.868093	antisense_RNA	0.303592	0.731114	0.322489	0.153467	0.282224	0.727872
AC025171.4	0.186301	lincRNA	1.13702	0.91273	1.69091	3.42562	1.41939	1.59369
AC025171.5	0.282857	lincRNA	0	0	3.84815	0	0.120274	0.715835
AC025174.1	0.0473098	lincRNA	0	0	0	1.69792	0.318618	0
AC025176.1	0.00542349	lincRNA	2.59749	13.5532	9.65709	0	0.819262	0.958088
AC025178.1	0.0384401	antisense_RNA	1.98837	1.59614	1.50866	0	0.207475	0.497672
AC025181.2	0.302129	lincRNA	1.48393	3.81187	1.5763	3.84068	2.50278	3.22937
AC025198.1	0.34787	processed_pseudogene	0.567428	0	4.21923	0	0.3391	1.04648
AC025219.1	0.00566758	lincRNA	5.40612	0	0	0	0.119657	0
AC025262.2	0.755442	TEC	0.450936	1.44793	2.63452	3.78396	0.254512	0.249493
AC025265.1	0.013661	antisense_RNA	0	0.617123	0.408312	0.0388617	0.0255237	0.0177227
AC025268.1	0.246911	TEC	1.986	0.47827	0.210961	0	0.421992	0.293015
AC025271.2	0.0972074	lincRNA	1.48578	0	0	0	0.138121	0.0548034
AC025271.4	0.0155658	lincRNA	0	0.443099	0	0	0.0183262	0
AC025279.1	0.0441429	processed_transcript	0.0987036	0.158466	0.157271	0	0.0163851	0.0409578
AC025280.1	6.31875e-06	sense_intronic	106.425	5.11129	6.76365	0.0919628	0.422797	0.167757
AC025287.2	0.22155	lincRNA	1.0687	0	0	0	0.16558	0.0328493
AC025287.3	0.891122	antisense_RNA	0	0	4.53861	3.16777	0.346756	0.262663
AC025423.1	0.526377	antisense_RNA	3.16915	1.5264	4.71297	0	3.15652	0.818261
AC025449.1	0.0100224	processed_pseudogene	0.44966	0.721918	0	3.04588	1.79147	2.4464
AC025458.1	0.662404	processed_pseudogene	0	1.14556	0	0	0	1.71072
AC025518.1	0.801497	processed_pseudogene	5.47862	1.64921	0	0.830837	1.90988	1.6419
AC025569.1	0.655374	antisense_RNA	0.0924706	0	0.0736697	0.11686	0.042981	0.0149222
AC025574.1	0.0290719	processed_pseudogene	0	0.577273	0	0.0290818	0.0095502	0.0132626
AC025575.2	0.0270601	lincRNA	0	0	1.33708	0	0.0557207	0
AC025580.1	0.0759715	antisense_RNA	4.8836	3.6589	5.18757	0	1.77271	0.420309
AC025580.2	0.226675	antisense_RNA	0.440156	0.588882	1.87021	0.0988888	0.272783	0.559213
AC025594.1	0.000128998	unprocessed_pseudogene	1.30945	0	0.927303	0	0	0
AC025594.2	0.891167	protein_coding	1.46508	0.294019	0.778136	0.216009	0.466147	1.04139
AC025594.3	0.00101722	TEC	0.301289	1.45114	0.960127	0	0.0800237	0
AC025627.3	0.00135438	processed_pseudogene	2.59043	1.03972	0	0	0	0
AC025678.3	0.037436	TEC	0.395142	0.198247	6.13865	0.404484	0.137749	0.300606
AC025682.1	0.644202	antisense_RNA	0.12419	0.299075	0.659598	0.301335	0.40407	0.377912
AC025754.1	0.53986	antisense_RNA	0.582689	0	0	0	0.154765	0
AC025857.2	0.32946	sense_intronic	0.997154	5.60317	2.11844	0	0.397272	2.29876
AC025884.1	6.51414e-05	unprocessed_pseudogene	0	1.00689	15.9886	0.063406	0	0
AC025917.1	5.67775e-07	antisense_RNA	2.47062	0.610233	2.82628	0	0.0252387	0
AC026111.1	0.118021	processed_pseudogene	0.199264	0.159957	0.635001	0.0201457	0.105851	0.0551241
AC026124.1	0.0743097	sense_intronic	1.17127	0.331844	0	2.22205	2.48876	0.349433
AC026124.2	0.389705	sense_intronic	1.08822	0.873553	0	0	1.44518	1.94006
AC026202.1	0.264138	lincRNA	0	0	0	0	0.161751	0.0374381
AC026202.2	0.0873241	antisense_RNA	1.41018	0.849001	0.748975	0	0.140456	0.390109
AC026250.1	0.422668	lincRNA	0.159447	0	0.112914	0	0.109403	0.33817
AC026254.4	0.0211095	lincRNA	0	0	0	2.05618	0.103882	0.0480879
AC026271.1	0.0456352	processed_pseudogene	1.05998	3.829	1.12596	0.250052	0.539611	0.390977
AC026271.4	0.0248245	sense_intronic	11.6951	13.039	7.03971	2.11515	1.77747	2.50437
AC026310.2	0.754756	antisense_RNA	0	0.26135	2.42087	1.2508	0.0864737	0.120088
AC026333.4	0.803082	lincRNA	0.437284	1.4041	3.25151	2.47574	0.406506	0.161293
AC026336.3	0.0229943	lincRNA	0.114742	0.0921079	0.365653	0	0	0.0423229
AC026356.1	0.859773	sense_intronic	6.14226	3.09925	0.745666	0.177425	2.64522	3.6573
AC026356.2	0.0601123	sense_intronic	3.1829	0.851678	0.422627	2.11847	3.45202	7.04411
AC026362.2	0.92966	TEC	1.02743	0.446741	1.2278	0.48907	0.488925	1.1369
AC026367.2	0.158068	lincRNA	0	1.03596	1.82782	0	0.228515	0.357013
AC026367.3	0.0385659	lincRNA	1.61299	1.61851	4.28348	0	0.455194	0.55777
AC026403.1	1.21805e-10	processed_pseudogene	889.674	283.731	664.528	3.09318	3.20771	3.86067
AC026410.1	0.189915	processed_pseudogene	0	0.867218	0	0.0218443	0.114776	0.0597719
AC026410.3	0.257406	processed_pseudogene	0.254343	0.816684	0	0.102857	0.101332	0.117269
AC026412.1	0.771018	processed_transcript	1.62051	1.4687	0.777396	0.0977723	1.02918	1.21233
AC026412.2	0.0542992	processed_pseudogene	0.884304	0	0	0.0223509	0.0293593	0.0407721
AC026427.2	0.00146116	processed_pseudogene	0.442974	0.355591	12.7047	0	0.235311	0.0408479
AC026436.1	0.710227	processed_pseudogene	0.879409	2.82374	1.86829	0.355635	1.69342	1.05421
AC026461.3	0.465311	lincRNA	1.60305	0	0	0	0.248369	0.295643
AC026462.1	0.333361	processed_pseudogene	0	1.29262	0.342099	0.293038	0.213847	0.0296975
AC026470.3	0.306629	antisense_RNA	2.70204	3.47044	4.01831	0	1.543	1.69431
AC026471.1	0.224219	antisense_RNA	0.0787314	0.632006	1.58901	2.72225	0.737126	0.718744
AC026471.2	0.25961	antisense_RNA	0.362739	0.873553	0	0	0.240863	0.0668985
AC026471.4	0.570913	lincRNA	4.75583	3.39349	3.92921	1.70957	3.01757	1.55928
AC026471.6	0.59836	TEC	1.12533	0.802972	0.265639	0.581498	0.406826	0.14989
AC026495.1	5.67226e-05	lincRNA	0	0.102359	0.812692	0	0	0
AC026523.1	0.0294015	lincRNA	0.376691	0	0	0.0126946	0.00833756	0
AC026523.2	0.011004	TEC	0.46186	0.0247168	0	0	0.0184008	0.00567859
AC026634.1	0.408226	processed_pseudogene	1.19759	0	5.08851	0	0.715689	1.32519
AC026691.1	0.0465813	antisense_RNA	0	0.379204	0	0	0.0235253	0.0108901
AC026704.1	0.852468	antisense_RNA	0.922528	0	0.32665	0	0.245027	0.85069
AC026740.1	0.037876	antisense_RNA	0.300909	0.724652	0	0	0.0399613	0.0554953
AC026746.1	0.0267031	antisense_RNA	0	0	0	0.0872191	0.0429629	0.0198879
AC026765.2	0.0813155	lincRNA	0.53555	0	0	0	0.0474148	0
AC026770.1	0.00376753	sense_intronic	0	0.328144	2.60535	0	0.0814306	0
AC026801.3	0.638481	antisense_RNA	0.304173	0.122086	0.646212	0	0.191876	0.32256
AC026803.1	0.760737	sense_overlapping	0.866617	0.695666	0.920559	0	0.460354	1.99783
AC026803.2	0.0120206	lincRNA	0.748022	0.120093	0.317833	0	0.0397356	0.0551818
AC026877.1	0.820542	processed_pseudogene	1.01269	1.89682	1.4343	1.14328	0.885375	0.762628
AC026894.1	0.428038	antisense_RNA	0.533751	0.856924	0	0	0.389858	0.0984374
AC026954.1	0.226241	unitary_pseudogene	0.549969	0.14716	0	0.852566	0.267802	0.28738
AC026979.2	0.903814	antisense_RNA	2.44431	0	0.432741	0	0.541015	1.35238
AC026979.3	0.0337554	lincRNA	1.1798	0.94707	1.25324	5.24826	3.29028	2.71982
AC026979.4	0.149284	lincRNA	0	2.073	1.17564	0.0372976	0.514425	0.136075
AC027013.1	0.000364052	lincRNA	3.59389	0	0	0	0.0149149	0
AC027018.1	0.138704	lincRNA	0	0.976062	1.6145	0	0.22203	0.280308
AC027020.2	0.00341566	lincRNA	2.89175	0.480272	8.36784	0.201626	0.251606	0.450557
AC027031.2	0.101693	lincRNA	6.70122	8.4113	2.32963	14.1166	9.18252	11.078
AC027097.1	0.341889	antisense_RNA	0.635143	1.52956	2.62374	0	0.590438	0.911063
AC027097.2	0.891682	antisense_RNA	0.189368	0.988084	0	0.00957261	0.364653	0.392899
AC027228.2	0.529034	antisense_RNA	0.552946	2.21935	2.23198	0.190071	1.19695	0.999379
AC027229.1	0.779385	processed_pseudogene	0	0.753182	0	0	0	0.432601
AC027237.2	0.517591	lincRNA	5.45771	0	0	6.92787	0.684528	0.279595
AC027237.3	0.953085	antisense_RNA	0	0.188295	0.249167	0.106717	0.140179	0.0594827
AC027250.1	3.25407e-05	processed_pseudogene	0	0.200954	2.12734	0	0	0
AC027271.1	0.0402025	lincRNA	0	0.313107	0.414327	0	0.0258996	0
AC027279.1	0.462289	sense_intronic	0.500555	0.133938	0.059079	0.23054	0.180959	0.456447
AC027279.2	0.0278547	sense_intronic	0.89819	0	0	0	0.0397605	0
AC027279.4	0.829388	TEC	0.114964	0	0.610597	0	0.114506	0.540658
AC027281.1	0.108045	lincRNA	0.941976	0	0.333536	0	0.125096	0.0579082
AC027281.2	0.364277	TEC	0.667562	0.803816	2.4819	0	0.0664903	1.1696
AC027288.1	0.0372543	lincRNA	1.22467	0	0.260178	0	0.081319	0.0677579
AC027288.2	0.321703	processed_pseudogene	30.1548	3.90425	10.3328	21.9307	11.045	32.2018
AC027288.3	0.196484	lincRNA	2.46507	0.212015	0.0935181	1.2194	1.07563	3.61263
AC027290.2	0.440736	TEC	2.18361	1.02507	3.33686	0.565466	0.69614	1.75216
AC027307.2	0.0103563	antisense_RNA	0.261316	1.46837	1.11032	0	0.0694065	0.168677
AC027307.3	0.0494693	lincRNA	16.8837	6.60283	14.4856	2.75738	2.73087	3.33335
AC027309.1	0.000204143	antisense_RNA	1.34898	1.80479	0	0	0.0298579	0
AC027309.2	0.865549	processed_pseudogene	0	0.991234	5.24671	2.49681	0.819932	1.82186
AC027348.1	0.757176	sense_intronic	2.70818	2.79509	0	2.81621	0.128447	0
AC027373.1	0.855993	sense_overlapping	2.50205	0.669495	0.885927	0	1.79983	0.769069
AC027544.2	0.611065	sense_intronic	0.754177	0	1.60224	2.21118	0.300469	0.173862
AC027544.3	0.199337	processed_pseudogene	1.57203	1.51431	0	0	0.229646	0.492869
AC027559.1	0.00276989	processed_transcript	1.60693	1.28994	0.787822	0	0.0820782	0.159578
AC027575.2	0.267377	lincRNA	1.65245	0.736935	0.975168	0	0.451089	0.541785
AC027575.3	0.536344	processed_pseudogene	0.0866302	0.0695413	0.920224	0	0.339388	0.0958611
AC027575.4	0.830674	lincRNA	0.405996	1.30363	0.431267	0	0.75484	0.561571
AC027601.1	0.140683	antisense_RNA	0	0.0358995	0.0475049	0	0.00593908	0.00412388
AC027601.3	0.0536638	lincRNA	3.27106	1.87557	0	0	0.372346	0.301633
AC027601.5	0.0775277	TEC	0.479903	0.154094	0	0	0.0637321	0.0265519
AC027682.1	0.377482	antisense_RNA	0.2648	0.425129	1.96897	0	0.246162	0.634867
AC027682.4	0.141095	lincRNA	0.543282	0.290742	1.1542	0.14647	0.228472	0.133594
AC027682.6	0.506291	antisense_RNA	0.175752	0	0	0.0177686	0.105031	0.145859
AC027698.1	0.00270265	lincRNA	1.13666	0.91244	0	3.44751	4.20147	7.5816
AC027702.1	0.00317253	lincRNA	2.15309	2.59254	6.14659	0.489776	0.384224	0.359858
AC027763.2	0.00288427	antisense_RNA	4.38088	0	0.465356	0	0	0.121192
AC027796.1	0.111309	sense_intronic	5.11017	2.98336	1.97391	0	0.555252	1.41367
AC027796.2	0.143463	processed_pseudogene	2.06636	3.31748	2.19497	0	0.686041	1.01624
AC027796.4	0.00778803	antisense_RNA	0.543489	0.436279	0.865976	0	0.0541323	0.075175
AC027796.5	0.330449	sense_intronic	0	0	0.450451	0	0.0281578	0.0391035
AC027801.1	0.0354662	antisense_RNA	0.90659	0.636784	1.80566	0	0.158021	0.271698
AC027801.3	0.00123215	processed_pseudogene	1.36378	0.821065	0.362165	0.0344696	0	0.0628788
AC032011.1	0.134766	lincRNA	0.922528	0.123425	0	0	0.0204189	0.15596
AC034102.1	0.762568	processed_pseudogene	1.57567	1.26485	0.418436	0.597378	0.680069	0.69016
AC034102.6	0.449662	antisense_RNA	0.988195	0	0.174951	0	0.262469	0.151874
AC034111.1	0.0106164	antisense_RNA	2.97031	0.507314	0.469922	0	0.1175	0.163175
AC034199.1	0.338517	lincRNA	0.218242	0.175191	0.347738	0	0.0434744	0.191184
AC034231.1	0.933306	antisense_RNA	0	1.41973	0.469673	0.0447018	0.939499	0.326177
AC034236.1	0.000116375	processed_pseudogene	22.9399	18.4147	36.5516	1.41731	1.81942	1.82155
AC034236.2	0.372296	antisense_RNA	0.147933	0.831258	0.785703	0.239297	0.166989	0.300109
AC034236.3	2.62875e-06	lincRNA	5.15844	0.414087	5.47952	0	0.0342526	0
AC034238.1	0.223616	antisense_RNA	0.0203762	0	0.0432889	0	0.005412	0.00751578
AC035140.1	0.0144199	antisense_RNA	2.40727	0	0	0	0.0959072	0
AC036103.1	2.66742e-07	antisense_RNA	1.56789	0.629303	4.3719	0	0	0.0180725
AC036108.1	0.17401	antisense_RNA	1.61027	1.29262	0	0.162799	4.97194	2.0417
AC036176.1	0.0643868	antisense_RNA	10.5987	1.7016	1.60835	0	0.683659	1.22865
AC036214.1	0.441354	lincRNA	0.633348	0.0726303	0.09611	0	0.138181	0.158522
AC036214.2	0.187329	sense_intronic	0.259608	0.416793	0.827299	2.04722	0.620576	0.383027
AC036222.2	4.84319e-06	sense_intronic	0.711402	1.14214	5.28978	0	0	0
AC037198.2	0.0674027	sense_intronic	0.324686	11.2074	1.03469	18.3825	12.9573	7.75453
AC037459.2	0.168313	antisense_RNA	1.75321	1.26663	5.46285	0.147709	0.935201	1.28257
AC037459.3	0.252748	antisense_RNA	0.519781	0.556331	0.276067	0	0.0632757	0.311548
AC040160.1	0.945484	retained_intron	0.177983	0.285748	0.567185	0.0269913	0.390003	0.377484
AC040160.2	0.488219	TEC	0.426587	0.114146	0.302093	0	0.151071	0.183572
AC040162.1	0.00617109	retained_intron	1.67269	1.52583	2.74596	0.0499642	0.237282	0.382102
AC040162.3	0.160709	lincRNA	0.365895	0	0.129557	0.0678191	0.0242958	0.0224935
AC040162.4	0.0244179	protein_coding	0.8031	0.483509	0	0	0.0933216	0
AC040169.3	0.385147	sense_intronic	0	0.312085	0.412975	0	0.154891	0.0358502
AC040904.1	0.148496	sense_intronic	11.7032	7.68649	24.8633	0	4.16811	5.29782
AC040970.1	0.0595676	antisense_RNA	0.480483	0.771404	0.255195	0	0.175475	0.0221534
AC040977.1	1.06439e-06	lincRNA	82.8938	62.6604	184.178	0	1.14672	1.08288
AC041040.2	0.316676	TEC	0.246538	0	0	0	0.0545679	0
AC044787.1	7.05411e-05	processed_pseudogene	5.71006	1.92997	2.23465	0.121535	0.119733	0.166276
AC044802.1	0.274438	lincRNA	0.90522	0.0660595	0.0874149	0	0.218573	0.0607076
AC044836.1	0.99206	processed_pseudogene	0	2.78266	4.60279	0	0.345266	5.11445
AC044840.1	0.493062	antisense_RNA	1.00345	1.61102	2.13182	0.760871	0.599672	0.83278
AC044849.2	0.0291142	antisense_RNA	9.05012	5.38138	4.98474	2.13493	0.667708	0.185453
AC046130.2	0.278443	lincRNA	0	0	0	0	0.138987	0
AC046134.1	0.00137571	processed_pseudogene	1.4292	0	0.379541	0	0.0237252	0
AC046143.1	0.536679	antisense_RNA	2.44682	1.57132	0.259911	0	1.59222	0.180502
AC046143.2	0.696868	lincRNA	2.96049	1.18825	9.4343	3.59169	1.76922	2.04747
AC046158.1	0.020516	antisense_RNA	0.330083	0.26497	3.15565	0	0.109589	0.213065
AC046158.2	0.0155658	sense_intronic	0	1.07931	0	0	0.0446394	0
AC046158.3	0.0952374	TEC	0.139859	0.0374234	0	0	0.0123824	0.0128968
AC046158.4	0.00308249	TEC	3.7127	0.56768	3.75599	0	0.281745	0.146725
AC046176.1	0.28197	processed_pseudogene	1.01759	0.653487	1.29711	0.123455	0.540553	0.37534
AC046185.2	0.41168	processed_pseudogene	0	0.924194	0	0	1.03204	0.743155
AC046185.3	0.116367	TEC	0.783517	1.5724	1.942	7.11606	1.7689	0.782712
AC046195.1	0.00163581	lincRNA	0	0.1375	0	0	0	0
AC048337.1	0.0451833	lincRNA	0	0.345322	0	0	0	0
AC048341.2	0.443773	lincRNA	1.34303	1.65016	1.74689	0.435055	0.518693	1.26878
AC048341.3	0.409825	lincRNA	6.78146	2.72186	3.60178	2.64449	2.21932	0.848672
AC051619.2	0.00163581	processed_pseudogene	0	1.44202	0	0	0	0
AC051619.4	0.00834944	antisense_RNA	2.43183	1.30142	0	0.0819533	0.0538255	0.0747488
AC051649.2	0.000775593	protein_coding	0	0.172869	2.74504	0	0	0.0264773
AC053503.6	0.643748	TEC	0.646203	0	0	0.274392	0	0
AC055713.1	0.656097	lincRNA	0.517961	0.161695	0.794735	0.395656	0.278967	0.145942
AC055720.2	0.0628601	3prime_overlapping_ncRNA	1.36965	6.59683	0	0	0.0909465	0.884098
AC055733.4	0.0366423	TEC	0	0	0.292494	0	0.00914193	0
AC055748.1	3.32115e-05	processed_pseudogene	0	0	17.3681	0	0	0
AC055764.1	0.0626318	antisense_RNA	2.0069	1.20826	1.06591	2.43479	4.6308	4.07137
AC055764.2	0.00996495	lincRNA	2.13103	3.70642	3.01822	0	0.37734	0.458519
AC055811.1	0.636249	antisense_RNA	0.773138	0.310313	2.46378	0	0.962572	0.748579
AC055811.4	0.0720452	TEC	0.950563	0.218015	0	0	0.126237	0.025044
AC055813.1	0.941897	processed_pseudogene	0.224407	0	0.476749	0.0226876	0.193711	0.320744
AC055822.1	0.000555231	antisense_RNA	7.48089	12.8683	21.0015	0.162069	1.02896	1.23185
AC055839.1	0.000837478	processed_pseudogene	0.477595	1.53353	6.08786	0	0.190277	0
AC055854.1	0.019804	retained_intron	0	0	0.5057	0	0.0189669	0.00877992
AC055855.2	0.054004	antisense_RNA	0.474741	1.52437	6.55577	0	0.252186	0.831767
AC055876.5	0.00122794	processed_pseudogene	2.73931	0	0	0	0	0
AC058791.1	0.0498573	lincRNA	2.23495	3.04993	27.6182	1.56662	0.821162	2.94023
AC060234.3	0.380658	sense_overlapping	0	1.02122	0.450451	0	0	0.430138
AC060764.1	0.0758964	processed_pseudogene	0	0.840915	10.0149	0	0	0.917685
AC060766.1	0.647728	transcribed_processed_pseudogene	0	2.13242	2.41867	0	0.881949	1.29477
AC060766.4	0.0436112	lincRNA	0.442974	4.62269	3.76437	0	0.882417	0.122544
AC060766.6	0.638984	lincRNA	0	0.483102	1.91783	0	0.799226	0.277477
AC060766.7	0.203356	processed_transcript	0	1.57585	1.66823	0	0.40409	0.325841
AC060780.1	0.0694711	lincRNA	1.94581	1.12055	1.90966	0.224521	0.514007	0.518784
AC060809.1	1.55618e-05	lincRNA	3.35662	0.67362	0	0	0	0
AC061975.1	0.257435	lincRNA	0.26122	0.069897	0	0	0.00578176	0.0722636
AC061992.1	0.928873	lincRNA	2.43183	0.45049	0.198708	0.643018	0.956437	0.551991
AC062017.1	0.210102	antisense_RNA	0.757172	0.151952	0.40215	0	0.213677	0.104731
AC062028.2	0.0447292	processed_pseudogene	0.278086	0.66969	0	0	0.0184652	0.0769293
AC062029.1	0.0349376	antisense_RNA	0.723826	0.145261	0.28833	0	0.0600785	0.0834326
AC063926.3	0.453299	TEC	0	0.439478	0	0	0.0419456	0.104852
AC063943.3	0.763506	lincRNA	2.67025	0	0	0.877382	0.310288	0.307789
AC063948.1	0.156883	lincRNA	4.37858	3.01273	6.64445	2.21338	1.28757	0.519122
AC063952.1	0.186122	transcribed_unitary_pseudogene	0.421209	0.101436	0.0894852	0.762261	0.357999	0.100986
AC063961.1	0.000582074	misc_RNA	26.7775	12.8972	0	0	0.711222	0
AC063976.2	0.0157836	processed_pseudogene	0.200944	0.0537685	0.284602	0	0.00889527	0.0370593
AC063977.6	0.34989	antisense_RNA	0	0.324618	0	0	0.0358025	0.0621497
AC064799.1	1.02631e-06	processed_pseudogene	17.1453	8.94607	15.4806	0.43335	0.34154	0.158102
AC064801.1	0.16876	antisense_RNA	5.25705	0	0.620475	0	0.38786	0.754084
AC064801.2	0.343281	TEC	2.92417	0.733544	0.776545	0	0.424742	1.01117
AC064805.1	0.0260359	lincRNA	0.104687	0.546235	0	0	0.0139026	0.0434407
AC064807.1	0.692407	antisense_RNA	0.259137	0.277359	0.275267	0	0.487531	0.358437
AC064836.3	0.464776	lincRNA	2.82872	0.85152	1.1268	2.60962	1.57308	1.56507
AC064847.1	0.482384	processed_pseudogene	4.23053	3.77334	6.49112	0	0.936372	4.81135
AC064852.1	0.3923	3prime_overlapping_ncRNA	0.279063	0.672043	0.592866	0	0.259421	0.283065
AC064853.3	0.900623	protein_coding	0	0	0.457782	0	0.114464	0.251686
AC066613.1	0.0588932	antisense_RNA	0.529364	0.169976	0	0	0.0210902	0.0683399
AC066616.1	0.0980705	processed_pseudogene	0	1.38629	0.611482	0	0	0.265412
AC067747.1	0.13222	lincRNA	1.89896	1.52437	4.03432	0	0	1.22576
AC067750.1	0.180667	antisense_RNA	0.546104	0.146126	0.077346	1.18521	0.379541	0.0839297
AC067817.2	0.963372	antisense_RNA	0	0.491795	2.60312	0	0.772928	1.35585
AC067838.1	0.0422084	lincRNA	11.5449	6.28868	10.9496	0	2.40929	1.29271
AC067852.6	0.261638	sense_intronic	0.823212	1.32165	0.728709	0.0138712	1.56698	4.13713
AC067904.2	8.45899e-07	processed_pseudogene	2.04168	1.19195	1.38012	0.018765	0.024649	0
AC067931.1	0.280725	TEC	2.12786	1.42342	1.13015	0	0.800654	0.621349
AC067942.1	0.158224	transcribed_processed_pseudogene	0.373542	0.37482	0.297594	0.0188827	0.179826	0.0688908
AC067945.1	0.888547	processed_pseudogene	0.768774	0.308562	0	0	0.382855	0.531681
AC067945.2	3.03081e-05	antisense_RNA	4.95705	1.22437	0	0	0.0253195	0
AC067945.3	0.0173949	antisense_RNA	0.541021	2.82294	1.14939	0	0.0718487	0.349224
AC068057.1	0.185112	lincRNA	1.00557	0	0	0	0.111285	0.0618176
AC068137.1	0.643443	processed_pseudogene	0	0	0	0	0.0270507	0
AC068152.1	0.331976	lincRNA	0.263753	0.241971	0.120073	0.152375	0.270208	0.444735
AC068189.1	0.368041	antisense_RNA	0.597293	0	0.317235	0.0301933	0.0793217	0.165234
AC068205.2	0.649621	processed_transcript	0.324245	0.208227	0	0	0.111957	0.149498
AC068228.2	1	antisense_RNA	0	0	0	0	0	0
AC068234.2	0.198478	antisense_RNA	1.82271	0.36579	0	0	0.0907726	0.378175
AC068254.2	0.00750566	TEC	0.532856	0	0	0	0.00884555	0.012284
AC068282.1	0.836773	lincRNA	1.68205	0.213196	0.376157	0.205857	0.88764	0.367358
AC068299.1	0.00942132	TEC	0.408548	0	0	0	0.00904268	0
AC068338.2	0.225346	lincRNA	1.16579	1.33688	2.47669	0.825031	0.563982	0.322501
AC068338.3	0.0297505	antisense_RNA	1.13756	0.913166	1.20837	0.115008	0.226606	0
AC068389.1	0.775711	lincRNA	0.115047	0.0923525	0.0611039	0	0.0687532	0.0848705
AC068389.4	0.00193088	antisense_RNA	0	0.553714	0	3.06844	1.41987	2.63968
AC068397.1	0.0431476	antisense_RNA	2.68277	0.717854	1.89984	0	0.534417	0
AC068491.3	0.584565	lincRNA	12.5638	3.1517	28.3599	2.10378	6.23081	13.8663
AC068491.4	1.1815e-05	TEC	0.070488	0.0565833	0.224626	1.95263	2.20918	3.57494
AC068512.1	0.0425956	lincRNA	0.262901	0.527601	0.139632	0	0	0.0969714
AC068522.1	0.00388717	processed_pseudogene	6.88786	16.5874	12.4382	0.139273	0.960458	1.96896
AC068531.1	0.643443	processed_pseudogene	0	0	0	0	0.0807382	0
AC068533.3	0.0131729	antisense_RNA	4.08882	3.75114	4.9638	0	0.853292	0.430905
AC068580.4	0.00324026	protein_coding	0	0.0500087	0.0661753	0	0.00206832	0
AC068587.4	0.000888051	processed_pseudogene	8.87361	0	22.8915	0	0.505043	0.233789
AC068587.5	1.70138e-06	processed_pseudogene	10.8327	0	20.1372	0	0	0
AC068587.6	4.03338e-05	processed_transcript	0.433038	0.21726	0.776236	0.0246265	0.0224642	0.0162222
AC068620.3	0.180551	lincRNA	0.849625	1.02304	0	0	0.28208	0.11752
AC068620.4	0.319158	processed_transcript	0.261746	0.105057	0.185359	0.49838	0.292567	0.0522954
AC068631.1	0.0880669	antisense_RNA	0.12096	0.0228469	0.0529072	0.0035968	0.0113391	0.026901
AC068631.3	0.000689126	processed_pseudogene	10.5451	0.846496	1.12015	0	0.210062	0.0972396
AC068657.1	0.0694133	processed_pseudogene	0	0	0	0.0784829	0.206185	1.07375
AC068669.1	0.018215	TEC	1.92452	0.514961	0.908582	0	0.0638951	0.256339
AC068700.1	0.984116	sense_overlapping	0	0	0.202253	0	0.139072	0
AC068722.2	0.148004	lincRNA	1.31185	0.702048	1.85801	0	0.551686	0.282262
AC068756.1	1	lincRNA	0	0	0	0	0	0
AC068768.1	0.304262	antisense_RNA	1.40101	0.591919	1.48822	0.43984	0.651201	0.278782
AC068775.1	0.330411	protein_coding	0.0636028	0.153169	0	0.244351	0.0633494	0.07038
AC068790.2	0.683722	sense_intronic	1.28129	0.342846	0.45368	0	0.652272	0.393838
AC068790.3	0.00143048	sense_intronic	3.01126	1.03596	2.28478	0	0.228515	0
AC068790.4	0.102607	sense_intronic	0	0.724652	3.83566	0	0.539478	0.083243
AC068790.5	0.0111394	sense_intronic	56.2328	22.0327	57.5996	10.5582	5.95648	3.14827
AC068790.6	0.254396	sense_intronic	12.8822	8.12506	3.90971	5.20957	2.19957	1.1879
AC068790.7	0.927624	sense_intronic	2.25255	1.44656	2.87131	1.27531	2.54272	1.28783
AC068790.9	0.855711	lincRNA	0.587615	0.134772	0	0.27158	0.117055	0.0774081
AC068792.1	0.103009	sense_intronic	4.56114	4.57675	0	0	1.06003	0.420596
AC068831.2	0.294665	antisense_RNA	0.256258	0.205708	0.272208	0.375663	0.459426	0.295378
AC068870.1	0.000578952	lincRNA	0.388143	0	0.206151	0	0.00644328	0
AC068870.2	0.155567	lincRNA	4.88861	0.981068	2.59645	0.0617802	1.46074	0.450793
AC068888.1	0.000446761	antisense_RNA	4.61848	1.11465	1.98803	0.213629	0.174382	0.17258
AC068888.2	0.0463982	sense_intronic	14.1752	10.6677	31.5266	1.92575	5.23568	4.6975
AC068987.3	0.00087357	lincRNA	0.320322	0.171423	1.47446	0	0.0212697	0.0492297
AC069148.1	0.415336	lincRNA	1.54954	0	0	0	0.34983	0.142888
AC069185.1	0.694906	lincRNA	2.22382	0	0	1.27404	0.516825	0.563929
AC069208.1	0.131853	lincRNA	0	0	0.303087	0.281256	0.255772	0.210487
AC069209.1	0.00118079	lincRNA	0	0	1.16482	0	0	0
AC069213.1	0.000339433	antisense_RNA	1.84031	0	0.651618	0	0.0305496	0
AC069213.3	0.00164752	processed_pseudogene	1.50518	0.402754	2.66477	0.10145	0	0.0925312
AC069218.1	0.0258578	processed_pseudogene	2.18642	0.501463	0.331787	0.0315783	0.228141	0.0864069
AC069222.1	0.344628	lincRNA	0.0709074	0.17076	0.451926	0	0.188333	0
AC069234.1	0.0247675	antisense_RNA	1.62676	0	0	0	0.0810137	0
AC069277.1	0.737575	lincRNA	0.0733066	0	0	0	0.0243382	0.0540785
AC069281.2	0.393971	retained_intron	0.10791	0.129935	0.917016	0.201831	0.0609055	0.189064
AC069282.1	0.700209	processed_pseudogene	4.97442	6.89726	2.40184	2.28598	4.71437	1.20931
AC069307.1	0.286971	lincRNA	9.04339	6.83244	0	3.76473	0.459198	0.490539
AC069360.1	0.287297	lincRNA	0	0.964255	0	0	0.127618	0.13292
AC069366.1	0.0043459	processed_pseudogene	0.568104	0.684058	0	0.0287178	0.0188614	0
AC069366.2	0.266763	sense_intronic	0.552946	0	10.5725	0	0.917905	1.63164
AC069431.1	0.830471	antisense_RNA	0	0.101814	0	0	0.0168437	0.0467826
AC069439.1	0.000147423	processed_pseudogene	0	3.41622	3.01373	0	0	0
AC069499.1	0.828595	processed_pseudogene	0.467294	2.25068	2.4819	0	1.64453	1.50817
AC069528.2	0.366521	TEC	1.43566	0.672268	0.762511	0	0.214491	0.761222
AC069542.1	0.209083	antisense_RNA	0.425571	0	0	0.94656	0.16955	0.156972
AC069544.1	0.876892	lincRNA	2.3832	1.53047	1.01261	3.32501	0.553864	0.219761
AC069544.2	0.847102	protein_coding	0.47043	0.151053	0.299827	0	0.599751	0.208222
AC069547.1	0.0723861	TEC	2.25255	1.32602	2.07372	0.0151823	0.698001	0.318495
AC069549.1	0.510411	antisense_RNA	0.951376	1.14556	0.505297	0	0.726483	0.350917
AC072061.1	0.21277	antisense_RNA	1.3862	1.11275	0	0.0107804	0.198251	0.403142
AC072062.1	0.383245	antisense_RNA	0	0	0	0	0.007761	0
AC073063.1	0.0458624	processed_pseudogene	2.35184	2.20256	3.74734	0.515173	0.624659	0.57832
AC073072.1	0.000753115	antisense_RNA	0.348931	0.42015	0.555974	0	0.0115847	0.0321759
AC073072.2	0.0140323	processed_pseudogene	3.41432	1.09632	1.45074	0.276152	0.272058	0.0629689
AC073073.1	0.820653	processed_pseudogene	0.51362	0.824604	0.54559	0	0.102315	1.65768
AC073073.2	0.462874	antisense_RNA	0.277224	0.296717	0.294479	0.355014	0.484742	0.204509
AC073082.1	0.00090183	nonsense_mediated_decay	0.337883	0.0904103	0.478551	0	0.0224358	0
AC073107.1	0.909914	lincRNA	0	0.132899	0.0879311	0.00836897	0.0714557	0.0686993
AC073111.5	0.0275037	processed_transcript	0.382647	0.390938	2.91916	0	0.180167	0.147556
AC073130.2	0.928274	antisense_RNA	0.166424	0	0.53035	0.487942	0.044203	0.0153465
AC073130.3	0.858024	TEC	0.52286	0.503664	0.555405	0.454609	0.37496	0.472502
AC073136.1	0.0432973	processed_pseudogene	0.165156	0.132577	0.175436	0.0166973	0.0328996	0.0152295
AC073136.2	0.479812	processed_pseudogene	0.280376	0	0	0.0566924	0.0186173	0
AC073174.1	0.176709	lincRNA	0	0	0	0	0	0.525745
AC073254.1	0.116726	antisense_RNA	0.551507	0.405822	0.488195	0	0.123595	0.156806
AC073263.1	0.544487	lincRNA	0.503138	0.403888	0.178152	0	0.167045	0.309305
AC073263.2	0.119043	lincRNA	0.63927	0.102633	0.135812	0.0258522	0.0848964	0.0707387
AC073283.1	0.00182805	antisense_RNA	0.552946	2.88516	7.34204	0	0.330446	0.101977
AC073316.1	0.0252984	lincRNA	0.40448	0	0	0	0.0214863	0
AC073320.1	0.0102061	antisense_RNA	1.95816	0.0924641	0.489422	0.0116454	0.0917816	0.106216
AC073333.1	0.0430492	antisense_RNA	0.365521	0.293417	1.16482	3.51067	1.16501	1.55046
AC073335.2	0.995274	lincRNA	0	0.222322	0	0	0.0827555	0.0893858
AC073343.1	0.305936	unprocessed_pseudogene	1.08988	0	0.77181	0	0.217107	0.301502
AC073343.2	0.688617	antisense_RNA	1.00922	0.115734	0.153148	1.09321	0.162746	0.0797682
AC073352.1	0.336195	lincRNA	1.41576	0.378828	0	2.81497	0.219352	0.261103
AC073365.1	0.540339	lincRNA	0.0970885	0.0259788	0	0.143964	0.027936	0
AC073389.1	0.402267	antisense_RNA	5.68854	0.480674	1.27213	4.29822	2.88264	2.81604
AC073389.3	0.0486051	lincRNA	0.50923	0.613167	0.81139	0	0.0845336	0.18783
AC073410.1	0.137458	processed_pseudogene	7.27077	3.56676	9.43963	0	2.54804	1.6389
AC073476.3	0.0524053	sense_overlapping	4.08603	3.35628	3.53285	0.00960696	1.14205	0.481933
AC073476.4	0.0102888	pseudogene	3.22054	0	23.947	0	0.641541	0.890925
AC073487.1	0.0207763	sense_intronic	2.69288	1.44112	1.43025	0	0.476827	0.0827727
AC073508.3	0.852053	antisense_RNA	0.335662	2.69448	1.06966	0	1.30386	1.22262
AC073517.1	0.00358381	antisense_RNA	0	0	0	3.01178	0.174537	0.444371
AC073529.1	0.493597	lincRNA	0	0.0893129	0	0.0168727	0.0517147	0.0718175
AC073534.1	0.374576	processed_pseudogene	1.12734	0.180992	0	0	0.269484	0.145537
AC073534.2	0.187972	lincRNA	7.48649	1.50242	0.662706	0	1.44991	0.747879
AC073548.1	0.0115462	TEC	0.759383	0.40639	1.07553	0	0.109252	0.105037
AC073569.1	0.858398	antisense_RNA	3.91856	4.28942	6.81131	0.432184	4.82546	4.5332
AC073575.1	0.102957	antisense_RNA	0	1.59957	0.846668	1.61166	2.43457	2.02122
AC073575.2	0.155571	antisense_RNA	0	0.609262	0	0	0.0755956	0
AC073585.1	0.0587402	transcribed_processed_pseudogene	0.528425	0.106047	0.982303	0	0.122808	0.109637
AC073592.1	0.00509521	lincRNA	0.556822	0.446982	0.19716	0	0.0492981	0.0171154
AC073592.6	0.00291354	TEC	0.572884	0.919751	1.82563	0.0579189	0.0760802	0
AC073593.1	0.0297079	TEC	8.09825	0	0	0	0	0.373381
AC073611.1	0.0228437	antisense_RNA	15.7901	18.5707	43.2975	1.67063	8.14398	2.53962
AC073648.5	0.00375813	processed_pseudogene	0	1.87557	0.827299	0	0.0517147	0
AC073655.2	0.260928	antisense_RNA	0.396539	0.477475	0.21061	0.0801806	0.131653	0.127981
AC073657.2	0.000494779	processed_pseudogene	3.13579	2.51721	2.49823	0	0.20822	0.07229
AC073842.1	0.000341652	antisense_RNA	2.77116	0	0	0	0	0
AC073842.2	0.516521	antisense_RNA	1.24557	0	0.882068	0	0.30326	0.536004
[truncated: 23,242 more rows]
