# Supplementary material for: Identification and Characterization of the Wilms Tumor Cancer Stem Cell
Source: Adv Sci (Weinh). 2023 Apr 28;10(20):2206787. doi: 10.1002/advs.202206787 (PMC10369255; doi:10.1002/advs.202206787)
Supplement: Supplementary file 2 — Supporting Tables [file ADVS-10-2206787-s001.zip › SupplementaryDataset#2 .xlsx]

## Sheet: All WT vs. hFK
Upregulated GO
Analysis Type:	PANTHER Overrepresentation Test (Released 20200407)
Annotation Version and Release Date:	GO Ontology database DOI: 10.5281/zenodo.3873405 Released 2020-06-01
Analyzed List:	upload_1 (Homo sapiens)
Reference List:	Homo sapiens (all genes in database)
Test Type:	FISHER
Correction:	FDR
GO biological process complete	Homo sapiens - REFLIST (20851)	upload_1 (1135)	upload_1 (expected)	upload_1 (over/under)	upload_1 (fold Enrichment)	upload_1 (raw P-value)	upload_1 (FDR)
histone H3-K4 trimethylation (GO:0080182)	20	8	1.09	+	7.35	6.06e-05	0.0293
interferon-gamma-mediated signaling pathway (GO:0060333)	72	18	3.92	+	4.59	6.56e-07	0.00105
response to interferon-gamma (GO:0034341)	186	32	10.12	+	3.16	9.36e-08	0.000299
cellular response to interferon-gamma (GO:0071346)	164	26	8.93	+	2.91	5.51e-06	0.00463
cellular response to tumor necrosis factor (GO:0071356)	246	31	13.39	+	2.32	5.11e-05	0.0263
regulation of T cell activation (GO:0050863)	332	37	18.07	+	2.05	0.000117	0.0444
regulation of cell-cell adhesion (GO:0022407)	429	46	23.35	+	1.97	5.3e-05	0.0264
cytokine-mediated signaling pathway (GO:0019221)	696	74	37.89	+	1.95	2.96e-07	0.000675
immune response-activating cell surface receptor signaling pathway (GO:0002429)	452	47	24.6	+	1.91	8.15e-05	0.0383
immune response-activating signal transduction (GO:0002757)	452	47	24.6	+	1.91	8.15e-05	0.0372
regulation of cytokine production (GO:0001817)	739	75	40.23	+	1.86	1.03e-06	0.00138
immune response-regulating cell surface receptor signaling pathway (GO:0002768)	487	49	26.51	+	1.85	0.000102	0.0418
cellular response to cytokine stimulus (GO:0071345)	1034	103	56.28	+	1.83	2.63e-08	0.00021
positive regulation of immune response (GO:0050778)	752	73	40.93	+	1.78	8.44e-06	0.00674
response to cytokine (GO:0034097)	1124	109	61.18	+	1.78	2.96e-08	0.000157
positive regulation of immune system process (GO:0002684)	1098	101	59.77	+	1.69	1.12e-06	0.00138
leukocyte activation (GO:0045321)	923	83	50.24	+	1.65	2.83e-05	0.0167
regulation of catabolic process (GO:0009894)	1037	92	56.45	+	1.63	1.24e-05	0.00942
immune effector process (GO:0002252)	1086	94	59.12	+	1.59	2.53e-05	0.0162
cell activation (GO:0001775)	1071	92	58.3	+	1.58	4.08e-05	0.0224
positive regulation of cellular component organization (GO:0051130)	1213	103	66.03	+	1.56	2.07e-05	0.0144
regulation of immune system process (GO:0002682)	1733	146	94.33	+	1.55	4.67e-07	0.000931
regulation of immune response (GO:0050776)	1151	96	62.65	+	1.53	9.34e-05	0.0403
defense response (GO:0006952)	1424	117	77.51	+	1.51	2.69e-05	0.0165
immune response (GO:0006955)	1927	155	104.89	+	1.48	2.57e-06	0.00228
immune system process (GO:0002376)	2832	227	154.16	+	1.47	6.89e-09	0.00011
cellular response to organic substance (GO:0071310)	2378	186	129.44	+	1.44	1.17e-06	0.00134
response to organic substance (GO:0010033)	3040	237	165.48	+	1.43	2.99e-08	0.000119
cell surface receptor signaling pathway (GO:0007166)	2519	196	137.12	+	1.43	8.3e-07	0.0012
regulation of cellular component organization (GO:0051128)	2432	188	132.38	+	1.42	2.35e-06	0.00221
cellular response to chemical stimulus (GO:0070887)	2941	212	160.09	+	1.32	3.49e-05	0.0199
regulation of response to stimulus (GO:0048583)	4371	314	237.93	+	1.32	1.78e-07	0.000473
response to stress (GO:0006950)	3654	258	198.9	+	1.3	1.37e-05	0.00991
regulation of molecular function (GO:0065009)	3076	216	167.44	+	1.29	0.00014	0.0496
regulation of multicellular organismal process (GO:0051239)	3237	227	176.2	+	1.29	9.71e-05	0.0408
negative regulation of cellular process (GO:0048523)	4873	337	265.26	+	1.27	2.13e-06	0.00227
positive regulation of metabolic process (GO:0009893)	3920	267	213.38	+	1.25	0.000119	0.0442
positive regulation of cellular process (GO:0048522)	5737	387	312.29	+	1.24	2.22e-06	0.00222
positive regulation of biological process (GO:0048518)	6306	425	343.26	+	1.24	4.78e-07	0.000849
response to chemical (GO:0042221)	4423	297	240.76	+	1.23	0.000111	0.0443
negative regulation of biological process (GO:0048519)	5530	367	301.02	+	1.22	2.28e-05	0.0152
regulation of macromolecule metabolic process (GO:0060255)	6474	416	352.4	+	1.18	9.12e-05	0.0405
regulation of metabolic process (GO:0019222)	7021	450	382.18	+	1.18	4.31e-05	0.0229
regulation of cellular process (GO:0050794)	11160	674	607.48	+	1.11	0.000116	0.0451
keratinization (GO:0031424)	226	1	12.3	-	0.08	0.000123	0.0447
Downregulated GO
Analysis Type:	PANTHER Overrepresentation Test (Released 20200407)
Annotation Version and Release Date:	GO Ontology database DOI: 10.5281/zenodo.3873405 Released 2020-06-01
Analyzed List:	upload_1 (Homo sapiens)
Reference List:	Homo sapiens (all genes in database)
Test Type:	FISHER
Correction:	FDR
GO biological process complete	Homo sapiens - REFLIST (20851)	upload_1 (1065)	upload_1 (expected)	upload_1 (over/under)	upload_1 (fold Enrichment)	upload_1 (raw P-value)	upload_1 (FDR)
mitochondrial electron transport, NADH to ubiquinone (GO:0006120)	49	28	2.5	+	11.19	9.42e-18	1.16e-14
mitochondrial electron transport, cytochrome c to oxygen (GO:0006123)	20	10	1.02	+	9.79	8.68e-07	0.000159
mitochondrial ATP synthesis coupled electron transport (GO:0042775)	88	44	4.49	+	9.79	2.55e-25	2.03e-21
aerobic electron transport chain (GO:0019646)	20	10	1.02	+	9.79	8.68e-07	0.000158
ATP synthesis coupled electron transport (GO:0042773)	89	44	4.55	+	9.68	3.63e-25	1.93e-21
NADH dehydrogenase complex assembly (GO:0010257)	66	31	3.37	+	9.2	1.23e-17	1.41e-14
mitochondrial respiratory chain complex I assembly (GO:0032981)	66	31	3.37	+	9.2	1.23e-17	1.31e-14
pseudouridine synthesis (GO:0001522)	18	8	0.92	+	8.7	2.16e-05	0.00345
oxidative phosphorylation (GO:0006119)	119	51	6.08	+	8.39	1.06e-26	1.7e-22
respiratory electron transport chain (GO:0022904)	108	45	5.52	+	8.16	2.61e-23	8.33e-20
ribosome localization (GO:0033750)	15	6	0.77	+	7.83	0.000375	0.0363
mitochondrial electron transport, ubiquinol to cytochrome c (GO:0006122)	15	6	0.77	+	7.83	0.000375	0.0361
ribosomal subunit export from nucleus (GO:0000054)	15	6	0.77	+	7.83	0.000375	0.0359
rRNA-containing ribonucleoprotein complex export from nucleus (GO:0071428)	16	6	0.82	+	7.34	0.000495	0.0441
mitochondrial respiratory chain complex assembly (GO:0033108)	100	35	5.11	+	6.85	1.61e-16	1.43e-13
mitochondrial ATP synthesis coupled proton transport (GO:0042776)	21	7	1.07	+	6.53	0.000302	0.0309
cristae formation (GO:0042407)	32	10	1.63	+	6.12	2.5e-05	0.00387
purine ribonucleoside biosynthetic process (GO:0046129)	23	7	1.17	+	5.96	0.000477	0.0435
ribonucleoside biosynthetic process (GO:0042455)	23	7	1.17	+	5.96	0.000477	0.0433
purine nucleoside biosynthetic process (GO:0042451)	23	7	1.17	+	5.96	0.000477	0.0431
cellular respiration (GO:0045333)	158	48	8.07	+	5.95	4.93e-20	9.83e-17
inner mitochondrial membrane organization (GO:0007007)	50	15	2.55	+	5.87	3.8e-07	7.88e-05
ribosomal large subunit assembly (GO:0000027)	30	9	1.53	+	5.87	8.27e-05	0.0106
ribosomal large subunit biogenesis (GO:0042273)	75	22	3.83	+	5.74	1.09e-09	3.7e-07
electron transport chain (GO:0022900)	176	50	8.99	+	5.56	8.98e-20	1.43e-16
maturation of LSU-rRNA (GO:0000470)	29	8	1.48	+	5.4	0.000332	0.0335
ATP metabolic process (GO:0046034)	207	57	10.57	+	5.39	8.13e-22	2.16e-18
mitochondrial translational elongation (GO:0070125)	88	23	4.49	+	5.12	3e-09	9.41e-07
mitochondrial translational termination (GO:0070126)	89	23	4.55	+	5.06	3.61e-09	1.07e-06
ribosome assembly (GO:0042255)	66	17	3.37	+	5.04	4.05e-07	8.29e-05
protein peptidyl-prolyl isomerization (GO:0000413)	48	12	2.45	+	4.89	2.62e-05	0.00403
translational termination (GO:0006415)	97	24	4.95	+	4.84	3.45e-09	1.04e-06
ribosomal small subunit biogenesis (GO:0042274)	73	18	3.73	+	4.83	3.23e-07	6.79e-05
aerobic respiration (GO:0009060)	78	19	3.98	+	4.77	1.8e-07	3.88e-05
maturation of SSU-rRNA from tricistronic rRNA transcript (SSU-rRNA, 5.8S rRNA, LSU-rRNA) (GO:0000462)	37	9	1.89	+	4.76	0.000317	0.0322
maturation of SSU-rRNA (GO:0030490)	50	12	2.55	+	4.7	3.7e-05	0.00543
purine ribonucleoside triphosphate biosynthetic process (GO:0009206)	46	11	2.35	+	4.68	7.99e-05	0.0104
purine nucleoside triphosphate biosynthetic process (GO:0009145)	47	11	2.4	+	4.58	9.43e-05	0.0119
nucleoside biosynthetic process (GO:0009163)	39	9	1.99	+	4.52	0.000442	0.0408
ribonucleoside triphosphate biosynthetic process (GO:0009201)	52	12	2.66	+	4.52	5.15e-05	0.00703
translational elongation (GO:0006414)	124	28	6.33	+	4.42	1.03e-09	3.58e-07
energy derivation by oxidation of organic compounds (GO:0015980)	228	48	11.65	+	4.12	1.16e-14	6.41e-12
ribosome biogenesis (GO:0042254)	335	69	17.11	+	4.03	4.41e-20	1e-16
mitochondrial translation (GO:0032543)	113	23	5.77	+	3.98	1.62e-07	3.55e-05
nucleoside triphosphate biosynthetic process (GO:0009142)	64	13	3.27	+	3.98	7.96e-05	0.0104
purine nucleoside triphosphate metabolic process (GO:0009144)	69	14	3.52	+	3.97	4.32e-05	0.00621
cellular protein complex disassembly (GO:0043624)	139	28	7.1	+	3.94	9.21e-09	2.54e-06
rRNA processing (GO:0006364)	259	52	13.23	+	3.93	4.82e-15	2.85e-12
cytoplasmic translation (GO:0002181)	75	15	3.83	+	3.92	2.69e-05	0.0041
peptidyl-proline modification (GO:0018208)	66	13	3.37	+	3.86	0.000104	0.0129
purine ribonucleoside triphosphate metabolic process (GO:0009205)	61	12	3.12	+	3.85	0.000193	0.0222
protein targeting to mitochondrion (GO:0006626)	56	11	2.86	+	3.85	0.000357	0.035
ribonucleoside triphosphate metabolic process (GO:0009199)	67	13	3.42	+	3.8	0.000119	0.0146
rRNA metabolic process (GO:0016072)	270	52	13.79	+	3.77	2.07e-14	1.1e-11
mitochondrial transmembrane transport (GO:1990542)	96	18	4.9	+	3.67	9.54e-06	0.00159
regulation of transcription from RNA polymerase II promoter in response to hypoxia (GO:0061418)	78	14	3.98	+	3.51	0.000137	0.0166
mitochondrial gene expression (GO:0140053)	140	25	7.15	+	3.5	4.24e-07	8.57e-05
establishment of protein localization to mitochondrion (GO:0072655)	74	13	3.78	+	3.44	0.000283	0.0293
protein localization to mitochondrion (GO:0070585)	81	14	4.14	+	3.38	0.000194	0.0219
purine ribonucleotide biosynthetic process (GO:0009152)	151	26	7.71	+	3.37	4.65e-07	9.28e-05
ribonucleoprotein complex biogenesis (GO:0022613)	468	80	23.9	+	3.35	8.63e-19	1.25e-15
proton transmembrane transport (GO:1902600)	143	24	7.3	+	3.29	1.89e-06	0.000336
purine nucleotide biosynthetic process (GO:0006164)	163	27	8.33	+	3.24	5.53e-07	0.000106
generation of precursor metabolites and energy (GO:0006091)	412	68	21.04	+	3.23	1.81e-15	1.16e-12
ribonucleotide biosynthetic process (GO:0009260)	164	27	8.38	+	3.22	6.14e-07	0.000115
regulation of ATPase activity (GO:0043462)	79	13	4.04	+	3.22	0.000494	0.0443
ncRNA processing (GO:0034470)	432	71	22.07	+	3.22	5.14e-16	3.57e-13
nucleoside triphosphate metabolic process (GO:0009141)	92	15	4.7	+	3.19	0.000205	0.0229
ribose phosphate biosynthetic process (GO:0046390)	172	28	8.79	+	3.19	4.68e-07	9.22e-05
translation (GO:0006412)	390	63	19.92	+	3.16	4.82e-14	2.33e-11
purine-containing compound biosynthetic process (GO:0072522)	174	28	8.89	+	3.15	5.75e-07	0.000109
peptide biosynthetic process (GO:0043043)	415	65	21.2	+	3.07	6.73e-14	3.16e-11
protein targeting to ER (GO:0045047)	110	17	5.62	+	3.03	0.000142	0.0171
translational initiation (GO:0006413)	144	22	7.36	+	2.99	1.87e-05	0.00301
mitochondrial membrane organization (GO:0007006)	138	21	7.05	+	2.98	3.02e-05	0.00455
mitochondrion organization (GO:0007005)	460	70	23.5	+	2.98	2.52e-14	1.3e-11
establishment of protein localization to endoplasmic reticulum (GO:0072599)	114	17	5.82	+	2.92	0.000208	0.0231
ncRNA metabolic process (GO:0034660)	525	77	26.82	+	2.87	7.02e-15	4e-12
peptide metabolic process (GO:0006518)	534	76	27.27	+	2.79	4.28e-14	2.13e-11
nuclear-transcribed mRNA catabolic process, nonsense-mediated decay (GO:0000184)	120	17	6.13	+	2.77	0.000357	0.0351
response to UV (GO:0009411)	143	20	7.3	+	2.74	0.000131	0.016
amide biosynthetic process (GO:0043604)	541	74	27.63	+	2.68	5.8e-13	2.44e-10
protein localization to endoplasmic reticulum (GO:0070972)	139	19	7.1	+	2.68	0.000249	0.0268
tRNA processing (GO:0008033)	132	18	6.74	+	2.67	0.000367	0.0357
tumor necrosis factor-mediated signaling pathway (GO:0033209)	125	17	6.38	+	2.66	0.000543	0.0479
protein folding (GO:0006457)	226	30	11.54	+	2.6	1.05e-05	0.00174
protein-containing complex disassembly (GO:0032984)	227	29	11.59	+	2.5	2.38e-05	0.00376
nucleoside phosphate biosynthetic process (GO:1901293)	249	31	12.72	+	2.44	1.84e-05	0.00299
RNA processing (GO:0006396)	919	114	46.94	+	2.43	1.77e-16	1.49e-13
ribonucleoprotein complex assembly (GO:0022618)	194	24	9.91	+	2.42	0.000182	0.0212
tRNA metabolic process (GO:0006399)	195	24	9.96	+	2.41	0.000193	0.022
positive regulation of peptidase activity (GO:0010952)	195	24	9.96	+	2.41	0.000193	0.0219
nucleotide biosynthetic process (GO:0009165)	245	30	12.51	+	2.4	4.73e-05	0.00656
nuclear-transcribed mRNA catabolic process (GO:0000956)	199	24	10.16	+	2.36	0.000246	0.0267
protein targeting to membrane (GO:0006612)	183	22	9.35	+	2.35	0.000465	0.0427
mitochondrial transport (GO:0006839)	225	27	11.49	+	2.35	0.000151	0.0179
ribonucleoprotein complex subunit organization (GO:0071826)	201	24	10.27	+	2.34	0.000426	0.0398
cellular protein-containing complex assembly (GO:0034622)	823	95	42.04	+	2.26	3.05e-12	1.19e-09
cellular amide metabolic process (GO:0043603)	796	91	40.66	+	2.24	1.4e-11	5.34e-09
mRNA catabolic process (GO:0006402)	219	25	11.19	+	2.23	0.000436	0.0404
establishment of protein localization to membrane (GO:0090150)	294	33	15.02	+	2.2	7.44e-05	0.00989
RNA catabolic process (GO:0006401)	251	28	12.82	+	2.18	0.000339	0.0341
purine nucleotide metabolic process (GO:0006163)	336	37	17.16	+	2.16	4.36e-05	0.00621
ribose phosphate metabolic process (GO:0019693)	336	37	17.16	+	2.16	4.36e-05	0.00616
protein targeting (GO:0006605)	375	41	19.15	+	2.14	2.39e-05	0.00373
RNA splicing, via transesterification reactions (GO:0000375)	306	33	15.63	+	2.11	0.000168	0.0197
purine-containing compound metabolic process (GO:0072521)	371	40	18.95	+	2.11	3.62e-05	0.00535
response to hypoxia (GO:0001666)	347	37	17.72	+	2.09	9.51e-05	0.0119
purine ribonucleotide metabolic process (GO:0009150)	310	33	15.83	+	2.08	0.000192	0.0222
mRNA splicing, via spliceosome (GO:0000398)	303	32	15.48	+	2.07	0.000272	0.0286
RNA splicing, via transesterification reactions with bulged adenosine as nucleophile (GO:0000377)	303	32	15.48	+	2.07	0.000272	0.0284
response to decreased oxygen levels (GO:0036293)	360	38	18.39	+	2.07	7.9e-05	0.0104
ribonucleotide metabolic process (GO:0009259)	325	34	16.6	+	2.05	0.000259	0.0276
RNA splicing (GO:0008380)	402	42	20.53	+	2.05	4.46e-05	0.00625
positive regulation of proteolysis (GO:0045862)	365	38	18.64	+	2.04	9.37e-05	0.0119
response to oxygen levels (GO:0070482)	385	40	19.66	+	2.03	8.19e-05	0.0105
oxidation-reduction process (GO:0055114)	958	96	48.93	+	1.96	2.64e-09	8.44e-07
mRNA metabolic process (GO:0016071)	690	69	35.24	+	1.96	6.87e-07	0.000128
gene expression (GO:0010467)	2172	215	110.94	+	1.94	8.29e-20	1.47e-16
cellular nitrogen compound biosynthetic process (GO:0044271)	1657	160	84.63	+	1.89	9.85e-14	4.49e-11
protein-containing complex subunit organization (GO:0043933)	1544	149	78.86	+	1.89	8.72e-13	3.57e-10
nucleoside phosphate metabolic process (GO:0006753)	449	43	22.93	+	1.87	0.000262	0.0277
organonitrogen compound biosynthetic process (GO:1901566)	1415	133	72.27	+	1.84	7.89e-11	2.93e-08
RNA metabolic process (GO:0016070)	1692	158	86.42	+	1.83	1.46e-12	5.83e-10
nucleotide metabolic process (GO:0009117)	441	41	22.52	+	1.82	0.000534	0.0474
viral process (GO:0016032)	792	73	40.45	+	1.8	5.01e-06	0.000859
mRNA processing (GO:0006397)	478	44	24.41	+	1.8	0.000405	0.038
protein localization to membrane (GO:0072657)	527	48	26.92	+	1.78	0.000252	0.027
protein-containing complex assembly (GO:0065003)	1300	118	66.4	+	1.78	6.94e-09	1.94e-06
cellular nitrogen compound metabolic process (GO:0034641)	3450	311	176.21	+	1.76	2.47e-23	9.87e-20
symbiotic process (GO:0044403)	884	79	45.15	+	1.75	5.13e-06	0.000862
cellular component biogenesis (GO:0044085)	2641	234	134.89	+	1.73	3.03e-16	2.2e-13
nucleic acid metabolic process (GO:0090304)	2292	202	117.07	+	1.73	1.04e-13	4.63e-11
nucleobase-containing compound metabolic process (GO:0006139)	2804	245	143.22	+	1.71	2.37e-16	1.9e-13
phosphorylation (GO:0016310)	1285	112	65.63	+	1.71	1.52e-07	3.37e-05
heterocycle metabolic process (GO:0046483)	2991	259	152.77	+	1.7	7.18e-17	6.75e-14
cellular aromatic compound metabolic process (GO:0006725)	3039	260	155.22	+	1.68	2.41e-16	1.83e-13
response to abiotic stimulus (GO:0009628)	1174	100	59.96	+	1.67	2.2e-06	0.000386
organic cyclic compound metabolic process (GO:1901360)	3273	272	167.17	+	1.63	1.25e-15	8.33e-13
cellular macromolecule biosynthetic process (GO:0034645)	1714	140	87.55	+	1.6	1.28e-07	2.93e-05
macromolecule biosynthetic process (GO:0009059)	1772	143	90.51	+	1.58	1.95e-07	4.15e-05
heterocycle biosynthetic process (GO:0018130)	1175	94	60.02	+	1.57	4.94e-05	0.00681
aromatic compound biosynthetic process (GO:0019438)	1183	94	60.42	+	1.56	5.31e-05	0.00718
intracellular protein transport (GO:0006886)	994	78	50.77	+	1.54	0.000343	0.034
nucleobase-containing compound biosynthetic process (GO:0034654)	1102	86	56.29	+	1.53	0.00022	0.0241
organic cyclic compound biosynthetic process (GO:1901362)	1323	103	67.57	+	1.52	5.52e-05	0.00741
cellular component assembly (GO:0022607)	2379	182	121.51	+	1.5	8.76e-08	2.06e-05
organic substance biosynthetic process (GO:1901576)	2873	218	146.74	+	1.49	6.46e-09	1.84e-06
biosynthetic process (GO:0009058)	2929	222	149.6	+	1.48	4.97e-09	1.44e-06
cellular biosynthetic process (GO:0044249)	2759	207	140.92	+	1.47	4.06e-08	1.03e-05
cellular component organization or biogenesis (GO:0071840)	5878	433	300.23	+	1.44	2.23e-17	2.23e-14
cellular protein localization (GO:0034613)	1643	120	83.92	+	1.43	0.000165	0.0195
intracellular transport (GO:0046907)	1540	112	78.66	+	1.42	0.00034	0.034
cellular macromolecule localization (GO:0070727)	1652	120	84.38	+	1.42	0.000215	0.0237
protein transport (GO:0015031)	1521	110	77.69	+	1.42	0.000404	0.0382
phosphate-containing compound metabolic process (GO:0006796)	2140	154	109.3	+	1.41	3.06e-05	0.00456
phosphorus metabolic process (GO:0006793)	2167	155	110.68	+	1.4	4.2e-05	0.0061
cellular metabolic process (GO:0044237)	7796	544	398.19	+	1.37	1.16e-18	1.54e-15
organelle organization (GO:0006996)	3534	244	180.51	+	1.35	1.31e-06	0.000236
cellular component organization (GO:0016043)	5658	387	288.99	+	1.34	1.74e-10	6.33e-08
metabolic process (GO:0008152)	8585	569	438.49	+	1.3	4.63e-15	2.84e-12
nitrogen compound metabolic process (GO:0006807)	7114	460	363.36	+	1.27	2.5e-09	8.15e-07
primary metabolic process (GO:0044238)	7588	479	387.57	+	1.24	2.38e-08	6.22e-06
organic substance metabolic process (GO:0071704)	8021	503	409.69	+	1.23	1.59e-08	4.24e-06
macromolecule metabolic process (GO:0043170)	6354	398	324.54	+	1.23	3.03e-06	0.000526
cellular macromolecule metabolic process (GO:0044260)	5183	317	264.73	+	1.2	0.000382	0.0363
cellular process (GO:0009987)	15430	891	788.11	+	1.13	2.03e-13	8.75e-11
biological_process (GO:0008150)	17912	974	914.89	+	1.06	7.08e-08	1.71e-05
Unclassified (UNCLASSIFIED)	2939	91	150.11	-	0.61	7.08e-08	1.69e-05
immune response (GO:0006955)	1927	57	98.42	-	0.58	5.11e-06	0.000867
system process (GO:0003008)	2068	59	105.63	-	0.56	5.51e-07	0.000107
detection of stimulus (GO:0051606)	709	16	36.21	-	0.44	0.000289	0.0298
nervous system process (GO:0050877)	1412	27	72.12	-	0.37	1.71e-09	5.7e-07
sensory perception (GO:0007600)	984	16	50.26	-	0.32	4.08e-08	1.02e-05
adaptive immune response (GO:0002250)	614	6	31.36	-	0.19	1.1e-07	2.53e-05
detection of stimulus involved in sensory perception (GO:0050906)	549	4	28.04	-	0.14	5.7e-08	1.4e-05
detection of chemical stimulus involved in sensory perception of smell (GO:0050911)	439	2	22.42	-	0.09	1.3e-07	2.92e-05
sensory perception of smell (GO:0007608)	468	2	23.9	-	0.08	2.83e-08	7.28e-06
detection of chemical stimulus involved in sensory perception (GO:0050907)	484	2	24.72	-	0.08	1.33e-08	3.6e-06
detection of chemical stimulus (GO:0009593)	521	2	26.61	-	0.08	3.04e-09	9.32e-07
sensory perception of chemical stimulus (GO:0007606)	540	2	27.58	-	0.07	9.28e-10	3.29e-07

## Sheet: Fav. WT vs. hFK
Upregulated GO
Analysis Type:	PANTHER Overrepresentation Test (Released 20200407)
Annotation Version and Release Date:	GO Ontology database DOI: 10.5281/zenodo.3873405 Released 2020-06-01
Analyzed List:	upload_1 (Homo sapiens)
Reference List:	Homo sapiens (all genes in database)
Test Type:	FISHER
Correction:	FDR
GO biological process complete	Homo sapiens - REFLIST (20851)	upload_1 (1568)	upload_1 (expected)	upload_1 (over/under)	upload_1 (fold Enrichment)	upload_1 (raw P-value)	upload_1 (FDR)
negative regulation of interleukin-12 secretion (GO:2001183)	5	5	0.38	+	13.3	0.000311	0.0147
cellular response to bacterial lipopeptide (GO:0071221)	6	5	0.45	+	11.08	0.000538	0.0234
cellular response to bacterial lipoprotein (GO:0071220)	6	5	0.45	+	11.08	0.000538	0.0233
response to bacterial lipopeptide (GO:0070339)	6	5	0.45	+	11.08	0.000538	0.0233
negative regulation of chemokine-mediated signaling pathway (GO:0070100)	7	5	0.53	+	9.5	0.000869	0.0346
response to bacterial lipoprotein (GO:0032493)	8	5	0.6	+	8.31	0.00133	0.0479
interleukin-1 secretion (GO:0050701)	11	6	0.83	+	7.25	0.000733	0.03
regulation of neutrophil activation (GO:1902563)	13	7	0.98	+	7.16	0.000278	0.0136
production of molecular mediator involved in inflammatory response (GO:0002532)	17	9	1.28	+	7.04	4.11e-05	0.00297
negative regulation of leukocyte degranulation (GO:0043301)	12	6	0.9	+	6.65	0.00103	0.0395
negative regulation of T cell mediated immunity (GO:0002710)	19	9	1.43	+	6.3	7.99e-05	0.0049
positive regulation of interleukin-6 biosynthetic process (GO:0045410)	15	7	1.13	+	6.21	0.000541	0.0233
dendritic cell chemotaxis (GO:0002407)	18	8	1.35	+	5.91	0.000281	0.0137
negative regulation of interleukin-12 production (GO:0032695)	18	8	1.35	+	5.91	0.000281	0.0136
dendritic cell migration (GO:0036336)	23	10	1.73	+	5.78	5.68e-05	0.00373
megakaryocyte development (GO:0035855)	17	7	1.28	+	5.48	0.00097	0.0379
detection of other organism (GO:0098543)	17	7	1.28	+	5.48	0.00097	0.0379
regulation of metallopeptidase activity (GO:1905048)	17	7	1.28	+	5.48	0.00097	0.0378
mast cell activation (GO:0045576)	22	8	1.65	+	4.84	0.000819	0.033
detection of external biotic stimulus (GO:0098581)	22	8	1.65	+	4.84	0.000819	0.0329
lymph vessel development (GO:0001945)	23	8	1.73	+	4.63	0.00104	0.0395
cytokine secretion (GO:0050663)	48	16	3.61	+	4.43	5.97e-06	0.000574
adrenal gland development (GO:0030325)	24	8	1.8	+	4.43	0.0013	0.047
negative regulation of antigen receptor-mediated signaling pathway (GO:0050858)	30	10	2.26	+	4.43	0.000332	0.0154
detection of biotic stimulus (GO:0009595)	34	11	2.56	+	4.3	0.000209	0.0108
interferon-gamma-mediated signaling pathway (GO:0060333)	72	23	5.41	+	4.25	1.11e-07	1.57e-05
regulation of interleukin-12 production (GO:0032655)	60	19	4.51	+	4.21	1.55e-06	0.000175
positive regulation of interleukin-12 production (GO:0032735)	39	12	2.93	+	4.09	0.000161	0.00888
MyD88-dependent toll-like receptor signaling pathway (GO:0002755)	33	10	2.48	+	4.03	0.000619	0.026
regulation of interleukin-10 production (GO:0032653)	57	17	4.29	+	3.97	1.05e-05	0.000933
T cell selection (GO:0045058)	41	12	3.08	+	3.89	0.000238	0.012
regulation of interferon-beta production (GO:0032648)	52	15	3.91	+	3.84	4.74e-05	0.00326
regulation of leukocyte degranulation (GO:0043300)	47	13	3.53	+	3.68	0.000212	0.0109
type I interferon signaling pathway (GO:0060337)	69	19	5.19	+	3.66	8.53e-06	0.000792
cellular response to type I interferon (GO:0071357)	69	19	5.19	+	3.66	8.53e-06	0.000787
glial cell activation (GO:0061900)	40	11	3.01	+	3.66	0.000666	0.0276
positive regulation of phagocytosis (GO:0050766)	66	18	4.96	+	3.63	1.63e-05	0.00134
positive regulation of nitric oxide metabolic process (GO:1904407)	44	12	3.31	+	3.63	0.00041	0.0185
negative regulation of leukocyte mediated immunity (GO:0002704)	52	14	3.91	+	3.58	0.000156	0.00861
negative regulation of cytokine secretion (GO:0050710)	66	17	4.96	+	3.43	5.13e-05	0.00347
response to type I interferon (GO:0034340)	74	19	5.56	+	3.41	1.97e-05	0.00157
regulation of neutrophil migration (GO:1902622)	43	11	3.23	+	3.4	0.0011	0.0417
positive regulation of nitric oxide biosynthetic process (GO:0045429)	43	11	3.23	+	3.4	0.0011	0.0416
neuroinflammatory response (GO:0150076)	43	11	3.23	+	3.4	0.0011	0.0415
mononuclear cell migration (GO:0071674)	48	12	3.61	+	3.32	0.000792	0.0321
branching involved in ureteric bud morphogenesis (GO:0001658)	44	11	3.31	+	3.32	0.00129	0.0471
regulation of interleukin-8 production (GO:0032677)	76	19	5.72	+	3.32	2.7e-05	0.0021
regulation of toll-like receptor signaling pathway (GO:0034121)	69	17	5.19	+	3.28	8.2e-05	0.00496
macrophage activation (GO:0042116)	53	13	3.99	+	3.26	0.000567	0.0243
lymphocyte chemotaxis (GO:0048247)	49	12	3.68	+	3.26	0.000925	0.0365
regulation of antigen receptor-mediated signaling pathway (GO:0050854)	66	16	4.96	+	3.22	0.000154	0.00855
regulation of phagocytosis (GO:0050764)	95	23	7.14	+	3.22	6.31e-06	0.000603
regulation of interleukin-2 production (GO:0032663)	58	14	4.36	+	3.21	0.000406	0.0184
regulation of phosphatidylinositol 3-kinase activity (GO:0043551)	58	14	4.36	+	3.21	0.000406	0.0183
chemokine-mediated signaling pathway (GO:0070098)	79	19	5.94	+	3.2	4.24e-05	0.003
positive regulation of cytokine biosynthetic process (GO:0042108)	73	17	5.49	+	3.1	0.000148	0.00821
neutrophil migration (GO:1990266)	86	20	6.47	+	3.09	4.06e-05	0.00294
cellular response to interferon-gamma (GO:0071346)	164	38	12.33	+	3.08	1.92e-08	3.13e-06
positive regulation of alpha-beta T cell activation (GO:0046635)	62	14	4.66	+	3	0.000718	0.0295
regulation of myeloid leukocyte mediated immunity (GO:0002886)	58	13	4.36	+	2.98	0.00116	0.0434
myeloid leukocyte migration (GO:0097529)	125	28	9.4	+	2.98	2.41e-06	0.000262
neutrophil chemotaxis (GO:0030593)	76	17	5.72	+	2.97	0.000223	0.0113
pattern recognition receptor signaling pathway (GO:0002221)	122	27	9.17	+	2.94	4.4e-06	0.00045
response to interferon-gamma (GO:0034341)	186	41	13.99	+	2.93	1.81e-08	2.98e-06
toll-like receptor signaling pathway (GO:0002224)	100	22	7.52	+	2.93	3.55e-05	0.00266
positive regulation of tumor necrosis factor superfamily cytokine production (GO:1903557)	91	20	6.84	+	2.92	8e-05	0.00489
regulation of pattern recognition receptor signaling pathway (GO:0062207)	96	21	7.22	+	2.91	5.68e-05	0.00372
granulocyte migration (GO:0097530)	96	21	7.22	+	2.91	5.68e-05	0.0037
leukocyte chemotaxis (GO:0030595)	142	31	10.68	+	2.9	1.14e-06	0.000134
granulocyte chemotaxis (GO:0071621)	83	18	6.24	+	2.88	0.000206	0.0107
positive regulation of interleukin-6 production (GO:0032755)	97	21	7.29	+	2.88	6.46e-05	0.00411
positive regulation of fat cell differentiation (GO:0045600)	70	15	5.26	+	2.85	0.000753	0.0307
cellular response to chemokine (GO:1990869)	89	19	6.69	+	2.84	0.000166	0.00899
response to chemokine (GO:1990868)	89	19	6.69	+	2.84	0.000166	0.00896
positive regulation of tumor necrosis factor production (GO:0032760)	89	19	6.69	+	2.84	0.000166	0.00893
regulation of defense response to virus (GO:0050688)	81	17	6.09	+	2.79	0.000425	0.0191
regulation of lipid kinase activity (GO:0043550)	67	14	5.04	+	2.78	0.00137	0.0493
regulation of leukocyte chemotaxis (GO:0002688)	125	26	9.4	+	2.77	1.69e-05	0.00137
regulation of alpha-beta T cell activation (GO:0046634)	97	20	7.29	+	2.74	0.000169	0.00907
positive regulation of reactive oxygen species metabolic process (GO:2000379)	102	21	7.67	+	2.74	0.00012	0.00686
defense response to virus (GO:0051607)	204	42	15.34	+	2.74	8.07e-08	1.19e-05
nephron epithelium development (GO:0072009)	98	20	7.37	+	2.71	0.000191	0.0101
positive regulation of leukocyte chemotaxis (GO:0002690)	98	20	7.37	+	2.71	0.000191	0.0101
regulation of T cell mediated immunity (GO:0002709)	74	15	5.56	+	2.7	0.00123	0.0454
negative regulation of myeloid cell differentiation (GO:0045638)	85	17	6.39	+	2.66	0.000684	0.0283
positive regulation of T cell proliferation (GO:0042102)	100	20	7.52	+	2.66	0.000241	0.0121
regulation of tumor necrosis factor superfamily cytokine production (GO:1903555)	155	31	11.66	+	2.66	6.8e-06	0.000646
cell chemotaxis (GO:0060326)	202	40	15.19	+	2.63	3.41e-07	4.29e-05
regulation of tumor necrosis factor production (GO:0032680)	152	30	11.43	+	2.62	1.14e-05	0.000987
negative regulation of leukocyte cell-cell adhesion (GO:1903038)	128	25	9.63	+	2.6	7.46e-05	0.00464
regulation of leukocyte cell-cell adhesion (GO:1903037)	318	62	23.91	+	2.59	3.68e-10	9.19e-08
positive regulation of leukocyte cell-cell adhesion (GO:1903039)	233	45	17.52	+	2.57	1.47e-07	2e-05
negative regulation of leukocyte activation (GO:0002695)	182	35	13.69	+	2.56	3.17e-06	0.000337
positive regulation of T cell activation (GO:0050870)	214	41	16.09	+	2.55	6.58e-07	8.08e-05
negative regulation of cytokine production (GO:0001818)	282	54	21.21	+	2.55	8.64e-09	1.59e-06
T cell differentiation (GO:0030217)	141	27	10.6	+	2.55	4.67e-05	0.00324
regulation of cytokine biosynthetic process (GO:0042035)	111	21	8.35	+	2.52	0.000397	0.0181
negative regulation of T cell activation (GO:0050868)	117	22	8.8	+	2.5	0.0003	0.0143
negative regulation of cell activation (GO:0050866)	203	38	15.27	+	2.49	2.5e-06	0.00027
regulation of interleukin-6 production (GO:0032675)	145	27	10.9	+	2.48	6.72e-05	0.00423
inflammatory response (GO:0006954)	513	95	38.58	+	2.46	1.04e-13	5.73e-11
cytokine production (GO:0001816)	162	30	12.18	+	2.46	4.12e-05	0.00296
regulation of myeloid cell differentiation (GO:0045637)	238	44	17.9	+	2.46	7.37e-07	8.99e-05
kidney epithelium development (GO:0072073)	131	24	9.85	+	2.44	0.000209	0.0108
negative regulation of immune effector process (GO:0002698)	126	23	9.48	+	2.43	0.000296	0.0143
regulation of cytokine secretion (GO:0050707)	210	38	15.79	+	2.41	6.89e-06	0.00065
positive regulation of cell-cell adhesion (GO:0022409)	277	50	20.83	+	2.4	1.57e-07	2.11e-05
positive regulation of leukocyte differentiation (GO:1902107)	157	28	11.81	+	2.37	0.000112	0.00649
negative regulation of lymphocyte activation (GO:0051250)	153	27	11.51	+	2.35	0.000169	0.00905
regulation of embryonic development (GO:0045995)	131	23	9.85	+	2.33	0.000621	0.026
positive regulation of lymphocyte proliferation (GO:0050671)	137	24	10.3	+	2.33	0.000459	0.0205
positive regulation of leukocyte proliferation (GO:0070665)	149	26	11.2	+	2.32	0.000257	0.0128
positive regulation of mononuclear cell proliferation (GO:0032946)	138	24	10.38	+	2.31	0.000486	0.0215
positive regulation of inflammatory response (GO:0050729)	144	25	10.83	+	2.31	0.000364	0.0167
nephron development (GO:0072006)	127	22	9.55	+	2.3	0.000933	0.0368
regulation of cell-cell adhesion (GO:0022407)	429	74	32.26	+	2.29	1.4e-09	3.06e-07
positive regulation of leukocyte migration (GO:0002687)	145	25	10.9	+	2.29	0.000389	0.0178
regulation of T cell activation (GO:0050863)	332	57	24.97	+	2.28	1.04e-07	1.49e-05
regulation of fat cell differentiation (GO:0045598)	134	23	10.08	+	2.28	0.000733	0.0299
T cell activation (GO:0042110)	241	41	18.12	+	2.26	8.85e-06	0.000807
positive regulation of immune effector process (GO:0002699)	224	38	16.84	+	2.26	2.27e-05	0.0018
negative regulation of cell migration (GO:0030336)	266	45	20	+	2.25	3.1e-06	0.000332
regulation of regulated secretory pathway (GO:1903305)	166	28	12.48	+	2.24	0.000297	0.0142
negative regulation of cell-cell adhesion (GO:0022408)	184	31	13.84	+	2.24	0.000123	0.00695
regulation of leukocyte migration (GO:0002685)	214	36	16.09	+	2.24	4.54e-05	0.00316
cytokine-mediated signaling pathway (GO:0019221)	696	117	52.34	+	2.24	6.25e-14	3.84e-11
embryonic skeletal system development (GO:0048706)	131	22	9.85	+	2.23	0.00118	0.0438
myeloid leukocyte activation (GO:0002274)	584	98	43.92	+	2.23	7.97e-12	2.83e-09
response to virus (GO:0009615)	288	48	21.66	+	2.22	2.33e-06	0.000255
regulation of lymphocyte proliferation (GO:0050670)	222	37	16.69	+	2.22	3.65e-05	0.00272
leukocyte degranulation (GO:0043299)	504	84	37.9	+	2.22	3.75e-10	9.2e-08
regulation of cytokine production (GO:0001817)	739	123	55.57	+	2.21	2.32e-14	1.48e-11
positive regulation of cytokine production (GO:0001819)	465	77	34.97	+	2.2	3.45e-09	7.16e-07
myeloid leukocyte mediated immunity (GO:0002444)	514	85	38.65	+	2.2	3.6e-10	9.12e-08
regulation of mononuclear cell proliferation (GO:0032944)	224	37	16.84	+	2.2	4.04e-05	0.00295
positive regulation of NF-kappaB transcription factor activity (GO:0051092)	164	27	12.33	+	2.19	0.000482	0.0214
negative regulation of cell motility (GO:2000146)	281	46	21.13	+	2.18	5.44e-06	0.000532
myeloid cell activation involved in immune response (GO:0002275)	520	85	39.1	+	2.17	6.81e-10	1.6e-07
positive regulation of chemotaxis (GO:0050921)	147	24	11.05	+	2.17	0.00123	0.0455
cell activation involved in immune response (GO:0002263)	626	102	47.08	+	2.17	1.35e-11	4.38e-09
regulation of viral life cycle (GO:1903900)	154	25	11.58	+	2.16	0.000955	0.0374
signal release (GO:0023061)	228	37	17.15	+	2.16	5.13e-05	0.00346
granulocyte activation (GO:0036230)	500	81	37.6	+	2.15	2.59e-09	5.59e-07
negative regulation of cellular component movement (GO:0051271)	315	51	23.69	+	2.15	2.31e-06	0.000255
neutrophil activation (GO:0042119)	495	80	37.22	+	2.15	3.62e-09	7.4e-07
leukocyte activation involved in immune response (GO:0002366)	622	100	46.77	+	2.14	5.15e-11	1.5e-08
regulation of T cell proliferation (GO:0042129)	168	27	12.63	+	2.14	0.000604	0.0255
neutrophil activation involved in immune response (GO:0002283)	486	78	36.55	+	2.13	7.34e-09	1.38e-06
neutrophil mediated immunity (GO:0002446)	493	79	37.07	+	2.13	5.82e-09	1.13e-06
neutrophil degranulation (GO:0043312)	482	77	36.25	+	2.12	1.07e-08	1.9e-06
regulation of leukocyte differentiation (GO:1902105)	288	46	21.66	+	2.12	1.09e-05	0.000955
negative regulation of MAPK cascade (GO:0043409)	170	27	12.78	+	2.11	0.00101	0.039
regulation of leukocyte proliferation (GO:0070663)	241	38	18.12	+	2.1	7.62e-05	0.00472
leukocyte activation (GO:0045321)	923	145	69.41	+	2.09	6.13e-15	4.89e-12
negative regulation of cell adhesion (GO:0007162)	281	44	21.13	+	2.08	2.42e-05	0.0019
negative regulation of locomotion (GO:0040013)	313	49	23.54	+	2.08	9.24e-06	0.000834
regulation of chemotaxis (GO:0050920)	225	35	16.92	+	2.07	0.000194	0.0102
lymphocyte activation (GO:0046649)	386	60	29.03	+	2.07	1.18e-06	0.000136
positive regulation of hemopoiesis (GO:1903708)	200	31	15.04	+	2.06	0.000604	0.0256
cellular response to biotic stimulus (GO:0071216)	220	34	16.54	+	2.06	0.000269	0.0133
regulation of response to wounding (GO:1903034)	175	27	13.16	+	2.05	0.00119	0.0444
cell activation (GO:0001775)	1071	165	80.54	+	2.05	3.53e-16	4.33e-13
positive regulation of cytosolic calcium ion concentration (GO:0007204)	286	44	21.51	+	2.05	4.34e-05	0.00304
immune effector process (GO:0002252)	1086	167	81.67	+	2.04	3.32e-16	4.41e-13
positive regulation of cell adhesion (GO:0045785)	430	66	32.34	+	2.04	4.37e-07	5.41e-05
chemotaxis (GO:0006935)	549	84	41.28	+	2.03	1.28e-08	2.22e-06
regulation of hemopoiesis (GO:1903706)	472	72	35.49	+	2.03	1.52e-07	2.05e-05
taxis (GO:0042330)	551	84	41.44	+	2.03	1.41e-08	2.42e-06
regulation of cytosolic calcium ion concentration (GO:0051480)	329	50	24.74	+	2.02	1.51e-05	0.00127
cellular response to cytokine stimulus (GO:0071345)	1034	156	77.76	+	2.01	1.34e-14	9.75e-12
regulation of response to biotic stimulus (GO:0002831)	411	62	30.91	+	2.01	1.63e-06	0.000183
response to cytokine (GO:0034097)	1124	169	84.53	+	2	1.02e-15	1.01e-12
defense response (GO:0006952)	1424	214	107.09	+	2	1.01e-19	2.69e-16
lymphocyte differentiation (GO:0030098)	241	36	18.12	+	1.99	0.000316	0.0149
regulation of peptidyl-tyrosine phosphorylation (GO:0050730)	257	38	19.33	+	1.97	0.000301	0.0144
innate immune response (GO:0045087)	833	123	62.64	+	1.96	3.46e-11	1.02e-08
regulation of cell adhesion (GO:0030155)	720	106	54.14	+	1.96	9.67e-10	2.24e-07
positive regulation of response to external stimulus (GO:0032103)	518	76	38.95	+	1.95	3.11e-07	4.01e-05
regulation of cell activation (GO:0050865)	662	97	49.78	+	1.95	7.06e-09	1.34e-06
leukocyte migration (GO:0050900)	378	55	28.43	+	1.93	1.57e-05	0.0013
leukocyte differentiation (GO:0002521)	347	50	26.09	+	1.92	5.79e-05	0.00374
regulated exocytosis (GO:0045055)	696	100	52.34	+	1.91	1.03e-08	1.87e-06
regulation of leukocyte activation (GO:0002694)	620	89	46.62	+	1.91	7.65e-08	1.14e-05
myeloid cell differentiation (GO:0030099)	230	33	17.3	+	1.91	0.00135	0.0487
defense response to other organism (GO:0098542)	1025	147	77.08	+	1.91	3.3e-12	1.32e-09
positive regulation of cell activation (GO:0050867)	436	62	32.79	+	1.89	1.06e-05	0.000935
immune response (GO:0006955)	1927	274	144.91	+	1.89	2.65e-22	1.06e-18
regulation of innate immune response (GO:0045088)	304	43	22.86	+	1.88	0.000265	0.0131
regulation of cell migration (GO:0030334)	877	124	65.95	+	1.88	3.45e-10	8.88e-08
negative regulation of phosphorylation (GO:0042326)	453	64	34.07	+	1.88	1.02e-05	0.000914
negative regulation of protein phosphorylation (GO:0001933)	413	58	31.06	+	1.87	3.25e-05	0.00247
positive regulation of defense response (GO:0031349)	373	52	28.05	+	1.85	0.000103	0.00607
regulation of immune system process (GO:0002682)	1733	241	130.32	+	1.85	1.68e-18	3.83e-15
exocytosis (GO:0006887)	792	110	59.56	+	1.85	1.04e-08	1.87e-06
leukocyte mediated immunity (GO:0002443)	762	105	57.3	+	1.83	2.86e-08	4.52e-06
regulation of immune effector process (GO:0002697)	479	66	36.02	+	1.83	1.22e-05	0.00104
positive regulation of immune system process (GO:0002684)	1098	151	82.57	+	1.83	2.27e-11	6.98e-09
positive regulation of leukocyte activation (GO:0002696)	422	58	31.73	+	1.83	4.18e-05	0.00299
response to wounding (GO:0009611)	533	73	40.08	+	1.82	5.09e-06	0.000505
negative regulation of cell development (GO:0010721)	336	46	25.27	+	1.82	0.000345	0.0159
regulation of ERK1 and ERK2 cascade (GO:0070372)	294	40	22.11	+	1.81	0.00105	0.0397
negative regulation of multicellular organismal process (GO:0051241)	1235	168	92.87	+	1.81	2.95e-12	1.27e-09
negative regulation of immune system process (GO:0002683)	625	85	47	+	1.81	1.35e-06	0.000154
wound healing (GO:0042060)	435	59	32.71	+	1.8	5.26e-05	0.00353
regulation of cell motility (GO:2000145)	940	127	70.69	+	1.8	2.63e-09	5.6e-07
export from cell (GO:0140352)	1053	142	79.19	+	1.79	3.15e-10	8.24e-08
calcium ion homeostasis (GO:0055074)	446	60	33.54	+	1.79	6.24e-05	0.004
hemopoiesis (GO:0030097)	580	78	43.62	+	1.79	5.58e-06	0.000543
secretion by cell (GO:0032940)	1005	135	75.58	+	1.79	1.24e-09	2.83e-07
renal system development (GO:0072001)	283	38	21.28	+	1.79	0.00132	0.0477
cellular calcium ion homeostasis (GO:0006874)	433	58	32.56	+	1.78	0.000103	0.00607
regulation of lymphocyte activation (GO:0051249)	534	71	40.16	+	1.77	1.63e-05	0.00134
regulation of locomotion (GO:0040012)	980	130	73.7	+	1.76	5.1e-09	1.01e-06
hemostasis (GO:0007599)	302	40	22.71	+	1.76	0.00128	0.0466
response to biotic stimulus (GO:0009607)	1452	192	109.19	+	1.76	8.96e-13	4.61e-10
positive regulation of cell migration (GO:0030335)	525	69	39.48	+	1.75	3.92e-05	0.00289
divalent inorganic cation homeostasis (GO:0072507)	487	64	36.62	+	1.75	6.24e-05	0.00398
immune system process (GO:0002376)	2832	372	212.97	+	1.75	4.18e-25	6.68e-21
response to other organism (GO:0051707)	1418	186	106.63	+	1.74	3.29e-12	1.35e-09
response to external biotic stimulus (GO:0043207)	1420	186	106.78	+	1.74	3.49e-12	1.36e-09
positive regulation of locomotion (GO:0040017)	565	74	42.49	+	1.74	1.86e-05	0.0015
positive regulation of secretion by cell (GO:1903532)	421	55	31.66	+	1.74	0.00025	0.0125
hematopoietic or lymphoid organ development (GO:0048534)	628	82	47.23	+	1.74	8.66e-06	0.000794
positive regulation of lymphocyte activation (GO:0051251)	377	49	28.35	+	1.73	0.000708	0.0292
regulation of response to external stimulus (GO:0032101)	1208	157	90.84	+	1.73	4.42e-10	1.05e-07
negative regulation of phosphate metabolic process (GO:0045936)	572	74	43.01	+	1.72	2.9e-05	0.00222
negative regulation of phosphorus metabolic process (GO:0010563)	573	74	43.09	+	1.72	2.96e-05	0.00226
positive regulation of cell motility (GO:2000147)	550	71	41.36	+	1.72	4.18e-05	0.00298
regulation of vesicle-mediated transport (GO:0060627)	559	72	42.04	+	1.71	4.7e-05	0.00325
regulation of protein secretion (GO:0050708)	483	62	36.32	+	1.71	0.000163	0.00895
circulatory system process (GO:0003013)	491	63	36.92	+	1.71	0.000133	0.0075
regulation of cell differentiation (GO:0045595)	1876	240	141.08	+	1.7	1.65e-14	1.15e-11
cell morphogenesis involved in differentiation (GO:0000904)	566	72	42.56	+	1.69	5.41e-05	0.00361
regulation of cellular component movement (GO:0051270)	1025	130	77.08	+	1.69	5.69e-08	8.74e-06
cellular divalent inorganic cation homeostasis (GO:0072503)	466	59	35.04	+	1.68	0.000347	0.016
positive regulation of cell differentiation (GO:0045597)	1005	127	75.58	+	1.68	1.16e-07	1.62e-05
regulation of defense response (GO:0031347)	863	109	64.9	+	1.68	8.72e-07	0.000105
secretion (GO:0046903)	1122	141	84.37	+	1.67	2.19e-08	3.53e-06
positive regulation of cellular component movement (GO:0051272)	566	71	42.56	+	1.67	0.000101	0.006
blood circulation (GO:0008015)	399	50	30	+	1.67	0.00103	0.0395
vasculature development (GO:0001944)	528	66	39.71	+	1.66	0.000219	0.0112
positive regulation of secretion (GO:0051047)	448	56	33.69	+	1.66	0.000545	0.0234
immune system development (GO:0002520)	664	83	49.93	+	1.66	2.84e-05	0.0022
cellular response to organic substance (GO:0071310)	2378	297	178.83	+	1.66	7.52e-17	1.33e-13
blood vessel development (GO:0001568)	505	63	37.98	+	1.66	0.000308	0.0146
response to external stimulus (GO:0009605)	2526	314	189.96	+	1.65	1.5e-17	2.98e-14
regulation of immune response (GO:0050776)	1151	142	86.56	+	1.64	5.83e-08	8.87e-06
regulation of peptidase activity (GO:0052547)	454	56	34.14	+	1.64	0.000791	0.0321
regulation of MAPK cascade (GO:0043408)	732	90	55.05	+	1.63	2.58e-05	0.00202
cardiovascular system development (GO:0072358)	537	66	40.38	+	1.63	0.000337	0.0156
regulation of peptide secretion (GO:0002791)	513	63	38.58	+	1.63	0.000466	0.0207
negative regulation of cell population proliferation (GO:0008285)	701	86	52.72	+	1.63	3.4e-05	0.00257
cell surface receptor signaling pathway (GO:0007166)	2519	309	189.43	+	1.63	1.48e-16	2.36e-13
cell morphogenesis involved in neuron differentiation (GO:0048667)	457	56	34.37	+	1.63	0.00111	0.0415
negative regulation of developmental process (GO:0051093)	981	120	73.77	+	1.63	1.08e-06	0.000129
regulation of DNA-binding transcription factor activity (GO:0051090)	442	54	33.24	+	1.62	0.00126	0.0462
positive regulation of developmental process (GO:0051094)	1402	171	105.43	+	1.62	4.23e-09	8.56e-07
negative regulation of cell differentiation (GO:0045596)	724	88	54.44	+	1.62	4.32e-05	0.00304
regulation of multicellular organismal development (GO:2000026)	2099	255	157.85	+	1.62	3.8e-13	2.02e-10
positive regulation of MAPK cascade (GO:0043410)	545	66	40.98	+	1.61	0.000501	0.022
skeletal system development (GO:0001501)	489	59	36.77	+	1.6	0.000902	0.0358
cell migration (GO:0016477)	972	117	73.09	+	1.6	3.23e-06	0.000339
regulation of secretion by cell (GO:1903530)	775	93	58.28	+	1.6	4.2e-05	0.00298
regulation of inflammatory response (GO:0050727)	543	65	40.83	+	1.59	0.000662	0.0275
regulation of developmental process (GO:0050793)	2663	316	200.26	+	1.58	4.51e-15	4e-12
activation of immune response (GO:0002253)	525	62	39.48	+	1.57	0.0013	0.0471
positive regulation of cell population proliferation (GO:0008284)	935	110	70.31	+	1.56	1.65e-05	0.00134
regulation of cell population proliferation (GO:0042127)	1668	196	125.43	+	1.56	4.53e-09	9.03e-07
positive regulation of immune response (GO:0050778)	752	88	56.55	+	1.56	0.000139	0.00778
metal ion homeostasis (GO:0055065)	624	73	46.92	+	1.56	0.000501	0.0221
cellular response to lipid (GO:0071396)	530	62	39.86	+	1.56	0.00139	0.0497
tube morphogenesis (GO:0035239)	667	78	50.16	+	1.56	0.000329	0.0154
cellular response to chemical stimulus (GO:0070887)	2941	341	221.16	+	1.54	5.18e-15	4.36e-12
positive regulation of intracellular signal transduction (GO:1902533)	1044	121	78.51	+	1.54	1.15e-05	0.000988
cell morphogenesis (GO:0000902)	726	84	54.6	+	1.54	0.000323	0.0152
regulation of multicellular organismal process (GO:0051239)	3237	374	243.42	+	1.54	1.78e-16	2.58e-13
cellular component morphogenesis (GO:0032989)	624	72	46.92	+	1.53	0.00085	0.0341
positive regulation of multicellular organismal process (GO:0051240)	1788	206	134.46	+	1.53	7.58e-09	1.41e-06
chordate embryonic development (GO:0043009)	655	75	49.26	+	1.52	0.000852	0.0341
regulation of secretion (GO:0051046)	830	95	62.42	+	1.52	0.000164	0.00895
locomotion (GO:0040011)	1337	153	100.54	+	1.52	1.2e-06	0.000137
response to organic substance (GO:0010033)	3040	347	228.61	+	1.52	2.09e-14	1.39e-11
response to lipid (GO:0033993)	871	99	65.5	+	1.51	0.000139	0.00778
regulation of growth (GO:0040008)	687	78	51.66	+	1.51	0.000859	0.0343
negative regulation of cellular protein metabolic process (GO:0032269)	1058	120	79.56	+	1.51	2.88e-05	0.00222
embryo development ending in birth or egg hatching (GO:0009792)	674	76	50.68	+	1.5	0.00129	0.047
tube development (GO:0035295)	863	97	64.9	+	1.49	0.000275	0.0136
regulation of cell development (GO:0060284)	975	109	73.32	+	1.49	0.000114	0.00659
anatomical structure formation involved in morphogenesis (GO:0048646)	897	100	67.45	+	1.48	0.000278	0.0136
negative regulation of cell communication (GO:0010648)	1429	159	107.46	+	1.48	3.17e-06	0.000335
negative regulation of signaling (GO:0023057)	1432	159	107.69	+	1.48	4.07e-06	0.000422
neuron differentiation (GO:0030182)	1045	116	78.58	+	1.48	9.11e-05	0.00547
regulation of intracellular signal transduction (GO:1902531)	1820	202	136.86	+	1.48	1.33e-07	1.84e-05
interspecies interaction between organisms (GO:0044419)	2073	230	155.89	+	1.48	1.43e-08	2.44e-06
localization of cell (GO:0051674)	1100	122	82.72	+	1.47	6.47e-05	0.0041
cell motility (GO:0048870)	1100	122	82.72	+	1.47	6.47e-05	0.00408
central nervous system development (GO:0007417)	1019	113	76.63	+	1.47	0.000122	0.00695
negative regulation of gene expression (GO:0010629)	1966	218	147.84	+	1.47	3.93e-08	6.15e-06
regulation of protein phosphorylation (GO:0001932)	1461	161	109.87	+	1.47	4.98e-06	0.000497
apoptotic process (GO:0006915)	910	100	68.43	+	1.46	0.000393	0.0179
negative regulation of apoptotic process (GO:0043066)	906	99	68.13	+	1.45	0.000489	0.0216
positive regulation of transport (GO:0051050)	1019	111	76.63	+	1.45	0.000252	0.0126
negative regulation of transcription by RNA polymerase II (GO:0000122)	863	94	64.9	+	1.45	0.000915	0.0362
regulation of neurogenesis (GO:0050767)	845	92	63.54	+	1.45	0.00103	0.0395
generation of neurons (GO:0048699)	1582	172	118.97	+	1.45	4.3e-06	0.000443
regulation of hydrolase activity (GO:0051336)	1297	141	97.53	+	1.45	3.68e-05	0.00273
negative regulation of catalytic activity (GO:0043086)	819	89	61.59	+	1.45	0.00137	0.0492
cell adhesion (GO:0007155)	939	102	70.61	+	1.44	0.000593	0.0253
neuron development (GO:0048666)	847	92	63.69	+	1.44	0.00104	0.0396
negative regulation of macromolecule metabolic process (GO:0010605)	2846	309	214.02	+	1.44	2.15e-10	5.92e-08
negative regulation of nucleic acid-templated transcription (GO:1903507)	1272	138	95.65	+	1.44	4.97e-05	0.00341
negative regulation of metabolic process (GO:0009892)	3098	336	232.97	+	1.44	2.43e-11	7.33e-09
negative regulation of RNA biosynthetic process (GO:1902679)	1274	138	95.81	+	1.44	5.08e-05	0.00347
regulation of localization (GO:0032879)	2846	308	214.02	+	1.44	2.79e-10	7.44e-08
circulatory system development (GO:0072359)	880	95	66.18	+	1.44	0.00102	0.0395
biological adhesion (GO:0022610)	945	102	71.06	+	1.44	0.000623	0.026
negative regulation of signal transduction (GO:0009968)	1290	139	97.01	+	1.43	6.9e-05	0.00432
regulation of response to stress (GO:0080134)	1627	175	122.35	+	1.43	7e-06	0.000658
negative regulation of protein metabolic process (GO:0051248)	1135	122	85.35	+	1.43	0.000207	0.0108
negative regulation of transcription, DNA-templated (GO:0045892)	1219	131	91.67	+	1.43	0.000113	0.00652
response to stress (GO:0006950)	3654	392	274.78	+	1.43	9.27e-13	4.62e-10
negative regulation of programmed cell death (GO:0043069)	923	99	69.41	+	1.43	0.00106	0.0399
negative regulation of molecular function (GO:0044092)	1178	126	88.59	+	1.42	0.000212	0.0109
neurogenesis (GO:0022008)	1686	180	126.79	+	1.42	7.83e-06	0.000731
positive regulation of protein phosphorylation (GO:0001934)	1012	108	76.1	+	1.42	0.0006	0.0255
regulation of phosphorylation (GO:0042325)	1631	174	122.65	+	1.42	1.12e-05	0.000979
regulation of signal transduction (GO:0009966)	3147	335	236.66	+	1.42	2.19e-10	5.92e-08
positive regulation of response to stimulus (GO:0048584)	2414	256	181.53	+	1.41	8.65e-08	1.27e-05
vesicle-mediated transport (GO:0016192)	1966	208	147.84	+	1.41	2.06e-06	0.000229
regulation of cell communication (GO:0010646)	3625	383	272.6	+	1.4	1.43e-11	4.57e-09
regulation of signaling (GO:0023051)	3664	387	275.53	+	1.4	1.09e-11	3.69e-09
negative regulation of cellular process (GO:0048523)	4873	514	366.45	+	1.4	4.52e-16	4.81e-13
positive regulation of gene expression (GO:0010628)	2363	249	177.7	+	1.4	2.03e-07	2.65e-05
positive regulation of signal transduction (GO:0009967)	1661	175	124.91	+	1.4	2.03e-05	0.00161
negative regulation of cell death (GO:0060548)	1016	107	76.4	+	1.4	0.00115	0.043
regulation of response to stimulus (GO:0048583)	4371	459	328.7	+	1.4	9.47e-14	5.4e-11
positive regulation of transcription, DNA-templated (GO:0045893)	1600	168	120.32	+	1.4	3.49e-05	0.00263
response to endogenous stimulus (GO:0009719)	1458	153	109.64	+	1.4	9.06e-05	0.00546
positive regulation of signaling (GO:0023056)	1908	200	143.48	+	1.39	5.63e-06	0.000545
anatomical structure morphogenesis (GO:0009653)	2189	229	164.61	+	1.39	1.15e-06	0.000134
negative regulation of nitrogen compound metabolic process (GO:0051172)	2409	252	181.16	+	1.39	3.13e-07	4e-05
cell-cell signaling (GO:0007267)	1167	122	87.76	+	1.39	0.000583	0.025
negative regulation of response to stimulus (GO:0048585)	1837	192	138.14	+	1.39	1.12e-05	0.000976
regulation of phosphate metabolic process (GO:0019220)	1828	191	137.47	+	1.39	1.32e-05	0.00112
regulation of phosphorus metabolic process (GO:0051174)	1829	191	137.54	+	1.39	1.32e-05	0.00112
positive regulation of cell communication (GO:0010647)	1900	198	142.88	+	1.39	9.98e-06	0.000895
negative regulation of cellular metabolic process (GO:0031324)	2607	271	196.05	+	1.38	1.46e-07	2.01e-05
regulation of cell death (GO:0010941)	1707	177	128.37	+	1.38	3.9e-05	0.00288
positive regulation of phosphorus metabolic process (GO:0010562)	1160	120	87.23	+	1.38	0.00103	0.0396
positive regulation of phosphate metabolic process (GO:0045937)	1160	120	87.23	+	1.38	0.00103	0.0395
negative regulation of RNA metabolic process (GO:0051253)	1373	142	103.25	+	1.38	0.000309	0.0146
regulation of apoptotic process (GO:0042981)	1557	161	117.09	+	1.38	0.000118	0.0068
positive regulation of transcription by RNA polymerase II (GO:0045944)	1259	130	94.68	+	1.37	0.000605	0.0255
regulation of programmed cell death (GO:0043067)	1579	163	118.74	+	1.37	0.000108	0.0063
negative regulation of biological process (GO:0048519)	5530	569	415.86	+	1.37	3.61e-16	4.12e-13
positive regulation of nucleic acid-templated transcription (GO:1903508)	1694	174	127.39	+	1.37	8.09e-05	0.00493
positive regulation of RNA biosynthetic process (GO:1902680)	1695	174	127.46	+	1.37	8.13e-05	0.00494
intracellular signal transduction (GO:0035556)	1652	169	124.23	+	1.36	0.000122	0.00694
negative regulation of nucleobase-containing compound metabolic process (GO:0045934)	1477	151	111.07	+	1.36	0.000329	0.0154
negative regulation of cellular biosynthetic process (GO:0031327)	1559	159	117.24	+	1.36	0.000218	0.0111
negative regulation of biosynthetic process (GO:0009890)	1589	162	119.49	+	1.36	0.000202	0.0106
positive regulation of molecular function (GO:0044093)	1835	187	137.99	+	1.36	5.62e-05	0.00371
regulation of protein modification process (GO:0031399)	1877	191	141.15	+	1.35	5.43e-05	0.00361
movement of cell or subcellular component (GO:0006928)	1584	161	119.12	+	1.35	0.00024	0.0121
regulation of transport (GO:0051049)	1909	194	143.56	+	1.35	5.1e-05	0.00346
cell development (GO:0048468)	1644	167	123.63	+	1.35	0.000208	0.0108
nervous system development (GO:0007399)	2422	246	182.13	+	1.35	3.82e-06	0.000399
positive regulation of biosynthetic process (GO:0009891)	2099	213	157.85	+	1.35	1.96e-05	0.00157
positive regulation of RNA metabolic process (GO:0051254)	1784	181	134.16	+	1.35	9.77e-05	0.00582
negative regulation of macromolecule biosynthetic process (GO:0010558)	1500	152	112.8	+	1.35	0.000439	0.0196
regulation of transcription, DNA-templated (GO:0006355)	3435	348	258.31	+	1.35	1.68e-08	2.8e-06
regulation of nucleic acid-templated transcription (GO:1903506)	3505	355	263.58	+	1.35	1.19e-08	2.08e-06
regulation of RNA biosynthetic process (GO:2001141)	3510	355	263.95	+	1.34	1.47e-08	2.47e-06
negative regulation of cellular macromolecule biosynthetic process (GO:2000113)	1417	143	106.56	+	1.34	0.000802	0.0324
positive regulation of macromolecule biosynthetic process (GO:0010557)	1972	199	148.29	+	1.34	5.44e-05	0.0036
regulation of molecular function (GO:0065009)	3076	310	231.32	+	1.34	2.37e-07	3.08e-05
regulation of gene expression (GO:0010468)	4873	490	366.45	+	1.34	6.78e-12	2.46e-09
positive regulation of metabolic process (GO:0009893)	3920	394	294.78	+	1.34	3.08e-09	6.46e-07
positive regulation of macromolecule metabolic process (GO:0010604)	3621	363	272.3	+	1.33	2.2e-08	3.5e-06
positive regulation of cellular metabolic process (GO:0031325)	3452	346	259.59	+	1.33	5.86e-08	8.82e-06
signal transduction (GO:0007165)	4950	495	372.24	+	1.33	1.31e-11	4.37e-09
regulation of cellular protein metabolic process (GO:0032268)	2672	267	200.94	+	1.33	4.48e-06	0.000456
regulation of catalytic activity (GO:0050790)	2392	239	179.88	+	1.33	1.55e-05	0.00129
regulation of transcription by RNA polymerase II (GO:0006357)	2193	219	164.91	+	1.33	4.02e-05	0.00294
positive regulation of protein metabolic process (GO:0051247)	1733	173	130.32	+	1.33	0.00035	0.0161
positive regulation of catalytic activity (GO:0043085)	1474	147	110.85	+	1.33	0.000998	0.0388
positive regulation of cellular biosynthetic process (GO:0031328)	2066	206	155.36	+	1.33	7.66e-05	0.00472
signaling (GO:0023052)	5322	530	400.22	+	1.32	2.17e-12	9.89e-10
positive regulation of nitrogen compound metabolic process (GO:0051173)	3274	326	246.21	+	1.32	3.2e-07	4.06e-05
cell communication (GO:0007154)	5413	537	407.06	+	1.32	2.8e-12	1.24e-09
regulation of protein metabolic process (GO:0051246)	2851	282	214.4	+	1.32	4.68e-06	0.000473
regulation of macromolecule metabolic process (GO:0060255)	6474	639	486.85	+	1.31	6.74e-15	5.12e-12
positive regulation of cellular process (GO:0048522)	5737	566	431.42	+	1.31	1.04e-12	5.03e-10
positive regulation of biological process (GO:0048518)	6306	619	474.21	+	1.31	7.76e-14	4.59e-11
regulation of RNA metabolic process (GO:0051252)	3781	370	284.33	+	1.3	1.97e-07	2.6e-05
positive regulation of nucleobase-containing compound metabolic process (GO:0045935)	1952	191	146.79	+	1.3	0.000424	0.0191
regulation of metabolic process (GO:0019222)	7021	685	527.98	+	1.3	2.6e-15	2.44e-12
regulation of primary metabolic process (GO:0080090)	6088	593	457.82	+	1.3	1.69e-12	7.92e-10
regulation of nitrogen compound metabolic process (GO:0051171)	5895	574	443.31	+	1.29	6.58e-12	2.44e-09
regulation of macromolecule biosynthetic process (GO:0010556)	4046	392	304.26	+	1.29	1.97e-07	2.62e-05
response to chemical (GO:0042221)	4423	428	332.61	+	1.29	4.25e-08	6.59e-06
regulation of biosynthetic process (GO:0009889)	4276	413	321.56	+	1.28	1.02e-07	1.47e-05
regulation of cellular metabolic process (GO:0031323)	6299	608	473.69	+	1.28	4e-12	1.52e-09
regulation of cellular component organization (GO:0051128)	2432	234	182.89	+	1.28	0.000194	0.0102
regulation of cellular biosynthetic process (GO:0031326)	4195	402	315.46	+	1.27	3.42e-07	4.27e-05
regulation of cellular macromolecule biosynthetic process (GO:2000112)	3903	374	293.51	+	1.27	1.11e-06	0.000131
regulation of nucleobase-containing compound metabolic process (GO:0019219)	4041	387	303.88	+	1.27	7.74e-07	9.36e-05
cellular response to stimulus (GO:0051716)	6610	622	497.07	+	1.25	1.56e-10	4.38e-08
system development (GO:0048731)	4490	417	337.65	+	1.24	4.97e-06	0.000499
regulation of cellular process (GO:0050794)	11160	1035	839.23	+	1.23	4.37e-22	1.4e-18
cell differentiation (GO:0030154)	3761	347	282.83	+	1.23	7.41e-05	0.00462
regulation of biological process (GO:0050789)	11714	1078	880.9	+	1.22	8.33e-23	6.65e-19
response to stimulus (GO:0050896)	8523	783	640.93	+	1.22	3.05e-12	1.28e-09
cellular developmental process (GO:0048869)	3815	350	286.89	+	1.22	0.000107	0.00627
multicellular organism development (GO:0007275)	5086	465	382.47	+	1.22	5.21e-06	0.000514
anatomical structure development (GO:0048856)	5478	500	411.95	+	1.21	1.83e-06	0.000204
biological regulation (GO:0065007)	12390	1124	931.73	+	1.21	1.76e-22	9.37e-19
animal organ development (GO:0048513)	3242	293	243.8	+	1.2	0.00122	0.0451
regulation of biological quality (GO:0065008)	4085	364	307.19	+	1.18	0.000636	0.0265
developmental process (GO:0032502)	5935	528	446.31	+	1.18	1.43e-05	0.00121
localization (GO:0051179)	5845	512	439.55	+	1.16	0.000111	0.00645
multicellular organismal process (GO:0032501)	7109	614	534.6	+	1.15	5.68e-05	0.00369
cellular process (GO:0009987)	15430	1239	1160.34	+	1.07	8.9e-06	0.000807
biological_process (GO:0008150)	17912	1429	1346.99	+	1.06	1.28e-09	2.83e-07
cellular nitrogen compound metabolic process (GO:0034641)	3450	211	259.44	-	0.81	0.00126	0.0461
cellular nitrogen compound biosynthetic process (GO:0044271)	1657	90	124.61	-	0.72	0.00125	0.046
macromolecule biosynthetic process (GO:0009059)	1772	95	133.25	-	0.71	0.000531	0.0232
cellular macromolecule biosynthetic process (GO:0034645)	1714	88	128.89	-	0.68	0.000166	0.00894
Unclassified (UNCLASSIFIED)	2939	139	221.01	-	0.63	1.28e-09	2.87e-07
sensory perception (GO:0007600)	984	46	74	-	0.62	0.00071	0.0292
RNA processing (GO:0006396)	919	39	69.11	-	0.56	0.000128	0.0072
detection of stimulus (GO:0051606)	709	28	53.32	-	0.53	0.000297	0.0143
amide biosynthetic process (GO:0043604)	541	19	40.68	-	0.47	0.000289	0.014
peptide metabolic process (GO:0006518)	534	18	40.16	-	0.45	0.000184	0.00981
ribonucleoprotein complex biogenesis (GO:0022613)	468	15	35.19	-	0.43	0.00028	0.0137
peptide biosynthetic process (GO:0043043)	415	13	31.21	-	0.42	0.00052	0.0227
translation (GO:0006412)	390	10	29.33	-	0.34	9.76e-05	0.00584
rRNA processing (GO:0006364)	259	6	19.48	-	0.31	0.000947	0.0372
ribosome biogenesis (GO:0042254)	335	7	25.19	-	0.28	6.14e-05	0.00396
detection of chemical stimulus (GO:0009593)	521	10	39.18	-	0.26	9.89e-08	1.44e-05
keratinization (GO:0031424)	226	4	17	-	0.24	0.000591	0.0252
detection of stimulus involved in sensory perception (GO:0050906)	549	9	41.28	-	0.22	5.99e-09	1.15e-06
sensory perception of chemical stimulus (GO:0007606)	540	7	40.61	-	0.17	4.41e-10	1.07e-07
detection of chemical stimulus involved in sensory perception (GO:0050907)	484	4	36.4	-	0.11	6.13e-11	1.75e-08
sensory perception of smell (GO:0007608)	468	3	35.19	-	0.09	1.47e-11	4.6e-09
detection of chemical stimulus involved in sensory perception of smell (GO:0050911)	439	2	33.01	-	0.06	1.02e-11	3.55e-09
DNA-dependent DNA replication (GO:0006261)	126	0	9.48	-	< 0.01	0.000164	0.00893
Downregulated GO
Analysis Type:	PANTHER Overrepresentation Test (Released 20200407)
Annotation Version and Release Date:	GO Ontology database DOI: 10.5281/zenodo.3873405 Released 2020-06-01
Analyzed List:	upload_1 (Homo sapiens)
Reference List:	Homo sapiens (all genes in database)
Test Type:	FISHER
Correction:	FDR
GO biological process complete	Homo sapiens - REFLIST (20851)	upload_1 (1356)	upload_1 (expected)	upload_1 (over/under)	upload_1 (fold Enrichment)	upload_1 (raw P-value)	upload_1 (FDR)
protein insertion into mitochondrial inner membrane (GO:0045039)	8	6	0.52	+	11.53	0.000101	0.0141
mitochondrial electron transport, NADH to ubiquinone (GO:0006120)	49	25	3.19	+	7.85	6.84e-13	9.11e-10
mitochondrial electron transport, cytochrome c to oxygen (GO:0006123)	20	9	1.3	+	6.92	3.77e-05	0.00579
aerobic electron transport chain (GO:0019646)	20	9	1.3	+	6.92	3.77e-05	0.00574
mitochondrial ATP synthesis coupled electron transport (GO:0042775)	88	37	5.72	+	6.47	2.88e-16	1.53e-12
ATP synthesis coupled electron transport (GO:0042773)	89	37	5.79	+	6.39	3.83e-16	1.53e-12
NADH dehydrogenase complex assembly (GO:0010257)	66	27	4.29	+	6.29	4.97e-12	4.41e-09
mitochondrial respiratory chain complex I assembly (GO:0032981)	66	27	4.29	+	6.29	4.97e-12	4.18e-09
calcium-independent cell-cell adhesion via plasma membrane cell-adhesion molecules (GO:0016338)	21	8	1.37	+	5.86	0.000256	0.0305
respiratory electron transport chain (GO:0022904)	108	41	7.02	+	5.84	1.27e-16	1.01e-12
oxidative phosphorylation (GO:0006119)	119	43	7.74	+	5.56	9.82e-17	1.57e-12
mitochondrial respiratory chain complex assembly (GO:0033108)	100	33	6.5	+	5.07	2.79e-12	2.78e-09
extracellular matrix assembly (GO:0085029)	31	10	2.02	+	4.96	0.000137	0.0179
inner mitochondrial membrane organization (GO:0007007)	50	14	3.25	+	4.31	2.51e-05	0.00413
electron transport chain (GO:0022900)	176	48	11.45	+	4.19	1.49e-14	3.96e-11
cellular respiration (GO:0045333)	158	43	10.28	+	4.18	3.72e-13	5.39e-10
protein targeting to mitochondrion (GO:0006626)	56	15	3.64	+	4.12	2.03e-05	0.00356
mitochondrial translational elongation (GO:0070125)	88	23	5.72	+	4.02	2.01e-07	7.64e-05
purine nucleoside triphosphate metabolic process (GO:0009144)	69	18	4.49	+	4.01	4.25e-06	0.00106
mitochondrial translational termination (GO:0070126)	89	23	5.79	+	3.97	2.38e-07	8.65e-05
purine nucleoside triphosphate biosynthetic process (GO:0009145)	47	12	3.06	+	3.93	0.000197	0.0244
ATP metabolic process (GO:0046034)	207	52	13.46	+	3.86	1.97e-14	4.5e-11
translational termination (GO:0006415)	97	24	6.31	+	3.8	2.6e-07	9.22e-05
translational elongation (GO:0006414)	124	29	8.06	+	3.6	4.38e-08	1.84e-05
establishment of protein localization to mitochondrion (GO:0072655)	74	17	4.81	+	3.53	3.19e-05	0.0051
purine ribonucleoside triphosphate metabolic process (GO:0009205)	61	14	3.97	+	3.53	0.000157	0.0199
apical junction assembly (GO:0043297)	68	15	4.42	+	3.39	0.000135	0.0179
bicellular tight junction assembly (GO:0070830)	59	13	3.84	+	3.39	0.000375	0.0419
ribosome assembly (GO:0042255)	66	14	4.29	+	3.26	0.000317	0.0367
protein localization to mitochondrion (GO:0070585)	81	17	5.27	+	3.23	8.47e-05	0.0125
ribonucleoside triphosphate metabolic process (GO:0009199)	67	14	4.36	+	3.21	0.000362	0.0408
cellular protein complex disassembly (GO:0043624)	139	29	9.04	+	3.21	3.55e-07	0.000121
ribosomal small subunit biogenesis (GO:0042274)	73	15	4.75	+	3.16	0.000265	0.0314
mitochondrial translation (GO:0032543)	113	23	7.35	+	3.13	7.98e-06	0.00163
energy derivation by oxidation of organic compounds (GO:0015980)	228	46	14.83	+	3.1	3.79e-10	2.09e-07
ribosome biogenesis (GO:0042254)	335	66	21.79	+	3.03	1.5e-13	2.99e-10
rRNA processing (GO:0006364)	259	51	16.84	+	3.03	9.03e-11	5.34e-08
nucleoside triphosphate metabolic process (GO:0009141)	92	18	5.98	+	3.01	0.000116	0.0158
rRNA metabolic process (GO:0016072)	270	51	17.56	+	2.9	3.25e-10	1.85e-07
antimicrobial humoral immune response mediated by antimicrobial peptide (GO:0061844)	103	19	6.7	+	2.84	0.000149	0.0191
maintenance of location in cell (GO:0051651)	95	17	6.18	+	2.75	0.000445	0.0477
osteoblast differentiation (GO:0001649)	127	22	8.26	+	2.66	0.000105	0.0145
mitochondrial gene expression (GO:0140053)	140	24	9.1	+	2.64	9.17e-05	0.0133
positive regulation of peptidase activity (GO:0010952)	195	32	12.68	+	2.52	9.18e-06	0.00186
antimicrobial humoral response (GO:0019730)	153	25	9.95	+	2.51	9.78e-05	0.0139
mitochondrion organization (GO:0007005)	460	74	29.92	+	2.47	4.41e-11	2.93e-08
ribonucleoprotein complex biogenesis (GO:0022613)	468	75	30.44	+	2.46	3.44e-11	2.38e-08
generation of precursor metabolites and energy (GO:0006091)	412	66	26.79	+	2.46	4.6e-10	2.45e-07
mitochondrial membrane organization (GO:0007006)	138	22	8.97	+	2.45	0.000339	0.0387
translation (GO:0006412)	390	62	25.36	+	2.44	2.04e-09	1.02e-06
response to reactive oxygen species (GO:0000302)	196	31	12.75	+	2.43	3.15e-05	0.00507
positive regulation of apoptotic signaling pathway (GO:2001235)	180	28	11.71	+	2.39	9.87e-05	0.0139
peptide biosynthetic process (GO:0043043)	415	64	26.99	+	2.37	3.32e-09	1.61e-06
positive regulation of angiogenesis (GO:0045766)	171	26	11.12	+	2.34	0.000228	0.0274
protein-containing complex disassembly (GO:0032984)	227	34	14.76	+	2.3	3.59e-05	0.00562
positive regulation of endopeptidase activity (GO:0010950)	176	26	11.45	+	2.27	0.000301	0.0354
ncRNA processing (GO:0034470)	432	62	28.09	+	2.21	6.38e-08	2.55e-05
mitochondrial transport (GO:0006839)	225	32	14.63	+	2.19	0.000116	0.0157
peptide metabolic process (GO:0006518)	534	75	34.73	+	2.16	7.96e-09	3.63e-06
regulation of angiogenesis (GO:0045765)	307	43	19.97	+	2.15	1.33e-05	0.00249
response to oxidative stress (GO:0006979)	395	53	25.69	+	2.06	5.16e-06	0.00116
regulation of vasculature development (GO:1901342)	340	45	22.11	+	2.04	3.39e-05	0.00535
ncRNA metabolic process (GO:0034660)	525	69	34.14	+	2.02	3.16e-07	0.00011
angiogenesis (GO:0001525)	321	42	20.88	+	2.01	8.54e-05	0.0125
blood vessel morphogenesis (GO:0048514)	415	53	26.99	+	1.96	1.4e-05	0.00261
regulation of apoptotic signaling pathway (GO:2001233)	408	52	26.53	+	1.96	1.84e-05	0.0033
response to hypoxia (GO:0001666)	347	44	22.57	+	1.95	0.000101	0.014
protein targeting (GO:0006605)	375	47	24.39	+	1.93	7.74e-05	0.0116
response to decreased oxygen levels (GO:0036293)	360	45	23.41	+	1.92	9.41e-05	0.0135
vasculature development (GO:0001944)	528	65	34.34	+	1.89	4.85e-06	0.00111
cardiovascular system development (GO:0072358)	537	66	34.92	+	1.89	3.96e-06	0.00102
blood vessel development (GO:0001568)	505	62	32.84	+	1.89	1.06e-05	0.00206
amide biosynthetic process (GO:0043604)	541	66	35.18	+	1.88	6.15e-06	0.00133
response to wounding (GO:0009611)	533	64	34.66	+	1.85	1.2e-05	0.00229
response to oxygen levels (GO:0070482)	385	46	25.04	+	1.84	0.000224	0.0271
positive regulation of cell motility (GO:2000147)	550	65	35.77	+	1.82	1.62e-05	0.00298
positive regulation of locomotion (GO:0040017)	565	66	36.74	+	1.8	2.06e-05	0.00358
cellular protein-containing complex assembly (GO:0034622)	823	96	53.52	+	1.79	2.23e-07	8.28e-05
positive regulation of cellular component movement (GO:0051272)	566	66	36.81	+	1.79	2.11e-05	0.00358
positive regulation of apoptotic process (GO:0043065)	652	76	42.4	+	1.79	4.3e-06	0.00106
positive regulation of cell migration (GO:0030335)	525	61	34.14	+	1.79	4.91e-05	0.0074
cellular component disassembly (GO:0022411)	398	46	25.88	+	1.78	0.000424	0.046
positive regulation of programmed cell death (GO:0043068)	658	76	42.79	+	1.78	6.56e-06	0.0014
wound healing (GO:0042060)	435	50	28.29	+	1.77	0.000341	0.0386
positive regulation of cell death (GO:0010942)	710	81	46.17	+	1.75	4.8e-06	0.00111
tube morphogenesis (GO:0035239)	667	76	43.38	+	1.75	1.07e-05	0.00206
regulation of peptidase activity (GO:0052547)	454	51	29.52	+	1.73	0.000451	0.048
RNA processing (GO:0006396)	919	102	59.77	+	1.71	8.59e-07	0.00028
cellular response to growth factor stimulus (GO:0071363)	502	55	32.65	+	1.68	0.000436	0.0471
response to growth factor (GO:0070848)	531	58	34.53	+	1.68	0.000322	0.037
tube development (GO:0035295)	863	94	56.12	+	1.67	4.6e-06	0.0011
regulation of cell migration (GO:0030334)	877	95	57.03	+	1.67	5.34e-06	0.00118
circulatory system development (GO:0072359)	880	94	57.23	+	1.64	1.04e-05	0.00206
cellular amide metabolic process (GO:0043603)	796	85	51.77	+	1.64	2.8e-05	0.00456
cellular component biogenesis (GO:0044085)	2641	281	171.75	+	1.64	1.5e-15	4.78e-12
regulation of cell motility (GO:2000145)	940	100	61.13	+	1.64	5.76e-06	0.00126
gene expression (GO:0010467)	2172	229	141.25	+	1.62	2.72e-12	2.89e-09
protein-containing complex subunit organization (GO:0043933)	1544	162	100.41	+	1.61	1.1e-08	4.88e-06
cellular nitrogen compound biosynthetic process (GO:0044271)	1657	172	107.76	+	1.6	7.09e-09	3.33e-06
regulation of cellular component movement (GO:0051270)	1025	106	66.66	+	1.59	9.8e-06	0.00196
oxidation-reduction process (GO:0055114)	958	99	62.3	+	1.59	2.27e-05	0.00377
regulation of locomotion (GO:0040012)	980	101	63.73	+	1.58	2.07e-05	0.00355
apoptotic process (GO:0006915)	910	91	59.18	+	1.54	0.000144	0.0186
viral process (GO:0016032)	792	79	51.51	+	1.53	0.00039	0.0433
protein-containing complex assembly (GO:0065003)	1300	129	84.54	+	1.53	7.62e-06	0.00158
organonitrogen compound biosynthetic process (GO:1901566)	1415	139	92.02	+	1.51	4.67e-06	0.0011
regulation of apoptotic process (GO:0042981)	1557	151	101.26	+	1.49	3.36e-06	0.000879
regulation of cell death (GO:0010941)	1707	165	111.01	+	1.49	1.17e-06	0.000375
RNA metabolic process (GO:0016070)	1692	163	110.04	+	1.48	1.76e-06	0.000529
regulation of programmed cell death (GO:0043067)	1579	152	102.69	+	1.48	3.96e-06	0.001
regulation of anatomical structure morphogenesis (GO:0022603)	1112	107	72.32	+	1.48	0.000131	0.0174
cellular component assembly (GO:0022607)	2379	228	154.71	+	1.47	1.32e-08	5.7e-06
cellular macromolecule biosynthetic process (GO:0034645)	1714	164	111.47	+	1.47	2.57e-06	0.000695
macromolecule biosynthetic process (GO:0009059)	1772	168	115.24	+	1.46	2.85e-06	0.000758
cellular nitrogen compound metabolic process (GO:0034641)	3450	317	224.36	+	1.41	4.95e-10	2.55e-07
regulation of cell population proliferation (GO:0042127)	1668	150	108.47	+	1.38	0.000123	0.0165
nucleic acid metabolic process (GO:0090304)	2292	205	149.06	+	1.38	7.14e-06	0.0015
nucleobase-containing compound metabolic process (GO:0006139)	2804	247	182.35	+	1.35	1.82e-06	0.000538
heterocycle metabolic process (GO:0046483)	2991	262	194.51	+	1.35	1.26e-06	0.000394
cellular aromatic compound metabolic process (GO:0006725)	3039	264	197.63	+	1.34	2.17e-06	0.000598
cellular biosynthetic process (GO:0044249)	2759	237	179.43	+	1.32	1.91e-05	0.00339
organic cyclic compound metabolic process (GO:1901360)	3273	281	212.85	+	1.32	2.06e-06	0.000578
biosynthetic process (GO:0009058)	2929	249	190.48	+	1.31	2.14e-05	0.00359
cellular component organization or biogenesis (GO:0071840)	5878	499	382.26	+	1.31	3.05e-11	2.21e-08
organic substance biosynthetic process (GO:1901576)	2873	243	186.84	+	1.3	3.75e-05	0.00581
regulation of developmental process (GO:0050793)	2663	222	173.18	+	1.28	0.000204	0.025
response to stress (GO:0006950)	3654	302	237.63	+	1.27	1.77e-05	0.00321
regulation of signal transduction (GO:0009966)	3147	257	204.66	+	1.26	0.000186	0.0234
cellular component organization (GO:0016043)	5658	455	367.96	+	1.24	4.97e-07	0.000165
regulation of cell communication (GO:0010646)	3625	288	235.74	+	1.22	0.000409	0.0451
system development (GO:0048731)	4490	352	292	+	1.21	0.000186	0.0232
cellular metabolic process (GO:0044237)	7796	609	507	+	1.2	4.52e-08	1.85e-05
negative regulation of biological process (GO:0048519)	5530	423	359.63	+	1.18	0.000212	0.0258
metabolic process (GO:0008152)	8585	648	558.31	+	1.16	2e-06	0.000571
nitrogen compound metabolic process (GO:0006807)	7114	532	462.64	+	1.15	0.000141	0.0183
cellular process (GO:0009987)	15430	1121	1003.46	+	1.12	1.87e-13	3.31e-10
biological_process (GO:0008150)	17912	1246	1164.87	+	1.07	5.9e-11	3.62e-08
Unclassified (UNCLASSIFIED)	2939	110	191.13	-	0.58	5.9e-11	3.77e-08
nervous system process (GO:0050877)	1412	51	91.83	-	0.56	4.34e-06	0.00105
immune response-regulating cell surface receptor signaling pathway (GO:0002768)	487	13	31.67	-	0.41	0.000422	0.0461
immune response-regulating signaling pathway (GO:0002764)	490	13	31.87	-	0.41	0.000314	0.0365
sensory perception (GO:0007600)	984	26	63.99	-	0.41	1.27e-07	4.93e-05
detection of stimulus (GO:0051606)	709	17	46.11	-	0.37	1.87e-06	0.000542
adaptive immune response (GO:0002250)	614	13	39.93	-	0.33	1.71e-06	0.000526
sensory perception of chemical stimulus (GO:0007606)	540	3	35.12	-	0.09	1.79e-11	1.36e-08
detection of stimulus involved in sensory perception (GO:0050906)	549	3	35.7	-	0.08	7.84e-12	6.26e-09
detection of chemical stimulus (GO:0009593)	521	2	33.88	-	0.06	3.65e-12	3.43e-09
detection of chemical stimulus involved in sensory perception (GO:0050907)	484	1	31.48	-	0.03	2.02e-12	2.3e-09
detection of chemical stimulus involved in sensory perception of smell (GO:0050911)	439	0	28.55	-	< 0.01	1.14e-12	1.4e-09
sensory perception of smell (GO:0007608)	468	0	30.44	-	< 0.01	2.37e-13	3.79e-10

## Sheet: Unfav. WT vs. hFK
Upregulated GO
Analysis Type:	PANTHER Overrepresentation Test (Released 20200407)
Annotation Version and Release Date:	GO Ontology database DOI: 10.5281/zenodo.3873405 Released 2020-06-01
Analyzed List:	upload_1 (Homo sapiens)
Reference List:	Homo sapiens (all genes in database)
Test Type:	FISHER
Correction:	FDR
GO biological process complete	Homo sapiens - REFLIST (20851)	upload_1 (1457)	upload_1 (expected)	upload_1 (over/under)	upload_1 (fold Enrichment)	upload_1 (raw P-value)	upload_1 (FDR)
otic vesicle development (GO:0071599)	15	7	1.05	+	6.68	0.000356	0.0398
negative regulation of cartilage development (GO:0061037)	29	10	2.03	+	4.93	0.000152	0.0197
embryonic eye morphogenesis (GO:0048048)	38	11	2.66	+	4.14	0.000258	0.0312
embryonic camera-type eye development (GO:0031076)	40	11	2.8	+	3.94	0.000374	0.0409
negative regulation of gene expression, epigenetic (GO:0045814)	78	21	5.45	+	3.85	1.33e-06	0.000348
chromatin silencing (GO:0006342)	54	14	3.77	+	3.71	0.000106	0.0146
chromatin organization involved in negative regulation of transcription (GO:0097549)	77	18	5.38	+	3.35	3.77e-05	0.00585
regulation of epidermal cell differentiation (GO:0045604)	61	14	4.26	+	3.28	0.000314	0.0361
embryonic skeletal system morphogenesis (GO:0048704)	98	22	6.85	+	3.21	9.43e-06	0.00184
interferon-gamma-mediated signaling pathway (GO:0060333)	72	16	5.03	+	3.18	0.000166	0.021
chromatin organization involved in regulation of transcription (GO:0034401)	90	20	6.29	+	3.18	2.68e-05	0.00441
bone morphogenesis (GO:0060349)	96	21	6.71	+	3.13	2.09e-05	0.00362
regulation of epidermis development (GO:0045682)	87	18	6.08	+	2.96	0.000146	0.0191
embryonic skeletal system development (GO:0048706)	131	27	9.15	+	2.95	3.89e-06	0.000862
skeletal system morphogenesis (GO:0048705)	229	43	16	+	2.69	7.25e-08	2.76e-05
nucleosome assembly (GO:0006334)	116	21	8.11	+	2.59	0.000314	0.0363
bone development (GO:0060348)	187	33	13.07	+	2.53	6.99e-06	0.00143
camera-type eye morphogenesis (GO:0048593)	125	22	8.73	+	2.52	0.000272	0.0326
digestive tract development (GO:0048565)	128	22	8.94	+	2.46	0.000339	0.0387
embryonic limb morphogenesis (GO:0030326)	128	22	8.94	+	2.46	0.000339	0.0384
embryonic appendage morphogenesis (GO:0035113)	128	22	8.94	+	2.46	0.000339	0.0381
limb development (GO:0060173)	182	31	12.72	+	2.44	3.14e-05	0.00497
appendage development (GO:0048736)	182	31	12.72	+	2.44	3.14e-05	0.00492
eye morphogenesis (GO:0048592)	154	26	10.76	+	2.42	0.000184	0.0231
anterior/posterior pattern specification (GO:0009952)	217	36	15.16	+	2.37	9.42e-06	0.00186
morphogenesis of a branching structure (GO:0001763)	169	28	11.81	+	2.37	0.000109	0.0146
limb morphogenesis (GO:0035108)	151	25	10.55	+	2.37	0.00029	0.0343
appendage morphogenesis (GO:0035107)	151	25	10.55	+	2.37	0.00029	0.034
negative regulation of neuron differentiation (GO:0045665)	226	37	15.79	+	2.34	1.19e-05	0.00217
negative regulation of cell development (GO:0010721)	336	55	23.48	+	2.34	7.29e-08	2.7e-05
regulation of gene expression, epigenetic (GO:0040029)	233	38	16.28	+	2.33	9.12e-06	0.00182
embryonic organ morphogenesis (GO:0048562)	307	50	21.45	+	2.33	3.64e-07	0.000121
regionalization (GO:0003002)	338	51	23.62	+	2.16	2.1e-06	0.000494
negative regulation of neurogenesis (GO:0050768)	293	44	20.47	+	2.15	1.09e-05	0.00204
sensory organ morphogenesis (GO:0090596)	270	40	18.87	+	2.12	3.8e-05	0.00584
negative regulation of nervous system development (GO:0051961)	317	46	22.15	+	2.08	1.47e-05	0.00261
epithelial tube morphogenesis (GO:0060562)	311	45	21.73	+	2.07	1.97e-05	0.00346
pattern specification process (GO:0007389)	441	63	30.82	+	2.04	9.25e-07	0.000259
embryonic organ development (GO:0048568)	452	63	31.58	+	1.99	1.95e-06	0.000473
cell fate commitment (GO:0045165)	252	35	17.61	+	1.99	0.0004	0.0431
skeletal system development (GO:0001501)	489	67	34.17	+	1.96	1.28e-06	0.000341
negative regulation of transcription by RNA polymerase II (GO:0000122)	863	114	60.3	+	1.89	1.15e-09	5.74e-07
response to steroid hormone (GO:0048545)	329	43	22.99	+	1.87	0.000276	0.0329
embryonic morphogenesis (GO:0048598)	583	76	40.74	+	1.87	1.26e-06	0.00034
morphogenesis of an epithelium (GO:0002009)	441	57	30.82	+	1.85	4.5e-05	0.00671
negative regulation of cell differentiation (GO:0045596)	724	92	50.59	+	1.82	3.34e-07	0.000114
regulation of cell growth (GO:0001558)	425	54	29.7	+	1.82	0.000107	0.0145
regulation of neuron differentiation (GO:0045664)	676	85	47.24	+	1.8	1.41e-06	0.000357
negative regulation of nucleic acid-templated transcription (GO:1903507)	1272	159	88.88	+	1.79	2.15e-11	2.15e-08
negative regulation of RNA biosynthetic process (GO:1902679)	1274	159	89.02	+	1.79	2.28e-11	2.02e-08
gland development (GO:0048732)	419	52	29.28	+	1.78	0.00021	0.0257
negative regulation of transcription, DNA-templated (GO:0045892)	1219	151	85.18	+	1.77	1.29e-10	9.78e-08
tissue morphogenesis (GO:0048729)	550	68	38.43	+	1.77	2.25e-05	0.00386
chromatin organization (GO:0006325)	697	85	48.7	+	1.75	4.08e-06	0.000893
regulation of neurogenesis (GO:0050767)	845	103	59.05	+	1.74	3.76e-07	0.000118
regulation of cell development (GO:0060284)	975	118	68.13	+	1.73	5.44e-08	2.12e-05
chordate embryonic development (GO:0043009)	655	79	45.77	+	1.73	1.27e-05	0.00228
negative regulation of developmental process (GO:0051093)	981	118	68.55	+	1.72	8.16e-08	2.96e-05
embryo development ending in birth or egg hatching (GO:0009792)	674	81	47.1	+	1.72	1.18e-05	0.00216
regulation of growth (GO:0040008)	687	82	48.01	+	1.71	1.05e-05	0.002
sensory organ development (GO:0007423)	576	68	40.25	+	1.69	9.18e-05	0.013
negative regulation of RNA metabolic process (GO:0051253)	1373	162	95.94	+	1.69	7.86e-10	4.05e-07
negative regulation of cellular macromolecule biosynthetic process (GO:2000113)	1417	167	99.02	+	1.69	5.01e-10	3.07e-07
animal organ morphogenesis (GO:0009887)	968	114	67.64	+	1.69	3.74e-07	0.000122
negative regulation of macromolecule biosynthetic process (GO:0010558)	1500	176	104.82	+	1.68	1.9e-10	1.27e-07
negative regulation of cellular biosynthetic process (GO:0031327)	1559	181	108.94	+	1.66	2.04e-10	1.3e-07
negative regulation of nucleobase-containing compound metabolic process (GO:0045934)	1477	171	103.21	+	1.66	7.85e-10	4.18e-07
negative regulation of biosynthetic process (GO:0009890)	1589	182	111.03	+	1.64	5.43e-10	3.1e-07
tube morphogenesis (GO:0035239)	667	76	46.61	+	1.63	0.000106	0.0145
regulation of nervous system development (GO:0051960)	959	109	67.01	+	1.63	3.15e-06	0.00073
regulation of cell differentiation (GO:0045595)	1876	213	131.09	+	1.62	2.23e-11	2.09e-08
embryo development (GO:0009790)	1027	115	71.76	+	1.6	3.51e-06	0.0008
tube development (GO:0035295)	863	96	60.3	+	1.59	3.1e-05	0.00495
negative regulation of multicellular organismal process (GO:0051241)	1235	137	86.3	+	1.59	4.64e-07	0.00014
central nervous system development (GO:0007417)	1019	112	71.2	+	1.57	1.04e-05	0.002
regulation of multicellular organismal development (GO:2000026)	2099	229	146.67	+	1.56	1.39e-10	1.01e-07
regulation of transcription, DNA-templated (GO:0006355)	3435	370	240.03	+	1.54	7.95e-17	4.23e-13
regulation of nucleic acid-templated transcription (GO:1903506)	3505	377	244.92	+	1.54	5.4e-17	8.62e-13
regulation of RNA biosynthetic process (GO:2001141)	3510	377	245.27	+	1.54	5.68e-17	4.53e-13
regulation of transcription by RNA polymerase II (GO:0006357)	2193	234	153.24	+	1.53	5.3e-10	3.14e-07
neurogenesis (GO:0022008)	1686	178	117.81	+	1.51	1.86e-07	6.44e-05
generation of neurons (GO:0048699)	1582	167	110.55	+	1.51	5.37e-07	0.000159
positive regulation of cell differentiation (GO:0045597)	1005	106	70.23	+	1.51	8.13e-05	0.0116
negative regulation of gene expression (GO:0010629)	1966	206	137.38	+	1.5	2.78e-08	1.14e-05
positive regulation of transcription, DNA-templated (GO:0045893)	1600	166	111.8	+	1.48	1.33e-06	0.000343
anatomical structure formation involved in morphogenesis (GO:0048646)	897	93	62.68	+	1.48	0.000368	0.0408
regulation of RNA metabolic process (GO:0051252)	3781	392	264.2	+	1.48	2.23e-15	5.94e-12
positive regulation of transcription by RNA polymerase II (GO:0045944)	1259	130	87.97	+	1.48	3.1e-05	0.005
positive regulation of nucleic acid-templated transcription (GO:1903508)	1694	174	118.37	+	1.47	1.49e-06	0.000372
positive regulation of RNA biosynthetic process (GO:1902680)	1695	174	118.44	+	1.47	1.5e-06	0.000368
positive regulation of RNA metabolic process (GO:0051254)	1784	183	124.66	+	1.47	7.76e-07	0.000221
regulation of developmental process (GO:0050793)	2663	273	186.08	+	1.47	5.72e-10	3.15e-07
chromosome organization (GO:0051276)	1054	108	73.65	+	1.47	0.00019	0.0236
regulation of nucleobase-containing compound metabolic process (GO:0019219)	4041	414	282.37	+	1.47	1.22e-15	3.9e-12
negative regulation of nitrogen compound metabolic process (GO:0051172)	2409	246	168.33	+	1.46	6.8e-09	3.19e-06
regulation of cellular macromolecule biosynthetic process (GO:2000112)	3903	398	272.73	+	1.46	1.11e-14	2.22e-11
negative regulation of cellular metabolic process (GO:0031324)	2607	264	182.17	+	1.45	3.11e-09	1.5e-06
regulation of biosynthetic process (GO:0009889)	4276	433	298.79	+	1.45	1.19e-15	4.74e-12
regulation of macromolecule biosynthetic process (GO:0010556)	4046	409	282.72	+	1.45	1.45e-14	2.57e-11
regulation of cellular biosynthetic process (GO:0031326)	4195	422	293.13	+	1.44	8.68e-15	1.98e-11
positive regulation of developmental process (GO:0051094)	1402	140	97.97	+	1.43	5.9e-05	0.00872
anatomical structure morphogenesis (GO:0009653)	2189	218	152.96	+	1.43	3.75e-07	0.00012
positive regulation of nucleobase-containing compound metabolic process (GO:0045935)	1952	194	136.4	+	1.42	2.09e-06	0.000498
defense response (GO:0006952)	1424	140	99.5	+	1.41	0.000127	0.0169
negative regulation of macromolecule metabolic process (GO:0010605)	2846	279	198.87	+	1.4	2.14e-08	8.97e-06
nervous system development (GO:0007399)	2422	237	169.24	+	1.4	3.88e-07	0.000119
negative regulation of metabolic process (GO:0009892)	3098	302	216.48	+	1.4	7.21e-09	3.29e-06
regulation of gene expression (GO:0010468)	4873	473	340.51	+	1.39	2.65e-14	4.24e-11
positive regulation of biosynthetic process (GO:0009891)	2099	203	146.67	+	1.38	6.51e-06	0.00137
response to endogenous stimulus (GO:0009719)	1458	141	101.88	+	1.38	0.000228	0.0278
regulation of multicellular organismal process (GO:0051239)	3237	311	226.19	+	1.37	1.62e-08	7.2e-06
positive regulation of macromolecule biosynthetic process (GO:0010557)	1972	189	137.8	+	1.37	2.41e-05	0.00409
tissue development (GO:0009888)	1774	170	123.96	+	1.37	7.83e-05	0.0113
positive regulation of multicellular organismal process (GO:0051240)	1788	170	124.94	+	1.36	0.000102	0.0142
positive regulation of cellular biosynthetic process (GO:0031328)	2066	195	144.37	+	1.35	4.24e-05	0.00638
regulation of cell population proliferation (GO:0042127)	1668	157	116.55	+	1.35	0.000301	0.0351
positive regulation of gene expression (GO:0010628)	2363	219	165.12	+	1.33	3.85e-05	0.00585
regulation of primary metabolic process (GO:0080090)	6088	564	425.41	+	1.33	6.97e-14	1.01e-10
response to organic substance (GO:0010033)	3040	279	212.43	+	1.31	4.69e-06	0.00101
cellular response to organic substance (GO:0071310)	2378	218	166.17	+	1.31	6.99e-05	0.0102
regulation of nitrogen compound metabolic process (GO:0051171)	5895	540	411.92	+	1.31	2.78e-12	3.17e-09
regulation of macromolecule metabolic process (GO:0060255)	6474	587	452.38	+	1.3	6.66e-13	8.18e-10
regulation of cellular metabolic process (GO:0031323)	6299	567	440.15	+	1.29	8.68e-12	9.24e-09
negative regulation of cellular process (GO:0048523)	4873	438	340.51	+	1.29	1.67e-08	7.21e-06
regulation of metabolic process (GO:0019222)	7021	630	490.6	+	1.28	2.89e-13	3.84e-10
response to external stimulus (GO:0009605)	2526	224	176.51	+	1.27	0.000386	0.0419
negative regulation of biological process (GO:0048519)	5530	484	386.42	+	1.25	5.18e-08	2.07e-05
positive regulation of cellular metabolic process (GO:0031325)	3452	301	241.21	+	1.25	7.73e-05	0.0112
positive regulation of nitrogen compound metabolic process (GO:0051173)	3274	285	228.78	+	1.25	0.000157	0.0201
positive regulation of metabolic process (GO:0009893)	3920	341	273.92	+	1.24	2.54e-05	0.00423
system development (GO:0048731)	4490	389	313.75	+	1.24	6.89e-06	0.00143
positive regulation of macromolecule metabolic process (GO:0010604)	3621	313	253.02	+	1.24	0.000104	0.0145
multicellular organism development (GO:0007275)	5086	436	355.39	+	1.23	3.81e-06	0.000857
cell differentiation (GO:0030154)	3761	322	262.81	+	1.23	0.000152	0.0195
cellular developmental process (GO:0048869)	3815	325	266.58	+	1.22	0.00019	0.0237
anatomical structure development (GO:0048856)	5478	461	382.78	+	1.2	1.14e-05	0.00211
developmental process (GO:0032502)	5935	491	414.72	+	1.18	2.75e-05	0.00449
regulation of cellular process (GO:0050794)	11160	905	779.82	+	1.16	1.83e-10	1.27e-07
regulation of biological process (GO:0050789)	11714	948	818.54	+	1.16	2.73e-11	2.3e-08
positive regulation of biological process (GO:0048518)	6306	506	440.64	+	1.15	0.00037	0.0407
biological regulation (GO:0065007)	12390	992	865.77	+	1.15	4.24e-11	3.38e-08
multicellular organismal process (GO:0032501)	7109	569	496.75	+	1.15	0.000132	0.0174
sensory perception of chemical stimulus (GO:0007606)	540	14	37.73	-	0.37	2.45e-05	0.00412
detection of stimulus involved in sensory perception (GO:0050906)	549	13	38.36	-	0.34	5.57e-06	0.00119
detection of chemical stimulus (GO:0009593)	521	12	36.41	-	0.33	7.3e-06	0.00147
detection of chemical stimulus involved in sensory perception (GO:0050907)	484	9	33.82	-	0.27	1.21e-06	0.000333
sensory perception of smell (GO:0007608)	468	8	32.7	-	0.24	7.6e-07	0.000221
detection of chemical stimulus involved in sensory perception of smell (GO:0050911)	439	6	30.68	-	0.2	1.82e-07	6.47e-05
Downregulated GO
Analysis Type:	PANTHER Overrepresentation Test (Released 20200407)
Annotation Version and Release Date:	GO Ontology database DOI: 10.5281/zenodo.3873405 Released 2020-06-01
Analyzed List:	upload_1 (Homo sapiens)
Reference List:	Homo sapiens (all genes in database)
Test Type:	FISHER
Correction:	FDR
GO biological process complete	Homo sapiens - REFLIST (20851)	upload_1 (1646)	upload_1 (expected)	upload_1 (over/under)	upload_1 (fold Enrichment)	upload_1 (raw P-value)	upload_1 (FDR)
mitochondrial electron transport, NADH to ubiquinone (GO:0006120)	49	25	3.87	+	6.46	3.56e-11	2.37e-08
NADH dehydrogenase complex assembly (GO:0010257)	66	28	5.21	+	5.37	7.28e-11	4.65e-08
mitochondrial respiratory chain complex I assembly (GO:0032981)	66	28	5.21	+	5.37	7.28e-11	4.47e-08
ATP synthesis coupled electron transport (GO:0042773)	89	37	7.03	+	5.27	1.1e-13	1.6e-10
mitochondrial ATP synthesis coupled electron transport (GO:0042775)	88	36	6.95	+	5.18	3.45e-13	4.24e-10
calcium-independent cell-cell adhesion via plasma membrane cell-adhesion molecules (GO:0016338)	21	8	1.66	+	4.83	0.000862	0.0486
respiratory electron transport chain (GO:0022904)	108	41	8.53	+	4.81	5.99e-14	1.06e-10
oxidative phosphorylation (GO:0006119)	119	44	9.39	+	4.68	1.55e-14	4.12e-11
mitochondrial respiratory chain complex assembly (GO:0033108)	100	32	7.89	+	4.05	1.16e-09	5.44e-07
purine ribonucleoside monophosphate metabolic process (GO:0009167)	36	11	2.84	+	3.87	0.000464	0.0301
cellular respiration (GO:0045333)	158	48	12.47	+	3.85	4.28e-13	4.88e-10
maintenance of protein localization in organelle (GO:0072595)	43	13	3.39	+	3.83	0.000159	0.0128
purine nucleoside monophosphate metabolic process (GO:0009126)	39	11	3.08	+	3.57	0.000813	0.0467
inner mitochondrial membrane organization (GO:0007007)	50	14	3.95	+	3.55	0.000177	0.0139
electron transport chain (GO:0022900)	176	49	13.89	+	3.53	3.57e-12	3e-09
positive regulation of extrinsic apoptotic signaling pathway (GO:2001238)	52	14	4.1	+	3.41	0.000249	0.0186
regulation of morphogenesis of a branching structure (GO:0060688)	57	15	4.5	+	3.33	0.000187	0.0145
regulation of endocrine process (GO:0044060)	46	12	3.63	+	3.3	0.000857	0.0485
positive regulation of interleukin-8 production (GO:0032757)	55	14	4.34	+	3.22	0.000405	0.0276
positive regulation of fibroblast proliferation (GO:0048146)	52	13	4.1	+	3.17	0.000744	0.0437
mitochondrial translational elongation (GO:0070125)	88	22	6.95	+	3.17	1.31e-05	0.00155
mitochondrial translational termination (GO:0070126)	89	22	7.03	+	3.13	1.53e-05	0.00174
ATP metabolic process (GO:0046034)	207	50	16.34	+	3.06	1.61e-10	9.2e-08
maintenance of protein location in cell (GO:0032507)	67	16	5.29	+	3.03	0.000298	0.0216
positive regulation of blood vessel diameter (GO:0097755)	59	14	4.66	+	3.01	0.000736	0.0433
translational termination (GO:0006415)	97	23	7.66	+	3	1.75e-05	0.00192
nucleoside monophosphate metabolic process (GO:0009123)	72	17	5.68	+	2.99	0.00022	0.0167
translational elongation (GO:0006414)	124	29	9.79	+	2.96	1.88e-06	0.000327
purine nucleoside triphosphate metabolic process (GO:0009144)	69	16	5.45	+	2.94	0.000395	0.0272
energy derivation by oxidation of organic compounds (GO:0015980)	228	52	18	+	2.89	4.04e-10	2.01e-07
maintenance of location in cell (GO:0051651)	95	21	7.5	+	2.8	9.5e-05	0.00824
regulation of fibroblast proliferation (GO:0048145)	83	18	6.55	+	2.75	0.000357	0.0252
regulation of endothelial cell proliferation (GO:0001936)	134	29	10.58	+	2.74	1.09e-05	0.00134
positive regulation of endothelial cell proliferation (GO:0001938)	94	20	7.42	+	2.7	0.000215	0.0164
positive regulation of angiogenesis (GO:0045766)	171	36	13.5	+	2.67	1.15e-06	0.000223
tissue migration (GO:0090130)	97	20	7.66	+	2.61	0.000441	0.0296
mitochondrial translation (GO:0032543)	113	23	8.92	+	2.58	0.000165	0.0131
cellular protein complex disassembly (GO:0043624)	139	28	10.97	+	2.55	3.38e-05	0.0034
regulation of extrinsic apoptotic signaling pathway (GO:2001236)	161	32	12.71	+	2.52	1.76e-05	0.00192
purine ribonucleotide biosynthetic process (GO:0009152)	151	30	11.92	+	2.52	2.16e-05	0.0023
positive regulation of cell-substrate adhesion (GO:0010811)	126	25	9.95	+	2.51	0.000109	0.00921
positive regulation of reactive oxygen species metabolic process (GO:2000379)	102	20	8.05	+	2.48	0.00063	0.0384
antimicrobial humoral immune response mediated by antimicrobial peptide (GO:0061844)	103	20	8.13	+	2.46	0.000684	0.0412
positive regulation of vasculature development (GO:1904018)	191	37	15.08	+	2.45	4.46e-06	0.000665
regulation of morphogenesis of an epithelium (GO:1905330)	182	35	14.37	+	2.44	9.32e-06	0.00123
nucleobase-containing small molecule biosynthetic process (GO:0034404)	110	21	8.68	+	2.42	0.000584	0.0363
purine nucleotide biosynthetic process (GO:0006164)	163	31	12.87	+	2.41	3.76e-05	0.00371
nephron development (GO:0072006)	127	24	10.03	+	2.39	0.000386	0.0269
negative regulation of extrinsic apoptotic signaling pathway (GO:2001237)	106	20	8.37	+	2.39	0.000888	0.0499
ribosome biogenesis (GO:0042254)	335	62	26.45	+	2.34	1.41e-08	4.26e-06
generation of precursor metabolites and energy (GO:0006091)	412	76	32.52	+	2.34	3.32e-10	1.77e-07
purine-containing compound biosynthetic process (GO:0072522)	174	32	13.74	+	2.33	6.44e-05	0.00597
ribonucleotide biosynthetic process (GO:0009260)	164	30	12.95	+	2.32	0.000128	0.0105
rRNA processing (GO:0006364)	259	47	20.45	+	2.3	1.24e-06	0.00023
osteoblast differentiation (GO:0001649)	127	23	10.03	+	2.29	0.000714	0.0424
angiogenesis (GO:0001525)	321	58	25.34	+	2.29	7.84e-08	1.92e-05
ribose phosphate biosynthetic process (GO:0046390)	172	31	13.58	+	2.28	0.000104	0.00889
cell-cell junction assembly (GO:0007043)	128	23	10.1	+	2.28	0.000762	0.0442
mitochondrial gene expression (GO:0140053)	140	25	11.05	+	2.26	0.000456	0.03
positive regulation of epithelial cell migration (GO:0010634)	146	26	11.53	+	2.26	0.000544	0.0342
rRNA metabolic process (GO:0016072)	270	48	21.31	+	2.25	1.9e-06	0.000326
positive regulation of chemotaxis (GO:0050921)	147	26	11.6	+	2.24	0.000562	0.0352
regulation of angiogenesis (GO:0045765)	307	54	24.23	+	2.23	5.98e-07	0.000126
blood vessel morphogenesis (GO:0048514)	415	72	32.76	+	2.2	1e-08	3.34e-06
mesenchymal cell differentiation (GO:0048762)	156	27	12.31	+	2.19	0.000483	0.0311
regulation of animal organ morphogenesis (GO:2000027)	260	45	20.52	+	2.19	6.54e-06	0.000916
regulation of cell-substrate adhesion (GO:0010810)	214	37	16.89	+	2.19	4.29e-05	0.00415
maintenance of location (GO:0051235)	166	28	13.1	+	2.14	0.000704	0.0421
positive regulation of binding (GO:0051099)	178	30	14.05	+	2.14	0.000391	0.027
regulation of epithelial cell migration (GO:0010632)	226	38	17.84	+	2.13	6.49e-05	0.00598
cellular response to lipopolysaccharide (GO:0071222)	186	31	14.68	+	2.11	0.000327	0.0234
negative regulation of cell migration (GO:0030336)	266	44	21	+	2.1	2.27e-05	0.00238
negative regulation of cellular component movement (GO:0051271)	315	52	24.87	+	2.09	4.08e-06	0.000615
regulation of vasculature development (GO:1901342)	340	56	26.84	+	2.09	2.07e-06	0.000347
nucleoside phosphate biosynthetic process (GO:1901293)	249	41	19.66	+	2.09	5.33e-05	0.00507
ribonucleoprotein complex biogenesis (GO:0022613)	468	77	36.94	+	2.08	2.42e-08	6.66e-06
blood vessel development (GO:0001568)	505	83	39.87	+	2.08	7.24e-09	2.75e-06
negative regulation of cell motility (GO:2000146)	281	46	22.18	+	2.07	2.22e-05	0.00235
DNA replication (GO:0006260)	214	35	16.89	+	2.07	0.000193	0.0149
cellular response to molecule of bacterial origin (GO:0071219)	196	32	15.47	+	2.07	0.000444	0.0297
positive regulation of epithelial cell proliferation (GO:0050679)	196	32	15.47	+	2.07	0.000444	0.0295
response to reactive oxygen species (GO:0000302)	196	32	15.47	+	2.07	0.000444	0.0294
nucleotide biosynthetic process (GO:0009165)	245	40	19.34	+	2.07	7.61e-05	0.00675
response to virus (GO:0009615)	288	47	22.74	+	2.07	1.75e-05	0.00194
response to lipopolysaccharide (GO:0032496)	319	52	25.18	+	2.06	6.96e-06	0.000966
negative regulation of locomotion (GO:0040013)	313	51	24.71	+	2.06	9.25e-06	0.00123
regulation of blood pressure (GO:0008217)	185	30	14.6	+	2.05	0.000821	0.047
response to hypoxia (GO:0001666)	347	56	27.39	+	2.04	4.08e-06	0.00062
vasculature development (GO:0001944)	528	85	41.68	+	2.04	9.99e-09	3.39e-06
mitochondrion organization (GO:0007005)	460	74	36.31	+	2.04	1.21e-07	2.83e-05
cardiovascular system development (GO:0072358)	537	86	42.39	+	2.03	1.2e-08	3.7e-06
positive regulation of cell migration (GO:0030335)	525	84	41.44	+	2.03	2.11e-08	6.01e-06
regulation of leukocyte migration (GO:0002685)	214	34	16.89	+	2.01	0.000487	0.0311
protein-containing complex disassembly (GO:0032984)	227	36	17.92	+	2.01	0.000287	0.0209
cell chemotaxis (GO:0060326)	202	32	15.95	+	2.01	0.00057	0.0356
response to decreased oxygen levels (GO:0036293)	360	57	28.42	+	2.01	6.02e-06	0.000858
positive regulation of cell motility (GO:2000147)	550	87	43.42	+	2	1.75e-08	5.16e-06
vascular process in circulatory system (GO:0003018)	260	41	20.52	+	2	0.000122	0.0101
negative regulation of secretion by cell (GO:1903531)	203	32	16.03	+	2	0.0006	0.037
regulation of epithelial cell proliferation (GO:0050678)	344	54	27.16	+	1.99	1e-05	0.00128
translation (GO:0006412)	390	61	30.79	+	1.98	3.65e-06	0.00056
positive regulation of locomotion (GO:0040017)	565	88	44.6	+	1.97	2.64e-08	7.16e-06
positive regulation of cellular component movement (GO:0051272)	566	88	44.68	+	1.97	2.73e-08	7.15e-06
negative regulation of apoptotic signaling pathway (GO:2001234)	232	36	18.31	+	1.97	0.000361	0.0254
response to molecule of bacterial origin (GO:0002237)	337	52	26.6	+	1.95	2.91e-05	0.00297
response to oxygen levels (GO:0070482)	385	59	30.39	+	1.94	7.95e-06	0.00109
apoptotic signaling pathway (GO:0097190)	288	44	22.74	+	1.94	0.000116	0.00974
ossification (GO:0001503)	265	40	20.92	+	1.91	0.000336	0.0239
peptide biosynthetic process (GO:0043043)	415	62	32.76	+	1.89	1.06e-05	0.00133
purine nucleotide metabolic process (GO:0006163)	336	50	26.52	+	1.89	0.0001	0.00863
tube morphogenesis (GO:0035239)	667	99	52.65	+	1.88	2.66e-08	7.08e-06
purine ribonucleotide metabolic process (GO:0009150)	310	46	24.47	+	1.88	0.000186	0.0146
ncRNA processing (GO:0034470)	432	63	34.1	+	1.85	1.61e-05	0.00182
purine-containing compound metabolic process (GO:0072521)	371	54	29.29	+	1.84	6.82e-05	0.00618
renal system development (GO:0072001)	283	41	22.34	+	1.84	0.00054	0.0341
regulation of apoptotic signaling pathway (GO:2001233)	408	59	32.21	+	1.83	4.44e-05	0.00427
nucleotide metabolic process (GO:0009117)	441	63	34.81	+	1.81	2.85e-05	0.00295
ribose phosphate metabolic process (GO:0019693)	336	48	26.52	+	1.81	0.000324	0.0233
nucleoside phosphate metabolic process (GO:0006753)	449	64	35.44	+	1.81	3.22e-05	0.00325
response to oxidative stress (GO:0006979)	395	56	31.18	+	1.8	0.000107	0.00913
ribonucleotide metabolic process (GO:0009259)	325	46	25.66	+	1.79	0.000403	0.0276
regulation of cell migration (GO:0030334)	877	124	69.23	+	1.79	5.75e-09	2.29e-06
tube development (GO:0035295)	863	122	68.13	+	1.79	9.11e-09	3.16e-06
cellular response to growth factor stimulus (GO:0071363)	502	70	39.63	+	1.77	2.07e-05	0.00221
ncRNA metabolic process (GO:0034660)	525	73	41.44	+	1.76	1.51e-05	0.00174
peptide metabolic process (GO:0006518)	534	74	42.15	+	1.76	1.7e-05	0.0019
regulation of cell motility (GO:2000145)	940	130	74.2	+	1.75	8.36e-09	3.03e-06
nucleobase-containing small molecule metabolic process (GO:0055086)	535	73	42.23	+	1.73	2.59e-05	0.00271
extracellular matrix organization (GO:0030198)	361	49	28.5	+	1.72	0.000732	0.0433
extracellular structure organization (GO:0043062)	362	49	28.58	+	1.71	0.000748	0.0437
response to wounding (GO:0009611)	533	72	42.08	+	1.71	4.74e-05	0.00454
amide biosynthetic process (GO:0043604)	541	73	42.71	+	1.71	3.9e-05	0.00382
regulation of locomotion (GO:0040012)	980	132	77.36	+	1.71	3.12e-08	7.91e-06
regulation of cellular component movement (GO:0051270)	1025	138	80.91	+	1.71	1.17e-08	3.67e-06
inflammatory response (GO:0006954)	513	69	40.5	+	1.7	6.97e-05	0.00629
circulatory system development (GO:0072359)	880	118	69.47	+	1.7	2.01e-07	4.58e-05
response to growth factor (GO:0070848)	531	71	41.92	+	1.69	6.54e-05	0.00596
carbohydrate derivative biosynthetic process (GO:1901137)	611	81	48.23	+	1.68	2.89e-05	0.00297
positive regulation of cell adhesion (GO:0045785)	430	57	33.94	+	1.68	0.000407	0.0277
cellular protein-containing complex assembly (GO:0034622)	823	109	64.97	+	1.68	9.19e-07	0.000181
circulatory system process (GO:0003013)	491	65	38.76	+	1.68	0.000186	0.0145
regulation of anatomical structure morphogenesis (GO:0022603)	1112	146	87.78	+	1.66	2.03e-08	5.9e-06
positive regulation of cytokine production (GO:0001819)	465	61	36.71	+	1.66	0.000345	0.0245
wound healing (GO:0042060)	435	57	34.34	+	1.66	0.000589	0.0364
positive regulation of cell population proliferation (GO:0008284)	935	122	73.81	+	1.65	4.36e-07	9.53e-05
regulation of body fluid levels (GO:0050878)	506	66	39.94	+	1.65	0.000232	0.0175
positive regulation of response to external stimulus (GO:0032103)	518	67	40.89	+	1.64	0.00027	0.0198
oxidation-reduction process (GO:0055114)	958	123	75.63	+	1.63	8.04e-07	0.000162
positive regulation of cell death (GO:0010942)	710	91	56.05	+	1.62	3.03e-05	0.00308
cytokine-mediated signaling pathway (GO:0019221)	696	89	54.94	+	1.62	3.51e-05	0.0035
cellular response to cytokine stimulus (GO:0071345)	1034	132	81.63	+	1.62	4.34e-07	9.63e-05
organonitrogen compound biosynthetic process (GO:1901566)	1415	180	111.7	+	1.61	3.2e-09	1.42e-06
negative regulation of apoptotic process (GO:0043066)	906	115	71.52	+	1.61	3.49e-06	0.00054
negative regulation of programmed cell death (GO:0043069)	923	117	72.86	+	1.61	3.15e-06	0.000498
positive regulation of apoptotic process (GO:0043065)	652	82	51.47	+	1.59	0.000124	0.0102
RNA processing (GO:0006396)	919	115	72.55	+	1.59	5.56e-06	0.0008
positive regulation of programmed cell death (GO:0043068)	658	82	51.94	+	1.58	0.000175	0.0138
response to cytokine (GO:0034097)	1124	140	88.73	+	1.58	6.6e-07	0.000135
cellular response to lipid (GO:0071396)	530	66	41.84	+	1.58	0.000764	0.0441
response to lipid (GO:0033993)	871	108	68.76	+	1.57	1.79e-05	0.00195
positive regulation of cell development (GO:0010720)	565	70	44.6	+	1.57	0.000627	0.0384
protein-containing complex subunit organization (GO:0043933)	1544	191	121.88	+	1.57	7.1e-09	2.76e-06
cellular amide metabolic process (GO:0043603)	796	98	62.84	+	1.56	5.87e-05	0.00548
negative regulation of cell death (GO:0060548)	1016	125	80.2	+	1.56	4.84e-06	0.000715
mitotic cell cycle (GO:0000278)	761	92	60.07	+	1.53	0.000165	0.0131
apoptotic process (GO:0006915)	910	110	71.84	+	1.53	3.54e-05	0.00351
regulation of apoptotic process (GO:0042981)	1557	187	122.91	+	1.52	7.25e-08	1.81e-05
phosphorylation (GO:0016310)	1285	154	101.44	+	1.52	1.35e-06	0.000248
regulation of programmed cell death (GO:0043067)	1579	189	124.65	+	1.52	8.68e-08	2.1e-05
regulation of cell death (GO:0010941)	1707	204	134.75	+	1.51	2.4e-08	6.71e-06
regulation of cell adhesion (GO:0030155)	720	86	56.84	+	1.51	0.000419	0.0284
response to abiotic stimulus (GO:0009628)	1174	140	92.68	+	1.51	5.44e-06	0.000789
response to hormone (GO:0009725)	850	101	67.1	+	1.51	0.000163	0.0131
protein-containing complex assembly (GO:0065003)	1300	154	102.62	+	1.5	2.55e-06	0.000411
negative regulation of cell population proliferation (GO:0008285)	701	83	55.34	+	1.5	0.000764	0.0442
cellular component biogenesis (GO:0044085)	2641	312	208.48	+	1.5	4.22e-12	3.21e-09
regulation of cytokine production (GO:0001817)	739	87	58.34	+	1.49	0.000631	0.0383
cellular nitrogen compound biosynthetic process (GO:0044271)	1657	195	130.81	+	1.49	1.29e-07	2.99e-05
regulation of peptide transport (GO:0090087)	793	93	62.6	+	1.49	0.00046	0.0301
carbohydrate derivative metabolic process (GO:1901135)	1011	118	79.81	+	1.48	8.04e-05	0.00706
symbiotic process (GO:0044403)	884	103	69.78	+	1.48	0.000273	0.02
cell migration (GO:0016477)	972	113	76.73	+	1.47	0.000126	0.0103
gene expression (GO:0010467)	2172	252	171.46	+	1.47	4.03e-09	1.69e-06
anatomical structure formation involved in morphogenesis (GO:0048646)	897	104	70.81	+	1.47	0.0003	0.0217
regulation of establishment of protein localization (GO:0070201)	786	91	62.05	+	1.47	0.000714	0.0425
organic cyclic compound biosynthetic process (GO:1901362)	1323	152	104.44	+	1.46	1.32e-05	0.00155
response to oxygen-containing compound (GO:1901700)	1604	184	126.62	+	1.45	1.61e-06	0.000286
response to endogenous stimulus (GO:0009719)	1458	167	115.1	+	1.45	6.3e-06	0.000889
regulation of cell population proliferation (GO:0042127)	1668	191	131.67	+	1.45	1.22e-06	0.000228
response to organic substance (GO:0010033)	3040	347	239.98	+	1.45	1.1e-11	7.66e-09
negative regulation of cell communication (GO:0010648)	1429	163	112.81	+	1.44	1.04e-05	0.00132
cell activation (GO:0001775)	1071	122	84.55	+	1.44	0.000155	0.0126
negative regulation of signaling (GO:0023057)	1432	163	113.04	+	1.44	1.06e-05	0.00133
leukocyte activation (GO:0045321)	923	105	72.86	+	1.44	0.000461	0.0301
cellular response to organic substance (GO:0071310)	2378	270	187.72	+	1.44	7.44e-09	2.76e-06
cellular macromolecule biosynthetic process (GO:0034645)	1714	194	135.3	+	1.43	1.66e-06	0.000292
macromolecule biosynthetic process (GO:0009059)	1772	200	139.88	+	1.43	1.48e-06	0.000268
organic cyclic compound metabolic process (GO:1901360)	3273	369	258.37	+	1.43	8.1e-12	5.88e-09
small molecule metabolic process (GO:0044281)	1741	196	137.44	+	1.43	2.41e-06	0.000396
negative regulation of signal transduction (GO:0009968)	1290	145	101.83	+	1.42	6.5e-05	0.00596
heterocycle biosynthetic process (GO:0018130)	1175	132	92.76	+	1.42	0.000152	0.0124
heterocycle metabolic process (GO:0046483)	2991	336	236.11	+	1.42	1.51e-10	8.9e-08
cellular nitrogen compound metabolic process (GO:0034641)	3450	387	272.35	+	1.42	4.06e-12	3.24e-09
positive regulation of multicellular organismal process (GO:0051240)	1788	200	141.15	+	1.42	2.54e-06	0.000414
response to stress (GO:0006950)	3654	408	288.45	+	1.41	1.42e-12	1.34e-09
negative regulation of response to stimulus (GO:0048585)	1837	204	145.01	+	1.41	3.33e-06	0.000521
cellular aromatic compound metabolic process (GO:0006725)	3039	337	239.9	+	1.4	6.18e-10	2.99e-07
positive regulation of signal transduction (GO:0009967)	1661	184	131.12	+	1.4	1.11e-05	0.00135
aromatic compound biosynthetic process (GO:0019438)	1183	131	93.39	+	1.4	0.000248	0.0186
nucleobase-containing compound biosynthetic process (GO:0034654)	1102	122	86.99	+	1.4	0.000451	0.0297
positive regulation of developmental process (GO:0051094)	1402	155	110.68	+	1.4	7.96e-05	0.00702
programmed cell death (GO:0012501)	1042	115	82.26	+	1.4	0.00075	0.0437
organic substance biosynthetic process (GO:1901576)	2873	317	226.8	+	1.4	3.87e-09	1.67e-06
cell death (GO:0008219)	1079	119	85.18	+	1.4	0.000605	0.0371
cellular response to stress (GO:0033554)	1761	194	139.02	+	1.4	9.83e-06	0.00128
biosynthetic process (GO:0009058)	2929	322	231.22	+	1.39	4.11e-09	1.68e-06
nucleobase-containing compound metabolic process (GO:0006139)	2804	308	221.35	+	1.39	1.03e-08	3.34e-06
cellular component assembly (GO:0022607)	2379	261	187.8	+	1.39	2.16e-07	4.86e-05
interspecies interaction between organisms (GO:0044419)	2073	227	163.64	+	1.39	2.08e-06	0.000345
phosphorus metabolic process (GO:0006793)	2167	237	171.07	+	1.39	1.17e-06	0.000222
cellular response to chemical stimulus (GO:0070887)	2941	321	232.17	+	1.38	8.37e-09	2.97e-06
cellular biosynthetic process (GO:0044249)	2759	301	217.8	+	1.38	3e-08	7.71e-06
localization of cell (GO:0051674)	1100	120	86.84	+	1.38	0.00083	0.0473
cell motility (GO:0048870)	1100	120	86.84	+	1.38	0.00083	0.0472
positive regulation of protein metabolic process (GO:0051247)	1733	189	136.8	+	1.38	1.98e-05	0.00213
positive regulation of cell communication (GO:0010647)	1900	207	149.99	+	1.38	8.6e-06	0.00115
phosphate-containing compound metabolic process (GO:0006796)	2140	233	168.93	+	1.38	1.92e-06	0.000325
positive regulation of signaling (GO:0023056)	1908	207	150.62	+	1.37	1.09e-05	0.00135
intracellular signal transduction (GO:0035556)	1652	179	130.41	+	1.37	5.42e-05	0.00512
positive regulation of cellular protein metabolic process (GO:0032270)	1620	175	127.88	+	1.37	7e-05	0.00628
response to other organism (GO:0051707)	1418	151	111.94	+	1.35	0.000427	0.0288
response to external biotic stimulus (GO:0043207)	1420	151	112.1	+	1.35	0.000513	0.0326
response to biotic stimulus (GO:0009607)	1452	154	114.62	+	1.34	0.000486	0.0312
nucleic acid metabolic process (GO:0090304)	2292	242	180.93	+	1.34	9.75e-06	0.00128
RNA metabolic process (GO:0016070)	1692	178	133.57	+	1.33	0.000241	0.0182
regulation of multicellular organismal development (GO:2000026)	2099	220	165.7	+	1.33	4.28e-05	0.00417
regulation of developmental process (GO:0050793)	2663	276	210.22	+	1.31	7.13e-06	0.000981
regulation of signal transduction (GO:0009966)	3147	325	248.43	+	1.31	1.15e-06	0.000221
cellular component organization or biogenesis (GO:0071840)	5878	605	464.02	+	1.3	4.97e-13	5.29e-10
regulation of multicellular organismal process (GO:0051239)	3237	330	255.53	+	1.29	2.56e-06	0.000408
regulation of localization (GO:0032879)	2846	290	224.67	+	1.29	1.48e-05	0.00172
regulation of cell differentiation (GO:0045595)	1876	191	148.09	+	1.29	0.000632	0.0382
regulation of cell communication (GO:0010646)	3625	369	286.16	+	1.29	5.72e-07	0.000122
regulation of protein metabolic process (GO:0051246)	2851	290	225.06	+	1.29	1.51e-05	0.00174
regulation of signaling (GO:0023051)	3664	371	289.24	+	1.28	8.94e-07	0.000178
regulation of cellular protein metabolic process (GO:0032268)	2672	270	210.93	+	1.28	5.55e-05	0.00521
cellular component organization (GO:0016043)	5658	562	446.65	+	1.26	2.06e-09	9.39e-07
cellular metabolic process (GO:0044237)	7796	773	615.42	+	1.26	2.72e-14	6.2e-11
response to external stimulus (GO:0009605)	2526	250	199.41	+	1.25	0.00039	0.0271
metabolic process (GO:0008152)	8585	835	677.71	+	1.23	5.67e-14	1.13e-10
nitrogen compound metabolic process (GO:0006807)	7114	690	561.59	+	1.23	2.88e-10	1.59e-07
response to chemical (GO:0042221)	4423	427	349.16	+	1.22	1.11e-05	0.00134
negative regulation of cellular process (GO:0048523)	4873	468	384.68	+	1.22	5.4e-06	0.000791
organic substance metabolic process (GO:0071704)	8021	763	633.19	+	1.21	3.97e-10	2.04e-07
positive regulation of macromolecule metabolic process (GO:0010604)	3621	343	285.85	+	1.2	0.000471	0.0305
system development (GO:0048731)	4490	425	354.45	+	1.2	7.21e-05	0.00643
regulation of response to stimulus (GO:0048583)	4371	413	345.05	+	1.2	0.000117	0.0098
macromolecule metabolic process (GO:0043170)	6354	600	501.59	+	1.2	6.02e-07	0.000125
negative regulation of biological process (GO:0048519)	5530	521	436.54	+	1.19	8.59e-06	0.00116
organonitrogen compound metabolic process (GO:1901564)	5421	509	427.94	+	1.19	1.68e-05	0.00189
positive regulation of cellular process (GO:0048522)	5737	537	452.88	+	1.19	1.23e-05	0.00148
primary metabolic process (GO:0044238)	7588	709	599	+	1.18	9.3e-08	2.22e-05
multicellular organism development (GO:0007275)	5086	474	401.49	+	1.18	8.83e-05	0.0077
positive regulation of biological process (GO:0048518)	6306	585	497.8	+	1.18	9.88e-06	0.00127
cellular response to stimulus (GO:0051716)	6610	609	521.8	+	1.17	1.28e-05	0.00152
anatomical structure development (GO:0048856)	5478	500	432.44	+	1.16	0.000361	0.0253
cellular macromolecule metabolic process (GO:0044260)	5183	472	409.15	+	1.15	0.000686	0.0412
developmental process (GO:0032502)	5935	539	468.52	+	1.15	0.000263	0.0194
localization (GO:0051179)	5845	528	461.41	+	1.14	0.000525	0.0333
cellular process (GO:0009987)	15430	1379	1218.06	+	1.13	5.98e-20	9.54e-16
response to stimulus (GO:0050896)	8523	754	672.81	+	1.12	0.000106	0.00902
biological_process (GO:0008150)	17912	1519	1413.99	+	1.07	1.09e-14	4.36e-11
nervous system process (GO:0050877)	1412	62	111.46	-	0.56	4.68e-07	0.000101
Unclassified (UNCLASSIFIED)	2939	127	232.01	-	0.55	1.09e-14	3.49e-11
immune response-regulating cell surface receptor signaling pathway (GO:0002768)	487	17	38.44	-	0.44	0.000252	0.0187
immune response-regulating signaling pathway (GO:0002764)	490	17	38.68	-	0.44	0.000191	0.0147
sensory perception (GO:0007600)	984	32	77.68	-	0.41	1.07e-08	3.42e-06
detection of stimulus (GO:0051606)	709	23	55.97	-	0.41	1.57e-06	0.000282
detection of stimulus involved in sensory perception (GO:0050906)	549	5	43.34	-	0.12	1.08e-12	1.08e-09
sensory perception of chemical stimulus (GO:0007606)	540	4	42.63	-	0.09	1.87e-13	2.49e-10
sensory perception of smell (GO:0007608)	468	3	36.94	-	0.08	3.01e-12	2.67e-09
detection of chemical stimulus (GO:0009593)	521	3	41.13	-	0.07	9.99e-14	1.59e-10
detection of chemical stimulus involved in sensory perception of smell (GO:0050911)	439	0	34.66	-	< 0.01	4.86e-15	2.59e-11
detection of chemical stimulus involved in sensory perception (GO:0050907)	484	0	38.21	-	< 0.01	1.18e-16	9.38e-13

## Sheet: Unfav. WT vs. Fav. WT
Upregulated GO
Analysis Type:	PANTHER Overrepresentation Test (Released 20200407)
Annotation Version and Release Date:	GO Ontology database DOI: 10.5281/zenodo.3873405 Released 2020-06-01
Analyzed List:	upload_1 (Homo sapiens)
Reference List:	Homo sapiens (all genes in database)
Test Type:	FISHER
Correction:	FDR
GO biological process complete	Homo sapiens - REFLIST (20851)	upload_1 (640)	upload_1 (expected)	upload_1 (over/under)	upload_1 (fold Enrichment)	upload_1 (raw P-value)	upload_1 (FDR)
atrioventricular valve formation (GO:0003190)	8	4	0.25	+	16.29	0.000319	0.0458
heart valve formation (GO:0003188)	13	6	0.4	+	15.04	1.33e-05	0.00493
positive regulation of collagen biosynthetic process (GO:0032967)	26	7	0.8	+	8.77	4.37e-05	0.0113
positive regulation of collagen metabolic process (GO:0010714)	27	7	0.83	+	8.45	5.37e-05	0.0126
regulation of collagen biosynthetic process (GO:0032965)	37	9	1.14	+	7.92	7.16e-06	0.00336
regulation of collagen metabolic process (GO:0010712)	42	9	1.29	+	6.98	1.73e-05	0.00553
response to copper ion (GO:0046688)	44	8	1.35	+	5.92	0.00014	0.0257
endocardial cushion development (GO:0003197)	45	8	1.38	+	5.79	0.000161	0.0279
heart valve morphogenesis (GO:0003179)	52	9	1.6	+	5.64	7.58e-05	0.0153
positive regulation of intrinsic apoptotic signaling pathway (GO:2001244)	60	9	1.84	+	4.89	0.0002	0.0333
heart valve development (GO:0003170)	61	9	1.87	+	4.81	0.000224	0.0354
regulation of cartilage development (GO:0061035)	71	10	2.18	+	4.59	0.000143	0.0257
cellular response to hydrogen peroxide (GO:0070301)	72	10	2.21	+	4.52	0.000159	0.0279
bone morphogenesis (GO:0060349)	96	13	2.95	+	4.41	2.18e-05	0.00622
positive regulation of animal organ morphogenesis (GO:0110110)	90	12	2.76	+	4.34	5.15e-05	0.0123
negative regulation of gene expression, epigenetic (GO:0045814)	78	10	2.39	+	4.18	0.000286	0.0423
endothelium development (GO:0003158)	94	12	2.89	+	4.16	7.52e-05	0.0154
response to hydrogen peroxide (GO:0042542)	119	15	3.65	+	4.11	1.13e-05	0.00451
regulation of epithelial to mesenchymal transition (GO:0010717)	90	11	2.76	+	3.98	0.00021	0.0343
nucleosome assembly (GO:0006334)	116	14	3.56	+	3.93	3.41e-05	0.00907
endocrine system development (GO:0035270)	123	14	3.78	+	3.71	6.1e-05	0.0137
regulation of gliogenesis (GO:0014013)	124	13	3.81	+	3.42	0.000234	0.0362
antimicrobial humoral response (GO:0019730)	153	15	4.7	+	3.19	0.000157	0.0279
chromatin assembly (GO:0031497)	145	14	4.45	+	3.15	0.000298	0.0436
bone development (GO:0060348)	187	18	5.74	+	3.14	4.48e-05	0.0114
nucleosome organization (GO:0034728)	157	15	4.82	+	3.11	0.000204	0.0336
response to transforming growth factor beta (GO:0071559)	158	15	4.85	+	3.09	0.000217	0.035
anterior/posterior pattern specification (GO:0009952)	217	20	6.66	+	3	3.05e-05	0.0084
response to reactive oxygen species (GO:0000302)	196	18	6.02	+	2.99	7.84e-05	0.0154
response to corticosteroid (GO:0031960)	164	15	5.03	+	2.98	0.000315	0.0457
positive regulation of apoptotic signaling pathway (GO:2001235)	180	16	5.52	+	2.9	0.000271	0.0415
skeletal system morphogenesis (GO:0048705)	229	20	7.03	+	2.85	6.13e-05	0.0136
tissue homeostasis (GO:0001894)	224	19	6.88	+	2.76	0.000132	0.0246
regionalization (GO:0003002)	338	27	10.37	+	2.6	1.51e-05	0.00537
pattern specification process (GO:0007389)	441	34	13.54	+	2.51	3.02e-06	0.00193
tissue morphogenesis (GO:0048729)	550	42	16.88	+	2.49	2.25e-07	0.000239
response to steroid hormone (GO:0048545)	329	25	10.1	+	2.48	8.67e-05	0.0169
regulation of vasculature development (GO:1901342)	340	24	10.44	+	2.3	0.000274	0.0417
morphogenesis of an epithelium (GO:0002009)	441	31	13.54	+	2.29	4.59e-05	0.0113
skeletal system development (GO:0001501)	489	33	15.01	+	2.2	6.23e-05	0.0136
response to inorganic substance (GO:0010035)	546	36	16.76	+	2.15	5.39e-05	0.0125
negative regulation of developmental process (GO:0051093)	981	64	30.11	+	2.13	5.83e-08	9.31e-05
negative regulation of cell differentiation (GO:0045596)	724	47	22.22	+	2.11	3.88e-06	0.00221
positive regulation of apoptotic process (GO:0043065)	652	42	20.01	+	2.1	1.85e-05	0.00579
positive regulation of programmed cell death (GO:0043068)	658	42	20.2	+	2.08	2.03e-05	0.00613
negative regulation of transcription by RNA polymerase II (GO:0000122)	863	55	26.49	+	2.08	8.29e-07	0.000779
response to growth factor (GO:0070848)	531	33	16.3	+	2.02	0.000228	0.0357
negative regulation of transcription, DNA-templated (GO:0045892)	1219	75	37.42	+	2	2.79e-08	6.36e-05
negative regulation of nucleic acid-templated transcription (GO:1903507)	1272	77	39.04	+	1.97	4.76e-08	9.49e-05
negative regulation of RNA biosynthetic process (GO:1902679)	1274	77	39.1	+	1.97	4.86e-08	8.61e-05
negative regulation of macromolecule biosynthetic process (GO:0010558)	1500	89	46.04	+	1.93	8.57e-09	0.000137
negative regulation of cellular macromolecule biosynthetic process (GO:2000113)	1417	84	43.49	+	1.93	2.27e-08	7.24e-05
positive regulation of cell death (GO:0010942)	710	42	21.79	+	1.93	0.000106	0.0202
regulation of anatomical structure morphogenesis (GO:0022603)	1112	65	34.13	+	1.9	1.48e-06	0.00132
negative regulation of cellular biosynthetic process (GO:0031327)	1559	91	47.85	+	1.9	1.01e-08	5.38e-05
negative regulation of RNA metabolic process (GO:0051253)	1373	80	42.14	+	1.9	9.29e-08	0.000135
response to hormone (GO:0009725)	850	49	26.09	+	1.88	4.96e-05	0.012
negative regulation of biosynthetic process (GO:0009890)	1589	91	48.77	+	1.87	2.21e-08	8.8e-05
negative regulation of nucleobase-containing compound metabolic process (GO:0045934)	1477	84	45.33	+	1.85	1.09e-07	0.000134
positive regulation of cell population proliferation (GO:0008284)	935	53	28.7	+	1.85	3.29e-05	0.00891
animal organ morphogenesis (GO:0009887)	968	54	29.71	+	1.82	4.34e-05	0.0113
positive regulation of transcription by RNA polymerase II (GO:0045944)	1259	69	38.64	+	1.79	8.06e-06	0.00368
anatomical structure formation involved in morphogenesis (GO:0048646)	897	49	27.53	+	1.78	0.000175	0.0301
regulation of cell population proliferation (GO:0042127)	1668	91	51.2	+	1.78	2.24e-07	0.000255
response to endogenous stimulus (GO:0009719)	1458	79	44.75	+	1.77	1.71e-06	0.00137
negative regulation of gene expression (GO:0010629)	1966	106	60.34	+	1.76	2.7e-08	7.18e-05
epithelium development (GO:0060429)	1121	60	34.41	+	1.74	6.3e-05	0.0136
negative regulation of multicellular organismal process (GO:0051241)	1235	65	37.91	+	1.71	4.57e-05	0.0114
positive regulation of transcription, DNA-templated (GO:0045893)	1600	84	49.11	+	1.71	3.01e-06	0.002
positive regulation of nucleic acid-templated transcription (GO:1903508)	1694	88	52	+	1.69	2.63e-06	0.00191
positive regulation of RNA biosynthetic process (GO:1902680)	1695	88	52.03	+	1.69	2.65e-06	0.00184
regulation of apoptotic process (GO:0042981)	1557	79	47.79	+	1.65	1.98e-05	0.00607
regulation of programmed cell death (GO:0043067)	1579	80	48.47	+	1.65	1.65e-05	0.00562
cellular response to endogenous stimulus (GO:0071495)	1187	60	36.43	+	1.65	0.00028	0.0418
tissue development (GO:0009888)	1774	89	54.45	+	1.63	8.45e-06	0.00375
positive regulation of RNA metabolic process (GO:0051254)	1784	89	54.76	+	1.63	9.25e-06	0.00379
positive regulation of biosynthetic process (GO:0009891)	2099	103	64.43	+	1.6	3.21e-06	0.0019
positive regulation of macromolecule biosynthetic process (GO:0010557)	1972	96	60.53	+	1.59	1.17e-05	0.00456
regulation of cell death (GO:0010941)	1707	83	52.39	+	1.58	5.82e-05	0.0133
regulation of multicellular organismal development (GO:2000026)	2099	102	64.43	+	1.58	5.95e-06	0.00297
regulation of transcription by RNA polymerase II (GO:0006357)	2193	106	67.31	+	1.57	4.81e-06	0.00265
positive regulation of nucleobase-containing compound metabolic process (GO:0045935)	1952	94	59.91	+	1.57	2.04e-05	0.00603
regulation of developmental process (GO:0050793)	2663	128	81.74	+	1.57	4.53e-07	0.000452
positive regulation of cellular biosynthetic process (GO:0031328)	2066	99	63.41	+	1.56	1.35e-05	0.00491
regulation of cell differentiation (GO:0045595)	1876	88	57.58	+	1.53	0.000118	0.0221
negative regulation of nitrogen compound metabolic process (GO:0051172)	2409	113	73.94	+	1.53	8.53e-06	0.00358
positive regulation of gene expression (GO:0010628)	2363	110	72.53	+	1.52	1.71e-05	0.00558
negative regulation of cellular metabolic process (GO:0031324)	2607	121	80.02	+	1.51	5.56e-06	0.00287
negative regulation of macromolecule metabolic process (GO:0010605)	2846	130	87.36	+	1.49	5.26e-06	0.0028
regulation of transcription, DNA-templated (GO:0006355)	3435	154	105.43	+	1.46	1.5e-06	0.00126
negative regulation of metabolic process (GO:0009892)	3098	138	95.09	+	1.45	8.53e-06	0.00368
regulation of nucleic acid-templated transcription (GO:1903506)	3505	155	107.58	+	1.44	2.45e-06	0.00186
regulation of RNA biosynthetic process (GO:2001141)	3510	155	107.74	+	1.44	3.13e-06	0.00192
negative regulation of cellular process (GO:0048523)	4873	210	149.57	+	1.4	1.08e-07	0.000144
negative regulation of biological process (GO:0048519)	5530	237	169.74	+	1.4	1.01e-08	8.03e-05
regulation of cellular macromolecule biosynthetic process (GO:2000112)	3903	167	119.8	+	1.39	6.18e-06	0.00299
regulation of RNA metabolic process (GO:0051252)	3781	161	116.05	+	1.39	1.27e-05	0.00482
response to organic substance (GO:0010033)	3040	129	93.31	+	1.38	0.000179	0.0303
positive regulation of cellular metabolic process (GO:0031325)	3452	146	105.96	+	1.38	6.59e-05	0.014
regulation of macromolecule biosynthetic process (GO:0010556)	4046	169	124.19	+	1.36	2.1e-05	0.00608
regulation of cellular biosynthetic process (GO:0031326)	4195	175	128.76	+	1.36	1.69e-05	0.00564
regulation of biosynthetic process (GO:0009889)	4276	178	131.25	+	1.36	1.55e-05	0.00539
positive regulation of nitrogen compound metabolic process (GO:0051173)	3274	136	100.49	+	1.35	0.000278	0.0419
regulation of multicellular organismal process (GO:0051239)	3237	134	99.36	+	1.35	0.000328	0.0467
regulation of nucleobase-containing compound metabolic process (GO:0019219)	4041	166	124.03	+	1.34	7.62e-05	0.0152
positive regulation of metabolic process (GO:0009893)	3920	159	120.32	+	1.32	0.000221	0.0352
regulation of gene expression (GO:0010468)	4873	194	149.57	+	1.3	6.97e-05	0.0146
regulation of biological process (GO:0050789)	11714	407	359.55	+	1.13	0.000193	0.0324
biological regulation (GO:0065007)	12390	430	380.3	+	1.13	7.1e-05	0.0147
vesicle-mediated transport (GO:0016192)	1966	31	60.34	-	0.51	3.02e-05	0.00846
mRNA processing (GO:0006397)	478	2	14.67	-	0.14	0.000106	0.0203
Golgi vesicle transport (GO:0048193)	398	1	12.22	-	0.08	0.00014	0.0255
Downregulated GO
Analysis Type:	PANTHER Overrepresentation Test (Released 20200407)
Annotation Version and Release Date:	GO Ontology database DOI: 10.5281/zenodo.3873405 Released 2020-06-01
Analyzed List:	upload_1 (Homo sapiens)
Reference List:	Homo sapiens (all genes in database)
Test Type:	FISHER
Correction:	FDR
GO biological process complete	Homo sapiens - REFLIST (20851)	upload_1 (1221)	upload_1 (expected)	upload_1 (over/under)	upload_1 (fold Enrichment)	upload_1 (raw P-value)	upload_1 (FDR)
negative regulation of interleukin-12 secretion (GO:2001183)	5	5	0.29	+	17.08	0.000102	0.00329
toll-like receptor TLR1:TLR2 signaling pathway (GO:0038123)	4	4	0.23	+	17.08	0.000545	0.014
regulation of interleukin-10 biosynthetic process (GO:0045074)	6	5	0.35	+	14.23	0.000179	0.00543
cellular response to bacterial lipopeptide (GO:0071221)	6	5	0.35	+	14.23	0.000179	0.00542
cellular response to bacterial lipoprotein (GO:0071220)	6	5	0.35	+	14.23	0.000179	0.00541
response to bacterial lipopeptide (GO:0070339)	6	5	0.35	+	14.23	0.000179	0.0054
toll-like receptor 7 signaling pathway (GO:0034154)	5	4	0.29	+	13.66	0.000938	0.0219
positive regulation of neutrophil activation (GO:1902565)	5	4	0.29	+	13.66	0.000938	0.0219
positive regulation of Fc receptor mediated stimulatory signaling pathway (GO:0060369)	7	5	0.41	+	12.2	0.000293	0.00816
negative regulation of mast cell degranulation (GO:0043305)	6	4	0.35	+	11.38	0.0015	0.032
negative regulation of leukocyte degranulation (GO:0043301)	12	8	0.7	+	11.38	5.94e-06	0.000249
neuron projection extension involved in neuron projection guidance (GO:1902284)	8	5	0.47	+	10.67	0.000455	0.012
axon extension involved in axon guidance (GO:0048846)	8	5	0.47	+	10.67	0.000455	0.012
response to bacterial lipoprotein (GO:0032493)	8	5	0.47	+	10.67	0.000455	0.012
negative regulation of myeloid leukocyte mediated immunity (GO:0002887)	10	6	0.59	+	10.25	0.00014	0.00435
negative regulation of T cell mediated cytotoxicity (GO:0001915)	7	4	0.41	+	9.76	0.00225	0.0448
negative regulation of dendritic cell apoptotic process (GO:2000669)	7	4	0.41	+	9.76	0.00225	0.0448
regulation of smooth muscle cell chemotaxis (GO:0071671)	7	4	0.41	+	9.76	0.00225	0.0447
negative regulation of chemokine-mediated signaling pathway (GO:0070100)	7	4	0.41	+	9.76	0.00225	0.0447
amyloid-beta clearance by cellular catabolic process (GO:0150094)	7	4	0.41	+	9.76	0.00225	0.0446
negative regulation of interleukin-12 production (GO:0032695)	18	10	1.05	+	9.49	1.36e-06	6.57e-05
regulation of neutrophil activation (GO:1902563)	13	7	0.76	+	9.2	6.39e-05	0.0022
regulation of interleukin-12 secretion (GO:2001182)	13	7	0.76	+	9.2	6.39e-05	0.0022
positive regulation of interleukin-8 secretion (GO:2000484)	17	9	1	+	9.04	6.25e-06	0.000262
positive regulation of interleukin-6 biosynthetic process (GO:0045410)	15	7	0.88	+	7.97	0.000127	0.00401
regulation of dendritic cell antigen processing and presentation (GO:0002604)	11	5	0.64	+	7.76	0.00134	0.0293
regulation of Fc receptor mediated stimulatory signaling pathway (GO:0060368)	11	5	0.64	+	7.76	0.00134	0.0292
regulation of dendritic cell apoptotic process (GO:2000668)	11	5	0.64	+	7.76	0.00134	0.0292
interleukin-35-mediated signaling pathway (GO:0070757)	11	5	0.64	+	7.76	0.00134	0.0291
interleukin-27-mediated signaling pathway (GO:0070106)	11	5	0.64	+	7.76	0.00134	0.0291
toll-like receptor 4 signaling pathway (GO:0034142)	20	9	1.17	+	7.68	1.72e-05	0.000655
negative regulation of regulated secretory pathway (GO:1903306)	25	11	1.46	+	7.51	2.37e-06	0.00011
regulation of interleukin-8 secretion (GO:2000482)	26	11	1.52	+	7.22	3.2e-06	0.000144
negative regulation of interleukin-10 production (GO:0032693)	19	8	1.11	+	7.19	7.39e-05	0.00249
chronic inflammatory response (GO:0002544)	12	5	0.7	+	7.12	0.00182	0.0377
negative regulation of cell adhesion mediated by integrin (GO:0033629)	12	5	0.7	+	7.12	0.00182	0.0376
negative regulation of mast cell activation (GO:0033004)	12	5	0.7	+	7.12	0.00182	0.0376
eosinophil chemotaxis (GO:0048245)	17	7	1	+	7.03	0.000235	0.00681
negative regulation of leukocyte mediated cytotoxicity (GO:0001911)	20	8	1.17	+	6.83	9.85e-05	0.00319
positive regulation of superoxide anion generation (GO:0032930)	20	8	1.17	+	6.83	9.85e-05	0.00318
dendritic cell chemotaxis (GO:0002407)	18	7	1.05	+	6.64	0.00031	0.00854
negative regulation of macrophage activation (GO:0043031)	18	7	1.05	+	6.64	0.00031	0.00853
eosinophil migration (GO:0072677)	18	7	1.05	+	6.64	0.00031	0.00851
complement receptor mediated signaling pathway (GO:0002430)	13	5	0.76	+	6.57	0.0024	0.0468
negative regulation of neuroinflammatory response (GO:0150079)	13	5	0.76	+	6.57	0.0024	0.0467
negative regulation of exocytosis (GO:0045920)	34	13	1.99	+	6.53	1.03e-06	5.14e-05
positive regulation of tumor necrosis factor biosynthetic process (GO:0042535)	21	8	1.23	+	6.51	0.00013	0.00405
positive regulation of alpha-beta T cell proliferation (GO:0046641)	21	8	1.23	+	6.51	0.00013	0.00405
positive regulation of T-helper 1 type immune response (GO:0002827)	21	8	1.23	+	6.51	0.00013	0.00404
interleukin-1 beta production (GO:0032611)	16	6	0.94	+	6.4	0.000981	0.0225
glial cell activation (GO:0061900)	40	15	2.34	+	6.4	1.87e-07	1.05e-05
negative regulation of natural killer cell mediated cytotoxicity (GO:0045953)	16	6	0.94	+	6.4	0.000981	0.0225
neuroinflammatory response (GO:0150076)	43	16	2.52	+	6.35	8e-08	4.99e-06
astrocyte activation (GO:0048143)	19	7	1.11	+	6.29	0.000405	0.0108
negative regulation of T cell mediated immunity (GO:0002710)	19	7	1.11	+	6.29	0.000405	0.0108
regulation of T-helper 1 type immune response (GO:0002825)	28	10	1.64	+	6.1	2.95e-05	0.00108
production of molecular mediator involved in inflammatory response (GO:0002532)	17	6	1	+	6.03	0.00127	0.028
interleukin-1 production (GO:0032612)	17	6	1	+	6.03	0.00127	0.028
detection of other organism (GO:0098543)	17	6	1	+	6.03	0.00127	0.028
negative regulation of natural killer cell mediated immunity (GO:0002716)	17	6	1	+	6.03	0.00127	0.0279
regulation of interleukin-12 production (GO:0032655)	60	21	3.51	+	5.98	1.89e-09	1.61e-07
regulation of superoxide anion generation (GO:0032928)	23	8	1.35	+	5.94	0.000216	0.00634
dendritic cell migration (GO:0036336)	23	8	1.35	+	5.94	0.000216	0.00633
leukocyte activation involved in inflammatory response (GO:0002269)	32	11	1.87	+	5.87	1.59e-05	0.000607
microglial cell activation (GO:0001774)	32	11	1.87	+	5.87	1.59e-05	0.000605
regulation of leukocyte degranulation (GO:0043300)	47	16	2.75	+	5.81	2.17e-07	1.2e-05
renal system process involved in regulation of systemic arterial blood pressure (GO:0003071)	24	8	1.41	+	5.69	0.000274	0.00777
regulation of antigen processing and presentation (GO:0002577)	21	7	1.23	+	5.69	0.000661	0.0164
positive regulation of T-helper cell differentiation (GO:0045624)	21	7	1.23	+	5.69	0.000661	0.0163
mature B cell differentiation (GO:0002335)	24	8	1.41	+	5.69	0.000274	0.00776
mature B cell differentiation involved in immune response (GO:0002313)	18	6	1.05	+	5.69	0.00161	0.0339
negative regulation of fibroblast growth factor receptor signaling pathway (GO:0040037)	18	6	1.05	+	5.69	0.00161	0.0339
positive regulation of monocyte chemotaxis (GO:0090026)	21	7	1.23	+	5.69	0.000661	0.0163
negative regulation of cell killing (GO:0031342)	24	8	1.41	+	5.69	0.000274	0.00775
secondary palate development (GO:0062009)	24	8	1.41	+	5.69	0.000274	0.00773
protein localization to cell surface (GO:0034394)	27	9	1.58	+	5.69	0.000114	0.00362
negative regulation of leukocyte mediated immunity (GO:0002704)	52	17	3.05	+	5.58	1.47e-07	8.54e-06
regulation of monocyte chemotaxis (GO:0090025)	28	9	1.64	+	5.49	0.000143	0.00444
negative regulation of phagocytosis (GO:0050765)	22	7	1.29	+	5.43	0.00083	0.0198
detection of external biotic stimulus (GO:0098581)	22	7	1.29	+	5.43	0.00083	0.0198
positive regulation of glycoprotein biosynthetic process (GO:0010560)	22	7	1.29	+	5.43	0.00083	0.0197
lipopolysaccharide-mediated signaling pathway (GO:0031663)	35	11	2.05	+	5.37	3.16e-05	0.00114
mononuclear cell migration (GO:0071674)	48	15	2.81	+	5.34	1.27e-06	6.16e-05
actin filament polymerization (GO:0030041)	32	10	1.87	+	5.34	7.5e-05	0.00251
monocyte chemotaxis (GO:0002548)	42	13	2.46	+	5.29	7.01e-06	0.000285
positive regulation of interleukin-12 production (GO:0032735)	39	12	2.28	+	5.25	1.66e-05	0.000631
lymphocyte chemotaxis (GO:0048247)	49	15	2.87	+	5.23	1.57e-06	7.55e-05
amyloid-beta clearance (GO:0097242)	23	7	1.35	+	5.2	0.00103	0.0236
MyD88-dependent toll-like receptor signaling pathway (GO:0002755)	33	10	1.93	+	5.17	9.29e-05	0.00306
ERK1 and ERK2 cascade (GO:0070371)	30	9	1.76	+	5.12	0.000221	0.00646
regulation of interleukin-10 production (GO:0032653)	57	17	3.34	+	5.09	4.35e-07	2.27e-05
positive regulation of CD4-positive, alpha-beta T cell activation (GO:2000516)	34	10	1.99	+	5.02	0.000114	0.00362
positive regulation of glycoprotein metabolic process (GO:1903020)	24	7	1.41	+	4.98	0.00127	0.028
regulation of interleukin-6 biosynthetic process (GO:0045408)	24	7	1.41	+	4.98	0.00127	0.0279
positive regulation of activated T cell proliferation (GO:0042104)	24	7	1.41	+	4.98	0.00127	0.0279
regulation of mast cell degranulation (GO:0043304)	31	9	1.82	+	4.96	0.000271	0.00774
positive regulation of alpha-beta T cell activation (GO:0046635)	62	18	3.63	+	4.96	2.8e-07	1.52e-05
granulocyte chemotaxis (GO:0071621)	83	24	4.86	+	4.94	3.24e-09	2.64e-07
negative regulation of leukocyte migration (GO:0002686)	45	13	2.64	+	4.93	1.31e-05	0.000506
receptor internalization (GO:0031623)	66	19	3.86	+	4.92	1.47e-07	8.56e-06
hair follicle morphogenesis (GO:0031069)	28	8	1.64	+	4.88	0.000647	0.0161
macrophage activation (GO:0042116)	53	15	3.1	+	4.83	3.55e-06	0.000158
regulation of mast cell activation involved in immune response (GO:0033006)	32	9	1.87	+	4.8	0.000331	0.00898
regulation of tumor necrosis factor biosynthetic process (GO:0042534)	32	9	1.87	+	4.8	0.000331	0.00896
granulocyte migration (GO:0097530)	96	27	5.62	+	4.8	5.72e-10	5.13e-08
positive regulation of leukocyte degranulation (GO:0043302)	25	7	1.46	+	4.78	0.00155	0.033
positive regulation of T cell proliferation (GO:0042102)	100	28	5.86	+	4.78	3e-10	2.8e-08
negative regulation of cytokine production involved in immune response (GO:0002719)	25	7	1.46	+	4.78	0.00155	0.0329
regulation of mononuclear cell migration (GO:0071675)	54	15	3.16	+	4.74	4.3e-06	0.000186
regulation of superoxide metabolic process (GO:0090322)	36	10	2.11	+	4.74	0.00017	0.00517
positive regulation of CD4-positive, alpha-beta T cell differentiation (GO:0043372)	29	8	1.7	+	4.71	0.000785	0.0189
regulation of myeloid leukocyte mediated immunity (GO:0002886)	58	16	3.4	+	4.71	2.24e-06	0.000105
positive regulation of cytokine biosynthetic process (GO:0042108)	73	20	4.27	+	4.68	1.37e-07	8.03e-06
positive regulation of interleukin-8 production (GO:0032757)	55	15	3.22	+	4.66	5.2e-06	0.00022
positive regulation of interleukin-2 production (GO:0032743)	33	9	1.93	+	4.66	0.000401	0.0107
negative regulation of production of molecular mediator of immune response (GO:0002701)	37	10	2.17	+	4.62	0.000205	0.00607
regulation of B cell receptor signaling pathway (GO:0050855)	26	7	1.52	+	4.6	0.00187	0.0386
leukocyte chemotaxis (GO:0030595)	142	38	8.32	+	4.57	6.76e-13	9.73e-11
neutrophil migration (GO:1990266)	86	23	5.04	+	4.57	2.35e-08	1.65e-06
detection of biotic stimulus (GO:0009595)	34	9	1.99	+	4.52	0.000482	0.0126
myeloid leukocyte migration (GO:0097529)	125	33	7.32	+	4.51	2.99e-11	3.29e-09
positive regulation of interleukin-6 secretion (GO:2000778)	38	10	2.23	+	4.49	0.000246	0.00711
regulation of interleukin-8 production (GO:0032677)	76	20	4.45	+	4.49	2.38e-07	1.31e-05
neutrophil chemotaxis (GO:0030593)	76	20	4.45	+	4.49	2.38e-07	1.31e-05
positive regulation of chemokine production (GO:0032722)	61	16	3.57	+	4.48	3.89e-06	0.00017
positive regulation of alpha-beta T cell differentiation (GO:0046638)	46	12	2.69	+	4.45	6.5e-05	0.00222
immunoglobulin production involved in immunoglobulin mediated immune response (GO:0002381)	27	7	1.58	+	4.43	0.00225	0.045
regulation of lipopolysaccharide-mediated signaling pathway (GO:0031664)	27	7	1.58	+	4.43	0.00225	0.0449
regulation of type 2 immune response (GO:0002828)	31	8	1.82	+	4.41	0.00113	0.0256
positive regulation of interleukin-6 production (GO:0032755)	97	25	5.68	+	4.4	1.1e-08	8.06e-07
regulation of T-helper cell differentiation (GO:0045622)	35	9	2.05	+	4.39	0.000576	0.0146
negative regulation of toll-like receptor signaling pathway (GO:0034122)	39	10	2.28	+	4.38	0.000294	0.00817
regulation of mast cell activation (GO:0033003)	43	11	2.52	+	4.37	0.000151	0.00466
positive regulation of lymphocyte proliferation (GO:0050671)	137	35	8.02	+	4.36	1.65e-11	1.85e-09
positive regulation of leukocyte proliferation (GO:0070665)	149	38	8.73	+	4.36	2.34e-12	3.07e-10
positive regulation of mononuclear cell proliferation (GO:0032946)	138	35	8.08	+	4.33	1.96e-11	2.19e-09
positive regulation of tumor necrosis factor superfamily cytokine production (GO:1903557)	91	23	5.33	+	4.32	5.7e-08	3.73e-06
regulation of cell adhesion mediated by integrin (GO:0033628)	48	12	2.81	+	4.27	9.21e-05	0.00304
B cell activation involved in immune response (GO:0002312)	44	11	2.58	+	4.27	0.000179	0.00544
negative regulation of cell junction assembly (GO:1901889)	32	8	1.87	+	4.27	0.00135	0.0291
regulation of interferon-beta production (GO:0032648)	52	13	3.05	+	4.27	4.74e-05	0.00167
regulation of fibroblast growth factor receptor signaling pathway (GO:0040036)	32	8	1.87	+	4.27	0.00135	0.0291
epidermis morphogenesis (GO:0048730)	32	8	1.87	+	4.27	0.00135	0.029
cytokine secretion (GO:0050663)	48	12	2.81	+	4.27	9.21e-05	0.00304
regulation of alpha-beta T cell activation (GO:0046634)	97	24	5.68	+	4.23	4.16e-08	2.78e-06
positive regulation of tumor necrosis factor production (GO:0032760)	89	22	5.21	+	4.22	1.53e-07	8.83e-06
regulation of collagen biosynthetic process (GO:0032965)	37	9	2.17	+	4.15	0.000811	0.0194
cell chemotaxis (GO:0060326)	202	49	11.83	+	4.14	8.16e-15	1.55e-12
negative regulation of cytokine secretion (GO:0050710)	66	16	3.86	+	4.14	9.15e-06	0.000363
regulation of neuroinflammatory response (GO:0150077)	33	8	1.93	+	4.14	0.0016	0.0339
regulation of alpha-beta T cell proliferation (GO:0046640)	33	8	1.93	+	4.14	0.0016	0.0338
regulation of cellular extravasation (GO:0002691)	33	8	1.93	+	4.14	0.0016	0.0338
regulation of interleukin-1 beta production (GO:0032651)	87	21	5.09	+	4.12	4.09e-07	2.15e-05
chemokine-mediated signaling pathway (GO:0070098)	79	19	4.63	+	4.11	1.51e-06	7.28e-05
toll-like receptor signaling pathway (GO:0002224)	100	24	5.86	+	4.1	6.81e-08	4.37e-06
regulation of collagen metabolic process (GO:0010712)	42	10	2.46	+	4.07	0.000487	0.0127
regulation of glycoprotein biosynthetic process (GO:0010559)	42	10	2.46	+	4.07	0.000487	0.0126
negative regulation of lymphocyte mediated immunity (GO:0002707)	42	10	2.46	+	4.07	0.000487	0.0126
regulation of alpha-beta T cell differentiation (GO:0046637)	63	15	3.69	+	4.07	2.08e-05	0.000782
interferon-gamma-mediated signaling pathway (GO:0060333)	72	17	4.22	+	4.03	6.55e-06	0.000272
positive regulation of interferon-beta production (GO:0032728)	34	8	1.99	+	4.02	0.00188	0.0387
regulation of interleukin-1 production (GO:0032652)	102	24	5.97	+	4.02	9.36e-08	5.79e-06
positive regulation of myeloid leukocyte mediated immunity (GO:0002888)	34	8	1.99	+	4.02	0.00188	0.0387
positive regulation of vasoconstriction (GO:0045907)	34	8	1.99	+	4.02	0.00188	0.0386
purinergic nucleotide receptor signaling pathway (GO:0035590)	47	11	2.75	+	4	0.000293	0.00816
negative regulation of adaptive immune response based on somatic recombination of immune receptors built from immunoglobulin superfamily domains (GO:0002823)	43	10	2.52	+	3.97	0.000571	0.0145
leukocyte cell-cell adhesion (GO:0007159)	56	13	3.28	+	3.96	9.09e-05	0.00301
regulation of toll-like receptor signaling pathway (GO:0034121)	69	16	4.04	+	3.96	1.48e-05	0.000568
positive regulation of interferon-gamma production (GO:0032729)	69	16	4.04	+	3.96	1.48e-05	0.000566
regulation of phagocytosis (GO:0050764)	95	22	5.56	+	3.95	4.01e-07	2.11e-05
receptor signaling pathway via JAK-STAT (GO:0007259)	39	9	2.28	+	3.94	0.00112	0.0253
regulation of renal system process (GO:0098801)	35	8	2.05	+	3.9	0.0022	0.0443
positive regulation of vascular associated smooth muscle cell proliferation (GO:1904707)	35	8	2.05	+	3.9	0.0022	0.0442
positive regulation of interleukin-1 beta production (GO:0032731)	57	13	3.34	+	3.89	0.000106	0.00339
regulation of antigen receptor-mediated signaling pathway (GO:0050854)	66	15	3.86	+	3.88	3.31e-05	0.00119
positive regulation of phagocytosis (GO:0050766)	66	15	3.86	+	3.88	3.31e-05	0.00119
glomerulus development (GO:0032835)	53	12	3.1	+	3.87	0.000205	0.00607
receptor signaling pathway via STAT (GO:0097696)	40	9	2.34	+	3.84	0.0013	0.0286
negative regulation of leukocyte apoptotic process (GO:2000107)	49	11	2.87	+	3.83	0.000398	0.0107
regulation of T cell mediated cytotoxicity (GO:0001914)	36	8	2.11	+	3.79	0.00256	0.0494
lymphocyte migration (GO:0072676)	72	16	4.22	+	3.79	2.32e-05	0.000862
regulation of interleukin-6 production (GO:0032675)	145	32	8.49	+	3.77	2.77e-09	2.29e-07
cellular response to interferon-gamma (GO:0071346)	164	36	9.6	+	3.75	3.26e-10	3.02e-08
type I interferon signaling pathway (GO:0060337)	69	15	4.04	+	3.71	5.16e-05	0.0018
cellular response to type I interferon (GO:0071357)	69	15	4.04	+	3.71	5.16e-05	0.0018
response to type I interferon (GO:0034340)	74	16	4.33	+	3.69	3.1e-05	0.00113
regulation of granulocyte chemotaxis (GO:0071622)	51	11	2.99	+	3.68	0.000534	0.0138
ventricular septum morphogenesis (GO:0060412)	42	9	2.46	+	3.66	0.00175	0.0366
negative regulation of immune effector process (GO:0002698)	126	27	7.38	+	3.66	7.97e-08	4.99e-06
positive regulation of leukocyte chemotaxis (GO:0002690)	98	21	5.74	+	3.66	2.15e-06	0.000101
cellular response to chemokine (GO:1990869)	89	19	5.21	+	3.65	6.79e-06	0.000278
response to chemokine (GO:1990868)	89	19	5.21	+	3.65	6.79e-06	0.000277
regulation of cytokine production involved in immune response (GO:0002718)	89	19	5.21	+	3.65	6.79e-06	0.000277
pattern recognition receptor signaling pathway (GO:0002221)	122	26	7.14	+	3.64	1.51e-07	8.75e-06
regulation of tumor necrosis factor superfamily cytokine production (GO:1903555)	155	33	9.08	+	3.64	3.42e-09	2.76e-07
regulation of glycoprotein metabolic process (GO:1903018)	47	10	2.75	+	3.63	0.00104	0.0236
negative regulation of sequestering of calcium ion (GO:0051283)	47	10	2.75	+	3.63	0.00104	0.0236
regulation of CD4-positive, alpha-beta T cell differentiation (GO:0043370)	47	10	2.75	+	3.63	0.00104	0.0235
positive regulation of interleukin-1 production (GO:0032732)	66	14	3.86	+	3.62	0.000114	0.00363
regulation of chemokine production (GO:0032642)	85	18	4.98	+	3.62	1.29e-05	0.000504
positive regulation of fibroblast proliferation (GO:0048146)	52	11	3.05	+	3.61	0.000615	0.0154
positive regulation of chemotaxis (GO:0050921)	147	31	8.61	+	3.6	1.23e-08	8.96e-07
regulation of tumor necrosis factor production (GO:0032680)	152	32	8.9	+	3.6	7.44e-09	5.68e-07
positive regulation of leukocyte cell-cell adhesion (GO:1903039)	233	49	13.64	+	3.59	8.35e-13	1.16e-10
positive regulation of T cell activation (GO:0050870)	214	45	12.53	+	3.59	7.18e-12	8.56e-10
response to interferon-gamma (GO:0034341)	186	39	10.89	+	3.58	1.93e-10	1.87e-08
negative regulation of endothelial cell proliferation (GO:0001937)	43	9	2.52	+	3.57	0.00201	0.041
positive regulation of nitric oxide biosynthetic process (GO:0045429)	43	9	2.52	+	3.57	0.00201	0.0409
regulation of T cell receptor signaling pathway (GO:0050856)	43	9	2.52	+	3.57	0.00201	0.0409
positive regulation of phospholipase C activity (GO:0010863)	43	9	2.52	+	3.57	0.00201	0.0408
positive regulation of T cell differentiation (GO:0045582)	91	19	5.33	+	3.57	8.95e-06	0.000357
positive regulation of inflammatory response (GO:0050729)	144	30	8.43	+	3.56	2.67e-08	1.84e-06
response to amyloid-beta (GO:1904645)	48	10	2.81	+	3.56	0.00119	0.0267
negative regulation of adaptive immune response (GO:0002820)	48	10	2.81	+	3.56	0.00119	0.0266
regulation of leukocyte chemotaxis (GO:0002688)	125	26	7.32	+	3.55	2.28e-07	1.26e-05
cellular defense response (GO:0006968)	53	11	3.1	+	3.54	0.000706	0.0173
regulation of interferon-gamma production (GO:0032649)	106	22	6.21	+	3.54	1.96e-06	9.3e-05
regulation of leukocyte proliferation (GO:0070663)	241	50	14.11	+	3.54	7.57e-13	1.08e-10
regulation of lymphocyte proliferation (GO:0050670)	222	46	13	+	3.54	6.52e-12	7.88e-10
positive regulation of cytokine secretion (GO:0050715)	146	30	8.55	+	3.51	3.49e-08	2.34e-06
regulation of mononuclear cell proliferation (GO:0032944)	224	46	13.12	+	3.51	8.51e-12	9.99e-10
regulation of cytokine secretion (GO:0050707)	210	43	12.3	+	3.5	4.41e-11	4.54e-09
inflammatory response (GO:0006954)	513	105	30.04	+	3.5	2.7e-25	2.87e-22
response to pH (GO:0009268)	44	9	2.58	+	3.49	0.00231	0.0457
positive regulation of nitric oxide metabolic process (GO:1904407)	44	9	2.58	+	3.49	0.00231	0.0456
cell differentiation involved in kidney development (GO:0061005)	44	9	2.58	+	3.49	0.00231	0.0456
regulation of interleukin-1 beta secretion (GO:0050706)	49	10	2.87	+	3.49	0.00136	0.0293
positive regulation of cytokine production involved in immune response (GO:0002720)	59	12	3.45	+	3.47	0.000481	0.0126
positive regulation of actin filament bundle assembly (GO:0032233)	64	13	3.75	+	3.47	0.000287	0.00803
regulation of T cell mediated immunity (GO:0002709)	74	15	4.33	+	3.46	0.000103	0.00328
positive regulation of smooth muscle cell proliferation (GO:0048661)	89	18	5.21	+	3.45	2.22e-05	0.00083
positive regulation of type I interferon production (GO:0032481)	80	16	4.68	+	3.42	7.01e-05	0.00237
regulation of vasoconstriction (GO:0019229)	60	12	3.51	+	3.42	0.000548	0.0141
mesenchyme morphogenesis (GO:0072132)	50	10	2.93	+	3.42	0.00156	0.033
lymphocyte activation involved in immune response (GO:0002285)	110	22	6.44	+	3.42	3.32e-06	0.000149
regulation of macrophage activation (GO:0043030)	55	11	3.22	+	3.42	0.000922	0.0216
regulation of cytokine biosynthetic process (GO:0042035)	111	22	6.5	+	3.38	3.78e-06	0.000166
negative regulation of leukocyte activation (GO:0002695)	182	36	10.66	+	3.38	3.7e-09	2.97e-07
negative regulation of cell activation (GO:0050866)	203	40	11.89	+	3.36	5.6e-10	5.06e-08
actin polymerization or depolymerization (GO:0008154)	61	12	3.57	+	3.36	0.000624	0.0156
cell activation involved in immune response (GO:0002263)	626	123	36.66	+	3.36	4.02e-28	8.03e-25
regulation of T cell proliferation (GO:0042129)	168	33	9.84	+	3.35	1.9e-08	1.36e-06
leukocyte degranulation (GO:0043299)	504	99	29.51	+	3.35	9.5e-23	6.32e-20
regulation of leukocyte migration (GO:0002685)	214	42	12.53	+	3.35	2.32e-10	2.2e-08
myeloid cell activation involved in immune response (GO:0002275)	520	102	30.45	+	3.35	2.25e-23	1.71e-20
leukocyte activation involved in immune response (GO:0002366)	622	122	36.42	+	3.35	7.77e-28	1.24e-24
neutrophil activation involved in immune response (GO:0002283)	486	95	28.46	+	3.34	9.8e-22	5.05e-19
myeloid leukocyte activation (GO:0002274)	584	114	34.2	+	3.33	6.87e-26	7.84e-23
neutrophil degranulation (GO:0043312)	482	94	28.23	+	3.33	1.87e-21	8.76e-19
myeloid leukocyte mediated immunity (GO:0002444)	514	100	30.1	+	3.32	1.06e-22	6.75e-20
granulocyte activation (GO:0036230)	500	97	29.28	+	3.31	5.71e-22	3.25e-19
neutrophil activation (GO:0042119)	495	96	28.99	+	3.31	9.6e-22	5.11e-19
regulation of CD4-positive, alpha-beta T cell activation (GO:2000514)	62	12	3.63	+	3.31	0.000708	0.0173
negative regulation of cell-substrate adhesion (GO:0010812)	62	12	3.63	+	3.31	0.000708	0.0173
regulation of production of molecular mediator of immune response (GO:0002700)	150	29	8.78	+	3.3	1.82e-07	1.03e-05
regulation of interleukin-1 secretion (GO:0050704)	57	11	3.34	+	3.3	0.00119	0.0266
neutrophil mediated immunity (GO:0002446)	493	95	28.87	+	3.29	2.34e-21	1.04e-18
receptor metabolic process (GO:0043112)	109	21	6.38	+	3.29	9.12e-06	0.000362
positive regulation of immune effector process (GO:0002699)	224	43	13.12	+	3.28	2.6e-10	2.44e-08
regulation of leukocyte cell-cell adhesion (GO:1903037)	318	61	18.62	+	3.28	4.75e-14	8.24e-12
positive regulation of cell-cell adhesion (GO:0022409)	277	53	16.22	+	3.27	2.41e-12	3.13e-10
negative regulation of chemotaxis (GO:0050922)	58	11	3.4	+	3.24	0.00135	0.0291
regulation of phosphatidylinositol 3-kinase activity (GO:0043551)	58	11	3.4	+	3.24	0.00135	0.0291
regulation of pattern recognition receptor signaling pathway (GO:0062207)	96	18	5.62	+	3.2	5.31e-05	0.00185
regulation of B cell proliferation (GO:0030888)	64	12	3.75	+	3.2	0.000904	0.0213
regulation of T cell activation (GO:0050863)	332	62	19.44	+	3.19	8.38e-14	1.31e-11
positive regulation of reactive oxygen species metabolic process (GO:2000379)	102	19	5.97	+	3.18	3.6e-05	0.00128
positive regulation of response to wounding (GO:1903036)	70	13	4.1	+	3.17	0.000607	0.0152
cytokine production (GO:0001816)	162	30	9.49	+	3.16	2.54e-07	1.39e-05
positive regulation of stress fiber assembly (GO:0051496)	54	10	3.16	+	3.16	0.00256	0.0493
regulation of leukocyte mediated immunity (GO:0002703)	211	39	12.36	+	3.16	4.44e-09	3.49e-07
activation of MAPK activity (GO:0000187)	157	29	9.19	+	3.15	4.2e-07	2.2e-05
positive regulation of lymphocyte differentiation (GO:0045621)	104	19	6.09	+	3.12	4.54e-05	0.0016
negative regulation of secretion by cell (GO:1903531)	203	37	11.89	+	3.11	1.52e-08	1.1e-06
skin epidermis development (GO:0098773)	77	14	4.51	+	3.1	0.000459	0.0121
actin cytoskeleton reorganization (GO:0031532)	66	12	3.86	+	3.1	0.00114	0.0257
regulation of wound healing (GO:0061041)	145	26	8.49	+	3.06	2.65e-06	0.000121
positive regulation of leukocyte migration (GO:0002687)	145	26	8.49	+	3.06	2.65e-06	0.000121
regulation of type I interferon production (GO:0032479)	129	23	7.55	+	3.04	1.07e-05	0.00042
regulation of chemotaxis (GO:0050920)	225	40	13.18	+	3.04	7.42e-09	5.7e-07
regulation of pathway-restricted SMAD protein phosphorylation (GO:0060393)	62	11	3.63	+	3.03	0.00215	0.0435
negative regulation of cytokine production (GO:0001818)	282	50	16.51	+	3.03	1.09e-10	1.09e-08
positive regulation of ERK1 and ERK2 cascade (GO:0070374)	209	37	12.24	+	3.02	2.96e-08	2e-06
positive regulation of cytokine production (GO:0001819)	465	82	27.23	+	3.01	1.36e-16	3.46e-14
hair follicle development (GO:0001942)	74	13	4.33	+	3	0.000958	0.0222
leukocyte activation (GO:0045321)	923	162	54.05	+	3	5.62e-32	2.24e-28
regulation of phosphatidylinositol 3-kinase signaling (GO:0014066)	126	22	7.38	+	2.98	2.19e-05	0.000819
endothelial cell migration (GO:0043542)	69	12	4.04	+	2.97	0.0016	0.0337
nephron epithelium development (GO:0072009)	98	17	5.74	+	2.96	0.000194	0.00579
cellular response to molecule of bacterial origin (GO:0071219)	196	34	11.48	+	2.96	1.63e-07	9.3e-06
positive regulation of blood circulation (GO:1903524)	75	13	4.39	+	2.96	0.00107	0.0242
positive regulation of production of molecular mediator of immune response (GO:0002702)	104	18	6.09	+	2.96	0.000131	0.00406
vascular transport (GO:0010232)	87	15	5.09	+	2.94	0.000479	0.0126
positive regulation of phosphatidylinositol 3-kinase signaling (GO:0014068)	87	15	5.09	+	2.94	0.000479	0.0126
defense response to virus (GO:0051607)	204	35	11.95	+	2.93	1.36e-07	8e-06
regulation of phospholipase activity (GO:0010517)	70	12	4.1	+	2.93	0.00178	0.037
regulation of response to wounding (GO:1903034)	175	30	10.25	+	2.93	1.06e-06	5.29e-05
positive regulation of adaptive immune response (GO:0002821)	111	19	6.5	+	2.92	9.79e-05	0.00318
regulation of leukocyte mediated cytotoxicity (GO:0001910)	76	13	4.45	+	2.92	0.00119	0.0267
regulation of leukocyte apoptotic process (GO:2000106)	88	15	5.15	+	2.91	0.000533	0.0137
protein polymerization (GO:0051258)	94	16	5.5	+	2.91	0.000357	0.00966
negative regulation of lymphocyte activation (GO:0051250)	153	26	8.96	+	2.9	6.25e-06	0.000261
positive regulation of adaptive immune response based on somatic recombination of immune receptors built from immunoglobulin superfamily domains (GO:0002824)	106	18	6.21	+	2.9	0.000162	0.00494
cell activation (GO:0001775)	1071	181	62.72	+	2.89	5.95e-34	3.17e-30
hair cycle process (GO:0022405)	77	13	4.51	+	2.88	0.00132	0.0289
molting cycle process (GO:0022404)	77	13	4.51	+	2.88	0.00132	0.0288
regulation of fibroblast proliferation (GO:0048145)	83	14	4.86	+	2.88	0.000883	0.0209
regulation of regulated secretory pathway (GO:1903305)	166	28	9.72	+	2.88	3.17e-06	0.000143
negative regulation of leukocyte proliferation (GO:0070664)	89	15	5.21	+	2.88	0.000591	0.015
cellular response to biotic stimulus (GO:0071216)	220	37	12.88	+	2.87	9.42e-08	5.81e-06
negative regulation of secretion (GO:0051048)	226	38	13.23	+	2.87	6.38e-08	4.12e-06
regulated exocytosis (GO:0045055)	696	117	40.76	+	2.87	8.71e-22	4.8e-19
positive regulation of JNK cascade (GO:0046330)	137	23	8.02	+	2.87	2.49e-05	0.000921
regulation of cell-cell adhesion (GO:0022407)	429	72	25.12	+	2.87	9.11e-14	1.41e-11
positive regulation of peptide secretion (GO:0002793)	304	51	17.8	+	2.86	3.96e-10	3.63e-08
leukocyte homeostasis (GO:0001776)	72	12	4.22	+	2.85	0.0022	0.0443
regulation of T cell differentiation (GO:0045580)	150	25	8.78	+	2.85	1.26e-05	0.000491
cellular response to lipopolysaccharide (GO:0071222)	186	31	10.89	+	2.85	1.2e-06	5.88e-05
regulation of actin filament bundle assembly (GO:0032231)	102	17	5.97	+	2.85	0.000295	0.00818
regulation of ERK1 and ERK2 cascade (GO:0070372)	294	49	17.22	+	2.85	1.06e-09	9.19e-08
regulation of cell killing (GO:0031341)	102	17	5.97	+	2.85	0.000295	0.00816
response to molecule of bacterial origin (GO:0002237)	337	56	19.73	+	2.84	7.52e-11	7.6e-09
response to lipopolysaccharide (GO:0032496)	319	53	18.68	+	2.84	2.44e-10	2.31e-08
digestive system development (GO:0055123)	139	23	8.14	+	2.83	3.05e-05	0.00111
positive regulation of MAP kinase activity (GO:0043406)	266	44	15.58	+	2.82	9.14e-09	6.88e-07
negative regulation of cell migration (GO:0030336)	266	44	15.58	+	2.82	9.14e-09	6.85e-07
nephron development (GO:0072006)	127	21	7.44	+	2.82	6.7e-05	0.00228
positive regulation of cell adhesion (GO:0045785)	430	71	25.18	+	2.82	2.73e-13	4.07e-11
tissue migration (GO:0090130)	97	16	5.68	+	2.82	0.000486	0.0127
regulation of endothelial cell proliferation (GO:0001936)	134	22	7.85	+	2.8	4.99e-05	0.00175
exocytosis (GO:0006887)	792	130	46.38	+	2.8	3.01e-23	2.19e-20
positive regulation of response to external stimulus (GO:0032103)	518	85	30.33	+	2.8	2.3e-15	4.66e-13
digestive tract development (GO:0048565)	128	21	7.5	+	2.8	7.4e-05	0.00249
positive regulation of protein secretion (GO:0050714)	281	46	16.45	+	2.8	5.62e-09	4.35e-07
response to virus (GO:0009615)	288	47	16.86	+	2.79	4.19e-09	3.31e-07
secretion by cell (GO:0032940)	1005	164	58.85	+	2.79	3.88e-29	8.84e-26
developmental cell growth (GO:0048588)	92	15	5.39	+	2.78	0.000801	0.0192
transport across blood-brain barrier (GO:0150104)	86	14	5.04	+	2.78	0.0012	0.0266
positive regulation of stress-activated protein kinase signaling cascade (GO:0070304)	166	27	9.72	+	2.78	8.52e-06	0.000341
negative regulation of T cell activation (GO:0050868)	117	19	6.85	+	2.77	0.00018	0.00541
regulation of adaptive immune response based on somatic recombination of immune receptors built from immunoglobulin superfamily domains (GO:0002822)	154	25	9.02	+	2.77	1.87e-05	0.000706
negative regulation of cellular component movement (GO:0051271)	315	51	18.45	+	2.76	1.92e-09	1.62e-07
tissue remodeling (GO:0048771)	99	16	5.8	+	2.76	0.000592	0.015
negative regulation of protein secretion (GO:0050709)	130	21	7.61	+	2.76	8.99e-05	0.00299
positive regulation of leukocyte activation (GO:0002696)	422	68	24.71	+	2.75	2.93e-12	3.71e-10
negative regulation of cysteine-type endopeptidase activity involved in apoptotic process (GO:0043154)	87	14	5.09	+	2.75	0.00132	0.0289
positive regulation of cell activation (GO:0050867)	436	70	25.53	+	2.74	1.52e-12	2.06e-10
export from cell (GO:0140352)	1053	169	61.66	+	2.74	3.17e-29	8.43e-26
regulation of defense response to virus (GO:0050688)	81	13	4.74	+	2.74	0.00198	0.0403
chemotaxis (GO:0006935)	549	88	32.15	+	2.74	1.73e-15	3.74e-13
negative regulation of cell motility (GO:2000146)	281	45	16.45	+	2.73	2.24e-08	1.57e-06
phospholipase C-activating G protein-coupled receptor signaling pathway (GO:0007200)	100	16	5.86	+	2.73	0.000653	0.0162
regulation of adaptive immune response (GO:0002819)	169	27	9.9	+	2.73	1.14e-05	0.000447
taxis (GO:0042330)	551	88	32.27	+	2.73	2.06e-15	4.22e-13
regulation of leukocyte activation (GO:0002694)	620	99	36.31	+	2.73	3.24e-17	9.24e-15
cell growth (GO:0016049)	94	15	5.5	+	2.73	0.000973	0.0225
immune effector process (GO:0002252)	1086	173	63.59	+	2.72	1.17e-29	3.72e-26
positive regulation of leukocyte differentiation (GO:1902107)	157	25	9.19	+	2.72	2.49e-05	0.000921
leukocyte mediated immunity (GO:0002443)	762	121	44.62	+	2.71	1.34e-20	5.23e-18
regulation of cell activation (GO:0050865)	662	105	38.77	+	2.71	7.3e-18	2.2e-15
negative regulation of lymphocyte proliferation (GO:0050672)	82	13	4.8	+	2.71	0.00218	0.044
renal tubule development (GO:0061326)	82	13	4.8	+	2.71	0.00218	0.0439
regulation of JNK cascade (GO:0046328)	183	29	10.72	+	2.71	6.28e-06	0.000262
regulation of cytokine production (GO:0001817)	739	117	43.27	+	2.7	7.35e-20	2.73e-17
signal release (GO:0023061)	228	36	13.35	+	2.7	8.14e-07	4.14e-05
negative regulation of cysteine-type endopeptidase activity (GO:2000117)	95	15	5.56	+	2.7	0.00107	0.0242
positive regulation of ossification (GO:0045778)	89	14	5.21	+	2.69	0.0016	0.0338
regulation of blood vessel diameter (GO:0097746)	140	22	8.2	+	2.68	8.86e-05	0.00295
regulation of tube diameter (GO:0035296)	140	22	8.2	+	2.68	8.86e-05	0.00295
entry into host (GO:0044409)	102	16	5.97	+	2.68	0.000789	0.019
negative regulation of mononuclear cell proliferation (GO:0032945)	83	13	4.86	+	2.67	0.00239	0.0467
mesenchymal cell development (GO:0014031)	83	13	4.86	+	2.67	0.00239	0.0467
stem cell development (GO:0048864)	83	13	4.86	+	2.67	0.00239	0.0466
negative regulation of locomotion (GO:0040013)	313	49	18.33	+	2.67	7.48e-09	5.69e-07
negative regulation of leukocyte cell-cell adhesion (GO:1903038)	128	20	7.5	+	2.67	0.000195	0.00579
positive regulation of cell migration (GO:0030335)	525	82	30.74	+	2.67	7.74e-14	1.22e-11
leukocyte migration (GO:0050900)	378	59	22.14	+	2.67	2.2e-10	2.11e-08
regulation of tube size (GO:0035150)	141	22	8.26	+	2.66	9.72e-05	0.00316
regulation of stress-activated protein kinase signaling cascade (GO:0070302)	231	36	13.53	+	2.66	9.43e-07	4.76e-05
regulation of stress fiber assembly (GO:0051492)	90	14	5.27	+	2.66	0.00176	0.0367
regulation of coagulation (GO:0050818)	90	14	5.27	+	2.66	0.00176	0.0366
regulation of cysteine-type endopeptidase activity involved in apoptotic process (GO:0043281)	219	34	12.82	+	2.65	2.07e-06	9.76e-05
positive regulation of cysteine-type endopeptidase activity involved in apoptotic process (GO:0043280)	136	21	7.96	+	2.64	0.000158	0.00484
negative regulation of peptide secretion (GO:0002792)	136	21	7.96	+	2.64	0.000158	0.00483
secretion (GO:0046903)	1122	172	65.7	+	2.62	9.62e-28	1.4e-24
negative regulation of cell adhesion (GO:0007162)	281	43	16.45	+	2.61	1.05e-07	6.4e-06
lymphocyte activation (GO:0046649)	386	59	22.6	+	2.61	6.38e-10	5.6e-08
kidney epithelium development (GO:0072073)	131	20	7.67	+	2.61	0.000256	0.00733
positive regulation of stress-activated MAPK cascade (GO:0032874)	164	25	9.6	+	2.6	6.75e-05	0.00229
positive regulation of MAPK cascade (GO:0043410)	545	83	31.91	+	2.6	1.36e-13	2.09e-11
positive regulation of locomotion (GO:0040017)	565	86	33.09	+	2.6	4.89e-14	8.39e-12
response to fatty acid (GO:0070542)	92	14	5.39	+	2.6	0.00211	0.0427
positive regulation of leukocyte mediated immunity (GO:0002705)	138	21	8.08	+	2.6	0.000302	0.00834
myeloid cell differentiation (GO:0030099)	230	35	13.47	+	2.6	1.9e-06	9.04e-05
positive regulation of secretion by cell (GO:1903532)	421	64	24.65	+	2.6	1.16e-10	1.15e-08
cell killing (GO:0001906)	119	18	6.97	+	2.58	0.000562	0.0143
positive regulation of cytosolic calcium ion concentration (GO:0007204)	286	43	16.75	+	2.57	1.56e-07	8.91e-06
positive regulation of defense response (GO:0031349)	373	56	21.84	+	2.56	2.63e-09	2.19e-07
vascular process in circulatory system (GO:0003018)	260	39	15.23	+	2.56	6.26e-07	3.22e-05
developmental growth involved in morphogenesis (GO:0060560)	120	18	7.03	+	2.56	0.000992	0.0227
movement in host environment (GO:0052126)	107	16	6.27	+	2.55	0.00124	0.0275
regulation of receptor signaling pathway via JAK-STAT (GO:0046425)	134	20	7.85	+	2.55	0.000484	0.0126
regulation of stress-activated MAPK cascade (GO:0032872)	228	34	13.35	+	2.55	3.73e-06	0.000164
positive regulation of cell motility (GO:2000147)	550	82	32.21	+	2.55	6.05e-13	8.78e-11
positive regulation of endothelial cell proliferation (GO:0001938)	94	14	5.5	+	2.54	0.00251	0.0487
viral entry into host cell (GO:0046718)	94	14	5.5	+	2.54	0.00251	0.0487
regulation of cell adhesion (GO:0030155)	720	107	42.16	+	2.54	1.68e-16	4.07e-14
positive regulation of lymphocyte activation (GO:0051251)	377	56	22.08	+	2.54	3.39e-09	2.74e-07
regulation of systemic arterial blood pressure (GO:0003073)	101	15	5.91	+	2.54	0.00184	0.038
renal system development (GO:0072001)	283	42	16.57	+	2.53	4.48e-07	2.33e-05
peptide secretion (GO:0002790)	182	27	10.66	+	2.53	4.29e-05	0.00152
regulation of immune effector process (GO:0002697)	479	71	28.05	+	2.53	3.4e-11	3.64e-09
regulation of cysteine-type endopeptidase activity (GO:2000116)	243	36	14.23	+	2.53	2.16e-06	0.000101
positive regulation of I-kappaB kinase/NF-kappaB signaling (GO:0043123)	189	28	11.07	+	2.53	3.1e-05	0.00113
regulation of peptidyl-tyrosine phosphorylation (GO:0050730)	257	38	15.05	+	2.53	1.17e-06	5.72e-05
mesenchymal cell differentiation (GO:0048762)	156	23	9.14	+	2.52	0.000181	0.00544
B cell activation (GO:0042113)	156	23	9.14	+	2.52	0.000181	0.00543
positive regulation of secretion (GO:0051047)	448	66	26.23	+	2.52	2.26e-10	2.16e-08
protein localization to extracellular region (GO:0071692)	170	25	9.95	+	2.51	9.36e-05	0.00307
positive regulation of protein kinase B signaling (GO:0051897)	170	25	9.95	+	2.51	9.36e-05	0.00307
positive regulation of vasculature development (GO:1904018)	191	28	11.18	+	2.5	3.55e-05	0.00127
kidney development (GO:0001822)	273	40	15.99	+	2.5	1.04e-06	5.19e-05
positive regulation of angiogenesis (GO:0045766)	171	25	10.01	+	2.5	9.97e-05	0.00321
negative regulation of cellular response to growth factor stimulus (GO:0090288)	171	25	10.01	+	2.5	9.97e-05	0.0032
regulation of smooth muscle cell proliferation (GO:0048660)	137	20	8.02	+	2.49	0.000557	0.0142
regulation of cell migration (GO:0030334)	877	128	51.36	+	2.49	4.23e-19	1.35e-16
T cell activation (GO:0042110)	241	35	14.11	+	2.48	6.56e-06	0.000272
lymphocyte differentiation (GO:0030098)	241	35	14.11	+	2.48	6.56e-06	0.000271
cytokine-mediated signaling pathway (GO:0019221)	696	101	40.76	+	2.48	6.15e-15	1.18e-12
positive regulation of hemopoiesis (GO:1903708)	200	29	11.71	+	2.48	2.99e-05	0.00109
regulation of receptor signaling pathway via STAT (GO:1904892)	138	20	8.08	+	2.47	0.000587	0.0149
positive regulation of cellular component movement (GO:0051272)	566	82	33.14	+	2.47	2.48e-12	3.2e-10
regulation of innate immune response (GO:0045088)	304	44	17.8	+	2.47	3.24e-07	1.73e-05
activation of protein kinase activity (GO:0032147)	325	47	19.03	+	2.47	1.24e-07	7.39e-06
regulation of MAP kinase activity (GO:0043405)	346	50	20.26	+	2.47	4.86e-08	3.21e-06
regulation of lymphocyte activation (GO:0051249)	534	77	31.27	+	2.46	1.56e-11	1.78e-09
positive regulation of cysteine-type endopeptidase activity (GO:2001056)	153	22	8.96	+	2.46	0.00032	0.00873
receptor-mediated endocytosis (GO:0006898)	245	35	14.35	+	2.44	7.69e-06	0.000311
regulation of lymphocyte mediated immunity (GO:0002706)	154	22	9.02	+	2.44	0.000341	0.00922
innate immune response (GO:0045087)	833	119	48.78	+	2.44	3.9e-17	1.09e-14
regulation of leukocyte differentiation (GO:1902105)	288	41	16.86	+	2.43	1.16e-06	5.7e-05
protein secretion (GO:0009306)	162	23	9.49	+	2.42	0.000263	0.00753
T cell differentiation (GO:0030217)	141	20	8.26	+	2.42	0.000697	0.0171
regulation of exocytosis (GO:0017157)	226	32	13.23	+	2.42	2.3e-05	0.00086
regulation of epithelial cell migration (GO:0010632)	226	32	13.23	+	2.42	2.3e-05	0.000858
negative regulation of protein transport (GO:0051224)	184	26	10.77	+	2.41	0.000109	0.00348
establishment of protein localization to extracellular region (GO:0035592)	163	23	9.55	+	2.41	0.000282	0.00793
positive regulation of supramolecular fiber organization (GO:1902905)	199	28	11.65	+	2.4	9.4e-05	0.00307
immune response (GO:0006955)	1927	271	112.84	+	2.4	9.66e-39	7.71e-35
defense response (GO:0006952)	1424	200	83.39	+	2.4	6.22e-28	1.1e-24
regulation of actin filament organization (GO:0110053)	278	39	16.28	+	2.4	2.82e-06	0.000127
positive regulation of cytoskeleton organization (GO:0051495)	221	31	12.94	+	2.4	3.52e-05	0.00126
positive regulation of NF-kappaB transcription factor activity (GO:0051092)	164	23	9.6	+	2.39	0.000301	0.00832
regulation of I-kappaB kinase/NF-kappaB signaling (GO:0043122)	250	35	14.64	+	2.39	1e-05	0.000396
regulation of cytosolic calcium ion concentration (GO:0051480)	329	46	19.27	+	2.39	4.84e-07	2.51e-05
platelet degranulation (GO:0002576)	129	18	7.55	+	2.38	0.00152	0.0324
regulation of cell motility (GO:2000145)	940	131	55.04	+	2.38	5.34e-18	1.64e-15
regulation of lymphocyte differentiation (GO:0045619)	180	25	10.54	+	2.37	0.000283	0.00795
regulation of response to biotic stimulus (GO:0002831)	411	57	24.07	+	2.37	2.73e-08	1.88e-06
leukocyte differentiation (GO:0002521)	347	48	20.32	+	2.36	3.11e-07	1.68e-05
negative regulation of immune response (GO:0050777)	347	48	20.32	+	2.36	3.11e-07	1.67e-05
negative regulation of establishment of protein localization (GO:1904950)	188	26	11.01	+	2.36	0.000207	0.00611
urogenital system development (GO:0001655)	319	44	18.68	+	2.36	1.13e-06	5.57e-05
regulation of response to cytokine stimulus (GO:0060759)	174	24	10.19	+	2.36	0.000413	0.011
regulation of locomotion (GO:0040012)	980	135	57.39	+	2.35	3.84e-18	1.2e-15
myeloid leukocyte differentiation (GO:0002573)	124	17	7.26	+	2.34	0.00237	0.0466
positive regulation of epithelial cell migration (GO:0010634)	146	20	8.55	+	2.34	0.000955	0.0222
regulation of angiogenesis (GO:0045765)	307	42	17.98	+	2.34	2.38e-06	0.00011
regulation of extrinsic apoptotic signaling pathway (GO:2001236)	161	22	9.43	+	2.33	0.000853	0.0203
regulation of MAPK cascade (GO:0043408)	732	100	42.86	+	2.33	1.89e-13	2.87e-11
positive regulation of endopeptidase activity (GO:0010950)	176	24	10.31	+	2.33	0.00044	0.0117
negative regulation of immune system process (GO:0002683)	625	85	36.6	+	2.32	1.63e-11	1.85e-09
negative regulation of cell-cell adhesion (GO:0022408)	184	25	10.77	+	2.32	0.000325	0.00887
regulation of cell-substrate adhesion (GO:0010810)	214	29	12.53	+	2.31	9.66e-05	0.00315
regulation of actin polymerization or depolymerization (GO:0008064)	192	26	11.24	+	2.31	0.000244	0.00705
regulation of cytokine-mediated signaling pathway (GO:0001959)	163	22	9.55	+	2.3	0.000902	0.0212
regulation of actin filament length (GO:0030832)	193	26	11.3	+	2.3	0.000255	0.00733
regulation of peptide secretion (GO:0002791)	513	69	30.04	+	2.3	2.09e-09	1.74e-07
positive regulation of protein serine/threonine kinase activity (GO:0071902)	350	47	20.5	+	2.29	1.07e-06	5.32e-05
regulation of response to external stimulus (GO:0032101)	1208	162	70.74	+	2.29	1.28e-20	5.11e-18
positive regulation of peptidyl-tyrosine phosphorylation (GO:0050731)	194	26	11.36	+	2.29	0.000268	0.00766
cellular calcium ion homeostasis (GO:0006874)	433	58	25.36	+	2.29	6.15e-08	3.99e-06
positive regulation of cell population proliferation (GO:0008284)	935	125	54.75	+	2.28	5.83e-16	1.33e-13
positive regulation of GTPase activity (GO:0043547)	412	55	24.13	+	2.28	1.68e-07	9.53e-06
positive regulation of peptidase activity (GO:0010952)	195	26	11.42	+	2.28	0.000282	0.00793
wound healing (GO:0042060)	435	58	25.47	+	2.28	6.63e-08	4.27e-06
negative regulation of response to external stimulus (GO:0032102)	563	75	32.97	+	2.27	6.24e-10	5.51e-08
defense response to other organism (GO:0098542)	1025	136	60.02	+	2.27	6.13e-17	1.69e-14
regulation of actin cytoskeleton organization (GO:0032956)	362	48	21.2	+	2.26	9.66e-07	4.86e-05
regulation of inflammatory response (GO:0050727)	543	72	31.8	+	2.26	1.71e-09	1.47e-07
regulation of protein secretion (GO:0050708)	483	64	28.28	+	2.26	1.98e-08	1.4e-06
positive regulation of hormone secretion (GO:0046887)	136	18	7.96	+	2.26	0.00234	0.0461
regulation of vasculature development (GO:1901342)	340	45	19.91	+	2.26	2.41e-06	0.000111
calcium ion homeostasis (GO:0055074)	446	59	26.12	+	2.26	5.77e-08	3.76e-06
regulation of cellular component movement (GO:0051270)	1025	135	60.02	+	2.25	1.11e-16	2.96e-14
response to wounding (GO:0009611)	533	70	31.21	+	2.24	3.99e-09	3.19e-07
negative regulation of transport (GO:0051051)	496	65	29.04	+	2.24	1.76e-08	1.27e-06
regulation of actin filament polymerization (GO:0030833)	176	23	10.31	+	2.23	0.000823	0.0197
mesenchyme development (GO:0060485)	222	29	13	+	2.23	0.000219	0.00641
blood vessel morphogenesis (GO:0048514)	415	54	24.3	+	2.22	3.43e-07	1.82e-05
regulation of blood pressure (GO:0008217)	185	24	10.83	+	2.22	0.000661	0.0163
negative regulation of MAPK cascade (GO:0043409)	170	22	9.95	+	2.21	0.00119	0.0266
divalent inorganic cation homeostasis (GO:0072507)	487	63	28.52	+	2.21	4.21e-08	2.8e-06
ameboidal-type cell migration (GO:0001667)	178	23	10.42	+	2.21	0.000909	0.0214
regeneration (GO:0031099)	163	21	9.55	+	2.2	0.00165	0.0347
cellular divalent inorganic cation homeostasis (GO:0072503)	466	60	27.29	+	2.2	1.08e-07	6.58e-06
positive regulation of immune system process (GO:0002684)	1098	141	64.3	+	2.19	1.29e-16	3.31e-14
response to other organism (GO:0051707)	1418	182	83.04	+	2.19	2.19e-21	9.97e-19
regulation of supramolecular fiber organization (GO:1902903)	374	48	21.9	+	2.19	2.41e-06	0.000111
circulatory system process (GO:0003013)	491	63	28.75	+	2.19	7.66e-08	4.85e-06
carbohydrate derivative catabolic process (GO:1901136)	195	25	11.42	+	2.19	0.000859	0.0204
response to external biotic stimulus (GO:0043207)	1420	182	83.15	+	2.19	3.62e-21	1.56e-18
regulation of secretion by cell (GO:1903530)	775	99	45.38	+	2.18	1.27e-11	1.47e-09
angiogenesis (GO:0001525)	321	41	18.8	+	2.18	1.31e-05	0.000505
regulation of defense response (GO:0031347)	863	110	50.54	+	2.18	7.71e-13	1.08e-10
extracellular matrix organization (GO:0030198)	361	46	21.14	+	2.18	4.74e-06	0.000203
positive regulation of intracellular signal transduction (GO:1902533)	1044	133	61.13	+	2.18	1.95e-15	4.09e-13
MAPK cascade (GO:0000165)	369	47	21.61	+	2.18	3.59e-06	0.000159
regulation of protein kinase B signaling (GO:0051896)	228	29	13.35	+	2.17	0.000274	0.00772
extracellular structure organization (GO:0043062)	362	46	21.2	+	2.17	4.93e-06	0.00021
G protein-coupled receptor signaling pathway, coupled to cyclic nucleotide second messenger (GO:0007187)	252	32	14.76	+	2.17	0.000124	0.00389
response to biotic stimulus (GO:0009607)	1452	184	85.03	+	2.16	5.3e-21	2.23e-18
regulation of secretion (GO:0051046)	830	105	48.6	+	2.16	4.28e-12	5.34e-10
antigen processing and presentation (GO:0019882)	222	28	13	+	2.15	0.000393	0.0106
regulation of immune response (GO:0050776)	1151	145	67.4	+	2.15	1.99e-16	4.75e-14
positive regulation of hydrolase activity (GO:0051345)	770	97	45.09	+	2.15	3.22e-11	3.52e-09
hemopoiesis (GO:0030097)	580	73	33.96	+	2.15	9.6e-09	7.13e-07
regulation of GTPase activity (GO:0043087)	485	61	28.4	+	2.15	1.87e-07	1.05e-05
positive regulation of protein phosphorylation (GO:0001934)	1012	127	59.26	+	2.14	3.12e-14	5.53e-12
regulation of vesicle-mediated transport (GO:0060627)	559	70	32.73	+	2.14	2.45e-08	1.7e-06
regulation of immune system process (GO:0002682)	1733	217	101.48	+	2.14	2.96e-24	2.62e-21
vasculature development (GO:0001944)	528	66	30.92	+	2.13	7.71e-08	4.87e-06
blood vessel development (GO:0001568)	505	63	29.57	+	2.13	1.93e-07	1.08e-05
response to cytokine (GO:0034097)	1124	140	65.82	+	2.13	2.06e-15	4.28e-13
immune system process (GO:0002376)	2832	351	165.84	+	2.12	1.58e-40	2.52e-36
cellular response to cytokine stimulus (GO:0071345)	1034	128	60.55	+	2.11	5.66e-14	9.51e-12
regulation of actin filament-based process (GO:0032970)	405	50	23.72	+	2.11	3.68e-06	0.000163
negative regulation of defense response (GO:0031348)	406	50	23.77	+	2.1	3.85e-06	0.000168
regulation of reactive oxygen species metabolic process (GO:2000377)	187	23	10.95	+	2.1	0.00196	0.04
cardiovascular system development (GO:0072358)	537	66	31.45	+	2.1	1.11e-07	6.68e-06
blood circulation (GO:0008015)	399	49	23.36	+	2.1	5.24e-06	0.000221
signal transduction by protein phosphorylation (GO:0023014)	383	47	22.43	+	2.1	8.96e-06	0.000357
hematopoietic or lymphoid organ development (GO:0048534)	628	77	36.77	+	2.09	1.18e-08	8.63e-07
cell adhesion (GO:0007155)	939	115	54.99	+	2.09	2.21e-12	2.94e-10
regulation of cellular response to growth factor stimulus (GO:0090287)	294	36	17.22	+	2.09	0.000128	0.00401
regulation of endopeptidase activity (GO:0052548)	425	52	24.89	+	2.09	3.55e-06	0.000158
biological adhesion (GO:0022610)	945	115	55.34	+	2.08	2.8e-12	3.57e-10
cellular metal ion homeostasis (GO:0006875)	560	68	32.79	+	2.07	1.15e-07	6.85e-06
regulation of peptidase activity (GO:0052547)	454	55	26.59	+	2.07	2.78e-06	0.000126
negative regulation of multicellular organismal process (GO:0051241)	1235	149	72.32	+	2.06	2.73e-15	5.38e-13
regulation of cell junction assembly (GO:1901888)	199	24	11.65	+	2.06	0.00172	0.036
regulation of anatomical structure size (GO:0090066)	525	63	30.74	+	2.05	5.35e-07	2.76e-05
regulation of synaptic plasticity (GO:0048167)	192	23	11.24	+	2.05	0.00235	0.0463
response to lipid (GO:0033993)	871	104	51	+	2.04	9.8e-11	9.84e-09
positive regulation of phosphorylation (GO:0042327)	1089	130	63.77	+	2.04	3.7e-13	5.47e-11
regulation of epithelial cell proliferation (GO:0050678)	344	41	20.14	+	2.04	6.38e-05	0.00221
negative regulation of protein kinase activity (GO:0006469)	235	28	13.76	+	2.03	0.000934	0.0218
positive regulation of response to biotic stimulus (GO:0002833)	252	30	14.76	+	2.03	0.000566	0.0144
immune system development (GO:0002520)	664	79	38.88	+	2.03	2.79e-08	1.91e-06
positive regulation of phosphorus metabolic process (GO:0010562)	1160	138	67.93	+	2.03	6.91e-14	1.14e-11
positive regulation of phosphate metabolic process (GO:0045937)	1160	138	67.93	+	2.03	6.91e-14	1.13e-11
positive regulation of protein kinase activity (GO:0045860)	538	64	31.5	+	2.03	7.2e-07	3.69e-05
metal ion homeostasis (GO:0055065)	624	74	36.54	+	2.03	7.65e-08	4.87e-06
homeostasis of number of cells (GO:0048872)	211	25	12.36	+	2.02	0.0022	0.0442
cell migration (GO:0016477)	972	115	56.92	+	2.02	1.43e-11	1.64e-09
negative regulation of endopeptidase activity (GO:0010951)	254	30	14.87	+	2.02	0.000899	0.0212
positive regulation of innate immune response (GO:0045089)	212	25	12.41	+	2.01	0.00226	0.0447
negative regulation of peptidase activity (GO:0010466)	263	31	15.4	+	2.01	0.000684	0.0168
negative regulation of kinase activity (GO:0033673)	255	30	14.93	+	2.01	0.000916	0.0215
positive regulation of protein transport (GO:0051222)	461	54	27	+	2	8.43e-06	0.000338
positive regulation of kinase activity (GO:0033674)	615	72	36.01	+	2	1.69e-07	9.57e-06
negative regulation of neuron death (GO:1901215)	214	25	12.53	+	1.99	0.00238	0.0466
learning or memory (GO:0007611)	266	31	15.58	+	1.99	0.000739	0.0179
regulation of hemopoiesis (GO:1903706)	472	55	27.64	+	1.99	6.78e-06	0.000278
positive regulation of multicellular organismal process (GO:0051240)	1788	208	104.7	+	1.99	7.84e-20	2.84e-17
regulation of small GTPase mediated signal transduction (GO:0051056)	327	38	19.15	+	1.98	0.000182	0.00544
positive regulation of DNA-binding transcription factor activity (GO:0051091)	276	32	16.16	+	1.98	0.0006	0.0151
regulation of protein serine/threonine kinase activity (GO:0071900)	527	61	30.86	+	1.98	2.33e-06	0.000108
small GTPase mediated signal transduction (GO:0007264)	260	30	15.23	+	1.97	0.00103	0.0236
positive regulation of establishment of protein localization (GO:1904951)	477	55	27.93	+	1.97	7.93e-06	0.000319
cellular response to lipid (GO:0071396)	530	61	31.04	+	1.97	2.58e-06	0.000118
regulation of protein phosphorylation (GO:0001932)	1461	168	85.55	+	1.96	1.41e-15	3.08e-13
regulation of protein polymerization (GO:0032271)	235	27	13.76	+	1.96	0.00238	0.0466
cellular cation homeostasis (GO:0030003)	636	73	37.24	+	1.96	3.81e-07	2.02e-05
aging (GO:0007568)	279	32	16.34	+	1.96	0.000672	0.0165
phagocytosis (GO:0006909)	333	38	19.5	+	1.95	0.000316	0.00864
negative regulation of inflammatory response (GO:0050728)	333	38	19.5	+	1.95	0.000316	0.00863
second-messenger-mediated signaling (GO:0019932)	342	39	20.03	+	1.95	0.000243	0.00705
cellular ion homeostasis (GO:0006873)	650	74	38.06	+	1.94	3.35e-07	1.79e-05
cellular response to tumor necrosis factor (GO:0071356)	246	28	14.41	+	1.94	0.0019	0.039
negative regulation of protein phosphorylation (GO:0001933)	413	47	24.18	+	1.94	4.88e-05	0.00172
response to tumor necrosis factor (GO:0034612)	273	31	15.99	+	1.94	0.00094	0.0219
cell-cell adhesion (GO:0098609)	511	58	29.92	+	1.94	6.71e-06	0.000277
regulation of myeloid cell differentiation (GO:0045637)	238	27	13.94	+	1.94	0.00252	0.0487
positive regulation of protein modification process (GO:0031401)	1243	141	72.79	+	1.94	1e-12	1.38e-10
positive regulation of immune response (GO:0050778)	752	85	44.04	+	1.93	7.18e-08	4.59e-06
locomotion (GO:0040011)	1337	151	78.29	+	1.93	2.54e-13	3.82e-11
hemostasis (GO:0007599)	302	34	17.68	+	1.92	0.000665	0.0164
response to bacterium (GO:0009617)	738	83	43.22	+	1.92	9.23e-08	5.73e-06
cation homeostasis (GO:0055080)	704	79	41.23	+	1.92	2.51e-07	1.37e-05
regulation of neuron death (GO:1901214)	321	36	18.8	+	1.92	0.000599	0.0151
inorganic ion homeostasis (GO:0098771)	716	80	41.93	+	1.91	2.14e-07	1.19e-05
regulation of calcium ion transport (GO:0051924)	260	29	15.23	+	1.9	0.00176	0.0367
regulation of cell population proliferation (GO:0042127)	1668	186	97.68	+	1.9	5.11e-16	1.18e-13
blood coagulation (GO:0007596)	297	33	17.39	+	1.9	0.000954	0.0222
response to external stimulus (GO:0009605)	2526	280	147.92	+	1.89	4.08e-24	3.43e-21
regulation of protein kinase activity (GO:0045859)	803	89	47.02	+	1.89	7.82e-08	4.91e-06
regulation of cytoskeleton organization (GO:0051493)	561	62	32.85	+	1.89	7.22e-06	0.000293
negative regulation of phosphorylation (GO:0042326)	453	50	26.53	+	1.88	6.52e-05	0.00223
coagulation (GO:0050817)	299	33	17.51	+	1.88	0.00144	0.0309
tube development (GO:0035295)	863	95	50.54	+	1.88	2.87e-08	1.95e-06
regulation of intracellular signal transduction (GO:1902531)	1820	200	106.58	+	1.88	1.37e-16	3.42e-14
regulation of phosphorylation (GO:0042325)	1631	179	95.51	+	1.87	8.43e-15	1.58e-12
tube morphogenesis (GO:0035239)	667	73	39.06	+	1.87	1.63e-06	7.8e-05
localization of cell (GO:0051674)	1100	120	64.41	+	1.86	6.1e-10	5.44e-08
cell motility (GO:0048870)	1100	120	64.41	+	1.86	6.1e-10	5.41e-08
regulation of hormone secretion (GO:0046883)	275	30	16.1	+	1.86	0.00222	0.0445
positive regulation of signaling (GO:0023056)	1908	208	111.73	+	1.86	6.8e-17	1.84e-14
positive regulation of signal transduction (GO:0009967)	1661	181	97.27	+	1.86	1.33e-14	2.48e-12
regulation of kinase activity (GO:0043549)	912	99	53.41	+	1.85	2.84e-08	1.94e-06
positive regulation of cell communication (GO:0010647)	1900	206	111.26	+	1.85	1.5e-16	3.68e-14
regulation of response to stress (GO:0080134)	1627	176	95.27	+	1.85	6.23e-14	1.04e-11
regulation of hydrolase activity (GO:0051336)	1297	140	75.95	+	1.84	3.34e-11	3.63e-09
vesicle-mediated transport (GO:0016192)	1966	212	115.13	+	1.84	1.12e-16	2.94e-14
positive regulation of transferase activity (GO:0051347)	697	75	40.82	+	1.84	1.88e-06	8.97e-05
regulation of trans-synaptic signaling (GO:0099177)	456	49	26.7	+	1.84	0.000154	0.00474
regulation of cellular component size (GO:0032535)	391	42	22.9	+	1.83	0.000406	0.0108
negative regulation of cell communication (GO:0010648)	1429	153	83.68	+	1.83	6.71e-12	8.05e-10
negative regulation of signaling (GO:0023057)	1432	153	83.86	+	1.82	7.21e-12	8.53e-10
cognition (GO:0050890)	309	33	18.09	+	1.82	0.00179	0.0372
positive regulation of protein metabolic process (GO:0051247)	1733	185	101.48	+	1.82	2.93e-14	5.25e-12
ion homeostasis (GO:0050801)	789	84	46.2	+	1.82	7.18e-07	3.69e-05
cellular response to organic substance (GO:0071310)	2378	253	139.25	+	1.82	2.06e-19	6.72e-17
negative regulation of programmed cell death (GO:0043069)	923	98	54.05	+	1.81	1.1e-07	6.62e-06
positive regulation of response to stimulus (GO:0048584)	2414	256	141.36	+	1.81	1.54e-19	5.23e-17
response to oxygen-containing compound (GO:1901700)	1604	170	93.93	+	1.81	7.7e-13	1.09e-10
negative regulation of apoptotic process (GO:0043066)	906	96	53.05	+	1.81	1.29e-07	7.61e-06
negative regulation of response to stimulus (GO:0048585)	1837	194	107.57	+	1.8	1.74e-14	3.16e-12
positive regulation of developmental process (GO:0051094)	1402	148	82.1	+	1.8	4.8e-11	4.92e-09
negative regulation of cell population proliferation (GO:0008285)	701	74	41.05	+	1.8	4.32e-06	0.000186
modulation of chemical synaptic transmission (GO:0050804)	455	48	26.64	+	1.8	0.000232	0.00675
cellular chemical homeostasis (GO:0055082)	752	79	44.04	+	1.79	2.78e-06	0.000126
positive regulation of transport (GO:0051050)	1019	107	59.67	+	1.79	4.44e-08	2.94e-06
positive regulation of cellular protein metabolic process (GO:0032270)	1620	170	94.86	+	1.79	1.51e-12	2.06e-10
regulation of peptide transport (GO:0090087)	793	83	46.44	+	1.79	1.63e-06	7.79e-05
positive regulation of molecular function (GO:0044093)	1835	192	107.45	+	1.79	5.57e-14	9.47e-12
transmembrane receptor protein tyrosine kinase signaling pathway (GO:0007169)	526	55	30.8	+	1.79	9.92e-05	0.0032
regulation of phosphate metabolic process (GO:0019220)	1828	191	107.04	+	1.78	7.48e-14	1.21e-11
positive regulation of catalytic activity (GO:0043085)	1474	154	86.31	+	1.78	2.93e-11	3.25e-09
regulation of phosphorus metabolic process (GO:0051174)	1829	191	107.1	+	1.78	7.64e-14	1.22e-11
cellular response to oxygen-containing compound (GO:1901701)	1073	112	62.83	+	1.78	2.15e-08	1.52e-06
adaptive immune response (GO:0002250)	614	64	35.95	+	1.78	3.54e-05	0.00127
negative regulation of cell development (GO:0010721)	336	35	19.68	+	1.78	0.00189	0.0389
intracellular signal transduction (GO:0035556)	1652	172	96.74	+	1.78	2.25e-12	2.97e-10
negative regulation of developmental process (GO:0051093)	981	102	57.45	+	1.78	1.2e-07	7.16e-06
interspecies interaction between organisms (GO:0044419)	2073	215	121.39	+	1.77	2.72e-15	5.44e-13
cellular response to growth factor stimulus (GO:0071363)	502	52	29.4	+	1.77	0.000211	0.00623
positive regulation of cell differentiation (GO:0045597)	1005	104	58.85	+	1.77	1.14e-07	6.84e-06
circulatory system development (GO:0072359)	880	91	51.53	+	1.77	8.39e-07	4.25e-05
negative regulation of cell death (GO:0060548)	1016	105	59.5	+	1.76	9.5e-08	5.83e-06
regulation of metal ion transport (GO:0010959)	397	41	23.25	+	1.76	0.000979	0.0226
response to organic substance (GO:0010033)	3040	313	178.02	+	1.76	1.92e-22	1.18e-19
regulation of body fluid levels (GO:0050878)	506	52	29.63	+	1.75	0.00023	0.00671
gland development (GO:0048732)	419	43	24.54	+	1.75	0.000898	0.0212
cell population proliferation (GO:0008283)	497	51	29.1	+	1.75	0.000288	0.00804
regulation of protein transport (GO:0051223)	761	78	44.56	+	1.75	6.77e-06	0.000279
negative regulation of cell differentiation (GO:0045596)	724	74	42.4	+	1.75	1.25e-05	0.000489
endocytosis (GO:0006897)	559	57	32.73	+	1.74	0.000153	0.0047
cell surface receptor signaling pathway (GO:0007166)	2519	256	147.51	+	1.74	2.39e-17	6.94e-15
regulation of localization (GO:0032879)	2846	289	166.66	+	1.73	1.14e-19	3.95e-17
positive regulation of cell death (GO:0010942)	710	72	41.58	+	1.73	2.13e-05	0.0008
regulation of multicellular organismal process (GO:0051239)	3237	327	189.55	+	1.73	2.91e-22	1.72e-19
negative regulation of signal transduction (GO:0009968)	1290	130	75.54	+	1.72	9.51e-09	7.09e-07
regulation of ion transport (GO:0043269)	705	71	41.28	+	1.72	2.9e-05	0.00107
regulation of protein modification process (GO:0031399)	1877	189	109.91	+	1.72	2.08e-12	2.8e-10
regulation of establishment of protein localization (GO:0070201)	786	79	46.03	+	1.72	1.3e-05	0.000504
regulation of hormone levels (GO:0010817)	528	53	30.92	+	1.71	0.000423	0.0113
cellular response to chemical stimulus (GO:0070887)	2941	295	172.22	+	1.71	1.68e-19	5.6e-17
skeletal system development (GO:0001501)	489	49	28.64	+	1.71	0.00075	0.0181
regulation of cell death (GO:0010941)	1707	171	99.96	+	1.71	4.35e-11	4.51e-09
regulation of cell communication (GO:0010646)	3625	363	212.27	+	1.71	1.27e-24	1.27e-21
regulation of protein localization (GO:0032880)	1079	108	63.18	+	1.71	2.92e-07	1.58e-05
response to growth factor (GO:0070848)	531	53	31.09	+	1.7	0.00044	0.0117
regulation of signaling (GO:0023051)	3664	365	214.56	+	1.7	2.77e-24	2.6e-21
reproductive structure development (GO:0048608)	432	43	25.3	+	1.7	0.00153	0.0327
response to nitrogen compound (GO:1901698)	1096	109	64.18	+	1.7	3.53e-07	1.87e-05
regulation of programmed cell death (GO:0043067)	1579	157	92.46	+	1.7	6.63e-10	5.78e-08
negative regulation of intracellular signal transduction (GO:1902532)	514	51	30.1	+	1.69	0.000714	0.0174
regulation of transport (GO:0051049)	1909	189	111.79	+	1.69	8.64e-12	1.01e-09
regulation of transferase activity (GO:0051338)	1031	102	60.37	+	1.69	1.3e-06	6.29e-05
regulation of apoptotic process (GO:0042981)	1557	154	91.18	+	1.69	1.09e-09	9.43e-08
regulation of signal transduction (GO:0009966)	3147	311	184.28	+	1.69	1.12e-19	3.99e-17
regulation of cellular localization (GO:0060341)	1023	101	59.91	+	1.69	1.23e-06	6.02e-05
reproductive system development (GO:0061458)	436	43	25.53	+	1.68	0.00167	0.035
positive regulation of apoptotic process (GO:0043065)	652	64	38.18	+	1.68	0.000165	0.00504
response to endogenous stimulus (GO:0009719)	1458	143	85.38	+	1.67	7.99e-09	6.04e-07
response to hormone (GO:0009725)	850	83	49.77	+	1.67	1.92e-05	0.000726
positive regulation of programmed cell death (GO:0043068)	658	64	38.53	+	1.66	0.000184	0.00548
regulation of response to stimulus (GO:0048583)	4371	425	255.96	+	1.66	4.05e-27	5.39e-24
response to organonitrogen compound (GO:0010243)	1011	98	59.2	+	1.66	4e-06	0.000174
cell-cell signaling (GO:0007267)	1167	113	68.34	+	1.65	7.53e-07	3.84e-05
tissue morphogenesis (GO:0048729)	550	53	32.21	+	1.65	0.00105	0.024
response to stress (GO:0006950)	3654	352	213.97	+	1.65	5.38e-21	2.2e-18
actin cytoskeleton organization (GO:0030036)	530	51	31.04	+	1.64	0.00119	0.0266
negative regulation of phosphate metabolic process (GO:0045936)	572	55	33.5	+	1.64	0.000712	0.0173
negative regulation of phosphorus metabolic process (GO:0010563)	573	55	33.55	+	1.64	0.000725	0.0176
actin filament-based process (GO:0030029)	605	58	35.43	+	1.64	0.000531	0.0137
behavior (GO:0007610)	586	56	34.32	+	1.63	0.000803	0.0193
movement of cell or subcellular component (GO:0006928)	1584	151	92.76	+	1.63	1.94e-08	1.38e-06
regulation of anatomical structure morphogenesis (GO:0022603)	1112	106	65.12	+	1.63	3.05e-06	0.000138
regulation of multicellular organismal development (GO:2000026)	2099	200	122.91	+	1.63	4.3e-11	4.48e-09
negative regulation of protein modification process (GO:0031400)	610	58	35.72	+	1.62	0.00074	0.0179
supramolecular fiber organization (GO:0097435)	497	47	29.1	+	1.61	0.00231	0.0456
regulation of catalytic activity (GO:0050790)	2392	226	140.07	+	1.61	4.42e-12	5.39e-10
cellular response to organonitrogen compound (GO:0071417)	604	57	35.37	+	1.61	0.000956	0.0221
regulation of cell differentiation (GO:0045595)	1876	177	109.86	+	1.61	1.75e-09	1.49e-07
chemical homeostasis (GO:0048878)	1125	106	65.88	+	1.61	4.76e-06	0.000203
enzyme linked receptor protein signaling pathway (GO:0007167)	733	69	42.92	+	1.61	0.000274	0.00778
cellular homeostasis (GO:0019725)	915	86	53.58	+	1.61	4.97e-05	0.00175
response to organic cyclic compound (GO:0014070)	927	87	54.28	+	1.6	4.21e-05	0.00149
cellular response to nitrogen compound (GO:1901699)	662	62	38.77	+	1.6	0.000654	0.0162
regulation of system process (GO:0044057)	598	56	35.02	+	1.6	0.00123	0.0273
anatomical structure formation involved in morphogenesis (GO:0048646)	897	84	52.53	+	1.6	7.7e-05	0.00258
apoptotic process (GO:0006915)	910	85	53.29	+	1.6	6.49e-05	0.00222
regulation of proteolysis (GO:0030162)	742	69	43.45	+	1.59	0.000397	0.0107
regulation of transmembrane transport (GO:0034762)	573	53	33.55	+	1.58	0.00241	0.0468
regulation of developmental process (GO:0050793)	2663	246	155.94	+	1.58	3.31e-12	4.16e-10
establishment of localization in cell (GO:0051649)	2374	218	139.02	+	1.57	1.21e-10	1.19e-08
cellular response to endogenous stimulus (GO:0071495)	1187	108	69.51	+	1.55	1.85e-05	0.000702
G protein-coupled receptor signaling pathway (GO:0007186)	1145	104	67.05	+	1.55	3.13e-05	0.00113
regulation of molecular function (GO:0065009)	3076	279	180.13	+	1.55	3.89e-13	5.69e-11
negative regulation of catalytic activity (GO:0043086)	819	74	47.96	+	1.54	0.00055	0.0141
regulation of cellular component biogenesis (GO:0044087)	979	88	57.33	+	1.54	0.000195	0.00578
signal transduction (GO:0007165)	4950	444	289.86	+	1.53	1.17e-21	5.85e-19
signaling (GO:0023052)	5322	477	311.65	+	1.53	9.63e-24	7.69e-21
regulation of cellular protein metabolic process (GO:0032268)	2672	239	156.47	+	1.53	1.28e-10	1.26e-08
regulation of protein metabolic process (GO:0051246)	2851	254	166.95	+	1.52	4.16e-11	4.37e-09
cell communication (GO:0007154)	5413	481	316.98	+	1.52	3.27e-23	2.27e-20
anatomical structure morphogenesis (GO:0009653)	2189	194	128.18	+	1.51	2.44e-08	1.7e-06
negative regulation of protein metabolic process (GO:0051248)	1135	100	66.46	+	1.5	0.000115	0.00364
negative regulation of cellular protein metabolic process (GO:0032269)	1058	93	61.95	+	1.5	0.000253	0.00729
homeostatic process (GO:0042592)	1686	147	98.73	+	1.49	4.08e-06	0.000176
response to chemical (GO:0042221)	4423	383	259	+	1.48	1.25e-15	2.77e-13
protein phosphorylation (GO:0006468)	947	82	55.45	+	1.48	0.000979	0.0225
programmed cell death (GO:0012501)	1042	90	61.02	+	1.47	0.000498	0.0129
cell death (GO:0008219)	1079	93	63.18	+	1.47	0.000475	0.0125
cellular localization (GO:0051641)	2996	254	175.44	+	1.45	4.05e-09	3.22e-07
animal organ morphogenesis (GO:0009887)	968	82	56.68	+	1.45	0.00178	0.0371
cell development (GO:0048468)	1644	139	96.27	+	1.44	3.03e-05	0.00111
positive regulation of biological process (GO:0048518)	6306	528	369.27	+	1.43	1.55e-20	5.91e-18
negative regulation of cellular process (GO:0048523)	4873	408	285.35	+	1.43	1.38e-14	2.53e-12
cellular response to stimulus (GO:0051716)	6610	552	387.07	+	1.43	1.24e-21	6.01e-19
positive regulation of cellular process (GO:0048522)	5737	479	335.95	+	1.43	9.05e-18	2.68e-15
positive regulation of cellular component organization (GO:0051130)	1213	101	71.03	+	1.42	0.000753	0.0182
positive regulation of macromolecule metabolic process (GO:0010604)	3621	301	212.04	+	1.42	4.89e-10	4.46e-08
tissue development (GO:0009888)	1774	146	103.88	+	1.41	6.86e-05	0.00232
positive regulation of gene expression (GO:0010628)	2363	193	138.37	+	1.39	4.98e-06	0.000212
regulation of biological quality (GO:0065008)	4085	333	239.21	+	1.39	3.44e-10	3.17e-08
negative regulation of molecular function (GO:0044092)	1178	96	68.98	+	1.39	0.00193	0.0396
negative regulation of biological process (GO:0048519)	5530	449	323.83	+	1.39	3.3e-14	5.79e-12
animal organ development (GO:0048513)	3242	263	189.85	+	1.39	9.6e-08	5.87e-06
positive regulation of metabolic process (GO:0009893)	3920	318	229.55	+	1.39	1.96e-09	1.65e-07
response to stimulus (GO:0050896)	8523	691	499.09	+	1.38	7.3e-27	8.97e-24
system development (GO:0048731)	4490	362	262.93	+	1.38	1.35e-10	1.31e-08
regulation of organelle organization (GO:0033043)	1330	107	77.88	+	1.37	0.00153	0.0327
multicellular organism development (GO:0007275)	5086	404	297.83	+	1.36	3.38e-11	3.64e-09
regulation of cellular component organization (GO:0051128)	2432	191	142.41	+	1.34	5.99e-05	0.00207
transport (GO:0006810)	4568	357	267.49	+	1.33	6.15e-09	4.75e-07
anatomical structure development (GO:0048856)	5478	428	320.78	+	1.33	5.05e-11	5.14e-09
establishment of localization (GO:0051234)	4698	366	275.11	+	1.33	5.58e-09	4.35e-07
positive regulation of nitrogen compound metabolic process (GO:0051173)	3274	255	191.72	+	1.33	3.65e-06	0.000161
localization (GO:0051179)	5845	452	342.27	+	1.32	4e-11	4.23e-09
neurogenesis (GO:0022008)	1686	130	98.73	+	1.32	0.00222	0.0445
positive regulation of cellular metabolic process (GO:0031325)	3452	266	202.14	+	1.32	4.03e-06	0.000175
cell differentiation (GO:0030154)	3761	286	220.24	+	1.3	4.76e-06	0.000204
cellular developmental process (GO:0048869)	3815	289	223.4	+	1.29	5.37e-06	0.000226
nervous system development (GO:0007399)	2422	183	141.83	+	1.29	0.000607	0.0152
negative regulation of macromolecule metabolic process (GO:0010605)	2846	213	166.66	+	1.28	0.000287	0.00802
developmental process (GO:0032502)	5935	443	347.54	+	1.27	1.01e-08	7.45e-07
negative regulation of metabolic process (GO:0009892)	3098	227	181.41	+	1.25	0.000539	0.0138
multicellular organismal process (GO:0032501)	7109	519	416.29	+	1.25	3.14e-09	2.57e-07
regulation of cellular process (GO:0050794)	11160	794	653.51	+	1.21	3.04e-15	5.92e-13
regulation of biological process (GO:0050789)	11714	829	685.95	+	1.21	4.77e-16	1.12e-13
biological regulation (GO:0065007)	12390	865	725.54	+	1.19	7.88e-16	1.77e-13
regulation of macromolecule metabolic process (GO:0060255)	6474	449	379.11	+	1.18	3.64e-05	0.00129
regulation of metabolic process (GO:0019222)	7021	479	411.14	+	1.17	7.83e-05	0.00261
regulation of primary metabolic process (GO:0080090)	6088	407	356.5	+	1.14	0.00238	0.0466
cellular process (GO:0009987)	15430	1023	903.56	+	1.13	1.92e-15	4.08e-13
biological_process (GO:0008150)	17912	1129	1048.9	+	1.08	4.42e-12	5.46e-10
cellular nitrogen compound metabolic process (GO:0034641)	3450	153	202.03	-	0.76	0.000177	0.00537
cellular aromatic compound metabolic process (GO:0006725)	3039	131	177.96	-	0.74	0.000131	0.00407
heterocycle metabolic process (GO:0046483)	2991	128	175.15	-	0.73	0.000117	0.00368
nucleobase-containing compound metabolic process (GO:0006139)	2804	113	164.2	-	0.69	1.33e-05	0.000511
macromolecule biosynthetic process (GO:0009059)	1772	71	103.77	-	0.68	0.000649	0.0161
cellular nitrogen compound biosynthetic process (GO:0044271)	1657	66	97.03	-	0.68	0.000965	0.0223
gene expression (GO:0010467)	2172	85	127.19	-	0.67	6.46e-05	0.00222
cellular macromolecule biosynthetic process (GO:0034645)	1714	63	100.37	-	0.63	7.39e-05	0.00249
nucleic acid metabolic process (GO:0090304)	2292	79	134.22	-	0.59	1.54e-07	8.84e-06
sensory perception (GO:0007600)	984	32	57.62	-	0.56	0.000326	0.00886
Unclassified (UNCLASSIFIED)	2939	92	172.1	-	0.53	4.42e-12	5.42e-10
transcription, DNA-templated (GO:0006351)	645	19	37.77	-	0.5	0.00134	0.0293
nucleic acid-templated transcription (GO:0097659)	646	19	37.83	-	0.5	0.00135	0.0291
RNA metabolic process (GO:0016070)	1692	47	99.08	-	0.47	5.58e-09	4.37e-07
posttranscriptional regulation of gene expression (GO:0010608)	553	15	32.38	-	0.46	0.00109	0.0247
peptide biosynthetic process (GO:0043043)	415	10	24.3	-	0.41	0.00246	0.0478
mRNA processing (GO:0006397)	478	11	27.99	-	0.39	0.000598	0.0151
ncRNA metabolic process (GO:0034660)	525	12	30.74	-	0.39	0.000251	0.00723
RNA splicing, via transesterification reactions (GO:0000375)	306	6	17.92	-	0.33	0.00252	0.0487
RNA processing (GO:0006396)	919	18	53.82	-	0.33	3.11e-08	2.1e-06
translation (GO:0006412)	390	7	22.84	-	0.31	0.00023	0.0067
mRNA metabolic process (GO:0016071)	690	11	40.41	-	0.27	1.29e-07	7.61e-06
rRNA metabolic process (GO:0016072)	270	4	15.81	-	0.25	0.0012	0.0267
ncRNA processing (GO:0034470)	432	6	25.3	-	0.24	1.15e-05	0.000452
detection of chemical stimulus (GO:0009593)	521	7	30.51	-	0.23	9.83e-07	4.93e-05
ribonucleoprotein complex biogenesis (GO:0022613)	468	6	27.41	-	0.22	2.17e-06	0.000101
ribosome biogenesis (GO:0042254)	335	4	19.62	-	0.2	5.92e-05	0.00205
detection of stimulus involved in sensory perception (GO:0050906)	549	6	32.15	-	0.19	5e-08	3.28e-06
ribonucleoprotein complex assembly (GO:0022618)	194	2	11.36	-	0.18	0.00237	0.0466
ATP metabolic process (GO:0046034)	207	2	12.12	-	0.16	0.00115	0.0259
rRNA processing (GO:0006364)	259	2	15.17	-	0.13	9.62e-05	0.00314
sensory perception of chemical stimulus (GO:0007606)	540	4	31.62	-	0.13	2.97e-09	2.44e-07
sensory perception of smell (GO:0007608)	468	3	27.41	-	0.11	1.66e-08	1.2e-06
detection of chemical stimulus involved in sensory perception of smell (GO:0050911)	439	1	25.71	-	0.04	5.53e-10	5.02e-08
detection of chemical stimulus involved in sensory perception (GO:0050907)	484	1	28.34	-	0.04	3.47e-11	3.7e-09
viral gene expression (GO:0019080)	132	0	7.73	-	< 0.01	0.00089	0.0211
translational initiation (GO:0006413)	144	0	8.43	-	< 0.01	0.000647	0.0161
mRNA catabolic process (GO:0006402)	219	0	12.82	-	< 0.01	7.88e-06	0.000318
nuclear-transcribed mRNA catabolic process (GO:0000956)	199	0	11.65	-	< 0.01	2.65e-05	0.000977
nuclear-transcribed mRNA catabolic process, nonsense-mediated decay (GO:0000184)	120	0	7.03	-	< 0.01	0.00201	0.041
