# Supplementary material for: Identification and Characterization of the Wilms Tumor Cancer Stem Cell
Source: Adv Sci (Weinh). 2023 Apr 28;10(20):2206787. doi: 10.1002/advs.202206787 (PMC10369255; doi:10.1002/advs.202206787)
Supplement: Supplementary file 2 — Supporting Tables [file ADVS-10-2206787-s001.zip › SupplementaryDataset#3.xlsx]

## Sheet: DE  hFK vs WT (SIX2+CITED1+)
Gene ID	Total counts	P-value (1 vs. 2 and 3 and 4 and 5 and 6 and 7 and 8 and 9 and 10 and 11 and 12)	FDR step up (1 vs. 2 and 3 and 4 and 5 and 6 and 7 and 8 and 9 and 10 and 11 and 12)	Ratio (1 vs. 2 and 3 and 4 and 5 and 6 and 7 and 8 and 9 and 10 and 11 and 12)	Fold change (1 vs. 2 and 3 and 4 and 5 and 6 and 7 and 8 and 9 and 10 and 11 and 12)	LSMean(1) (1 vs. 2 and 3 and 4 and 5 and 6 and 7 and 8 and 9 and 10 and 11 and 12)	LSMean(2 + 3 + 4 + 5 + 6 + 7 + 8 + 9 + 10 + 11 + 12) (1 vs. 2 and 3 and 4 and 5 and 6 and 7 and 8 and 9 and 10 and 11 and 12)	P-value (2 vs. 1 and 3 and 4 and 5 and 6 and 7 and 8 and 9 and 10 and 11 and 12)	FDR step up (2 vs. 1 and 3 and 4 and 5 and 6 and 7 and 8 and 9 and 10 and 11 and 12)	Ratio (2 vs. 1 and 3 and 4 and 5 and 6 and 7 and 8 and 9 and 10 and 11 and 12)	Fold change (2 vs. 1 and 3 and 4 and 5 and 6 and 7 and 8 and 9 and 10 and 11 and 12)	LSMean(2) (2 vs. 1 and 3 and 4 and 5 and 6 and 7 and 8 and 9 and 10 and 11 and 12)	LSMean(1 + 3 + 4 + 5 + 6 + 7 + 8 + 9 + 10 + 11 + 12) (2 vs. 1 and 3 and 4 and 5 and 6 and 7 and 8 and 9 and 10 and 11 and 12)	P-value (3 vs. 1 and 2 and 4 and 5 and 6 and 7 and 8 and 9 and 10 and 11 and 12)	FDR step up (3 vs. 1 and 2 and 4 and 5 and 6 and 7 and 8 and 9 and 10 and 11 and 12)	Ratio (3 vs. 1 and 2 and 4 and 5 and 6 and 7 and 8 and 9 and 10 and 11 and 12)	Fold change (3 vs. 1 and 2 and 4 and 5 and 6 and 7 and 8 and 9 and 10 and 11 and 12)	LSMean(3) (3 vs. 1 and 2 and 4 and 5 and 6 and 7 and 8 and 9 and 10 and 11 and 12)	LSMean(1 + 2 + 4 + 5 + 6 + 7 + 8 + 9 + 10 + 11 + 12) (3 vs. 1 and 2 and 4 and 5 and 6 and 7 and 8 and 9 and 10 and 11 and 12)	P-value (4 vs. 1 and 2 and 3 and 5 and 6 and 7 and 8 and 9 and 10 and 11 and 12)	FDR step up (4 vs. 1 and 2 and 3 and 5 and 6 and 7 and 8 and 9 and 10 and 11 and 12)	Ratio (4 vs. 1 and 2 and 3 and 5 and 6 and 7 and 8 and 9 and 10 and 11 and 12)	Fold change (4 vs. 1 and 2 and 3 and 5 and 6 and 7 and 8 and 9 and 10 and 11 and 12)	LSMean(4) (4 vs. 1 and 2 and 3 and 5 and 6 and 7 and 8 and 9 and 10 and 11 and 12)	LSMean(1 + 2 + 3 + 5 + 6 + 7 + 8 + 9 + 10 + 11 + 12) (4 vs. 1 and 2 and 3 and 5 and 6 and 7 and 8 and 9 and 10 and 11 and 12)	P-value (5 vs. 1 and 2 and 3 and 4 and 6 and 7 and 8 and 9 and 10 and 11 and 12)	FDR step up (5 vs. 1 and 2 and 3 and 4 and 6 and 7 and 8 and 9 and 10 and 11 and 12)	Ratio (5 vs. 1 and 2 and 3 and 4 and 6 and 7 and 8 and 9 and 10 and 11 and 12)	Fold change (5 vs. 1 and 2 and 3 and 4 and 6 and 7 and 8 and 9 and 10 and 11 and 12)	LSMean(5) (5 vs. 1 and 2 and 3 and 4 and 6 and 7 and 8 and 9 and 10 and 11 and 12)	LSMean(1 + 2 + 3 + 4 + 6 + 7 + 8 + 9 + 10 + 11 + 12) (5 vs. 1 and 2 and 3 and 4 and 6 and 7 and 8 and 9 and 10 and 11 and 12)	P-value (6 vs. 1 and 2 and 3 and 4 and 5 and 7 and 8 and 9 and 10 and 11 and 12)	FDR step up (6 vs. 1 and 2 and 3 and 4 and 5 and 7 and 8 and 9 and 10 and 11 and 12)	Ratio (6 vs. 1 and 2 and 3 and 4 and 5 and 7 and 8 and 9 and 10 and 11 and 12)	Fold change (6 vs. 1 and 2 and 3 and 4 and 5 and 7 and 8 and 9 and 10 and 11 and 12)	LSMean(6) (6 vs. 1 and 2 and 3 and 4 and 5 and 7 and 8 and 9 and 10 and 11 and 12)	LSMean(1 + 2 + 3 + 4 + 5 + 7 + 8 + 9 + 10 + 11 + 12) (6 vs. 1 and 2 and 3 and 4 and 5 and 7 and 8 and 9 and 10 and 11 and 12)	P-value (7 vs. 1 and 2 and 3 and 4 and 5 and 6 and 8 and 9 and 10 and 11 and 12)	FDR step up (7 vs. 1 and 2 and 3 and 4 and 5 and 6 and 8 and 9 and 10 and 11 and 12)	Ratio (7 vs. 1 and 2 and 3 and 4 and 5 and 6 and 8 and 9 and 10 and 11 and 12)	Fold change (7 vs. 1 and 2 and 3 and 4 and 5 and 6 and 8 and 9 and 10 and 11 and 12)	LSMean(7) (7 vs. 1 and 2 and 3 and 4 and 5 and 6 and 8 and 9 and 10 and 11 and 12)	LSMean(1 + 2 + 3 + 4 + 5 + 6 + 8 + 9 + 10 + 11 + 12) (7 vs. 1 and 2 and 3 and 4 and 5 and 6 and 8 and 9 and 10 and 11 and 12)	P-value (8 vs. 1 and 2 and 3 and 4 and 5 and 6 and 7 and 9 and 10 and 11 and 12)	FDR step up (8 vs. 1 and 2 and 3 and 4 and 5 and 6 and 7 and 9 and 10 and 11 and 12)	Ratio (8 vs. 1 and 2 and 3 and 4 and 5 and 6 and 7 and 9 and 10 and 11 and 12)	Fold change (8 vs. 1 and 2 and 3 and 4 and 5 and 6 and 7 and 9 and 10 and 11 and 12)	LSMean(8) (8 vs. 1 and 2 and 3 and 4 and 5 and 6 and 7 and 9 and 10 and 11 and 12)	LSMean(1 + 2 + 3 + 4 + 5 + 6 + 7 + 9 + 10 + 11 + 12) (8 vs. 1 and 2 and 3 and 4 and 5 and 6 and 7 and 9 and 10 and 11 and 12)
VTN	3376.52	0	0	1.0016	1.0016	1.00154	0.999943	0	0	0.998246	-1.00176	0.998468	1.00022	0	0	1.0016	1.0016	1.00154	0.999943	0	0	0.998225	-1.00178	0.998449	1.00022	0	0	1.0016	1.0016	1.00154	0.999943	0	0	0.998225	-1.00178	0.998449	1.00022	1.08584e-88	1.28511e-86	0.999368	-1.00063	0.999497	1.00013	0	0	1.00161	1.00161	1.00155	0.999942
P2RY10	3386.89	0	0	1.02951	1.02951	1.02883	0.999341	0	0	0.96779	-1.03328	0.97214	1.0045	0	0	1.02953	1.02953	1.02885	0.99934	0	0	0.967408	-1.03369	0.971787	1.00453	0	0	1.02952	1.02952	1.02884	0.999341	0	0	0.967408	-1.03369	0.971787	1.00453	1.08584e-88	1.28511e-86	0.988369	-1.01177	0.991107	1.00277	0	0	1.02973	1.02973	1.02903	0.999323
AL031056.1	3376.57	0	0	1.00177	1.00177	1.0017	0.999938	0	0	0.998064	-1.00194	0.998309	1.00025	0	0	1.00177	1.00177	1.0017	0.999937	0	0	0.998041	-1.00196	0.998288	1.00025	0	0	1.00177	1.00177	1.0017	0.999937	0	0	0.998041	-1.00196	0.998288	1.00025	1.08584e-88	1.28511e-86	0.999302	-1.0007	0.999445	1.00014	0	0	1.00178	1.00178	1.00171	0.999936
AC004921.1	3376.59	0	0	1.00182	1.00182	1.00176	0.999936	0	0	0.998004	-1.002	0.998257	1.00025	0	0	1.00182	1.00182	1.00176	0.999936	0	0	0.99798	-1.00202	0.998235	1.00026	0	0	1.00182	1.00182	1.00176	0.999936	0	0	0.99798	-1.00202	0.998235	1.00026	1.08584e-88	1.28511e-86	0.99928	-1.00072	0.999427	1.00015	0	0	1.00183	1.00183	1.00177	0.999935
AL139351.2	3376.56	0	0	1.00171	1.00171	1.00165	0.999939	0	0	0.998125	-1.00188	0.998363	1.00024	0	0	1.00171	1.00171	1.00165	0.999939	0	0	0.998102	-1.0019	0.998342	1.00024	0	0	1.00171	1.00171	1.00165	0.999939	0	0	0.998102	-1.0019	0.998342	1.00024	1.08584e-88	1.28511e-86	0.999324	-1.00068	0.999462	1.00014	0	0	1.00172	1.00172	1.00166	0.999938
PHACTR2-AS1	3376.59	0	0	1.00182	1.00182	1.00175	0.999936	0	0	0.998009	-1.002	0.998261	1.00025	0	0	1.00182	1.00182	1.00175	0.999936	0	0	0.997985	-1.00202	0.998239	1.00026	0	0	1.00182	1.00182	1.00175	0.999936	0	0	0.997985	-1.00202	0.998239	1.00026	1.08584e-88	1.28511e-86	0.999282	-1.00072	0.999429	1.00015	0	0	1.00183	1.00183	1.00176	0.999935
AC009244.2	3376.58	0	0	1.00178	1.00178	1.00171	0.999937	0	0	0.998053	-1.00195	0.9983	1.00025	0	0	1.00178	1.00178	1.00171	0.999937	0	0	0.99803	-1.00197	0.998278	1.00025	0	0	1.00178	1.00178	1.00171	0.999937	0	0	0.99803	-1.00197	0.998278	1.00025	1.08584e-88	1.28511e-86	0.999298	-1.0007	0.999441	1.00014	0	0	1.00179	1.00179	1.00172	0.999936
CASP5	3376.64	0	0	1.00196	1.00196	1.00189	0.999931	0	0	0.997846	-1.00216	0.998119	1.00027	0	0	1.00197	1.00197	1.0019	0.999931	0	0	0.99782	-1.00218	0.998096	1.00028	0	0	1.00196	1.00196	1.0019	0.999931	0	0	0.99782	-1.00218	0.998096	1.00028	1.08584e-88	1.28511e-86	0.999223	-1.00078	0.999382	1.00016	0	0	1.00198	1.00198	1.00191	0.999929
TREML1	3378.44	0	0	1.00733	1.00733	1.00708	0.99976	0	0	0.991975	-1.00809	0.993006	1.00104	0	0	1.00733	1.00733	1.00709	0.99976	0	0	0.991879	-1.00819	0.992918	1.00105	0	0	1.00733	1.00733	1.00709	0.99976	0	0	0.991879	-1.00819	0.992918	1.00105	1.08584e-88	1.28511e-86	0.997106	-1.0029	0.997716	1.00061	0	0	1.00738	1.00738	1.00713	0.999756
AL603783.1	3376.22	0	0	1.00068	1.00068	1.00066	0.999975	0	0	0.99925	-1.00075	0.999345	1.00009	0	0	1.00068	1.00068	1.00066	0.999975	0	0	0.999241	-1.00076	0.999336	1.0001	0	0	1.00068	1.00068	1.00066	0.999975	0	0	0.999241	-1.00076	0.999336	1.0001	1.08584e-88	1.28511e-86	0.99973	-1.00027	0.999784	1.00005	0	0	1.00069	1.00069	1.00066	0.999975
AC067817.1	3376.52	0	0	1.0016	1.0016	1.00154	0.999943	0	0	0.998246	-1.00176	0.998468	1.00022	0	0	1.0016	1.0016	1.00154	0.999943	0	0	0.998225	-1.00178	0.998449	1.00022	0	0	1.0016	1.0016	1.00154	0.999943	0	0	0.998225	-1.00178	0.998449	1.00022	1.08584e-88	1.28511e-86	0.999368	-1.00063	0.999497	1.00013	0	0	1.00161	1.00161	1.00155	0.999942
DPEP2	3376.67	0	0	1.00207	1.00207	1.00199	0.999927	0	0	0.997733	-1.00227	0.998021	1.00029	0	0	1.00207	1.00207	1.002	0.999927	0	0	0.997706	-1.0023	0.997996	1.00029	0	0	1.00207	1.00207	1.00199	0.999927	0	0	0.997706	-1.0023	0.997996	1.00029	1.08584e-88	1.28511e-86	0.999183	-1.00082	0.99935	1.00017	0	0	1.00208	1.00208	1.00201	0.999926
AC063977.6	3376.68	0	0	1.00208	1.00208	1.00201	0.999927	0	0	0.997718	-1.00229	0.998008	1.00029	0	0	1.00208	1.00208	1.00201	0.999927	0	0	0.997691	-1.00231	0.997983	1.00029	0	0	1.00208	1.00208	1.00201	0.999927	0	0	0.997691	-1.00231	0.997983	1.00029	1.08584e-88	1.28511e-86	0.999177	-1.00082	0.999346	1.00017	0	0	1.0021	1.0021	1.00202	0.999925
TRGC2	3382.2	0	0	1.01771	1.01771	1.01721	0.999506	0	0	0.980627	-1.01976	0.983177	1.0026	0	0	1.01772	1.01772	1.01722	0.999506	0	0	0.980397	-1.02	0.982965	1.00262	0	0	1.01772	1.01772	1.01722	0.999506	0	0	0.980397	-1.02	0.982965	1.00262	1.08584e-88	1.28511e-86	0.993009	-1.00704	0.994563	1.00157	0	0	1.01784	1.01784	1.01733	0.999496
ALOX15B	3376.59	0	0	1.00182	1.00182	1.00176	0.999936	0	0	0.998001	-1.002	0.998255	1.00025	0	0	1.00182	1.00182	1.00176	0.999935	0	0	0.997977	-1.00203	0.998233	1.00026	0	0	1.00182	1.00182	1.00176	0.999936	0	0	0.997977	-1.00203	0.998233	1.00026	1.08584e-88	1.28511e-86	0.999279	-1.00072	0.999427	1.00015	0	0	1.00184	1.00184	1.00177	0.999934
TGM5	3376.51	0	0	1.00156	1.00156	1.00151	0.999945	0	0	0.998285	-1.00172	0.998502	1.00022	0	0	1.00156	1.00156	1.00151	0.999944	0	0	0.998265	-1.00174	0.998484	1.00022	0	0	1.00156	1.00156	1.00151	0.999944	0	0	0.998265	-1.00174	0.998484	1.00022	1.08584e-88	1.28511e-86	0.999382	-1.00062	0.999508	1.00013	0	0	1.00158	1.00158	1.00152	0.999944
NXPH3	3376.58	0	0	1.00178	1.00178	1.00172	0.999937	0	0	0.998044	-1.00196	0.998292	1.00025	0	0	1.00178	1.00178	1.00172	0.999937	0	0	0.998021	-1.00198	0.998271	1.00025	0	0	1.00178	1.00178	1.00172	0.999937	0	0	0.998021	-1.00198	0.998271	1.00025	1.08584e-88	1.28511e-86	0.999295	-1.00071	0.999439	1.00014	0	0	1.0018	1.0018	1.00173	0.999936
AC053513.2	3376.6	0	0	1.00186	1.00186	1.00179	0.999934	0	0	0.997965	-1.00204	0.998223	1.00026	0	0	1.00186	1.00186	1.00179	0.999934	0	0	0.99794	-1.00206	0.998201	1.00026	0	0	1.00186	1.00186	1.00179	0.999934	0	0	0.99794	-1.00206	0.998201	1.00026	1.08584e-88	1.28511e-86	0.999266	-1.00073	0.999416	1.00015	0	0	1.00187	1.00187	1.0018	0.999933
NONOP2	3376.57	0	0	1.00175	1.00175	1.00168	0.999938	0	0	0.998086	-1.00192	0.998329	1.00024	0	0	1.00175	1.00175	1.00168	0.999938	0	0	0.998063	-1.00194	0.998308	1.00025	0	0	1.00175	1.00175	1.00168	0.999938	0	0	0.998063	-1.00194	0.998308	1.00025	1.08584e-88	1.28511e-86	0.99931	-1.00069	0.999451	1.00014	0	0	1.00176	1.00176	1.0017	0.999937
TRGC1	3376.67	0	0	1.00206	1.00206	1.00199	0.999927	0	0	0.99774	-1.00226	0.998027	1.00029	0	0	1.00206	1.00206	1.00199	0.999927	0	0	0.997714	-1.00229	0.998003	1.00029	0	0	1.00206	1.00206	1.00199	0.999927	0	0	0.997714	-1.00229	0.998003	1.00029	1.08584e-88	1.28511e-86	0.999185	-1.00082	0.999352	1.00017	0	0	1.00208	1.00208	1.002	0.999926
FFAR2	3380.1	0	0	1.01202	1.01202	1.01165	0.999633	0	0	0.986845	-1.01333	0.988554	1.00173	0	0	1.01202	1.01202	1.01165	0.999632	0	0	0.986689	-1.01349	0.98841	1.00175	0	0	1.01202	1.01202	1.01165	0.999633	0	0	0.986689	-1.01349	0.98841	1.00175	1.08584e-88	1.28511e-86	0.995254	-1.00477	0.996279	1.00103	0	0	1.0121	1.0121	1.01173	0.999626
TIFAB	3377.78	0	0	1.00539	1.00539	1.00521	0.999818	0	0	0.994092	-1.00594	0.994847	1.00076	0	0	1.00539	1.00539	1.00521	0.999818	0	0	0.994021	-1.00601	0.994783	1.00077	0	0	1.00539	1.00539	1.00521	0.999818	0	0	0.994021	-1.00601	0.994783	1.00077	1.08584e-88	1.28511e-86	0.997869	-1.00214	0.998314	1.00045	0	0	1.00543	1.00543	1.00524	0.999815
AC009729.1	3376.59	0	0	1.00182	1.00182	1.00176	0.999936	0	0	0.998004	-1.002	0.998257	1.00025	0	0	1.00182	1.00182	1.00176	0.999936	0	0	0.99798	-1.00202	0.998235	1.00026	0	0	1.00182	1.00182	1.00176	0.999936	0	0	0.99798	-1.00202	0.998235	1.00026	1.08584e-88	1.28511e-86	0.99928	-1.00072	0.999427	1.00015	0	0	1.00183	1.00183	1.00177	0.999935
AC092692.1	3376.6	0	0	1.00184	1.00184	1.00177	0.999935	0	0	0.997982	-1.00202	0.998238	1.00026	0	0	1.00184	1.00184	1.00178	0.999935	0	0	0.997958	-1.00205	0.998216	1.00026	0	0	1.00184	1.00184	1.00178	0.999935	0	0	0.997958	-1.00205	0.998216	1.00026	1.08584e-88	1.28511e-86	0.999272	-1.00073	0.999421	1.00015	0	0	1.00185	1.00185	1.00179	0.999934
AC138907.10	3376.58	0	0	1.00179	1.00179	1.00173	0.999937	0	0	0.998036	-1.00197	0.998285	1.00025	0	0	1.00179	1.00179	1.00173	0.999937	0	0	0.998012	-1.00199	0.998263	1.00025	0	0	1.00179	1.00179	1.00173	0.999937	0	0	0.998012	-1.00199	0.998263	1.00025	1.08584e-88	1.28511e-86	0.999292	-1.00071	0.999437	1.00014	0	0	1.0018	1.0018	1.00174	0.999936
GCSAML	3376.56	0	0	1.00174	1.00174	1.00168	0.999938	0	0	0.998094	-1.00191	0.998335	1.00024	0	0	1.00174	1.00174	1.00168	0.999938	0	0	0.998071	-1.00193	0.998315	1.00024	0	0	1.00174	1.00174	1.00168	0.999938	0	0	0.998071	-1.00193	0.998315	1.00024	1.08584e-88	1.28511e-86	0.999313	-1.00069	0.999453	1.00014	0	0	1.00175	1.00175	1.00169	0.999937
DEFA1B	3376.56	0	0	1.00173	1.00173	1.00167	0.999939	0	0	0.998098	-1.00191	0.998339	1.00024	0	0	1.00174	1.00174	1.00167	0.999939	0	0	0.998075	-1.00193	0.998318	1.00024	0	0	1.00174	1.00174	1.00167	0.999939	0	0	0.998075	-1.00193	0.998318	1.00024	1.08584e-88	1.28511e-86	0.999314	-1.00069	0.999454	1.00014	0	0	1.00175	1.00175	1.00168	0.999938
AL591518.1	3376.6	0	0	1.00186	1.00186	1.00179	0.999934	0	0	0.997961	-1.00204	0.998219	1.00026	0	0	1.00186	1.00186	1.00179	0.999934	0	0	0.997936	-1.00207	0.998197	1.00026	0	0	1.00186	1.00186	1.00179	0.999934	0	0	0.997936	-1.00207	0.998197	1.00026	1.08584e-88	1.28511e-86	0.999265	-1.00074	0.999415	1.00015	0	0	1.00187	1.00187	1.00181	0.999933
CDX2	3377.27	0	0	1.00386	1.00386	1.00373	0.999867	0	0	0.995768	-1.00425	0.996307	1.00054	0	0	1.00386	1.00386	1.00373	0.999867	0	0	0.995717	-1.0043	0.996261	1.00055	0	0	1.00386	1.00386	1.00373	0.999867	0	0	0.995717	-1.0043	0.996261	1.00055	1.08584e-88	1.28511e-86	0.998474	-1.00153	0.99879	1.00032	0	0	1.00389	1.00389	1.00375	0.999865
CLEC4F	3376.62	0	0	1.0019	1.0019	1.00184	0.999933	0	0	0.997913	-1.00209	0.998178	1.00027	0	0	1.0019	1.0019	1.00184	0.999933	0	0	0.997888	-1.00212	0.998155	1.00027	0	0	1.0019	1.0019	1.00184	0.999933	0	0	0.997888	-1.00212	0.998155	1.00027	1.08584e-88	1.28511e-86	0.999248	-1.00075	0.999402	1.00015	0	0	1.00192	1.00192	1.00185	0.999932
AL049634.2	3376.61	0	0	1.00189	1.00189	1.00182	0.999933	0	0	0.997929	-1.00208	0.998192	1.00026	0	0	1.00189	1.00189	1.00182	0.999933	0	0	0.997904	-1.0021	0.998169	1.00027	0	0	1.00189	1.00189	1.00182	0.999933	0	0	0.997904	-1.0021	0.998169	1.00027	1.08584e-88	1.28511e-86	0.999253	-1.00075	0.999406	1.00015	0	0	1.0019	1.0019	1.00183	0.999932
PGA5	3381.11	0	0	1.0148	1.0148	1.01436	0.999567	0	0	0.983804	-1.01646	0.985922	1.00215	0	0	1.01481	1.01481	1.01437	0.999567	0	0	0.983612	-1.01666	0.985745	1.00217	0	0	1.01481	1.01481	1.01437	0.999567	0	0	0.983612	-1.01666	0.985745	1.00217	1.08584e-88	1.28511e-86	0.994156	-1.00588	0.995437	1.00129	0	0	1.01491	1.01491	1.01446	0.999558
CEACAM3	3377.93	0	0	1.00584	1.00584	1.00564	0.999805	0	0	0.993603	-1.00644	0.994423	1.00082	0	0	1.00584	1.00584	1.00564	0.999804	0	0	0.993527	-1.00651	0.994353	1.00083	0	0	1.00584	1.00584	1.00564	0.999805	0	0	0.993527	-1.00651	0.994353	1.00083	1.08584e-88	1.28511e-86	0.997693	-1.00231	0.998176	1.00048	0	0	1.00588	1.00588	1.00568	0.999801
CLEC4G	3377.1	0	0	1.00337	1.00337	1.00325	0.999883	0	0	0.996304	-1.00371	0.996775	1.00047	0	0	1.00337	1.00337	1.00326	0.999883	0	0	0.99626	-1.00375	0.996734	1.00048	0	0	1.00337	1.00337	1.00325	0.999883	0	0	0.99626	-1.00375	0.996734	1.00048	1.08584e-88	1.28511e-86	0.998667	-1.00133	0.998942	1.00028	0	0	1.0034	1.0034	1.00328	0.999881
AC100849.2	3376.72	0	0	1.0022	1.0022	1.00212	0.999923	0	0	0.997591	-1.00242	0.997896	1.00031	0	0	1.0022	1.0022	1.00212	0.999923	0	0	0.997562	-1.00244	0.99787	1.00031	0	0	1.0022	1.0022	1.00212	0.999923	0	0	0.997562	-1.00244	0.99787	1.00031	1.08584e-88	1.28511e-86	0.999131	-1.00087	0.999309	1.00018	0	0	1.00221	1.00221	1.00213	0.999921
AC010082.1	3376.58	0	0	1.00179	1.00179	1.00173	0.999937	0	0	0.998035	-1.00197	0.998284	1.00025	0	0	1.00179	1.00179	1.00173	0.999937	0	0	0.998011	-1.00199	0.998262	1.00025	0	0	1.00179	1.00179	1.00173	0.999937	0	0	0.998011	-1.00199	0.998262	1.00025	1.08584e-88	1.28511e-86	0.999291	-1.00071	0.999436	1.00015	0	0	1.00181	1.00181	1.00174	0.999936
KIR2DL3	3376.73	0	0	1.00224	1.00224	1.00216	0.999921	0	0	0.997549	-1.00246	0.99786	1.00031	0	0	1.00224	1.00224	1.00216	0.999921	0	0	0.997519	-1.00249	0.997833	1.00031	0	0	1.00224	1.00224	1.00216	0.999921	0	0	0.997519	-1.00249	0.997833	1.00031	1.08584e-88	1.28511e-86	0.999116	-1.00088	0.999297	1.00018	0	0	1.00225	1.00225	1.00217	0.99992
AC009974.1	3376.43	0	0	1.00133	1.00133	1.00128	0.999953	0	0	0.998545	-1.00146	0.998729	1.00018	0	0	1.00133	1.00133	1.00128	0.999953	0	0	0.998528	-1.00147	0.998713	1.00019	0	0	1.00133	1.00133	1.00128	0.999953	0	0	0.998528	-1.00147	0.998713	1.00019	1.08584e-88	1.28511e-86	0.999475	-1.00052	0.999582	1.00011	0	0	1.00134	1.00134	1.00129	0.999952
AC009961.2	3376.54	0	0	1.00167	1.00167	1.00161	0.999941	0	0	0.998169	-1.00183	0.998401	1.00023	0	0	1.00167	1.00167	1.00161	0.999941	0	0	0.998147	-1.00186	0.998381	1.00023	0	0	1.00167	1.00167	1.00161	0.999941	0	0	0.998147	-1.00186	0.998381	1.00023	1.08584e-88	1.28511e-86	0.99934	-1.00066	0.999475	1.00013	0	0	1.00168	1.00168	1.00162	0.99994
KLHDC7B	3379.05	0	0	1.00908	1.00908	1.00879	0.99971	0	0	0.990057	-1.01004	0.99134	1.0013	0	0	1.00908	1.00908	1.00879	0.99971	0	0	0.989939	-1.01016	0.991232	1.00131	0	0	1.00908	1.00908	1.00879	0.99971	0	0	0.989939	-1.01016	0.991232	1.00131	1.08584e-88	1.28511e-86	0.996414	-1.0036	0.997176	1.00077	0	0	1.00914	1.00914	1.00885	0.999705
AC093627.7	3376.6	0	0	1.00184	1.00184	1.00177	0.999935	0	0	0.997982	-1.00202	0.998238	1.00026	0	0	1.00184	1.00184	1.00178	0.999935	0	0	0.997958	-1.00205	0.998216	1.00026	0	0	1.00184	1.00184	1.00178	0.999935	0	0	0.997958	-1.00205	0.998216	1.00026	1.08584e-88	1.28511e-86	0.999272	-1.00073	0.999421	1.00015	0	0	1.00185	1.00185	1.00179	0.999934
CEBPE	3379.73	0	0	1.01097	1.01097	1.01063	0.999659	0	0	0.987983	-1.01216	0.989541	1.00158	0	0	1.01098	1.01098	1.01064	0.999659	0	0	0.987841	-1.01231	0.98941	1.00159	0	0	1.01098	1.01098	1.01063	0.999659	0	0	0.987841	-1.01231	0.98941	1.00159	1.08584e-88	1.28511e-86	0.995665	-1.00435	0.996596	1.00094	0	0	1.01105	1.01105	1.0107	0.999653
IDO2	3376.58	0	0	1.00179	1.00179	1.00173	0.999937	0	0	0.998035	-1.00197	0.998284	1.00025	0	0	1.00179	1.00179	1.00173	0.999937	0	0	0.998011	-1.00199	0.998262	1.00025	0	0	1.00179	1.00179	1.00173	0.999937	0	0	0.998011	-1.00199	0.998262	1.00025	1.08584e-88	1.28511e-86	0.999291	-1.00071	0.999436	1.00015	0	0	1.00181	1.00181	1.00174	0.999936
AC245884.4	3376.59	0	0	1.0018	1.0018	1.00174	0.999936	0	0	0.998023	-1.00198	0.998274	1.00025	0	0	1.0018	1.0018	1.00174	0.999936	0	0	0.998	-1.002	0.998252	1.00025	0	0	1.0018	1.0018	1.00174	0.999936	0	0	0.998	-1.002	0.998252	1.00025	1.08584e-88	1.28511e-86	0.999287	-1.00071	0.999433	1.00015	0	0	1.00182	1.00182	1.00175	0.999935
LINC01539	3376.59	0	0	1.00183	1.00183	1.00176	0.999935	0	0	0.997997	-1.00201	0.998251	1.00025	0	0	1.00183	1.00183	1.00176	0.999935	0	0	0.997974	-1.00203	0.99823	1.00026	0	0	1.00183	1.00183	1.00176	0.999935	0	0	0.997974	-1.00203	0.99823	1.00026	1.08584e-88	1.28511e-86	0.999278	-1.00072	0.999426	1.00015	0	0	1.00184	1.00184	1.00177	0.999934
LINC01146	3376.58	0	0	1.00178	1.00178	1.00171	0.999937	0	0	0.998051	-1.00195	0.998299	1.00025	0	0	1.00178	1.00178	1.00171	0.999937	0	0	0.998028	-1.00198	0.998277	1.00025	0	0	1.00178	1.00178	1.00171	0.999937	0	0	0.998028	-1.00198	0.998277	1.00025	1.08584e-88	1.28511e-86	0.999298	-1.0007	0.999441	1.00014	0	0	1.00179	1.00179	1.00173	0.999936
SLAMF1	3377.12	0	0	1.00343	1.00343	1.00331	0.999881	0	0	0.996239	-1.00378	0.996718	1.00048	0	0	1.00343	1.00343	1.00331	0.999881	0	0	0.996194	-1.00382	0.996677	1.00048	0	0	1.00343	1.00343	1.00331	0.999881	0	0	0.996194	-1.00382	0.996677	1.00048	1.08584e-88	1.28511e-86	0.998644	-1.00136	0.998924	1.00028	0	0	1.00346	1.00346	1.00333	0.999879
AC007991.4	3376.59	0	0	1.00183	1.00183	1.00176	0.999935	0	0	0.997997	-1.00201	0.998251	1.00025	0	0	1.00183	1.00183	1.00176	0.999935	0	0	0.997974	-1.00203	0.99823	1.00026	0	0	1.00183	1.00183	1.00176	0.999935	0	0	0.997974	-1.00203	0.99823	1.00026	1.08584e-88	1.28511e-86	0.999278	-1.00072	0.999426	1.00015	0	0	1.00184	1.00184	1.00177	0.999934
LILRA4	3376.54	0	0	1.00165	1.00165	1.00159	0.999942	0	0	0.99819	-1.00181	0.998419	1.00023	0	0	1.00165	1.00165	1.00159	0.999941	0	0	0.998168	-1.00183	0.9984	1.00023	0	0	1.00165	1.00165	1.00159	0.999941	0	0	0.998168	-1.00183	0.9984	1.00023	1.08584e-88	1.28511e-86	0.999347	-1.00065	0.999481	1.00013	0	0	1.00166	1.00166	1.0016	0.999941
SIGLEC1	3378.85	0	0	1.0085	1.0085	1.00822	0.999726	0	0	0.990694	-1.00939	0.991894	1.00121	0	0	1.0085	1.0085	1.00822	0.999726	0	0	0.990584	-1.00951	0.991792	1.00122	0	0	1.0085	1.0085	1.00822	0.999726	0	0	0.990584	-1.00951	0.991792	1.00122	1.08584e-88	1.28511e-86	0.996644	-1.00337	0.997355	1.00071	0	0	1.00856	1.00856	1.00828	0.999721
CCR5	3378.24	0	0	1.00674	1.00674	1.00652	0.999777	0	0	0.992611	-1.00744	0.993559	1.00096	0	0	1.00675	1.00675	1.00652	0.999777	0	0	0.992523	-1.00753	0.993479	1.00096	0	0	1.00675	1.00675	1.00652	0.999777	0	0	0.992523	-1.00753	0.993479	1.00096	1.08584e-88	1.28511e-86	0.997335	-1.00267	0.997895	1.00056	0	0	1.00679	1.00679	1.00656	0.999773
SIGLEC16	3378.46	0	0	1.00736	1.00736	1.00712	0.999759	0	0	0.991932	-1.00813	0.992969	1.00105	0	0	1.00737	1.00737	1.00712	0.999759	0	0	0.991836	-1.00823	0.992881	1.00105	0	0	1.00737	1.00737	1.00712	0.999759	0	0	0.991836	-1.00823	0.992881	1.00105	1.08584e-88	1.28511e-86	0.99709	-1.00292	0.997703	1.00062	0	0	1.00742	1.00742	1.00717	0.999754
AP001434.1	3376.62	0	0	1.0019	1.0019	1.00183	0.999933	0	0	0.997919	-1.00209	0.998183	1.00026	0	0	1.0019	1.0019	1.00183	0.999933	0	0	0.997894	-1.00211	0.99816	1.00027	0	0	1.0019	1.0019	1.00183	0.999933	0	0	0.997894	-1.00211	0.99816	1.00027	1.08584e-88	1.28511e-86	0.99925	-1.00075	0.999403	1.00015	0	0	1.00191	1.00191	1.00184	0.999932
ZFY-AS1	3376.64	0	0	1.00197	1.00197	1.0019	0.99993	0	0	0.997836	-1.00217	0.998111	1.00028	0	0	1.00197	1.00197	1.0019	0.99993	0	0	0.997811	-1.00219	0.998087	1.00028	0	0	1.00197	1.00197	1.0019	0.99993	0	0	0.997811	-1.00219	0.998087	1.00028	1.08584e-88	1.28511e-86	0.99922	-1.00078	0.99938	1.00016	0	0	1.00199	1.00199	1.00192	0.999929
LINC00500	3376.69	0	0	1.00212	1.00212	1.00205	0.999925	0	0	0.997671	-1.00233	0.997966	1.0003	0	0	1.00213	1.00213	1.00205	0.999925	0	0	0.997643	-1.00236	0.997941	1.0003	0	0	1.00212	1.00212	1.00205	0.999925	0	0	0.997643	-1.00236	0.997941	1.0003	1.08584e-88	1.28511e-86	0.99916	-1.00084	0.999332	1.00017	0	0	1.00214	1.00214	1.00206	0.999924
FOLR3	3377.46	0	0	1.00444	1.00444	1.00428	0.999849	0	0	0.995138	-1.00489	0.995759	1.00062	0	0	1.00444	1.00444	1.00429	0.999848	0	0	0.99508	-1.00494	0.995706	1.00063	0	0	1.00444	1.00444	1.00428	0.999849	0	0	0.99508	-1.00494	0.995706	1.00063	1.08584e-88	1.28511e-86	0.998247	-1.00176	0.998611	1.00036	0	0	1.00447	1.00447	1.00431	0.999846
CRLF2	3383.19	0	0	1.0203	1.0203	1.01975	0.999459	0	0	0.977805	-1.0227	0.980744	1.00301	0	0	1.02031	1.02031	1.01976	0.999458	0	0	0.977542	-1.02297	0.980501	1.00303	0	0	1.02031	1.02031	1.01976	0.999458	0	0	0.977542	-1.02297	0.980501	1.00303	1.08584e-88	1.28511e-86	0.99199	-1.00808	0.993794	1.00182	0	0	1.02045	1.02045	1.01989	0.999447
TLR7	3377.32	0	0	1.00401	1.00401	1.00387	0.999862	0	0	0.995606	-1.00441	0.996166	1.00056	0	0	1.00401	1.00401	1.00387	0.999862	0	0	0.995554	-1.00447	0.996118	1.00057	0	0	1.00401	1.00401	1.00387	0.999862	0	0	0.995554	-1.00447	0.996118	1.00057	1.08584e-88	1.28511e-86	0.998416	-1.00159	0.998744	1.00033	0	0	1.00404	1.00404	1.0039	0.99986
ADGRE3	3378.78	0	0	1.00828	1.00828	1.00801	0.999732	0	0	0.990926	-1.00916	0.992095	1.00118	0	0	1.00829	1.00829	1.00802	0.999732	0	0	0.990818	-1.00927	0.991996	1.00119	0	0	1.00829	1.00829	1.00802	0.999732	0	0	0.990818	-1.00927	0.991996	1.00119	1.08584e-88	1.28511e-86	0.996727	-1.00328	0.99742	1.0007	0	0	1.00834	1.00834	1.00807	0.999727
GPR141BP	3376.56	0	0	1.00174	1.00174	1.00168	0.999938	0	0	0.998094	-1.00191	0.998336	1.00024	0	0	1.00174	1.00174	1.00168	0.999938	0	0	0.998072	-1.00193	0.998315	1.00024	0	0	1.00174	1.00174	1.00168	0.999938	0	0	0.998072	-1.00193	0.998315	1.00024	1.08584e-88	1.28511e-86	0.999313	-1.00069	0.999453	1.00014	0	0	1.00175	1.00175	1.00169	0.999937
ADGRE4P	3376.67	0	0	1.00207	1.00207	1.00199	0.999927	0	0	0.997733	-1.00227	0.99802	1.00029	0	0	1.00207	1.00207	1.002	0.999927	0	0	0.997706	-1.0023	0.997996	1.00029	0	0	1.00207	1.00207	1.002	0.999927	0	0	0.997706	-1.0023	0.997996	1.00029	1.08584e-88	1.28511e-86	0.999183	-1.00082	0.99935	1.00017	0	0	1.00208	1.00208	1.00201	0.999926
CRIP1	3376.16	0	0	1.0005	1.0005	1.00049	0.999982	0	0	0.999447	-1.00055	0.999517	1.00007	0	0	1.0005	1.0005	1.00049	0.999982	0	0	0.999441	-1.00056	0.999511	1.00007	0	0	1.0005	1.0005	1.00049	0.999982	0	0	0.999441	-1.00056	0.999511	1.00007	1.08584e-88	1.28511e-86	0.999801	-1.0002	0.999841	1.00004	0	0	1.00051	1.00051	1.00049	0.999982
TLR8	3377.33	0	0	1.00406	1.00406	1.00392	0.999861	0	0	0.99555	-1.00447	0.996117	1.00057	0	0	1.00406	1.00406	1.00392	0.999861	0	0	0.995497	-1.00452	0.996069	1.00057	0	0	1.00406	1.00406	1.00392	0.999861	0	0	0.995497	-1.00452	0.996069	1.00057	1.08584e-88	1.28511e-86	0.998395	-1.00161	0.998728	1.00033	0	0	1.00409	1.00409	1.00395	0.999858
ADORA3	3377.95	0	0	1.00588	1.00588	1.00568	0.999803	0	0	0.993561	-1.00648	0.994386	1.00083	0	0	1.00588	1.00588	1.00568	0.999803	0	0	0.993485	-1.00656	0.994316	1.00084	0	0	1.00588	1.00588	1.00568	0.999803	0	0	0.993485	-1.00656	0.994316	1.00084	1.08584e-88	1.28511e-86	0.997678	-1.00233	0.998164	1.00049	0	0	1.00592	1.00592	1.00572	0.9998
PLA2G2C	3376.64	0	0	1.00197	1.00197	1.0019	0.99993	0	0	0.997836	-1.00217	0.998111	1.00028	0	0	1.00197	1.00197	1.0019	0.99993	0	0	0.997811	-1.00219	0.998087	1.00028	0	0	1.00197	1.00197	1.0019	0.99993	0	0	0.997811	-1.00219	0.998087	1.00028	1.08584e-88	1.28511e-86	0.99922	-1.00078	0.99938	1.00016	0	0	1.00199	1.00199	1.00192	0.999929
AC006238.1	3376.57	0	0	1.00177	1.00177	1.0017	0.999938	0	0	0.998064	-1.00194	0.998309	1.00025	0	0	1.00177	1.00177	1.0017	0.999937	0	0	0.998041	-1.00196	0.998288	1.00025	0	0	1.00177	1.00177	1.0017	0.999937	0	0	0.998041	-1.00196	0.998288	1.00025	1.08584e-88	1.28511e-86	0.999302	-1.0007	0.999445	1.00014	0	0	1.00178	1.00178	1.00171	0.999936
PPBP	3376.87	0	0	1.00266	1.00266	1.00257	0.999907	0	0	0.99708	-1.00293	0.997451	1.00037	0	0	1.00266	1.00266	1.00257	0.999907	0	0	0.997045	-1.00296	0.997419	1.00038	0	0	1.00266	1.00266	1.00257	0.999907	0	0	0.997045	-1.00296	0.997419	1.00038	1.08584e-88	1.28511e-86	0.998947	-1.00105	0.999164	1.00022	0	0	1.00268	1.00268	1.00259	0.999905
S100Z	3377.91	0	0	1.00578	1.00578	1.00558	0.999806	0	0	0.993668	-1.00637	0.994479	1.00082	0	0	1.00578	1.00578	1.00559	0.999806	0	0	0.993593	-1.00645	0.99441	1.00082	0	0	1.00578	1.00578	1.00558	0.999806	0	0	0.993593	-1.00645	0.99441	1.00082	1.08584e-88	1.28511e-86	0.997717	-1.00229	0.998194	1.00048	0	0	1.00582	1.00582	1.00562	0.999803
LINC01507	3376.62	0	0	1.00192	1.00192	1.00185	0.999932	0	0	0.997899	-1.00211	0.998166	1.00027	0	0	1.00192	1.00192	1.00185	0.999932	0	0	0.997874	-1.00213	0.998143	1.00027	0	0	1.00192	1.00192	1.00185	0.999932	0	0	0.997874	-1.00213	0.998143	1.00027	1.08584e-88	1.28511e-86	0.999243	-1.00076	0.999398	1.00016	0	0	1.00193	1.00193	1.00186	0.999931
AIRE	3376.59	0	0	1.00181	1.00181	1.00175	0.999936	0	0	0.99801	-1.00199	0.998263	1.00025	0	0	1.00182	1.00182	1.00175	0.999936	0	0	0.997987	-1.00202	0.998241	1.00025	0	0	1.00181	1.00181	1.00175	0.999936	0	0	0.997987	-1.00202	0.998241	1.00025	1.08584e-88	1.28511e-86	0.999283	-1.00072	0.999429	1.00015	0	0	1.00183	1.00183	1.00176	0.999935
AP002954.1	3377.33	0	0	1.00404	1.00404	1.0039	0.999861	0	0	0.995571	-1.00445	0.996136	1.00057	0	0	1.00404	1.00404	1.0039	0.999861	0	0	0.995518	-1.0045	0.996087	1.00057	0	0	1.00404	1.00404	1.0039	0.999861	0	0	0.995518	-1.0045	0.996087	1.00057	1.08584e-88	1.28511e-86	0.998403	-1.0016	0.998734	1.00033	0	0	1.00407	1.00407	1.00393	0.999859
SERPINB10	3376.22	0	0	1.00067	1.00067	1.00065	0.999976	0	0	0.999262	-1.00074	0.999355	1.00009	0	0	1.00067	1.00067	1.00065	0.999976	0	0	0.999253	-1.00075	0.999347	1.00009	0	0	1.00067	1.00067	1.00065	0.999976	0	0	0.999253	-1.00075	0.999347	1.00009	1.08584e-88	1.28511e-86	0.999734	-1.00027	0.999788	1.00005	0	0	1.00068	1.00068	1.00065	0.999975
AC005829.2	3376.59	0	0	1.00181	1.00181	1.00174	0.999936	0	0	0.998018	-1.00199	0.99827	1.00025	0	0	1.00181	1.00181	1.00174	0.999936	0	0	0.997995	-1.00201	0.998248	1.00025	0	0	1.00181	1.00181	1.00174	0.999936	0	0	0.997995	-1.00201	0.998248	1.00025	1.08584e-88	1.28511e-86	0.999286	-1.00071	0.999432	1.00015	0	0	1.00182	1.00182	1.00175	0.999935
MS4A8	3378.47	0	0	1.00739	1.00739	1.00714	0.999758	0	0	0.991909	-1.00816	0.992949	1.00105	0	0	1.00739	1.00739	1.00714	0.999758	0	0	0.991813	-1.00825	0.992861	1.00106	0	0	1.00739	1.00739	1.00714	0.999758	0	0	0.991813	-1.00825	0.992861	1.00106	1.08584e-88	1.28511e-86	0.997082	-1.00293	0.997697	1.00062	0	0	1.00744	1.00744	1.00719	0.999754
IL2RA	3382.08	0	0	1.01738	1.01738	1.01688	0.999513	0	0	0.980995	-1.01937	0.983495	1.00255	0	0	1.01739	1.01739	1.01689	0.999512	0	0	0.980769	-1.01961	0.983287	1.00257	0	0	1.01738	1.01738	1.01689	0.999513	0	0	0.980769	-1.01961	0.983287	1.00257	1.08584e-88	1.28511e-86	0.993142	-1.00691	0.994664	1.00153	0	0	1.0175	1.0175	1.017	0.999502
U62317.4	3377.65	0	0	1.00499	1.00499	1.00482	0.999831	0	0	0.994534	-1.0055	0.995233	1.0007	0	0	1.00499	1.00499	1.00482	0.999831	0	0	0.994469	-1.00556	0.995173	1.00071	0	0	1.00499	1.00499	1.00482	0.999831	0	0	0.994469	-1.00556	0.995173	1.00071	1.08584e-88	1.28511e-86	0.998029	-1.00197	0.998439	1.00041	0	0	1.00502	1.00502	1.00485	0.999828
SPATC1	3376.68	0	0	1.0021	1.0021	1.00202	0.999926	0	0	0.997701	-1.0023	0.997993	1.00029	0	0	1.0021	1.0021	1.00202	0.999926	0	0	0.997674	-1.00233	0.997968	1.00029	0	0	1.0021	1.0021	1.00202	0.999926	0	0	0.997674	-1.00233	0.997968	1.00029	1.08584e-88	1.28511e-86	0.999171	-1.00083	0.999341	1.00017	0	0	1.00211	1.00211	1.00204	0.999925
ASCL4	3376.76	0	0	1.00233	1.00233	1.00225	0.999918	0	0	0.997445	-1.00256	0.997769	1.00033	0	0	1.00233	1.00233	1.00225	0.999918	0	0	0.997414	-1.00259	0.997741	1.00033	0	0	1.00233	1.00233	1.00225	0.999918	0	0	0.997414	-1.00259	0.997741	1.00033	1.08584e-88	1.28511e-86	0.999079	-1.00092	0.999268	1.00019	0	0	1.00235	1.00235	1.00226	0.999917
INSM1	3382.53	0	0	1.01856	1.01856	1.01804	0.99949	0	0	0.979701	-1.02072	0.982378	1.00273	0	0	1.01857	1.01857	1.01805	0.999489	0	0	0.97946	-1.02097	0.982156	1.00275	0	0	1.01857	1.01857	1.01805	0.99949	0	0	0.97946	-1.02097	0.982156	1.00275	1.08584e-88	1.28511e-86	0.992674	-1.00738	0.99431	1.00165	0	0	1.0187	1.0187	1.01817	0.999479
PADI4	3376.73	0	0	1.00224	1.00224	1.00216	0.999921	0	0	0.99754	-1.00247	0.997852	1.00031	0	0	1.00224	1.00224	1.00217	0.999921	0	0	0.997511	-1.0025	0.997826	1.00032	0	0	1.00224	1.00224	1.00216	0.999921	0	0	0.997511	-1.0025	0.997826	1.00032	1.08584e-88	1.28511e-86	0.999113	-1.00089	0.999295	1.00018	0	0	1.00226	1.00226	1.00218	0.99992
AL356952.1	3376.65	0	0	1.00201	1.00201	1.00194	0.999929	0	0	0.997799	-1.00221	0.998078	1.00028	0	0	1.00201	1.00201	1.00194	0.999929	0	0	0.997773	-1.00223	0.998054	1.00028	0	0	1.00201	1.00201	1.00194	0.999929	0	0	0.997773	-1.00223	0.998054	1.00028	1.08584e-88	1.28511e-86	0.999206	-1.00079	0.999369	1.00016	0	0	1.00202	1.00202	1.00195	0.999928
FILNC1	3376.59	0	0	1.00183	1.00183	1.00176	0.999935	0	0	0.997997	-1.00201	0.998251	1.00025	0	0	1.00183	1.00183	1.00176	0.999935	0	0	0.997973	-1.00203	0.998229	1.00026	0	0	1.00183	1.00183	1.00176	0.999935	0	0	0.997973	-1.00203	0.998229	1.00026	1.08584e-88	1.28511e-86	0.999278	-1.00072	0.999425	1.00015	0	0	1.00184	1.00184	1.00177	0.999934
CYSLTR2	3376.84	0	0	1.00258	1.00258	1.00249	0.99991	0	0	0.997173	-1.00284	0.997532	1.00036	0	0	1.00258	1.00258	1.00249	0.99991	0	0	0.997139	-1.00287	0.997501	1.00036	0	0	1.00258	1.00258	1.00249	0.99991	0	0	0.997139	-1.00287	0.997501	1.00036	1.08584e-88	1.28511e-86	0.998981	-1.00102	0.99919	1.00021	0	0	1.0026	1.0026	1.00251	0.999908
NPFFR1	3376.57	0	0	1.00174	1.00174	1.00168	0.999938	0	0	0.998091	-1.00191	0.998333	1.00024	0	0	1.00174	1.00174	1.00168	0.999938	0	0	0.998068	-1.00194	0.998312	1.00024	0	0	1.00174	1.00174	1.00168	0.999938	0	0	0.998068	-1.00194	0.998312	1.00024	1.08584e-88	1.28511e-86	0.999312	-1.00069	0.999452	1.00014	0	0	1.00175	1.00175	1.00169	0.999937
AC022973.2	3376.66	0	0	1.00204	1.00204	1.00197	0.999928	0	0	0.99776	-1.00225	0.998044	1.00028	0	0	1.00204	1.00204	1.00197	0.999928	0	0	0.997733	-1.00227	0.99802	1.00029	0	0	1.00204	1.00204	1.00197	0.999928	0	0	0.997733	-1.00227	0.99802	1.00029	1.08584e-88	1.28511e-86	0.999192	-1.00081	0.999358	1.00017	0	0	1.00206	1.00206	1.00198	0.999927
CD300LF	3376.81	0	0	1.00249	1.00249	1.0024	0.999913	0	0	0.997267	-1.00274	0.997614	1.00035	0	0	1.00249	1.00249	1.00241	0.999913	0	0	0.997234	-1.00277	0.997584	1.00035	0	0	1.00249	1.00249	1.00241	0.999913	0	0	0.997234	-1.00277	0.997584	1.00035	1.08584e-88	1.28511e-86	0.999015	-1.00099	0.999217	1.0002	0	0	1.00251	1.00251	1.00242	0.999911
OSTCP8	3376.64	0	0	1.00197	1.00197	1.0019	0.99993	0	0	0.997835	-1.00217	0.99811	1.00028	0	0	1.00197	1.00197	1.0019	0.99993	0	0	0.99781	-1.0022	0.998086	1.00028	0	0	1.00197	1.00197	1.0019	0.99993	0	0	0.99781	-1.0022	0.998086	1.00028	1.08584e-88	1.28511e-86	0.99922	-1.00078	0.999379	1.00016	0	0	1.00199	1.00199	1.00192	0.999929
AC025162.2	3376.56	0	0	1.00174	1.00174	1.00168	0.999938	0	0	0.998094	-1.00191	0.998335	1.00024	0	0	1.00174	1.00174	1.00168	0.999938	0	0	0.998071	-1.00193	0.998315	1.00024	0	0	1.00174	1.00174	1.00168	0.999938	0	0	0.998071	-1.00193	0.998315	1.00024	1.08584e-88	1.28511e-86	0.999313	-1.00069	0.999453	1.00014	0	0	1.00175	1.00175	1.00169	0.999937
PRKCA-AS1	3376.59	0	0	1.00181	1.00181	1.00175	0.999936	0	0	0.998016	-1.00199	0.998267	1.00025	0	0	1.00181	1.00181	1.00175	0.999936	0	0	0.997992	-1.00201	0.998246	1.00025	0	0	1.00181	1.00181	1.00175	0.999936	0	0	0.997992	-1.00201	0.998246	1.00025	1.08584e-88	1.28511e-86	0.999285	-1.00072	0.999431	1.00015	0	0	1.00182	1.00182	1.00176	0.999935
AC133681.1	3384.66	0	0	1.02404	1.02404	1.02343	0.999402	0	0	0.973734	-1.02697	0.97724	1.0036	0	0	1.02406	1.02406	1.02344	0.999401	0	0	0.973422	-1.0273	0.976953	1.00363	0	0	1.02405	1.02405	1.02344	0.999401	0	0	0.973422	-1.0273	0.976953	1.00363	1.08584e-88	1.28511e-86	0.990518	-1.00957	0.992693	1.0022	0	0	1.02422	1.02422	1.02359	0.999387
VSX1	3376.6	0	0	1.00186	1.00186	1.00179	0.999934	0	0	0.997961	-1.00204	0.99822	1.00026	0	0	1.00186	1.00186	1.00179	0.999934	0	0	0.997937	-1.00207	0.998198	1.00026	0	0	1.00186	1.00186	1.00179	0.999934	0	0	0.997937	-1.00207	0.998198	1.00026	1.08584e-88	1.28511e-86	0.999265	-1.00074	0.999415	1.00015	0	0	1.00187	1.00187	1.00181	0.999933
NEUROD4	3376.66	0	0	1.00204	1.00204	1.00197	0.999928	0	0	0.997761	-1.00224	0.998046	1.00028	0	0	1.00204	1.00204	1.00197	0.999928	0	0	0.997735	-1.00227	0.998021	1.00029	0	0	1.00204	1.00204	1.00197	0.999928	0	0	0.997735	-1.00227	0.998021	1.00029	1.08584e-88	1.28511e-86	0.999193	-1.00081	0.999358	1.00017	0	0	1.00206	1.00206	1.00198	0.999927
AC011481.1	3376.63	0	0	1.00195	1.00195	1.00188	0.999931	0	0	0.997864	-1.00214	0.998135	1.00027	0	0	1.00195	1.00195	1.00188	0.999931	0	0	0.997839	-1.00217	0.998112	1.00027	0	0	1.00195	1.00195	1.00188	0.999931	0	0	0.997839	-1.00217	0.998112	1.00027	1.08584e-88	1.28511e-86	0.99923	-1.00077	0.999388	1.00016	0	0	1.00196	1.00196	1.00189	0.99993
KATNBL1P1	3376.55	0	0	1.0017	1.0017	1.00164	0.99994	0	0	0.998131	-1.00187	0.998368	1.00024	0	0	1.0017	1.0017	1.00164	0.99994	0	0	0.998109	-1.00189	0.998348	1.00024	0	0	1.0017	1.0017	1.00164	0.99994	0	0	0.998109	-1.00189	0.998348	1.00024	1.08584e-88	1.28511e-86	0.999326	-1.00067	0.999464	1.00014	0	0	1.00172	1.00172	1.00165	0.999939
AC129915.3	3376.6	0	0	1.00186	1.00186	1.00179	0.999934	0	0	0.997965	-1.00204	0.998223	1.00026	0	0	1.00186	1.00186	1.00179	0.999934	0	0	0.99794	-1.00206	0.998201	1.00026	0	0	1.00186	1.00186	1.00179	0.999934	0	0	0.99794	-1.00206	0.998201	1.00026	1.08584e-88	1.28511e-86	0.999266	-1.00073	0.999416	1.00015	0	0	1.00187	1.00187	1.0018	0.999933
HK3	3377.92	0	0	1.00579	1.00579	1.0056	0.999806	0	0	0.993653	-1.00639	0.994466	1.00082	0	0	1.00579	1.00579	1.0056	0.999806	0	0	0.993578	-1.00646	0.994397	1.00082	0	0	1.00579	1.00579	1.0056	0.999806	0	0	0.993578	-1.00646	0.994397	1.00082	1.08584e-88	1.28511e-86	0.997711	-1.00229	0.99819	1.00048	0	0	1.00583	1.00583	1.00563	0.999803
AC110995.1	3378.86	0	0	1.00851	1.00851	1.00824	0.999726	0	0	0.990676	-1.00941	0.991878	1.00121	0	0	1.00852	1.00852	1.00824	0.999726	0	0	0.990565	-1.00952	0.991776	1.00122	0	0	1.00851	1.00851	1.00824	0.999726	0	0	0.990565	-1.00952	0.991776	1.00122	1.08584e-88	1.28511e-86	0.996637	-1.00337	0.99735	1.00072	0	0	1.00857	1.00857	1.00829	0.999721
AC112200.2	3376.63	0	0	1.00195	1.00195	1.00188	0.999931	0	0	0.997864	-1.00214	0.998135	1.00027	0	0	1.00195	1.00195	1.00188	0.999931	0	0	0.997839	-1.00217	0.998112	1.00027	0	0	1.00195	1.00195	1.00188	0.999931	0	0	0.997839	-1.00217	0.998112	1.00027	1.08584e-88	1.28511e-86	0.99923	-1.00077	0.999388	1.00016	0	0	1.00196	1.00196	1.00189	0.99993
PPP1R17	3377.39	0	0	1.00422	1.00422	1.00408	0.999856	0	0	0.995372	-1.00465	0.995963	1.00059	0	0	1.00422	1.00422	1.00408	0.999855	0	0	0.995317	-1.0047	0.995912	1.0006	0	0	1.00422	1.00422	1.00408	0.999855	0	0	0.995317	-1.0047	0.995912	1.0006	1.08584e-88	1.28511e-86	0.998331	-1.00167	0.998677	1.00035	0	0	1.00425	1.00425	1.0041	0.999853
AC012301.1	3376.55	0	0	1.00168	1.00168	1.00162	0.999941	0	0	0.998159	-1.00184	0.998392	1.00023	0	0	1.00168	1.00168	1.00162	0.99994	0	0	0.998137	-1.00187	0.998372	1.00024	0	0	1.00168	1.00168	1.00162	0.99994	0	0	0.998137	-1.00187	0.998372	1.00024	1.08584e-88	1.28511e-86	0.999336	-1.00066	0.999472	1.00014	0	0	1.00169	1.00169	1.00163	0.99994
AC104365.2	3376.59	0	0	1.00183	1.00183	1.00177	0.999935	0	0	0.997993	-1.00201	0.998248	1.00026	0	0	1.00183	1.00183	1.00177	0.999935	0	0	0.997969	-1.00203	0.998226	1.00026	0	0	1.00183	1.00183	1.00177	0.999935	0	0	0.997969	-1.00203	0.998226	1.00026	1.08584e-88	1.28511e-86	0.999276	-1.00072	0.999424	1.00015	0	0	1.00184	1.00184	1.00178	0.999934
RGS4	139780	8.12174e-240	2.38421e-237	6.28289	6.28289	144.13	22.9401	0.0429394	0.248244	0.170568	-5.86276	6.0539	35.4925	1.56266e-44	4.03368e-42	0.18962	-5.2737	6.71864	35.4321	0.295087	0.774255	0.0713793	-14.0097	2.55613	35.8105	7.83175e-74	2.0216e-71	0.0434527	-23.0135	1.56	35.9011	0.0041363	0.0304457	0.671012	-1.49029	22.7947	33.9706	0.381953	0.678421	3.72877	3.72877	100.372	26.9182	4.10913e-35	1.17181e-32	0.196603	-5.08639	6.96171	35.41
CPA4	70193.3	5.55063e-153	1.61362e-150	7.32387	7.32387	76.1473	10.3971	0.237199	0.797132	0.131558	-7.60121	2.25161	17.1149	1.76203e-34	4.08996e-32	0.204338	-4.89386	3.47451	17.0038	0.353053	0.861711	0.115767	-8.63801	1.98417	17.1392	8.37889e-47	1.88638e-44	0.0962213	-10.3927	1.65207	17.1694	0.0190504	0.112024	1.21339	1.21339	18.9276	15.5989	0.343243	0.634703	1.32669	1.32669	20.5047	15.4556	1.831e-09	1.71868e-07	0.777074	-1.28688	12.5706	16.1768
IFI16	466719	1.03793e-150	2.98835e-148	1.57783	1.57783	190.117	120.493	0.00332955	0.0288141	1.02671	1.02671	129.381	126.014	3.19767e-40	7.97897e-38	0.103274	-9.68294	14.0964	136.495	1.15813e-46	1.05085e-44	6.47075	6.47075	561.319	86.7472	9.39322e-32	1.58012e-29	0.226375	-4.41745	30.5602	134.998	3.79169e-14	1.31558e-12	0.354426	-2.82146	47.3072	133.476	1.27496e-14	1.61353e-13	0.657403	-1.52114	85.4666	130.007	2.62933e-17	5.78898e-15	0.154061	-6.49095	20.9327	135.873
BST2	537840	2.55544e-129	7.28738e-127	0.781341	-1.27985	123.754	158.386	1.135e-08	2.23882e-07	0.0972027	-10.2878	16.3447	168.151	6.06993e-08	2.57075e-06	0.198883	-5.02809	33.1387	166.624	4.24907e-41	3.24566e-39	7.86297	7.86297	777.838	98.9242	1.38485e-14	1.00403e-12	0.193438	-5.1696	32.2472	166.705	0.110853	0.446859	1.75589	1.75589	256.862	146.286	4.99759e-07	3.36352e-06	1.9733	1.9733	283.828	143.834	2.86488e-40	8.32845e-38	0.04313	-23.1857	7.28785	168.974
TCEAL7	156709	1.33926e-126	3.78316e-124	1.91289	1.91289	75.7986	39.6251	1.58372e-05	0.000209737	1.55548	1.55548	63.3906	40.7531	7.26828e-46	1.89247e-43	0.0418597	-23.8893	1.93976	46.3396	0.190894	0.577601	1.3298	1.3298	55.1853	41.4991	1.09665e-40	2.18913e-38	0.0673116	-14.8563	3.11202	46.233	0.325577	0.909907	0.960815	-1.04078	41.103	42.7793	2.30893e-06	1.44606e-05	1.94315	1.94315	76.8175	39.5325	1.90441e-10	2.11199e-08	0.234918	-4.2568	10.6989	45.5433
BEX1	202596	2.15636e-117	6.03438e-115	1.31903	1.31903	77.0334	58.4016	0.00681432	0.054108	0.125394	-7.97489	8.10888	64.6674	3.30117e-34	7.6036e-32	0.22286	-4.48712	14.2866	64.1058	0.027191	0.124664	0.178848	-5.59135	11.5103	64.3582	4.70171e-39	9.20153e-37	0.238756	-4.18837	15.284	64.0152	1.29621e-32	1.16205e-30	9.54009	9.54009	334.158	35.0267	8.83678e-08	6.46943e-07	1.75167	1.75167	98.8292	56.4201	2.15175e-05	0.000749184	0.334941	-2.9856	21.2594	63.4719
TMCC3	75142	1.65937e-114	4.60059e-112	2.95447	2.95447	51.578	17.4576	0.79246	0.999887	0.154723	-6.46318	3.37904	21.8393	5.58663e-35	1.31717e-32	0.296814	-3.36911	6.40069	21.5646	0.0434454	0.183198	1.79789	1.79789	34.2234	19.0353	2.96508e-42	6.08105e-40	0.2113	-4.73262	4.59135	21.7291	0.575756	0.999902	0.596716	-1.67584	12.5352	21.0069	0.188613	0.405429	2.92702	2.92702	51.1994	17.492	1.78665e-09	1.68232e-07	0.586119	-1.70614	12.3238	21.0262
MECOM	150667	2.83458e-108	7.78678e-106	0.0367223	-27.2314	1.89449	51.5896	9.49122e-08	1.69366e-06	0.189507	-5.27686	9.64308	50.8851	0.000768075	0.00957497	0.905299	-1.10461	43.2966	47.8257	0.730268	0.99986	2.46749	2.46749	104.321	42.2781	2.06791e-85	5.68069e-83	2.94126	2.94126	120.125	40.8413	5.39395e-08	1.04538e-06	2.05991	2.05991	89.807	43.5975	7.98894e-09	6.50742e-08	0.514681	-1.94295	25.45	49.4481	0.57698	0.840475	0.738058	-1.35491	35.8011	48.5071
IQCG	56416.3	4.76557e-107	1.29723e-104	6.14066	6.14066	56.4094	9.18621	0.276541	0.86336	0.23256	-4.29997	3.26002	14.018	5.59338e-15	6.51683e-13	0.479779	-2.08429	6.5807	13.7161	0.389975	0.907941	0.375993	-2.65962	5.20421	13.8412	5.1023e-29	7.87517e-27	0.248617	-4.02225	3.48013	13.998	0.0670785	0.306693	0.726066	-1.37729	9.74962	13.428	0.306381	0.58646	1.47384	1.47384	18.6043	12.623	1.05329e-18	2.44486e-16	0.31411	-3.1836	4.37145	13.9169
CRYAB	205977	2.57105e-103	6.93559e-101	2.37382	2.37382	123.255	51.9228	0.268211	0.849677	0.695524	-1.43776	41.2958	59.3736	2.49254e-17	3.42359e-15	0.20464	-4.88663	12.6825	61.9748	5.31431e-06	5.42723e-05	0.480385	-2.08166	29.0567	60.4863	2.57058e-17	2.34667e-15	0.113642	-8.79959	7.10059	62.4823	0.000981507	0.00905679	1.34546	1.34546	75.679	56.2479	0.000180002	0.000854032	2.723	2.723	137.788	50.6016	3.88224e-20	9.52835e-18	0.0685256	-14.5931	4.29909	62.737
KRT8	1.99943e+06	5.32088e-103	1.42253e-100	0.286973	-3.48465	186.864	651.157	5.95431e-19	2.43233e-17	0.270518	-3.69662	176.407	652.108	3.78633e-116	1.11151e-113	0.0199293	-50.1773	13.2916	666.937	9.49736e-21	3.2575e-19	0.143297	-6.97854	94.5117	659.553	2.38757e-08	7.5732e-07	0.0662339	-15.098	43.989	664.146	3.52687e-278	9.86962e-276	37.7904	37.7904	5692.6	150.636	2.43327e-10	2.27047e-09	0.51677	-1.9351	329.784	638.165	0.839227	0.938612	0.146467	-6.82747	96.5754	659.366
INHBA	1.03687e+06	6.19944e-101	1.64274e-98	3.79149	3.79149	794.724	209.607	2.00698e-106	5.41397e-104	2.71845	2.71845	614.376	226.002	9.59008e-20	1.45764e-17	0.168504	-5.93458	46.7771	277.602	5.25336e-39	3.72752e-37	0.0323373	-30.924	9.08771	281.029	3.16701e-35	5.81777e-33	0.0167195	-59.8104	4.70532	281.427	1.12073e-17	5.07686e-16	0.1453	-6.8823	40.4197	278.18	7.20721e-09	5.89632e-08	0.910263	-1.09858	236.954	260.313	3.82077e-17	8.29025e-15	0.109547	-9.12851	30.5719	279.075
POU3F3	58361.2	5.36512e-93	1.40919e-90	0.0760597	-13.1476	1.54989	20.3773	0.000159336	0.00180994	0.0882588	-11.3303	1.7965	20.3549	0.023468	0.12477	1.21942	1.21942	22.5234	18.4706	0.00271881	0.0168226	0.0886401	-11.2816	1.8042	20.3542	7.26243e-60	1.7537e-57	3.48626	3.48626	54.317	15.5803	4.20943e-07	7.21482e-06	3.30014	3.30014	52.0864	15.7831	0.000748948	0.00310391	0.67898	-1.4728	13.1215	19.3254	0.00246503	0.0293364	1.5705	1.5705	28.198	17.9548
S100A1	36394.3	3.00147e-89	7.81504e-87	7.0951	7.0951	38.4873	5.42449	0.389751	0.999887	0.177998	-5.61804	1.56304	8.78124	2.55587e-16	3.18876e-14	0.568054	-1.76039	4.82003	8.48515	0.436291	0.961909	0.178662	-5.59716	1.56878	8.78071	4.45065e-14	3.0426e-12	0.687176	-1.45523	5.77136	8.39866	0.0189195	0.111342	0.895838	-1.11627	7.39186	8.25134	0.1363	0.31255	1.14726	1.14726	9.27047	8.08056	1.34177e-14	2.37731e-12	0.35771	-2.79556	3.09144	8.64229
ANKRD1	226421	4.88493e-87	1.26094e-84	6.07869	6.07869	230.005	37.8379	0.490216	0.999887	0.140938	-7.09532	8.17501	58.0043	2.22099e-16	2.80603e-14	0.0742758	-13.4633	4.33425	58.3535	0.292347	0.769153	0.0264521	-37.8041	1.55027	58.6066	1.35451e-18	1.30833e-16	0.0806557	-12.3984	4.70383	58.3199	8.44136e-06	0.000119058	1.21898	1.21898	64.4679	52.8868	0.976759	0.979802	1.67793	1.67793	85.5279	50.9722	4.86969e-10	5.08059e-08	0.150835	-6.62976	8.74132	57.9528
BCL11A	58063.2	6.79071e-85	1.7379e-82	0.212438	-4.70725	4.18948	19.7209	0.0010638	0.0102852	0.191557	-5.22038	3.78473	19.7577	4.47058e-19	6.65983e-17	2.58383	2.58383	42.06	16.2782	0.137442	0.455194	0.992705	-1.00735	18.3033	18.4379	0.635967	0.801242	1.20866	1.20866	21.891	18.1117	0.0411977	0.21123	1.82806	1.82806	31.5106	17.2372	2.92792e-05	0.000157454	0.594543	-1.68196	11.3385	19.071	8.96386e-12	1.22559e-09	1.95857	1.95857	33.4202	17.0636
MAST4	178909	2.63979e-83	6.69858e-81	1.51699	1.51699	71.4602	47.1067	0.199201	0.720373	1.28703	1.28703	61.7625	47.9883	1.73782e-13	1.78816e-11	0.291694	-3.42825	15.2318	52.2183	9.15451e-05	0.000765894	4.34223	4.34223	166.881	38.4321	1.06075e-30	1.71687e-28	0.208035	-4.80688	10.9443	52.6081	0.445742	0.999902	0.947553	-1.05535	46.7634	49.3518	2.08432e-07	1.4678e-06	0.676686	-1.47779	34.1703	50.4966	7.23789e-15	1.29775e-12	0.219392	-4.55805	11.5301	52.5548
XIST	48595.1	1.19656e-81	3.01081e-79	3.78455	3.78455	39.729	10.4977	0.792468	0.999887	0.213681	-4.67988	2.95745	13.8405	5.03052e-103	1.44835e-100	0.185791	-5.3824	2.57785	13.875	0.794055	0.99986	0.210217	-4.75698	2.91042	13.8448	6.64295e-84	1.80827e-81	0.373102	-2.68023	5.09155	13.6465	0.804447	0.999902	0.210217	-4.75698	2.91042	13.8448	0.0599714	0.157575	1.24086	1.24086	15.733	12.6791	1.49263e-18	3.438e-16	2.54678	2.54678	29.1781	11.4568
HOXA5	78695.2	1.70302e-80	4.24947e-78	0.20976	-4.76736	5.92077	28.2264	8.30432e-05	0.000985949	0.307378	-3.25332	8.60127	27.9827	2.03299e-28	4.1131e-26	2.24717	2.24717	53.6741	23.8852	0.00240874	0.0150543	0.473763	-2.11076	13.0649	27.5769	0.236972	0.518536	1.22838	1.22838	31.7845	25.8752	0.199984	0.676117	1.77056	1.77056	43.8686	24.7766	2.02621e-08	1.58368e-07	0.679701	-1.47124	18.4136	27.0907	0.0348375	0.208336	1.16288	1.16288	30.2518	26.0145
TNFRSF9	47705.8	8.08455e-80	2.00062e-77	5.65767	5.65767	45.224	7.9934	0.82474	0.999887	0.198361	-5.04131	2.35857	11.8903	1.16107e-15	1.43661e-13	0.576277	-1.73528	6.62839	11.5021	0.119043	0.407604	1.38698	1.38698	14.9091	10.7493	3.41243e-10	1.48948e-08	0.671029	-1.49025	7.65558	11.4087	0.276912	0.82775	0.397205	-2.51759	4.64047	11.6828	0.00439781	0.0156654	0.587726	-1.70147	6.7534	11.4907	4.13349e-08	2.98959e-06	0.538132	-1.85828	6.21011	11.5401
H2AC19	210692	4.60033e-78	1.12908e-75	1.78136	1.78136	95.3288	53.5146	0.0571914	0.300593	1.08971	1.08971	61.6516	56.5762	0.0727756	0.278268	0.670942	-1.49044	39.3214	58.6062	0.379969	0.894311	0.905287	-1.10462	52.0111	57.4526	0.0105041	0.0564651	0.599216	-1.66885	35.3349	58.9686	0.00101193	0.00930027	1.79378	1.79378	95.9004	53.4627	0.0931195	0.228304	2.65949	2.65949	133.172	50.0743	1.87516e-19	4.49184e-17	0.24406	-4.09736	14.8465	60.8312
PANTR1	232971	3.67559e-76	8.94783e-74	0.0222614	-44.9208	1.7707	79.5413	4.56584e-22	2.17353e-20	0.036755	-27.2072	2.9197	79.4369	0.000122886	0.00206139	0.434891	-2.29943	33.3436	76.6711	6.87986e-16	1.76979e-14	0.0400337	-24.979	3.17921	79.4133	4.55145e-109	1.2857e-106	2.59253	2.59253	167.22	64.5005	1.65066e-163	4.15343e-161	12.8319	12.8319	472.059	36.7878	9.70256e-09	7.82661e-08	0.973261	-1.02747	71.2657	73.2236	0.00375503	0.0408415	0.569038	-1.75735	43.1228	75.782
TBX3	315978	2.61143e-70	6.30598e-68	1.50746	1.50746	119.826	79.4887	2.3166e-53	3.57557e-51	3.42084	3.42084	235.84	68.942	2.43643e-06	7.04868e-05	0.347587	-2.87698	30.4533	87.6135	5.62322e-12	1.07864e-10	0.477592	-2.09384	41.3696	86.6211	1.85913e-34	3.29395e-32	0.0819208	-12.2069	7.34943	89.7139	3.57795e-11	9.83789e-10	0.158784	-6.29785	14.147	89.0959	0.000619565	0.00260777	2.81744	2.81744	202.722	71.9527	1.08305e-09	1.05291e-07	0.218524	-4.57615	19.3659	88.6215
LINC02432	25451	2.74787e-70	6.58236e-68	7.7498	7.7498	28.9564	3.73641	0.435971	0.999887	0.216693	-4.61482	1.35342	6.24577	5.58068e-17	7.56119e-15	0.26445	-3.78144	1.64469	6.21929	0.485524	0.99986	0.217317	-4.60157	1.35724	6.24543	3.98443e-19	3.99016e-17	0.160019	-6.24924	1.00452	6.27749	0.508287	0.999902	0.217317	-4.60157	1.35724	6.24543	0.170937	0.374725	0.633288	-1.57906	3.81373	6.02211	3.49598e-16	6.97868e-14	0.116917	-8.55309	0.73679	6.30183
RBP1	1.32748e+06	4.34355e-70	1.03221e-67	0.56741	-1.7624	216.422	381.421	0.308249	0.90908	0.987196	-1.01297	363.351	368.064	5.01524e-21	8.16148e-19	0.110421	-9.05624	43.8493	397.109	1.79243e-52	1.86357e-50	9.01706	9.01706	1987.49	220.415	2.82924e-67	7.00131e-65	0.0635208	-15.7429	25.3316	398.793	6.65007e-06	9.53655e-05	1.82009	1.82009	626.387	344.151	7.70155e-28	1.85674e-26	0.757192	-1.32067	284.147	375.264	0.063137	0.301085	0.226348	-4.41799	88.9565	393.009
KIF1A	94660.9	2.73837e-69	6.45631e-67	0.272646	-3.66776	8.89093	32.6098	4.4584e-06	6.43363e-05	0.165888	-6.02817	5.46129	32.9216	0.0393682	0.182959	0.970256	-1.03066	29.796	30.7094	3.15993e-05	0.000284822	0.0727072	-13.7538	2.41378	33.1987	0.922677	0.968379	0.896763	-1.11512	27.7092	30.8991	1.22832e-10	3.23196e-09	4.64187	4.64187	109.088	23.501	1.68711e-06	1.07209e-05	2.90168	2.90168	76.7285	26.4428	8.966e-17	1.86437e-14	1.30512	1.30512	38.9887	29.8737
ASPM	61769.9	1.17538e-68	2.74957e-66	0.120892	-8.27188	3.45575	28.5855	0.130513	0.552519	0.546928	-1.82839	15.0574	27.5308	2.86196e-12	2.5812e-10	0.592797	-1.68692	16.2556	27.4219	9.7782e-10	1.56655e-08	0.0439282	-22.7644	1.26446	28.7847	2.78292e-32	4.70786e-30	0.0981198	-10.1916	2.81056	28.6442	0.0042265	0.0310029	0.233769	-4.27773	6.61526	28.2983	0.000723837	0.00300817	0.653549	-1.53011	17.8281	27.2789	6.73012e-21	1.69344e-18	0.167835	-5.95823	4.77749	28.4654
S100A9	355617	4.90644e-68	1.13886e-65	7.8056	7.8056	375.847	48.151	0.257011	0.832125	0.0464156	-21.5445	3.80482	81.973	1.16349e-21	1.93546e-19	0.421882	-2.37033	33.4461	79.2784	0.297065	0.777734	0.0248171	-40.2948	2.03832	82.1336	4.97115e-06	9.75433e-05	3.3404	3.3404	210.926	63.1438	0.333712	0.92237	0.945852	-1.05725	71.6966	75.8011	0.00854523	0.0283858	0.319399	-3.13088	25.5507	79.9961	2.01451e-10	2.21766e-08	0.21647	-4.61957	17.4757	80.7302
CKS1B	549712	7.66232e-68	1.76487e-65	0.11871	-8.42393	23.1003	194.595	2.1419e-09	4.54212e-08	2.07887	2.07887	343.909	165.431	4.73299e-08	2.07496e-06	0.619268	-1.61481	115.315	186.212	1.06937e-29	5.36352e-28	0.580037	-1.72403	108.376	186.843	0.908965	0.958823	0.356893	-2.80196	67.9931	190.514	0.000906547	0.00843004	1.53075	1.53075	264.31	172.667	6.86037e-19	1.11278e-17	1.05891	1.05891	189.992	179.423	3.09777e-05	0.00101373	0.227299	-4.3995	43.8034	192.713
LYPD1	228419	3.58369e-66	8.19133e-64	1.38183	1.38183	85.9714	62.2156	0.0548933	0.291224	1.22604	1.22604	77.2507	63.0084	2.52503e-09	1.41058e-07	0.374133	-2.67284	25.3392	67.7276	1.94652e-07	2.39854e-06	0.0775955	-12.8873	5.39604	69.5406	2.14464e-35	3.964e-33	0.134272	-7.44756	9.28984	69.1867	7.79209e-19	3.81863e-17	3.71199	3.71199	194.366	52.3616	0.000283239	0.00128151	2.3302	2.3302	134.661	57.7893	9.27583e-11	1.06825e-08	0.227371	-4.39809	15.6006	68.613
PKIB	48195.7	4.04462e-66	9.17486e-64	3.88249	3.88249	38.5916	9.93992	0.393	0.999887	0.121717	-8.21581	1.61896	13.3011	2.75042e-26	5.31328e-24	0.232306	-4.30467	3.05949	13.1701	0.53374	0.99986	0.122189	-8.18401	1.62518	13.3005	5.45647e-21	6.09638e-19	0.353011	-2.83277	4.59977	13.0301	1.52964e-05	0.000206129	3.05298	3.05298	32.1376	10.5267	0.0102343	0.0333636	1.25796	1.25796	15.1812	12.0681	0.032824	0.200827	1.03851	1.03851	12.7614	12.2881
HOXC10	107222	4.25071e-65	9.56986e-63	1.45496	1.45496	44.438	30.5424	0.0270845	0.17292	1.27188	1.27188	39.4257	30.9981	7.66655e-21	1.22759e-18	0.111252	-8.98859	3.80883	34.236	1.27127e-06	1.41297e-05	0.0395864	-25.2612	1.36408	34.4582	9.56359e-27	1.37016e-24	0.0458891	-21.7917	1.58036	34.4386	0.0815001	0.354849	1.47809	1.47809	45.0607	30.4858	0.025367	0.0745767	2.51124	2.51124	70.7031	28.1547	8.28635e-17	1.73509e-14	0.0877921	-11.3905	3.01201	34.3084
TUBB2B	574361	1.64645e-62	3.67908e-60	0.124421	-8.03721	23.9897	192.81	1.59025e-08	3.08398e-07	0.807878	-1.23781	146.751	181.65	0.791436	0.90014	0.324547	-3.08121	61.4703	189.403	1.29856e-15	3.27021e-14	0.670513	-1.49139	123.233	183.788	0.0015142	0.0129727	0.447021	-2.23703	83.7614	187.377	1.12991e-60	1.92233e-58	9.98352	9.98352	1020.5	102.218	3.65887e-14	4.5104e-13	0.605845	-1.65059	111.968	184.812	3.06784e-28	8.58508e-26	0.870703	-1.1485	157.326	180.689
CENPF	235752	2.05554e-62	4.55918e-60	0.0956806	-10.4514	10.354	108.214	0.359679	0.968863	0.553734	-1.80592	57.5461	103.924	0.127659	0.394846	0.622025	-1.60765	64.2634	103.313	2.51066e-10	4.22453e-09	0.08239	-12.1374	8.92645	108.344	8.12552e-25	1.09104e-22	0.0798255	-12.5273	8.6506	108.369	0.00085108	0.00796372	0.169418	-5.90258	18.2123	107.5	0.0132573	0.0419624	1.05544	1.05544	105.121	99.5988	5.81985e-16	1.13158e-13	0.154616	-6.46765	16.6432	107.642
HOXA3	73478.9	1.00502e-61	2.21274e-59	0.249458	-4.00869	6.41621	25.7206	0.0802223	0.390702	0.799422	-1.2509	19.6032	24.5217	3.7405e-33	8.48499e-31	2.20533	2.20533	48.3212	21.911	4.09475e-05	0.000363178	0.0983414	-10.1687	2.56384	26.0708	0.000324199	0.00362111	0.740915	-1.34968	18.2591	24.6439	0.374767	0.982374	1.75244	1.75244	39.7615	22.6892	3.65424e-07	2.49872e-06	0.742274	-1.34721	18.2904	24.6411	4.31058e-05	0.00132246	1.20106	1.20106	28.4826	23.7145
EMX2	271859	1.29799e-61	2.8369e-59	0.131401	-7.61029	12.2926	93.5501	2.14631e-13	6.13235e-12	0.0375346	-26.6421	3.54122	94.3456	2.57725e-10	1.7149e-08	0.640235	-1.56193	57.2759	89.4607	1.17575e-09	1.86569e-08	0.0247992	-40.3239	2.3424	94.4546	5.76287e-133	1.67532e-130	2.70744	2.70744	205.682	75.9692	4.03794e-60	6.75463e-58	8.32317	8.32317	448.543	53.8909	1.92822e-06	1.2173e-05	1.09252	1.09252	94.0817	86.1147	2.02204e-05	0.000713144	0.439273	-2.27649	39.988	91.0323
SIX1	86731.1	5.13245e-61	1.11363e-58	2.95907	2.95907	59.9854	20.2717	0.87176	0.999887	0.181697	-5.50368	4.59818	25.3069	1.05801e-06	3.30689e-05	1.90966	1.90966	41.8589	21.9196	0.955678	0.99986	0.123559	-8.09327	3.14325	25.4392	8.7054e-80	2.32737e-77	0.115022	-8.694	2.92831	25.4587	0.675117	0.999902	0.168967	-5.9183	4.28092	25.3358	0.000280198	0.00126852	2.73077	2.73077	56.2778	20.6088	2.34573e-18	5.28107e-16	0.68632	-1.45705	16.6187	24.2142
HOXC11	25141.6	6.29046e-61	1.35507e-58	4.6498	4.6498	22.8025	4.90398	0.562729	0.999887	0.351489	-2.84504	2.37638	6.7609	1.20635e-11	9.74396e-10	0.239057	-4.1831	1.63241	6.82853	0.997508	0.99986	0.182319	-5.48489	1.25129	6.86318	2.99953e-14	2.10339e-12	0.11597	-8.62293	0.800673	6.90414	0.458542	0.999902	1.03141	1.03141	6.57919	6.37882	0.422833	0.724722	1.18075	1.18075	7.43948	6.30062	1.58094e-11	2.11331e-09	0.115751	-8.63925	0.799176	6.90428
ZFAS1	1.12068e+06	2.51956e-60	5.38881e-58	0.0773728	-12.9244	28.6978	370.903	9.10938e-12	2.3333e-10	2.63916	2.63916	795.016	301.238	2.27094e-16	2.85709e-14	0.423505	-2.36125	152.32	359.665	1.57341e-23	6.04785e-22	0.912232	-1.09621	314.637	344.909	1.47656e-11	7.79762e-10	0.335918	-2.97692	121.751	362.444	0.0220783	0.12667	1.72198	1.72198	556.122	322.955	3.37599e-09	2.84193e-08	2.778	2.778	828.406	298.202	0.699782	0.868267	0.182584	-5.47693	67.0838	367.413
SAMD9L	30841.8	1.10548e-59	2.34763e-57	4.18796	4.18796	24.3359	5.81093	0.628415	0.999887	0.165568	-6.03981	1.3087	7.90431	1.31929e-10	9.14433e-09	0.346147	-2.88895	2.69251	7.77851	2.10396e-05	0.000195709	4.77586	4.77586	26.718	5.59438	1.31644e-07	3.69083e-06	0.529131	-1.88989	4.05053	7.65506	0.355707	0.956547	0.269503	-3.71053	2.11059	7.83142	0.257449	0.514983	1.25056	1.25056	9.00934	7.20426	3.73584e-12	5.35226e-10	0.149737	-6.67839	1.18525	7.91554
PLAAT3	105674	7.40537e-59	1.56154e-56	1.68293	1.68293	47.0502	27.9572	0.00437984	0.036849	0.404796	-2.47038	12.5853	31.0904	4.59833e-17	6.28712e-15	0.191291	-5.22765	6.06077	31.6836	2.35114e-13	5.00356e-12	5.64877	5.64877	120.306	21.2977	5.26718e-11	2.58974e-09	0.277614	-3.60213	8.72846	31.441	0.0871933	0.373474	1.44949	1.44949	41.2836	28.4815	3.73434e-06	2.28385e-05	0.696014	-1.43675	21.1006	30.3163	9.43437e-08	6.46438e-06	0.293629	-3.40566	9.21892	31.3965
UBE2T	215386	2.27786e-58	4.76965e-56	0.188191	-5.31376	14.4406	76.7338	0.000967051	0.00944436	1.92787	1.92787	128.026	66.4079	4.824e-11	3.55776e-09	0.810773	-1.23339	58.9342	72.6889	2.85159e-16	7.53621e-15	0.301927	-3.31206	22.9348	75.9616	0.129301	0.35546	0.47236	-2.11703	35.3482	74.8331	0.130282	0.500968	1.65044	1.65044	112.006	67.8643	1.79372e-18	2.8478e-17	0.97416	-1.02653	69.8444	71.6971	8.44661e-06	0.000340858	0.30358	-3.29403	23.057	75.9505
SLPI	53662.9	7.79589e-58	1.62106e-55	4.52633	4.52633	43.6462	9.64274	0.463778	0.999887	0.105472	-9.4812	1.4219	13.4813	5.42399e-08	2.34359e-06	0.80212	-1.2467	10.1753	12.6855	0.510271	0.99986	0.105807	-9.45121	1.42637	13.4809	0.0389227	0.155229	4.42618	4.42618	42.9576	9.70534	0.00565535	0.0400705	1.71098	1.71098	20.1527	11.7785	0.0728656	0.185797	0.222077	-4.50295	2.96278	13.3412	8.28593e-10	8.18831e-08	0.228659	-4.37332	3.04881	13.3334
CCL17	3879.19	2.3098e-57	4.76982e-55	0.951897	-1.05053	1.08487	1.13969	1.81975e-64	3.58479e-62	0.798897	-1.25173	0.922303	1.15447	3.36684e-35	8.00105e-33	0.951933	-1.05049	1.08491	1.13969	1.85299e-27	8.54914e-26	2.41793	2.41793	2.45461	1.01517	2.94866e-34	5.19362e-32	0.951916	-1.05051	1.08489	1.13969	7.17958e-41	8.26839e-39	0.797958	-1.2532	0.921292	1.15456	2.07796e-06	1.30578e-05	0.849645	-1.17696	0.976689	1.14953	1.39768e-27	3.87506e-25	0.952435	-1.04994	1.08543	1.13964
ZIC2	40543	1.15781e-56	2.37453e-54	0.124039	-8.062	1.86883	15.0665	0.0339317	0.207705	0.0991754	-10.0831	1.49757	15.1002	0.000998699	0.0117918	1.20056	1.20056	16.4922	13.7371	0.0966296	0.347178	0.0995201	-10.0482	1.50273	15.0997	0.831397	0.91516	1.94095	1.94095	25.1375	12.9511	0.115065	0.459139	0.0995201	-10.0482	1.50273	15.0997	0.772469	0.903341	1.3539	1.3539	18.3677	13.5666	2.02149e-67	5.93425e-65	5.33979	5.33979	54.7711	10.2572
IL15	25325.1	4.59865e-56	9.36718e-54	5.89187	5.89187	24.0567	4.08304	0.411889	0.999887	0.501784	-1.99289	3.00893	5.99648	8.18856e-11	5.87986e-09	0.509025	-1.96454	3.05044	5.9927	0.0931809	0.337255	1.1145	1.1145	6.34506	5.69319	6.15632e-07	1.50727e-05	0.720876	-1.3872	4.24192	5.88439	0.136865	0.517705	0.667116	-1.49899	3.94366	5.9115	0.161823	0.358738	0.647565	-1.54425	3.83451	5.92143	4.17813e-11	5.12729e-09	0.293368	-3.40869	1.79164	6.10714
AC107419.1	18810.7	6.71066e-56	1.35768e-53	7.05436	7.05436	20.6388	2.92568	0.435095	0.999887	0.270911	-3.69125	1.26963	4.68651	3.87652e-15	4.56987e-13	0.227051	-4.4043	1.06823	4.70482	0.489394	0.99986	0.271567	-3.68234	1.27263	4.68624	1.08216e-14	8.00965e-13	0.239055	-4.18314	1.12351	4.69979	0.512048	0.999902	0.271567	-3.68234	1.27263	4.68624	0.202257	0.428121	0.657935	-1.51991	2.98105	4.53093	8.6542e-11	1.0024e-08	0.300611	-3.32655	1.40512	4.67419
BASP1	297879	1.24986e-55	2.51172e-53	0.159894	-6.25414	15.9057	99.4767	3.58767e-15	1.18965e-13	2.0636	2.0636	175.365	84.9804	1.55559e-06	4.68131e-05	0.948762	-1.05401	88.1487	92.9092	4.80807e-54	5.16014e-52	0.138845	-7.20226	13.838	99.6647	0.00112716	0.0102182	0.881543	-1.13437	82.3668	93.4348	1.52133e-08	3.15029e-07	1.87816	1.87816	161.905	86.204	6.53246e-24	1.33334e-22	0.959993	-1.04167	89.1084	92.8219	0.000169451	0.0040561	0.853609	-1.1715	79.9447	93.655
SNHG7	397061	3.49049e-55	6.96772e-53	0.150641	-6.63831	20.0119	132.845	0.144982	0.587849	1.7369	1.7369	202.002	116.301	8.14322e-17	1.06014e-14	0.584634	-1.71047	74.7562	127.868	2.10967e-05	0.000196081	1.69448	1.69448	197.728	116.689	0.000884132	0.00836184	0.475097	-2.10483	61.3298	129.089	0.205405	0.687815	1.62763	1.62763	190.933	117.307	1.05541e-08	8.4861e-08	2.69851	2.69851	291.807	108.137	0.696995	0.868267	0.307817	-3.24869	40.3236	130.999
GLIPR1	106707	4.27303e-53	8.47333e-51	2.3346	2.3346	60.2972	25.8276	1.14503e-10	2.67763e-09	2.22876	2.22876	58.0242	26.0343	2.11458e-07	7.89488e-06	0.436162	-2.29273	13.1351	30.1151	1.24287e-05	0.00012019	0.0890194	-11.2335	2.76475	31.0579	8.6319e-17	7.6469e-15	0.27334	-3.65844	8.35056	30.5501	0.126282	0.489545	0.470968	-2.12328	14.1402	30.0237	9.74702e-10	8.6271e-09	0.117188	-8.53331	3.63038	30.9792	0.00543168	0.0545043	0.503144	-1.9875	15.064	29.9398
BEX2	155921	9.92212e-53	1.95459e-50	0.965802	-1.03541	45.0246	46.6189	0.00620597	0.0499396	0.145151	-6.88936	7.26505	50.0515	8.5874e-32	1.87688e-29	0.26596	-3.75996	13.169	49.5148	0.0195285	0.0939226	0.239164	-4.18122	11.8704	49.6329	0.00150613	0.0129147	0.441953	-2.26268	21.5467	48.7532	2.06411e-28	1.58071e-26	9.7702	9.7702	262.401	26.8573	8.18512e-09	6.65094e-08	2.49252	2.49252	103.05	41.3438	3.75771e-06	0.000168439	0.366557	-2.72809	17.9894	49.0766
NUF2	55491.8	3.03717e-52	5.94393e-50	0.16735	-5.97548	4.05363	24.2224	0.293457	0.888693	0.640602	-1.56103	14.8861	23.2376	3.4854e-15	4.14141e-13	0.440316	-2.2711	10.411	23.6444	3.61704e-09	5.39636e-08	0.0804302	-12.4331	1.96349	24.4124	4.21966e-33	7.21996e-31	0.106527	-9.38728	2.59447	24.355	0.417306	0.999902	0.551574	-1.81299	12.9161	23.4167	0.000146544	0.000706028	1.32011	1.32011	28.9843	21.956	5.06392e-17	1.09086e-14	0.191775	-5.21445	4.63511	24.1695
AC003092.1	28499.5	9.83623e-52	1.91251e-49	5.52991	5.52991	26.3693	4.76848	0.327808	0.935794	0.704021	-1.42041	4.74134	6.73466	6.26945e-10	3.96047e-08	0.58845	-1.69938	4.00253	6.80182	0.956418	0.99986	0.195948	-5.10338	1.37953	7.04028	4.43664e-14	3.03996e-12	0.373263	-2.67908	2.5869	6.93051	0.00226509	0.0179752	1.70214	1.70214	10.5626	6.20545	0.0231456	0.0688164	0.357057	-2.80067	2.47812	6.9404	1.98856e-07	1.26151e-05	0.572129	-1.74786	3.89701	6.81141
UBE2C	232501	9.9764e-52	1.92725e-49	0.0590454	-16.9361	6.19613	104.938	0.000769351	0.00767378	0.903363	-1.10698	88.0734	97.4951	8.71045e-08	3.58758e-06	0.484995	-2.06188	49.0071	101.047	2.12994e-15	5.26647e-14	0.0749988	-13.3335	7.85893	104.787	9.47176e-24	1.21722e-21	0.0601635	-16.6214	6.31283	104.928	0.00284491	0.0218985	0.255788	-3.90949	26.3728	103.104	7.30711e-06	4.29181e-05	0.812341	-1.23101	79.8095	98.2464	9.14097e-20	2.20732e-17	0.138243	-7.23363	14.4039	104.192
NNAT	95213.2	4.3588e-51	8.36638e-49	0.140416	-7.12169	4.78039	34.0445	0.00300809	0.026214	0.285075	-3.50785	9.58083	33.6081	0.00563427	0.0410379	1.94932	1.94932	57.0932	29.2888	0.0134221	0.0681284	0.492677	-2.02973	16.2588	33.001	5.48298e-08	1.64341e-06	0.542283	-1.84405	17.819	32.8591	0.0939123	0.395011	1.34343	1.34343	41.2788	30.7264	0.0261684	0.0766467	1.91946	1.91946	56.3486	29.3565	1.57529e-10	1.76663e-08	2.15845	2.15845	62.2135	28.8233
MKI67	84306.3	8.71499e-51	1.66212e-48	0.103596	-9.6529	3.82905	36.9614	0.690691	0.999887	0.914235	-1.09381	31.4923	34.4466	5.82333e-13	5.75472e-11	0.492323	-2.03119	17.5815	35.7112	1.4305e-14	3.33594e-13	0.0669881	-14.928	2.48417	37.0837	9.41795e-36	1.76251e-33	0.0332507	-30.0746	1.23683	37.1971	0.410396	0.999902	0.660627	-1.51371	23.2513	35.1958	3.88555e-05	0.000205302	0.848166	-1.17901	29.3793	34.6387	2.03044e-23	5.38031e-21	0.0942853	-10.6061	3.48784	36.9924
HOXC9	91680	1.25943e-49	2.38678e-47	1.8924	1.8924	44.9639	23.7603	0.000646199	0.00654572	1.79535	1.79535	42.9815	23.9405	3.99997e-21	6.58083e-19	0.101135	-9.88778	2.79074	27.5942	2.86324e-05	0.000260273	0.16073	-6.22161	4.41153	27.4469	6.88239e-25	9.28285e-23	0.0851545	-11.7434	2.35316	27.634	0.00731459	0.0500619	1.84759	1.84759	44.0524	23.8431	8.22045e-06	4.79441e-05	0.566331	-1.76575	14.9989	26.4844	0.00245503	0.0292291	0.501451	-1.99421	13.3555	26.6338
DUXAP8	18941.4	1.60428e-49	3.02119e-47	6.50388	6.50388	19.4925	2.99706	0.387843	0.999887	0.278143	-3.59528	1.29378	4.65149	8.85559e-11	6.29841e-09	0.54939	-1.8202	2.49546	4.54224	0.446305	0.968198	0.278857	-3.58607	1.29702	4.65119	8.69449e-09	2.9753e-07	0.709896	-1.40866	3.18032	4.47998	0.470082	0.999902	0.278857	-3.58607	1.29702	4.65119	0.339135	0.628698	1.03642	1.03642	4.51718	4.35845	1.23091e-13	2.05906e-11	0.164077	-6.0947	0.771	4.69901
SPC24	21028.7	1.94462e-49	3.62275e-47	0.25443	-3.93036	2.36288	9.28695	0.000217818	0.00240159	0.336704	-2.96997	3.10426	9.21955	2.74145e-12	2.47998e-10	0.650063	-1.53831	5.83208	8.97157	0.000103665	0.000860081	0.360287	-2.77557	3.31479	9.20041	1.69302e-30	2.72549e-28	0.129353	-7.73077	1.2148	9.39132	0.0485015	0.239888	0.361509	-2.76618	3.32568	9.19942	0.0383134	0.106937	0.969877	-1.03106	8.46884	8.73186	1.80382e-15	3.37573e-13	0.349143	-2.86416	3.21541	9.20945
CLDN7	186849	1.94791e-49	3.62275e-47	0.102407	-9.76498	6.4293	62.782	4.09542e-24	2.17043e-22	0.0590482	-16.9353	3.7217	63.0282	1.48381e-32	3.29108e-30	0.066215	-15.1023	4.17071	62.9873	1.59293e-17	4.54692e-16	0.0558	-17.9212	3.518	63.0467	2.43709e-115	6.94988e-113	3.56015	3.56015	170.434	47.8725	1.7003e-191	4.50548e-189	11.0588	11.0588	349.444	31.5988	3.27175e-08	2.50809e-07	0.814309	-1.22804	48.0434	58.9989	0.000373119	0.00767328	0.69981	-1.42896	41.6921	59.5763
KCNQ1OT1	891350	3.48254e-49	6.4369e-47	0.0921518	-10.8517	29.7201	322.512	0.0185146	0.12689	1.05601	1.05601	313.347	296.728	3.65846e-11	2.73863e-09	0.311318	-3.21215	98.4586	316.263	2.06512e-07	2.5353e-06	1.21772	1.21772	356.549	292.801	0.0829759	0.265075	0.210221	-4.7569	67.0847	319.116	0.7185	0.999902	1.34686	1.34686	390.237	289.738	0.00394002	0.0142106	4.01174	4.01174	956.013	238.304	0.726801	0.873895	0.191796	-5.21386	61.306	319.641
TMSB4X	2.07538e+07	7.83503e-49	1.43929e-46	1.45894	1.45894	8092.65	5546.96	0.128226	0.546856	0.899873	-1.11127	5226.06	5807.56	0.00066048	0.00851712	0.65787	-1.52006	3899.93	5928.11	4.98368e-68	6.29647e-66	2.28306	2.28306	11878.3	5202.81	0.739728	0.853717	0.729388	-1.37101	4297.53	5891.97	0.0432184	0.218929	0.948514	-1.05428	5486.12	5783.91	4.75151e-89	9.54863e-87	0.743391	-1.34519	4374.81	5884.94	0.416098	0.787318	0.693512	-1.44194	4098.69	5910.05
HDGF	321384	1.22949e-47	2.2448e-45	0.169055	-5.91523	18.3097	108.306	0.132415	0.557738	1.42519	1.42519	138.752	97.3566	0.0152941	0.0903177	0.373336	-2.67856	39.7082	106.361	5.61097e-07	6.54497e-06	1.37596	1.37596	134.492	97.7438	3.66905e-14	2.54311e-12	0.571095	-1.75102	59.7039	104.543	4.49028e-07	7.63934e-06	2.69273	2.69273	237.887	88.3443	3.17442e-15	4.15435e-14	1.93191	1.93191	180.714	93.5418	0.874564	0.957498	0.294563	-3.39486	31.5484	107.102
KIF20B	115878	2.20058e-47	3.99346e-45	0.200084	-4.99791	8.58271	42.8956	0.297356	0.893832	1.3878	1.3878	53.8229	38.7828	0.289956	0.615687	0.685611	-1.45855	28.1877	41.1133	6.49231e-13	1.34532e-11	0.200082	-4.99796	8.58262	42.8956	0.00305383	0.0229362	0.483452	-2.06846	20.2262	41.8371	0.575861	0.999902	0.858873	-1.16432	34.7952	40.5126	0.000171286	0.000815652	2.30048	2.30048	83.097	36.1215	1.66119e-09	1.58411e-07	0.305294	-3.27553	12.9739	42.4964
HOXA9	203707	1.16046e-46	2.09323e-44	0.25777	-3.87942	18.3905	71.3446	1.48082e-06	2.27735e-05	0.557746	-1.79293	38.7594	69.4929	4.70769e-07	1.6391e-05	0.634359	-1.57639	43.7932	69.0353	9.3432e-07	1.05891e-05	0.340468	-2.93713	24.1135	70.8244	0.435215	0.692841	0.433591	-2.30632	30.4587	70.2475	1.18453e-09	2.7884e-08	4.60792	4.60792	237.123	51.4599	6.23242e-08	4.64107e-07	2.54257	2.54257	150.795	59.3079	2.74819e-05	0.000921491	0.644436	-1.55175	44.4503	68.9755
DDAH2	590450	1.36276e-46	2.44342e-44	0.159596	-6.26581	30.2896	189.789	0.0459918	0.253896	1.46931	1.46931	249.568	169.854	0.112218	0.365114	0.297164	-3.36515	55.7116	187.478	0.688172	0.99986	3.8519	3.8519	549.303	142.606	4.87174e-05	0.000719302	0.383692	-2.60626	71.3868	186.053	0.00456844	0.033178	2.23747	2.23747	357.99	159.998	1.74357e-20	3.04596e-19	0.777167	-1.28673	139.763	179.837	1.17343e-23	3.13716e-21	0.68984	-1.44961	124.985	181.18
H2AC18	69010.2	2.24784e-46	4.00638e-44	3.28176	3.28176	46.6929	14.228	0.0544437	0.289249	1.03539	1.03539	17.4812	16.8836	0.0946847	0.330783	1.21571	1.21571	20.2226	16.6344	0.923757	0.99986	0.113428	-8.81616	2.07395	18.2843	8.78443e-06	0.000160876	0.818142	-1.22228	14.0672	17.194	0.00770412	0.0523045	1.1523	1.1523	19.2679	16.7212	0.0303627	0.0872839	1.87407	1.87407	29.5799	15.7838	2.75965e-13	4.54024e-11	0.393014	-2.54444	7.00964	17.8356
ZDHHC12	112589	9.25164e-46	1.63918e-43	0.402098	-2.48696	14.4467	35.9284	3.5823e-06	5.24522e-05	0.209974	-4.76248	7.67333	36.5441	0.00018086	0.00286174	0.578018	-1.73005	20.4517	35.3825	0.182544	0.560261	2.66657	2.66657	79.9312	29.9752	1.44829e-09	5.74385e-08	1.10736	1.10736	37.4681	33.8355	1.31811e-10	3.45305e-09	5.21389	5.21389	131.734	25.2659	5.49963e-11	5.42767e-10	0.331674	-3.01501	11.9906	36.1517	3.43909e-11	4.30864e-09	0.999385	-1.00062	34.119	34.14
GPR39	37556.3	2.32766e-45	4.09983e-43	10.8846	10.8846	46.3788	4.26094	0.542055	0.999887	0.214226	-4.66796	1.78135	8.31526	8.5454e-12	7.02953e-10	0.248132	-4.03011	2.05706	8.29019	0.694012	0.99986	0.160109	-6.24575	1.3378	8.35558	5.86149e-08	1.74637e-06	0.47225	-2.11752	3.83856	8.12824	0.0538978	0.260167	0.769496	-1.29955	6.09668	7.92296	0.0200014	0.0605685	0.13597	-7.35455	1.13857	8.37369	7.91537e-06	0.000321587	0.431324	-2.31844	3.51846	8.15734
SPINT1	125583	3.05512e-44	5.34968e-42	0.268915	-3.71865	10.9942	40.8835	5.17749e-06	7.40352e-05	0.463572	-2.15716	18.6306	40.1893	1.01817e-30	2.17765e-28	0.239246	-4.1798	9.80701	40.9914	2.33226e-09	3.57029e-08	0.142415	-7.02171	5.88854	41.3476	1.19916e-69	3.04293e-67	1.96737	1.96737	69.898	35.5286	1.19e-55	1.86556e-53	8.8507	8.8507	205.415	23.2089	1.50925e-08	1.19396e-07	0.933121	-1.07167	36.0258	38.6079	1.49743e-15	2.83782e-13	1.15936	1.15936	43.9276	37.8895
LINC01234	15043.1	3.46518e-44	6.03244e-42	7.09932	7.09932	16.2021	2.2822	0.41285	0.999887	0.330526	-3.02548	1.20496	3.64557	2.0745e-10	1.39588e-08	0.356977	-2.8013	1.29835	3.63708	0.474415	0.996931	0.331185	-3.01946	1.20729	3.64536	1.35369e-08	4.4739e-07	0.470774	-2.12416	1.69526	3.601	0.497484	0.999902	0.331185	-3.01946	1.20729	3.64536	0.0953652	0.232989	0.295156	-3.38804	1.07938	3.65699	5.15896e-05	0.00153706	0.704821	-1.4188	2.48731	3.529
EGR1	189545	4.79907e-44	8.30628e-42	0.161496	-6.19212	10.8073	66.9203	0.000493214	0.00511545	0.600492	-1.6653	38.6644	64.3878	0.933845	0.980714	0.529898	-1.88716	34.3279	64.7821	0.000387663	0.00286542	0.848685	-1.17829	53.5003	63.0391	0.000614467	0.00617623	0.799473	-1.25082	50.6082	63.302	0.663788	0.999902	1.11651	1.11651	68.8283	61.6457	0.161718	0.358558	4.24248	4.24248	207.895	49.0032	6.16312e-05	0.00178302	0.736988	-1.35687	46.9012	63.639
HNF1B	63663.7	7.42581e-44	1.27788e-41	0.117969	-8.47682	2.51642	21.3312	4.79637e-05	0.000591864	0.139129	-7.1876	2.96214	21.2907	4.86966e-22	8.14594e-20	0.184789	-5.41156	3.91824	21.2038	0.000340063	0.00254308	0.0629476	-15.8862	1.34943	21.4373	1.18197e-148	3.46977e-146	5.93437	5.93437	83.1087	14.0047	5.04702e-25	3.36576e-23	3.83406	3.83406	61.2971	15.9875	0.154412	0.34548	1.52429	1.52429	28.8639	18.936	0.934951	0.9829	1.02996	1.02996	20.3048	19.7141
ENO2	65359.7	8.86236e-44	1.51638e-41	0.455912	-2.19341	9.59057	21.036	0.00559025	0.0456349	0.470069	-2.12735	9.87619	21.0101	0.0332377	0.161172	1.29705	1.29705	25.4184	19.5971	0.00515947	0.0291365	0.649365	-1.53996	13.4332	20.6867	1.12997e-06	2.60467e-05	1.55114	1.55114	29.7825	19.2004	0.0002079	0.0022036	3.86671	3.86671	62.6788	16.2098	3.44227e-10	3.16657e-09	0.246842	-4.05117	5.28911	21.4271	0.000260861	0.00573944	1.27487	1.27487	25.0289	19.6326
NEK2	34769.3	2.2975e-43	3.90876e-41	0.185167	-5.40053	2.90871	15.7086	0.060516	0.314043	0.535648	-1.8669	8.15862	15.2313	3.58779e-20	5.59527e-18	0.270693	-3.69423	4.21993	15.5894	2.89795e-06	3.06945e-05	0.184105	-5.43167	2.89231	15.7101	3.36295e-28	5.00979e-26	0.114699	-8.71849	1.81318	15.8082	0.00265957	0.0205989	0.307738	-3.24952	4.78172	15.5383	0.00156922	0.00614773	1.05935	1.05935	15.4346	14.5699	6.19394e-24	1.67086e-21	0.124255	-8.04797	1.96256	15.7946
CDH6	74432.6	3.01253e-43	5.09629e-41	1.94142	1.94142	41.5767	21.4157	0.0194962	0.132616	0.157507	-6.34893	3.91242	24.8397	3.98666e-12	3.50664e-10	0.490872	-2.03719	11.8394	24.119	0.0528531	0.215171	0.361898	-2.76321	8.82772	24.3928	1.20004e-14	8.82869e-13	0.367222	-2.72315	8.95339	24.3814	9.70032e-09	2.0556e-07	3.65203	3.65203	69.0797	18.9154	0.0197338	0.0598127	0.850199	-1.1762	19.8842	23.3877	8.86637e-09	7.29356e-07	0.319389	-3.13098	7.82005	24.4844
ADNP	155791	8.45293e-43	1.42194e-40	0.292865	-3.41454	14.9417	51.019	0.357082	0.965887	1.27277	1.27277	59.7506	46.9455	0.0050139	0.0372997	0.642213	-1.55712	31.7819	49.4881	0.0146115	0.0734079	1.83684	1.83684	82.442	44.8826	0.000421926	0.00451689	0.677518	-1.47598	33.4277	49.3384	0.606317	0.999902	1.73023	1.73023	78.3076	45.2585	0.0144848	0.0453919	1.91496	1.91496	85.4286	44.6111	0.583212	0.840475	0.499345	-2.00262	25.0187	50.1029
MEX3A	213483	9.79283e-43	1.63814e-40	0.240688	-4.15475	16.8017	69.807	0.384644	0.997522	1.86717	1.86717	113.866	60.983	1.9606e-05	0.000446096	0.748215	-1.33651	49.9743	66.7913	1.73466e-08	2.40579e-07	0.87037	-1.14894	57.5349	66.104	0.000619376	0.00621513	0.395443	-2.52881	27.2298	68.859	0.0152057	0.0931049	2.18734	2.18734	130.152	59.5024	4.69508e-11	4.66439e-10	0.799842	-1.25025	53.1888	66.4991	0.0001855	0.00436326	0.740088	-1.35119	49.4657	66.8376
SNHG29	69887.9	1.53838e-42	2.55909e-40	0.434149	-2.30336	10.0778	23.2128	0.152324	0.608786	1.04306	1.04306	22.9881	22.0391	3.65216e-10	2.3877e-08	1.39115	1.39115	29.7984	21.42	0.00473648	0.02727	0.493888	-2.02475	11.4049	23.0921	0.511383	0.730674	0.968897	-1.0321	21.4859	22.1757	0.63936	0.999902	1.54561	1.54561	32.6993	21.1563	2.06609e-05	0.000113743	0.778644	-1.28428	17.5459	22.5338	0.0373603	0.216673	1.10961	1.10961	24.3204	21.918
CEP55	34219.5	1.87627e-42	3.10393e-40	0.1469	-6.80735	2.16389	14.7303	0.222258	0.768927	0.968303	-1.03273	13.2845	13.7194	1.29428e-10	9.03374e-09	0.467941	-2.13702	6.69997	14.318	9.64988e-10	1.54765e-08	0.119447	-8.37189	1.76384	14.7667	1.98231e-24	2.62638e-22	0.116021	-8.61909	1.71378	14.7713	0.00023856	0.00249358	0.268735	-3.72114	3.91576	14.5711	7.78878e-06	4.55507e-05	1.20855	1.20855	16.2543	13.4494	1.54674e-18	3.53542e-16	0.141803	-7.05204	2.08976	14.7371
GYPC	549586	5.99072e-42	9.85605e-40	0.806573	-1.23981	126.012	156.232	4.24493e-05	0.000529387	0.524112	-1.90799	83.8899	160.061	1.02195e-12	9.93514e-11	0.228187	-4.38237	37.4864	164.279	6.25931e-141	1.23304e-138	14.3791	14.3791	1045.08	72.6804	7.69824e-48	1.77314e-45	0.0465223	-21.4951	7.76835	166.981	2.26761e-08	4.60333e-07	0.439348	-2.2761	70.8436	161.247	5.46165e-31	1.48942e-29	0.270911	-3.69125	44.3364	163.657	0.987248	0.995952	0.572831	-1.74571	91.3019	159.387
SAMD9	60105.3	7.40701e-42	1.21196e-39	2.19771	2.19771	31.0286	14.1186	0.0368187	0.220448	0.950084	-1.05254	14.8143	15.5926	5.67208e-14	6.02267e-12	0.197085	-5.07395	3.27973	16.6412	9.74258e-05	0.000812596	4.80072	4.80072	56.6133	11.7927	7.18268e-15	5.40379e-13	0.204276	-4.89535	3.3972	16.6305	0.721231	0.999902	0.505787	-1.97712	8.19107	16.1947	0.0111308	0.0359885	0.483757	-2.06715	7.84933	16.2258	0.00610889	0.0596214	0.526039	-1.901	8.50408	16.1662
HMGA2	366675	1.05162e-41	1.71133e-39	0.188908	-5.29358	21.2624	112.554	4.62581e-30	3.22869e-28	3.12033	3.12033	278.295	89.1878	0.124921	0.390282	0.558488	-1.79055	60.8503	108.956	6.0313e-38	4.13262e-36	0.128838	-7.76169	14.5796	113.162	0.735869	0.850936	0.541689	-1.84608	59.1059	109.114	3.05849e-13	9.97607e-12	2.44822	2.44822	229.264	93.6452	1.04986e-17	1.59249e-16	1.12913	1.12913	117.237	103.829	4.04145e-12	5.70817e-10	1.02308	1.02308	107.163	104.745
SKAP2	87214	1.19871e-41	1.94015e-39	0.137275	-7.28464	3.90454	28.4432	0.702727	0.999887	1.25464	1.25464	32.4321	25.8498	0.0119846	0.0749642	0.966427	-1.03474	25.5836	26.4723	0.432655	0.95729	2.07962	2.07962	50.367	24.2193	2.41967e-07	6.39472e-06	1.45906	1.45906	37.0976	25.4256	0.165963	0.59379	1.43916	1.43916	36.6502	25.4663	7.01561e-10	6.27819e-09	0.333105	-3.00205	9.31086	27.9517	0.000594945	0.00914968	1.14079	1.14079	29.7658	26.0921
AC104041.1	18066	3.27162e-41	5.26679e-39	0.169758	-5.89075	1.09051	6.4239	0.0965129	0.447906	0.226051	-4.42379	1.44484	6.39168	0.0538144	0.227305	2.05723	2.05723	11.3051	5.4953	0.144135	0.471366	0.204041	-4.90098	1.30673	6.40424	0.0721734	0.240682	2.62863	2.62863	13.8395	5.2649	0.264255	0.802249	0.265586	-3.76525	1.69159	6.36925	0.0189095	0.0575706	0.861688	-1.16051	5.2125	6.04917	0.342957	0.739728	1.87177	1.87177	10.4341	5.57448
BIRC5	78186	3.67059e-41	5.87746e-39	0.12658	-7.90013	4.11409	32.5018	0.00039579	0.0041656	1.32434	1.32434	38.8602	29.3431	3.94329e-12	3.48301e-10	0.288757	-3.46312	9.2503	32.0349	2.50793e-14	5.75441e-13	0.129599	-7.71609	4.21107	32.493	2.11447e-26	2.98649e-24	0.0868022	-11.5204	2.83135	32.6185	0.0749568	0.333348	0.508239	-1.96758	15.9709	31.424	9.02826e-07	5.90763e-06	0.926582	-1.07924	28.0955	30.3217	5.10653e-17	1.09218e-14	0.154385	-6.47733	5.00528	32.4208
AURKB	50566.1	5.76806e-41	9.18687e-39	0.152832	-6.54315	3.15271	20.6286	0.638539	0.999887	1.15945	1.15945	21.9378	18.9209	6.21636e-12	5.24328e-10	0.489399	-2.04332	9.79989	20.0243	6.10627e-12	1.16756e-10	0.119096	-8.39656	2.46425	20.6912	1.19366e-26	1.69392e-24	0.0641848	-15.58	1.33465	20.7939	0.833403	0.999902	1.12123	1.12123	21.2816	18.9806	0.000271185	0.00122976	1.10925	1.10925	21.075	18.9993	2.18751e-19	5.19846e-17	0.107234	-9.32544	2.22116	20.7133
MSN	732104	6.57505e-41	1.04168e-38	1.00546	1.00546	212.877	211.722	5.79438e-10	1.27668e-08	1.54718	1.54718	313.429	202.581	0.000328271	0.00476001	0.394569	-2.53441	88.0177	223.073	1.13118e-11	2.10902e-10	3.44791	3.44791	606.591	175.93	2.44412e-10	1.08421e-08	0.298094	-3.35465	67.0645	224.978	7.91885e-05	0.000921189	0.679519	-1.47163	147.884	217.631	1.14335e-46	5.18716e-45	0.755503	-1.32362	163.358	216.224	1.85789e-11	2.43995e-09	0.293057	-3.4123	65.9608	225.078
TOP2A	184330	1.3008e-40	2.05e-38	0.161599	-6.18815	13.0747	80.9079	0.122904	0.532424	0.784685	-1.2744	60.1305	76.6301	2.21938e-10	1.49002e-08	0.364804	-2.7412	28.9878	79.4613	2.76708e-13	5.85133e-12	0.168735	-5.92644	13.6433	80.8562	4.05788e-28	6.0151e-26	0.0569214	-17.5681	4.64899	81.6739	0.923727	0.999902	0.465727	-2.14718	36.6815	78.7618	0.000239496	0.00109669	0.86202	-1.16007	65.626	76.1305	3.11367e-20	7.70517e-18	0.138002	-7.24629	11.1891	81.0793
VGF	285696	2.65624e-40	4.16418e-38	0.213148	-4.69157	21.2438	99.6667	8.53211e-06	0.000118167	0.305709	-3.27108	30.2196	98.8507	0.346114	0.663531	0.595786	-1.67845	57.4206	96.3779	2.0559e-05	0.000191477	0.0440788	-22.6866	4.46045	101.192	0.575465	0.766242	0.780515	-1.28121	74.0448	94.8666	2.65875e-09	6.00385e-08	5.17372	5.17372	357.495	69.0984	0.000104464	0.000515572	2.55703	2.55703	210.79	82.4353	5.0784e-22	1.33388e-19	1.26805	1.26805	115.515	91.0966
HMGA2-AS1	242588	3.06226e-40	4.77568e-38	0.250011	-3.99982	19.8263	79.3014	0.0103604	0.0780432	1.9231	1.9231	132.76	69.0347	0.010042	0.0651259	0.722724	-1.38365	55.0019	76.1036	4.23762e-13	8.87942e-12	0.325833	-3.06906	25.666	78.7705	0.957097	0.985467	0.594316	-1.68261	45.7305	76.9465	0.00494309	0.0356224	2.04274	2.04274	139.726	68.4014	6.3707e-10	5.71988e-09	1.18038	1.18038	86.4558	73.2442	1.26083e-05	0.000476077	0.866258	-1.15439	65.1279	75.1831
TCEAL9	1.08131e+06	4.1144e-40	6.38328e-38	0.541787	-1.84574	183.033	337.832	0.0781261	0.382555	1.44129	1.44129	451.711	313.407	1.6551e-09	9.64177e-08	0.164284	-6.08703	57.377	349.255	0.95908	0.99986	2.65899	2.65899	759.053	285.467	3.85101e-07	9.83881e-06	0.165583	-6.03927	57.824	349.215	0.000221686	0.00233731	1.58891	1.58891	492.136	309.732	5.28807e-28	1.28732e-26	1.33919	1.33919	423.186	316	2.50878e-08	1.91146e-06	0.133021	-7.51761	46.5888	350.236
COL8A1	152118	5.52618e-40	8.5294e-38	1.31414	1.31414	61.0259	46.4378	0.0117442	0.0865726	0.650523	-1.53722	31.9296	49.0829	5.71945e-09	2.97839e-07	0.286593	-3.48927	14.5204	50.6655	2.61988e-07	3.17215e-06	0.199693	-5.00768	10.1961	51.0587	6.95226e-13	4.26581e-11	0.210591	-4.74854	10.742	51.009	5.30212e-10	1.30668e-08	1.89517	1.89517	84.0419	44.3454	7.48175e-07	4.94539e-06	0.725524	-1.37832	35.383	48.7689	7.01761e-11	8.40513e-09	0.195196	-5.12306	9.97044	51.0792
NBDY	732066	5.67895e-40	8.69181e-38	0.453286	-2.20611	102.824	226.842	0.278038	0.865953	1.40295	1.40295	293.88	209.473	0.0015027	0.0164576	0.17089	-5.85173	39.7449	232.576	1.89981e-05	0.000178158	4.44654	4.44654	747.902	168.198	8.92719e-13	5.41107e-11	0.155871	-6.41556	36.3007	232.889	3.3082e-05	0.000415684	1.91842	1.91842	385.823	201.115	5.41454e-34	1.66285e-32	0.605386	-1.65184	135.527	223.869	0.293833	0.697627	0.182567	-5.47743	42.4165	232.334
MT2A	5.41188e+06	5.68946e-40	8.69181e-38	0.392734	-2.54625	837.843	2133.36	0.643301	0.999887	0.932753	-1.07209	1899.85	2036.82	0.000360768	0.00515878	0.19492	-5.1303	423.184	2171.06	2.9753e-45	2.56742e-43	0.228735	-4.37188	495.101	2164.52	4.60703e-57	1.09483e-54	0.0390881	-25.5833	86.0604	2201.71	2.32002e-40	2.5921e-38	3.90188	3.90188	6363.93	1630.99	5.87521e-35	1.88757e-33	0.569162	-1.75697	1195.71	2100.83	2.04236e-05	0.000717776	0.0765902	-13.0565	168.058	2194.25
AL589743.1	18617.8	8.58936e-40	1.30554e-37	6.10565	6.10565	18.7159	3.06533	0.496242	0.999887	0.276993	-3.6102	1.28793	4.64969	1.6475e-07	6.39004e-06	0.767884	-1.30228	3.42148	4.45573	0.54123	0.99986	0.277695	-3.60107	1.29112	4.6494	1.46887e-11	7.77073e-10	0.502998	-1.98808	2.29284	4.55834	0.562271	0.999902	0.277695	-3.60107	1.29112	4.6494	0.157587	0.35114	0.762682	-1.31116	3.39981	4.4577	2.10418e-08	1.63525e-06	0.552842	-1.80884	2.50917	4.53867
S100A13	2.05282e+06	1.93733e-39	2.92978e-37	0.22644	-4.41618	157.043	693.53	4.99585e-15	1.63131e-13	0.558673	-1.78996	376.32	673.595	1.04485e-14	1.17176e-12	0.075458	-13.2524	53.0458	702.984	2.94297e-13	6.21448e-12	1.09479	1.09479	704.756	643.738	0.0728392	0.242309	0.126855	-7.88299	88.7654	699.737	4.39479e-141	1.07863e-138	11.7202	11.7202	4016.34	342.684	1.82566e-27	4.33856e-26	0.995151	-1.00487	645.937	649.085	1.21362e-13	2.04154e-11	0.0826154	-12.1043	58.0398	702.53
GGH	182416	2.85238e-39	4.29189e-37	0.241169	-4.14647	14.7087	60.9893	0.168925	0.651886	1.23447	1.23447	69.1769	56.0377	0.370404	0.686807	0.566192	-1.76619	33.5613	59.2754	0.00298662	0.0182742	1.68858	1.68858	91.2378	54.0321	0.00138753	0.0120705	0.700113	-1.42834	41.0245	58.597	2.39861e-05	0.000309576	2.76244	2.76244	137.614	49.8161	5.512e-13	6.33816e-12	0.949644	-1.05303	54.4843	57.3734	5.38787e-06	0.000231462	0.31429	-3.18177	19.0445	60.5952
AC073365.1	12444.1	6.33894e-39	9.49035e-37	7.44622	7.44622	13.4841	1.81087	0.477026	0.999887	0.383429	-2.60805	1.12514	2.93441	2.66019e-07	9.76151e-06	0.300543	-3.32731	0.888385	2.95593	0.538071	0.99986	0.383948	-2.60452	1.12661	2.93428	9.76127e-06	0.000176392	0.425197	-2.35185	1.24314	2.92368	0.559218	0.999902	0.383948	-2.60452	1.12661	2.93428	0.503096	0.801843	0.767385	-1.30313	2.17835	2.83866	3.85737e-05	0.00121071	0.385979	-2.59081	1.13237	2.93375
IGFN1	21878.9	8.49606e-39	1.26566e-36	6.00055	6.00055	21.4691	3.57786	0.367608	0.979307	0.253165	-3.95	1.36841	5.4052	3.49744e-05	0.000726743	0.824647	-1.21264	4.24195	5.14397	0.52884	0.99986	0.226729	-4.41055	1.2284	5.41792	5.1638e-08	1.55553e-06	0.408769	-2.44637	2.17934	5.33148	0.327157	0.91194	0.56225	-1.77857	2.95783	5.2607	0.931	0.969902	1.44961	1.44961	7.08242	4.88574	0.000196431	0.00457366	1.20337	1.20337	5.99798	4.98433
ANGPTL4	160869	1.33093e-38	1.97287e-36	1.42413	1.42413	65.0806	45.6986	3.93124e-06	5.717e-05	2.19156	2.19156	94.3248	43.04	1.57949e-07	6.15017e-06	0.299955	-3.33383	15.0712	50.2449	8.72301e-05	0.000732043	0.288871	-3.46176	14.5285	50.2942	2.70496e-17	2.46184e-15	0.180522	-5.53949	9.16719	50.7816	0.0339946	0.180517	0.540708	-1.84943	26.601	49.1967	0.000377286	0.00167339	1.36937	1.36937	62.8555	45.9008	0.015194	0.118829	0.462704	-2.16121	22.9184	49.5315
NOG	50914.3	1.35423e-38	1.99752e-36	5.20685	5.20685	46.7318	8.97506	0.662516	0.999887	0.151543	-6.59879	1.97668	13.0437	0.409331	0.699633	1.79983	1.79983	20.4533	11.364	0.780574	0.99986	0.111935	-8.93377	1.46525	13.0902	1.57677e-21	1.82291e-19	0.0659852	-15.1549	0.867346	13.1446	0.0129028	0.0808765	0.70523	-1.41798	8.76369	12.4267	0.86021	0.926366	1.95779	1.95779	21.9771	11.2255	3.7126e-08	2.72467e-06	0.347894	-2.87444	4.45931	12.818
SPARC	1.30305e+06	1.96024e-38	2.87724e-36	1.32796	1.32796	474.359	357.21	3.05924e-35	2.63226e-33	1.36615	1.36615	486.496	356.107	0.00122923	0.0139897	0.704006	-1.42044	264.884	376.253	2.5033e-45	2.16637e-43	2.38028	2.38028	783.388	329.116	6.86247e-68	1.71236e-65	0.254466	-3.9298	99.5679	391.282	1.48745e-109	3.37414e-107	0.197088	-5.07389	77.512	393.287	1.11762e-50	5.59615e-49	0.977867	-1.02263	359.513	367.65	0.0245158	0.165893	0.697886	-1.4329	262.719	376.45
CDCA3	31408.5	2.40111e-38	3.50714e-36	0.130336	-7.67251	1.77542	13.622	0.712005	0.999887	0.879621	-1.13685	11.2264	12.7628	5.31476e-15	6.24077e-13	0.292564	-3.41805	3.92804	13.4263	1.47632e-07	1.84805e-06	0.0840606	-11.8962	1.14985	13.6788	1.76246e-22	2.14526e-20	0.144356	-6.9273	1.96394	13.6048	0.0740878	0.330563	0.54556	-1.83298	7.16433	13.1321	0.0403434	0.111935	1.39886	1.39886	17.1057	12.2283	2.32201e-14	4.08989e-12	0.252718	-3.95698	3.40508	13.4738
TPD52L2	326231	3.22771e-38	4.69162e-36	0.192735	-5.18848	20.6759	107.276	0.00108577	0.0104807	2.04252	2.04252	188.037	92.0617	8.60013e-05	0.00151657	0.502451	-1.99025	52.4497	104.388	9.62663e-12	1.80608e-10	0.899035	-1.1123	90.7205	100.909	6.50746e-06	0.000123403	0.57182	-1.7488	59.3332	103.762	0.00109479	0.00996999	2.03104	2.03104	187.146	92.1428	2.26088e-17	3.35303e-16	1.42241	1.42241	137.486	96.6572	3.14098e-05	0.00102229	0.502061	-1.99179	52.4109	104.391
TBC1D17	137073	7.53397e-38	1.08981e-35	1.16822	1.16822	46.7217	39.9939	0.700873	0.999887	0.884445	-1.13065	36.217	40.9488	2.23856e-14	2.44632e-12	0.280843	-3.56071	12.1155	43.1399	0.108742	0.380203	2.58394	2.58394	92.5714	35.8257	7.40729e-05	0.00102779	0.426459	-2.34489	18.1629	42.5901	0.0917567	0.38828	1.35645	1.35645	53.4234	39.3846	2.57248e-06	1.60274e-05	0.890426	-1.12306	36.4436	40.9282	4.90324e-09	4.29292e-07	0.28388	-3.52261	12.2433	43.1283
IQGAP3	32302.6	1.11193e-37	1.6007e-35	0.62144	-1.60916	7.97982	12.8409	0.00635238	0.0508581	0.385969	-2.59088	5.05866	13.1064	1.43722e-17	2.02041e-15	0.508551	-1.96637	6.59428	12.9668	0.000215672	0.00167173	0.0951465	-10.5101	1.27972	13.45	3.84691e-29	6.03079e-27	0.252661	-3.95788	3.35071	13.2617	0.000448774	0.00444366	0.0951465	-10.5101	1.27972	13.45	0.894011	0.937622	1.92766	1.92766	22.2518	11.5434	1.46105e-26	4.01361e-24	0.194034	-5.15375	2.58669	13.3311
PBK	49221.5	1.16225e-37	1.66513e-35	0.0899904	-11.1123	1.84549	20.5076	0.0027452	0.0241337	1.30286	1.30286	24.0844	18.4859	4.09955e-10	2.66275e-08	0.416852	-2.39893	8.30388	19.9205	2.37479e-13	5.0503e-12	0.0826824	-12.0945	1.69673	20.5211	1.14155e-22	1.40088e-20	0.0847405	-11.8007	1.73865	20.5173	0.0415111	0.212473	0.56813	-1.76016	11.1694	19.66	4.19326e-05	0.000220298	1.16224	1.16224	21.7335	18.6996	1.22527e-16	2.5129e-14	0.104626	-9.55785	2.1428	20.4806
PCBD1	345820	2.21215e-37	3.15421e-35	0.170981	-5.84861	19.5964	114.612	6.05817e-08	1.10677e-06	0.5911	-1.69176	65.2914	110.457	0.00300412	0.0283493	0.383551	-2.60722	43.1385	112.471	3.75844e-07	4.47115e-06	1.04873	1.04873	111.441	106.262	4.32538e-24	5.63274e-22	0.539369	-1.85402	59.8444	110.953	9.11373e-49	1.28118e-46	8.77034	8.77034	567.966	64.7598	4.51216e-16	6.19476e-15	1.88303	1.88303	187.136	99.3807	0.583189	0.840475	0.298077	-3.35483	33.7788	113.322
TPX2	91124.5	2.85401e-37	4.05013e-35	0.116122	-8.6116	4.24919	36.5924	7.60493e-07	1.22078e-05	1.55114	1.55114	50.2704	32.4086	0.0114245	0.0720481	0.591879	-1.68954	20.7693	35.0905	5.28235e-16	1.36707e-14	0.0487853	-20.498	1.79605	36.8154	6.98698e-11	3.40181e-09	0.256751	-3.89482	9.27776	36.1352	0.0937405	0.394445	0.545789	-1.83221	19.2285	35.2306	2.14916e-07	1.51026e-06	0.779046	-1.28362	26.9028	34.5329	8.12387e-11	9.55453e-09	0.218535	-4.57594	7.92369	36.2583
F11R	69411.9	5.17141e-37	7.30413e-35	0.361036	-2.7698	8.05959	22.3235	1.87839e-05	0.000246255	0.083476	-11.9795	1.91014	22.8825	5.09265e-19	7.54898e-17	0.464193	-2.15427	10.2692	22.1226	0.926026	0.99986	2.09689	2.09689	40.6057	19.3647	2.9452e-61	7.22853e-59	3.11444	3.11444	55.9623	17.9687	2.44396e-07	4.31737e-06	2.99827	2.99827	54.3221	18.1178	4.40763e-06	2.67323e-05	0.541178	-1.84782	11.8924	21.975	0.000230606	0.00520349	1.2761	1.2761	26.3635	20.6595
PERP	226874	6.87603e-37	9.66615e-35	0.579776	-1.7248	41.2825	71.2041	3.81823e-05	0.000479167	0.410949	-2.43339	29.6942	72.2576	2.75018e-110	7.99501e-108	0.0995199	-10.0482	7.39283	74.285	1.94773e-05	0.000182309	0.282319	-3.54209	20.6323	73.0814	0.342853	0.628585	0.411272	-2.43148	29.7167	72.2556	1.23634e-52	1.85098e-50	11.3722	11.3722	419.122	36.8551	1.57593e-10	1.49392e-09	1.7033	1.7033	110.555	64.9066	3.53473e-19	8.33389e-17	0.60834	-1.64382	43.2097	71.0289
AHCY	239100	8.53295e-37	1.19393e-34	0.216702	-4.61464	17.9422	82.7968	0.436296	0.999887	1.58586	1.58586	117.02	73.7897	1.19501e-06	3.6889e-05	0.60677	-1.64807	48.5503	80.0143	1.49909e-15	3.74373e-14	0.536833	-1.86278	43.2147	80.4993	0.611125	0.781504	0.47916	-2.08699	38.7658	80.9037	2.78827e-13	9.14447e-12	3.30024	3.30024	214.329	64.9435	4.5374e-21	8.15507e-20	0.599622	-1.66772	48.0078	80.0636	0.00882686	0.0790379	0.450773	-2.21841	36.5597	81.1043
CD99	1.00809e+06	1.24311e-36	1.73128e-34	1.08309	1.08309	311.113	287.246	1.1915e-05	0.000161216	1.21179	1.21179	344.415	284.219	2.73956e-13	2.7713e-11	0.333863	-2.99524	102.241	306.235	9.56019e-23	3.60076e-21	3.27236	3.27236	795.789	243.185	2.05638e-45	4.4619e-43	0.237997	-4.20174	73.5046	308.847	1.10083e-07	2.055e-06	0.65781	-1.5202	195.847	297.725	5.24324e-43	2.14479e-41	1.13434	1.13434	324.458	286.033	0.957834	0.990429	0.499129	-2.00349	150.654	301.834
EFNA4	72165	1.30648e-36	1.81111e-34	0.483044	-2.0702	10.7926	22.343	0.169737	0.653978	1.128	1.128	23.8626	21.1548	7.84678e-05	0.00140571	1.46632	1.46632	30.1778	20.5807	0.0723425	0.275451	1.15995	1.15995	24.474	21.0992	0.00229176	0.0181781	1.37435	1.37435	28.4952	20.7337	0.37747	0.985824	1.78124	1.78124	35.7559	20.0736	2.44998e-06	1.5296e-05	0.455303	-2.19634	10.1975	22.3971	0.0210902	0.150394	1.16794	1.16794	24.6264	21.0854
MBP	37373.5	1.37406e-36	1.89601e-34	0.328922	-3.04023	4.26915	12.9792	0.000382273	0.0040361	0.13945	-7.17104	1.84073	13.2	2.90749e-26	5.58071e-24	0.31073	-3.21823	4.03951	13.0001	0.00294228	0.0180239	0.109964	-9.09385	1.45538	13.235	1.56351e-10	7.20248e-09	2.37388	2.37388	26.0998	10.9946	6.15274e-07	1.02067e-05	2.62815	2.62815	28.3563	10.7894	4.66451e-05	0.000243454	0.630959	-1.58489	7.97667	12.6421	1.40791e-37	4.05357e-35	3.5897	3.5897	36.1783	10.0784
TRIM54	16647	1.5432e-36	2.11964e-34	6.14201	6.14201	16.5371	2.69246	0.478461	0.999887	0.296537	-3.37226	1.21156	4.08569	1.37273e-05	0.000324161	0.956358	-1.04563	3.69175	3.86021	0.531954	0.99986	0.297141	-3.3654	1.21396	4.08547	2.34213e-10	1.04829e-08	0.278655	-3.58867	1.1403	4.09216	0.219427	0.717476	0.549673	-1.81926	2.19657	3.99614	0.37913	0.675209	0.947321	-1.05561	3.65963	3.86313	0.000104475	0.00277576	0.645566	-1.54903	2.55853	3.96323
SYT1	77452.8	1.63188e-36	2.23121e-34	1.99184	1.99184	38.7615	19.4601	0.0456388	0.252413	0.993835	-1.0062	20.9494	21.0794	2.40863e-07	8.93701e-06	0.84546	-1.18279	18.045	21.3434	0.544658	0.99986	0.279686	-3.57543	6.26888	22.414	7.32107e-11	3.55291e-09	0.488477	-2.04718	10.7497	22.0066	0.897753	0.999902	0.262792	-3.80529	5.89906	22.4476	0.00505739	0.0177364	4.88365	4.88365	77.7338	15.9172	1.17524e-10	1.34829e-08	0.427317	-2.34019	9.45413	22.1244
TIMP3	794905	2.20936e-36	3.00704e-34	2.64688	2.64688	483.478	182.66	6.50666e-33	5.1406e-31	1.8142	1.8142	352.915	194.529	1.36074e-12	1.30175e-10	0.344439	-2.90327	75.6843	219.732	6.03372e-20	1.98101e-18	0.697615	-1.43345	148.66	213.098	1.67438e-24	2.23821e-22	0.147797	-6.76603	33.0486	223.608	0.00126096	0.0112539	0.850424	-1.17588	178.887	210.35	4.10381e-25	8.80863e-24	0.859068	-1.16405	180.573	210.196	3.26398e-11	4.10645e-09	0.271009	-3.68992	59.9372	221.163
AQP3	53330.6	2.76736e-36	3.74946e-34	3.00118	3.00118	36.1249	12.0369	0.888377	0.999887	0.309115	-3.23504	4.6065	14.9022	2.32088e-17	3.20249e-15	0.586341	-1.70549	8.52871	14.5456	0.637046	0.99986	0.128122	-7.80507	1.94035	15.1446	9.64723e-05	0.00128101	1.18498	1.18498	16.3895	13.831	0.00401326	0.029664	1.71875	1.71875	22.7745	13.2506	0.0442948	0.12148	1.11608	1.11608	15.5243	13.9097	2.83987e-05	0.000943778	1.12698	1.12698	15.6619	13.8972
CD86	4002.08	4.13662e-36	5.5794e-34	0.91706	-1.09044	1.09765	1.19692	1.93403e-45	2.32573e-43	0.751057	-1.33146	0.911657	1.21383	2.94557e-22	5.01131e-20	0.9171	-1.09039	1.0977	1.19692	8.49847e-32	4.66917e-30	0.750039	-1.33326	0.9105	1.21394	1.13658e-21	1.32423e-19	0.917082	-1.09042	1.09768	1.19692	5.417e-07	9.11243e-06	3.01288	3.01288	3.06683	1.01791	3.83108e-05	0.000202782	0.806076	-1.24058	0.973882	1.20818	1.5633e-17	3.4674e-15	0.917645	-1.08975	1.0983	1.19687
CKS2	454246	6.10933e-36	8.20321e-34	0.137351	-7.28063	22.3161	162.476	0.940347	0.999887	1.58221	1.58221	227.55	143.818	0.0310828	0.153355	0.336313	-2.97342	53.6836	159.624	7.99794e-12	1.51475e-10	0.616446	-1.6222	96.0267	155.775	0.175484	0.43476	0.297408	-3.36238	47.637	160.174	0.0107004	0.0690179	1.84102	1.84102	259.435	140.919	4.82875e-07	3.25427e-06	3.19525	3.19525	407.317	127.476	0.266923	0.669483	0.219761	-4.5504	35.4435	161.282
BEX4	785628	6.45093e-36	8.62322e-34	0.347506	-2.87765	88.3613	254.273	1.95636e-08	3.75989e-07	0.89197	-1.12111	216.42	242.631	2.45711e-16	3.07838e-14	0.10997	-9.09339	28.5603	259.709	0.0328672	0.146319	3.36184	3.36184	675.409	200.905	7.90952e-09	2.73166e-07	0.12457	-8.02763	32.3095	259.369	9.96089e-36	9.65239e-34	3.85149	3.85149	748.272	194.281	7.0065e-25	1.49003e-23	1.23754	1.23754	291.787	235.78	0.143298	0.495077	0.14166	-7.05917	36.6857	258.971
MEIS1	102359	7.30836e-36	9.72596e-34	1.63884	1.63884	46.5599	28.4103	0.206744	0.736437	0.936064	-1.0683	28.1596	30.083	7.8058e-07	2.57411e-05	0.707306	-1.41382	21.6937	30.6708	0.124252	0.421394	0.152556	-6.55496	4.91177	32.1965	3.53897e-69	8.90482e-67	0.0522421	-19.1417	1.69728	32.4887	0.230476	0.74071	0.153886	-6.49831	4.954	32.1926	0.670299	0.892984	2.90035	2.90035	74.9216	25.8319	0.318945	0.718855	1.38274	1.38274	40.0964	28.9979
CCDC181	83663.4	7.43793e-36	9.8546e-34	0.518521	-1.92856	14.1477	27.2846	0.174568	0.663634	0.882811	-1.13275	23.3487	26.4482	6.26908e-25	1.17322e-22	1.58032	1.58032	39.4793	24.9818	0.00982318	0.0517078	0.16323	-6.12633	4.59541	28.153	2.40213e-06	5.0976e-05	1.34897	1.34897	34.3311	25.4498	0.31569	0.894972	3.06633	3.06633	68.5099	22.3426	2.74351e-08	2.11669e-07	0.397083	-2.51836	10.9497	27.5754	0.369664	0.760005	0.73857	-1.35397	19.7738	26.7732
FIRRE	13700	1.60344e-35	2.11506e-33	6.17356	6.17356	13.649	2.21089	0.369388	0.980808	0.391046	-2.55725	1.30344	3.33322	1.31645e-07	5.1932e-06	0.355233	-2.81506	1.1878	3.34373	0.574445	0.99986	0.342166	-2.92256	1.14543	3.34758	3.0044e-08	9.39049e-07	0.259155	-3.8587	0.873938	3.37226	0.180134	0.628937	0.849703	-1.17688	2.72262	3.2042	0.576491	0.858191	1.90359	1.90359	5.60132	2.9425	6.30331e-06	0.000263972	0.374184	-2.67248	1.24909	3.33816
CPNE1	448006	2.30236e-35	3.02366e-33	0.143575	-6.96498	22.062	153.661	0.0295041	0.18513	1.22816	1.22816	171.982	140.032	6.21209e-08	2.62353e-06	0.3826	-2.6137	57.5562	150.434	0.00212462	0.0134755	2.22233	2.22233	287.799	129.503	0.0527203	0.193575	0.312328	-3.20176	47.2768	151.369	9.2008e-06	0.000128919	2.27949	2.27949	293.931	128.946	3.22557e-18	5.05143e-17	1.89574	1.89574	251.722	132.783	0.00287651	0.033153	0.301994	-3.31132	45.7544	151.507
RNF5	318007	2.31735e-35	3.03007e-33	0.20625	-4.84847	22.3579	108.402	0.0351157	0.212848	1.14992	1.14992	114.972	99.9822	0.545848	0.770196	0.401397	-2.4913	42.7674	106.546	1.75562e-05	0.000165884	1.80401	1.80401	171.155	94.8746	0.618234	0.787132	0.4727	-2.11551	50.0514	105.884	2.54372e-07	4.48303e-06	2.42971	2.42971	219.778	90.4544	9.61001e-19	1.55039e-17	1.21625	1.21625	120.943	99.4393	7.7088e-10	7.69415e-08	0.629833	-1.58772	65.7882	104.453
PBXIP1	39745.5	2.57612e-35	3.35377e-33	0.406173	-2.46201	5.14078	12.6566	0.030537	0.190216	0.238724	-4.18893	3.06646	12.8452	5.29006e-05	0.0010306	1.83783	1.83783	20.6668	11.2452	0.820274	0.99986	1.50399	1.50399	17.3642	11.5454	2.44525e-19	2.49041e-17	2.5839	2.5839	27.4606	10.6276	0.557138	0.999902	1.10409	1.10409	13.1683	11.9269	0.000110111	0.000541479	0.519266	-1.9258	6.50764	12.5324	0.0933938	0.386042	1.5896	1.5896	18.2278	11.4669
ARL4C	111021	2.60093e-35	3.37142e-33	0.0900069	-11.1103	3.61263	40.1372	6.40391e-10	1.40272e-08	0.499146	-2.00342	19.3215	38.7092	0.0259488	0.134496	0.524012	-1.90835	20.2403	38.6256	3.99489e-13	8.38842e-12	0.444974	-2.24732	17.3061	38.8924	0.921667	0.967738	0.763449	-1.30984	28.8885	37.8394	2.40512e-75	4.80109e-73	6.05772	6.05772	158.077	26.0951	3.16536e-07	2.17836e-06	1.24341	1.24341	45.2054	36.3561	1.61078e-09	1.54588e-07	1.26117	1.26117	45.7848	36.3034
TIMP1	3.31283e+06	2.69795e-35	3.48211e-33	0.609716	-1.64011	795.86	1305.3	1.63864e-23	8.40168e-22	1.1937	1.1937	1483.51	1242.78	0.00904016	0.0599485	0.403346	-2.47926	536.014	1328.92	1.64098e-50	1.63786e-48	0.631703	-1.58302	823.001	1302.83	2.0001e-15	1.57603e-13	0.143291	-6.97881	194.866	1359.93	0.785183	0.999902	0.829953	-1.20489	1063.17	1281	8.74598e-100	2.97592e-97	0.332055	-3.01155	444.05	1337.28	0.00655621	0.063388	0.173647	-5.7588	235.507	1356.24
DUXAP9	14003	2.85506e-35	3.66906e-33	6.02522	6.02522	13.8178	2.29332	0.326099	0.933588	0.387664	-2.57955	1.32916	3.42865	4.94484e-05	0.000972821	0.925145	-1.08091	3.02903	3.27411	0.517214	0.99986	0.341476	-2.92846	1.17557	3.44261	3.03521e-08	9.467e-07	0.417018	-2.39798	1.42613	3.41983	0.539035	0.999902	0.341476	-2.92846	1.17557	3.44261	0.28465	0.555551	0.56417	-1.77251	1.90482	3.37631	1.65256e-06	7.98108e-05	0.394126	-2.53726	1.35055	3.4267
NOVA1	88658.7	4.75835e-35	6.08886e-33	0.377404	-2.64968	11.4256	30.2741	0.00168672	0.015593	0.441954	-2.26268	13.3043	30.1033	0.000124966	0.00209042	1.11094	1.11094	31.5957	28.4404	0.00310071	0.0188901	0.892251	-1.12076	25.8427	28.9634	5.96196e-06	0.000114509	1.16954	1.16954	33.102	28.3035	0.13644	0.516555	1.82287	1.82287	48.965	26.8614	9.67423e-09	7.80586e-08	1.03259	1.03259	29.5584	28.6257	0.00967947	0.0848952	0.880322	-1.13595	25.5228	28.9925
GAPDHP69	21539.8	5.34976e-35	6.8165e-33	0.370474	-2.69925	2.70679	7.3063	0.130237	0.551893	0.329961	-3.03067	2.41941	7.33243	0.196967	0.506308	1.92707	1.92707	12.3843	6.42653	0.136056	0.452114	0.187853	-5.32331	1.39491	7.42556	0.0293986	0.125522	2.20477	2.20477	13.871	6.29137	0.391428	0.999902	0.420524	-2.37799	3.05901	7.27428	0.000474057	0.00206588	0.548415	-1.82344	3.94514	7.19372	2.30477e-12	3.36643e-10	3.00798	3.00798	17.8392	5.93063
HOXC6	55011.7	5.68649e-35	7.21486e-33	1.87532	1.87532	29.0294	15.4797	0.516743	0.999887	0.624596	-1.60104	10.7088	17.1452	7.71131e-19	1.12087e-16	0.173995	-5.7473	3.10348	17.8366	0.002171	0.0137318	0.0732305	-13.6555	1.31807	17.999	6.5737e-18	6.13197e-16	0.128763	-7.76622	2.30603	17.9091	0.0449293	0.225725	1.72623	1.72623	27.0347	15.6611	0.00385531	0.0139403	1.23259	1.23259	20.0827	16.2931	0.00221538	0.0268021	0.600756	-1.66457	10.3213	17.1805
SNHG6	755044	1.20164e-34	1.51818e-32	0.0913191	-10.9506	23.259	254.7	0.000732229	0.00734018	2.3336	2.3336	494.415	211.868	8.31913e-15	9.4356e-13	0.296885	-3.36831	74.2405	250.065	2.49513e-14	5.72942e-13	0.974087	-1.0266	229.809	235.923	2.15687e-08	6.87786e-07	0.247911	-4.0337	62.2639	251.154	0.0579036	0.274858	1.96678	1.96678	428.484	217.861	7.60115e-16	1.02894e-14	2.85671	2.85671	582.395	203.869	0.859876	0.949469	0.154182	-6.48583	39.0489	253.265
FAM189B	146897	1.92493e-34	2.42177e-32	0.264717	-3.77762	13.4253	50.7155	0.546238	0.999887	1.56085	1.56085	70.9908	45.4823	1.35576e-05	0.000320914	0.823646	-1.21411	39.797	48.3181	6.13376e-09	8.94608e-08	0.613927	-1.62886	30.1994	49.1906	0.0016288	0.0137733	0.765516	-1.30631	37.171	48.5568	0.786674	0.999902	1.18888	1.18888	55.7232	46.8702	1.38242e-15	1.84629e-14	0.855107	-1.16944	41.2075	48.1899	0.929841	0.980698	0.524552	-1.90639	26.0031	49.5721
C20orf27	184113	3.10834e-34	3.89427e-32	0.17768	-5.6281	11.5813	65.1809	1.50151e-08	2.91945e-07	1.81753	1.81753	103.312	56.8418	2.97541e-22	5.03348e-20	1.2782	1.2782	75.8468	59.3386	2.3542e-18	7.1348e-17	0.579612	-1.72529	36.4683	62.9184	0.00636446	0.0379397	0.499823	-2.00071	31.6663	63.355	0.00306177	0.0233576	0.72975	-1.37033	45.327	62.1131	4.26564e-16	5.88057e-15	1.48825	1.48825	86.8252	58.3405	0.604351	0.840475	0.558975	-1.78899	35.2326	63.0308
AL050309.1	35605.2	3.39459e-34	4.23517e-32	3.11835	3.11835	25.3955	8.14392	0.770609	0.999887	0.339637	-2.94432	3.44376	10.1395	7.1319e-18	1.01691e-15	0.288985	-3.46038	2.94332	10.185	0.946968	0.99986	0.573456	-1.74381	5.69711	9.93468	2.70332e-11	1.37897e-09	0.54225	-1.84417	5.40165	9.96154	0.232907	0.745397	1.09103	1.09103	10.3751	9.50941	0.163456	0.361607	0.770699	-1.29752	7.52835	9.76821	0.00307533	0.0349335	0.800518	-1.24919	7.79987	9.74352
ROBO2	17721.8	4.51125e-34	5.605e-32	5.68688	5.68688	17.1263	3.01155	0.433243	0.999887	0.425288	-2.35135	1.8706	4.39843	2.91136e-08	1.32995e-06	0.437041	-2.28812	1.92032	4.39391	0.764748	0.99986	0.270344	-3.69899	1.20544	4.4589	6.42801e-08	1.90192e-06	0.446927	-2.2375	1.96206	4.39012	0.344652	0.940741	0.633614	-1.57825	2.737	4.31967	0.275855	0.54313	0.714194	-1.40018	3.06386	4.28996	2.50318e-06	0.000116749	0.49089	-2.03712	2.14682	4.37332
WT1	98179	4.55598e-34	5.63718e-32	1.3575	1.3575	39.889	29.3842	0.616968	0.999887	0.792806	-1.26134	24.4115	30.7912	3.99347e-12	3.50664e-10	0.245962	-4.06567	7.94174	32.2885	0.000158208	0.00126495	0.0423188	-23.6302	1.39161	32.884	2.17624e-21	2.47769e-19	0.174797	-5.72093	5.67987	32.4941	0.574535	0.999902	2.53157	2.53157	67.9338	26.8347	0.130321	0.301188	1.86622	1.86622	52.6691	28.2224	7.02922e-07	3.8977e-05	0.300665	-3.32596	9.66104	32.1322
PRELID3B	483465	6.61927e-34	8.15642e-32	0.164515	-6.07846	26.8545	163.234	6.61177e-05	0.000801523	2.28756	2.28756	313.746	137.153	0.000204997	0.003192	0.375112	-2.66587	60.0974	160.212	3.42277e-13	7.2075e-12	1.28414	1.28414	190.511	148.356	1.9522e-06	4.23586e-05	0.398496	-2.50944	63.7129	159.883	0.0534585	0.258596	1.8264	1.8264	259.503	142.084	9.45595e-29	2.36937e-27	1.20555	1.20555	180.002	149.312	0.373587	0.761908	0.300134	-3.33184	48.4042	161.275
CXADR	231608	8.13354e-34	9.98125e-32	0.239712	-4.17168	18.5902	77.5524	3.49069e-17	1.28721e-15	0.0768962	-13.0045	6.05114	78.6923	7.50896e-17	9.90489e-15	0.279592	-3.57664	21.6064	77.2782	1.72237e-12	3.44969e-11	0.0384518	-26.0066	3.0364	78.9663	8.86545e-41	1.7816e-38	0.876828	-1.14047	64.3523	73.3922	4.31379e-100	9.49763e-98	16.7612	16.7612	526.28	31.3988	2.85617e-12	3.12925e-11	1.45149	1.45149	101.612	70.005	1.84907e-12	2.76833e-10	0.60525	-1.65221	45.4601	75.1096
HOXA-AS2	80487.3	8.67153e-34	1.0598e-31	0.263242	-3.79879	7.24844	27.5353	0.00280603	0.0246179	0.416175	-2.40283	11.306	27.1664	1.00674e-19	1.52246e-17	1.61504	1.61504	39.7052	24.5847	0.0298544	0.134933	0.828987	-1.20629	21.7347	26.2184	0.028515	0.122822	0.722112	-1.38483	19.1052	26.4574	0.00848061	0.0568978	2.09711	2.09711	49.6592	23.6798	4.08838e-06	2.48919e-05	3.13116	3.13116	68.7196	21.947	0.525945	0.821265	0.748581	-1.33586	19.7609	26.3978
PTX3	148742	8.83608e-34	1.07552e-31	2.2344	2.2344	77.2851	34.5887	3.74383e-14	1.1312e-12	3.37024	3.37024	107.358	31.8548	0.000153372	0.00248641	0.442238	-2.26123	17.6923	40.0062	2.57418e-07	3.12153e-06	0.0286615	-34.89	1.18964	41.5064	7.92786e-11	3.82877e-09	0.113984	-8.77319	4.69473	41.1878	1.21906e-05	0.000166983	0.0761152	-13.138	3.14573	41.3286	0.00392628	0.0141644	0.890562	-1.12289	34.2847	38.4978	1.7587e-06	8.43921e-05	0.184157	-5.43015	7.53743	40.9294
STRBP	96218.1	9.74637e-34	1.18152e-31	0.374949	-2.66703	11.7273	31.2772	0.00283539	0.0248391	0.723592	-1.38199	21.9589	30.347	0.0131716	0.0806538	0.617422	-1.61964	18.9082	30.6244	0.0588031	0.234079	1.94165	1.94165	53.3776	27.4908	0.00199286	0.0162639	0.997252	-1.00276	29.5733	29.6548	0.000458225	0.00452826	2.38389	2.38389	63.3696	26.5824	1.23127e-07	8.88169e-07	1.29954	1.29954	37.5904	28.926	4.51317e-09	3.97464e-07	1.04675	1.04675	30.9137	29.5329
SMC2	162563	1.70182e-33	2.05474e-31	0.228508	-4.37621	12.5306	54.8365	3.79829e-10	8.49382e-09	2.24301	2.24301	104.289	46.4949	0.0131402	0.0805442	0.796073	-1.25617	41.5534	52.198	1.19041e-14	2.79784e-13	0.603947	-1.65578	32.0468	53.0623	0.00109901	0.00998713	0.476947	-2.09667	25.588	53.6495	0.38828	0.998562	1.37359	1.37359	68.3521	49.7618	7.62215e-15	9.75343e-14	0.992284	-1.00778	50.9478	51.344	0.00280699	0.0325647	0.379191	-2.63719	20.5182	54.1103
STMN3	49100.1	1.88598e-33	2.26795e-31	0.253233	-3.94893	4.29275	16.9518	0.0158069	0.111643	0.464435	-2.15315	7.72796	16.6395	0.0973674	0.336219	1.31351	1.31351	20.3491	15.4921	0.000470587	0.00341678	0.122216	-8.18224	2.09618	17.1515	0.0986943	0.298069	0.960079	-1.04158	15.3132	15.9499	3.32849e-05	0.000417708	2.14107	2.14107	31.0808	14.5165	4.09534e-05	0.000215664	1.81398	1.81398	27.0048	14.887	1.98329e-13	3.28098e-11	2.08851	2.08851	30.4396	14.5748
KLK6	32615.1	2.36687e-33	2.83485e-31	3.2711	3.2711	22.8288	6.97894	0.227322	0.77915	0.15452	-6.47164	1.37969	8.92886	1.20971e-11	9.74396e-10	0.252823	-3.95534	2.2377	8.85086	0.284511	0.755843	0.138981	-7.19525	1.24267	8.94131	0.0901501	0.280367	0.928141	-1.07742	7.74975	8.34976	3.74917e-15	1.39282e-13	4.60918	4.60918	29.4097	6.38068	0.342043	0.632912	1.77858	1.77858	13.8623	7.79407	2.68833e-06	0.000123741	0.363075	-2.75425	3.18235	8.76498
PRKCB	15573.6	3.68352e-33	4.39425e-31	6.22465	6.22465	15.5246	2.49406	0.415135	0.999887	0.528637	-1.89166	1.96986	3.72631	4.14006e-08	1.83381e-06	0.387451	-2.58097	1.46166	3.77251	0.779274	0.99986	0.308968	-3.23658	1.17367	3.79869	2.33639e-09	8.9461e-08	0.267165	-3.74301	1.01864	3.81278	0.0788355	0.346277	1.20135	1.20135	4.22979	3.52086	0.080612	0.202263	0.279664	-3.57572	1.06512	3.80856	0.00011005	0.00290584	0.599144	-1.66905	2.21902	3.70366
HOXB6	141352	4.1352e-33	4.9135e-31	0.275943	-3.62393	12.3985	44.9314	7.98646e-08	1.43886e-06	0.073525	-13.6008	3.36397	45.7527	0.0663517	0.261934	0.750821	-1.33188	32.3721	43.1156	3.14091e-06	3.31623e-05	6.86028	6.86028	194.606	28.3671	3.27232e-18	3.10073e-16	1.26363	1.26363	52.204	41.3127	0.00112039	0.0101629	1.88617	1.88617	74.1582	39.3169	2.04262e-09	1.75854e-08	0.98425	-1.016	41.61	42.2758	0.0354717	0.210437	0.565785	-1.76746	24.7845	43.8054
ANP32E	486299	6.00286e-33	7.10449e-31	0.181444	-5.51133	29.3998	162.032	0.000101512	0.00118966	2.24526	2.24526	307.118	136.785	8.1956e-06	0.000205701	0.418053	-2.39204	66.3343	158.674	1.0408e-10	1.81085e-09	1.45941	1.45941	212.217	145.412	0.197616	0.466033	0.348178	-2.87209	55.5871	159.651	0.0368771	0.19328	1.15	1.15	171.483	149.115	2.99141e-19	4.93237e-18	1.51538	1.51538	219.369	144.762	0.00553815	0.0553501	0.242251	-4.12796	39.0401	161.156
MAP1LC3A	127773	6.05187e-33	7.13429e-31	0.250346	-3.99447	10.9079	43.5712	0.000294726	0.00316989	0.539427	-1.85382	22.9147	42.4797	0.357942	0.674631	0.675101	-1.48126	28.3448	41.9861	0.0602301	0.238325	3.25693	3.25693	111.982	34.3827	0.000465345	0.00489938	0.940878	-1.06284	38.6245	41.0515	0.22686	0.733889	0.955561	-1.04651	39.1791	41.0011	2.31741e-08	1.80047e-07	1.09322	1.09322	44.3129	40.5344	5.50801e-10	5.66757e-08	0.884254	-1.1309	36.473	41.2471
FHL2	844894	6.21907e-33	7.30265e-31	0.704324	-1.4198	193.802	275.16	1.59298e-26	9.44525e-25	2.03275	2.03275	502.319	247.113	2.79674e-11	2.1639e-09	0.25205	-3.96747	72.1418	286.22	1.87564e-75	2.47411e-73	0.100458	-9.95441	29.1458	290.129	0.000358527	0.00394683	0.303347	-3.29655	86.43	284.921	3.63617e-15	1.3542e-13	2.27597	2.27597	552.118	242.586	8.52235e-35	2.72052e-33	0.750113	-1.33313	205.597	274.088	2.85192e-24	7.76319e-22	0.173844	-5.75227	50.106	288.223
SPC25	40950.9	7.55459e-33	8.83621e-31	0.103157	-9.69395	1.64129	15.9106	0.00809093	0.0628938	1.67105	1.67105	23.2975	13.9418	2.42894e-09	1.36453e-07	0.431762	-2.31609	6.67211	15.4532	2.29043e-07	2.80042e-06	0.454515	-2.20015	7.00976	15.4225	1.01194e-20	1.12224e-18	0.108493	-9.21719	1.72535	15.9029	0.659303	0.999902	0.993418	-1.00663	14.6326	14.7295	9.55183e-07	6.22845e-06	0.637479	-1.56868	9.67695	15.18	2.23477e-12	3.32914e-10	0.189363	-5.28086	2.98966	15.788
NCF2	19453.4	8.31818e-33	9.69149e-31	5.37565	5.37565	18.4397	3.43022	0.260678	0.837084	0.259128	-3.8591	1.2928	4.98903	6.85757e-11	4.97182e-09	0.435037	-2.29865	2.13702	4.91228	0.329674	0.830107	0.259791	-3.84925	1.29603	4.98873	7.18589e-09	2.51657e-07	0.743414	-1.34515	3.55596	4.78328	0.0732288	0.327463	0.581985	-1.71826	2.8226	4.84995	0.711273	0.900306	1.17308	1.17308	5.41312	4.61445	3.65232e-05	0.00115972	0.94162	-1.062	4.42928	4.70389
TROAP	20346.3	1.04448e-32	1.2122e-30	0.188992	-5.29122	1.62302	8.58774	0.375744	0.986921	0.765191	-1.30686	6.24944	8.16716	3.0441e-10	2.0077e-08	0.528473	-1.89224	4.40475	8.33486	8.44398e-06	8.35552e-05	0.130488	-7.66355	1.12649	8.63288	2.33143e-19	2.38259e-17	0.171763	-5.82196	1.47734	8.60099	0.00892077	0.0593274	0.412058	-2.42685	3.46948	8.41988	0.00105897	0.00427515	1.20938	1.20938	9.51787	7.87003	8.14137e-13	1.26309e-10	0.370293	-2.70057	3.12928	8.45081
KRTCAP2	165673	1.6281e-32	1.88225e-30	0.304032	-3.28913	16.3063	53.6335	0.182879	0.683981	1.39428	1.39428	68.2021	48.9157	1.76005e-05	0.000407273	0.545953	-1.83166	28.6678	52.5097	0.0636163	0.249099	2.17474	2.17474	100.077	46.018	1.09688e-11	5.87546e-10	0.731828	-1.36644	37.8193	51.6778	0.555133	0.999902	1.81983	1.81983	86.0634	47.292	7.81734e-18	1.19487e-16	0.767766	-1.30248	39.5553	51.52	0.92406	0.977432	0.391563	-2.55387	20.8395	53.2214
SGO1	42448.2	2.95635e-32	3.4047e-30	0.169544	-5.89816	2.88256	17.0018	0.134199	0.561923	1.24492	1.24492	19.307	15.5087	1.06504e-07	4.28077e-06	0.451849	-2.21313	7.49286	16.5827	1.50552e-09	2.35035e-08	0.169319	-5.906	2.87879	17.0021	7.2063e-15	5.40798e-13	0.278221	-3.59427	4.68467	16.838	0.740045	0.999902	0.819036	-1.22095	13.1598	16.0675	9.87958e-05	0.000489127	1.05938	1.05938	16.6823	15.7473	3.95592e-11	4.91502e-09	0.260022	-3.84583	4.38531	16.8652
SYT14	23388.4	3.00168e-32	3.44365e-30	4.84182	4.84182	20.9922	4.3356	0.49916	0.999887	0.337408	-2.96377	2.04407	6.05815	1.93955e-07	7.37003e-06	0.88285	-1.1327	5.10294	5.78007	0.879856	0.99986	0.222059	-4.50332	1.35909	6.12042	5.47703e-09	1.97114e-07	0.622815	-1.60561	3.68045	5.90939	0.131811	0.504836	0.894059	-1.11849	5.16285	5.77463	0.0322458	0.0920085	0.422067	-2.36929	2.53799	6.01325	8.6842e-09	7.18317e-07	0.518958	-1.92694	3.09437	5.96267
SP100	145064	3.11729e-32	3.56264e-30	1.24281	1.24281	50.0804	40.2963	0.74382	0.999887	0.968193	-1.03285	39.9097	41.2209	2.80265e-15	3.37027e-13	0.166108	-6.02019	7.33894	44.1818	3.47643e-14	7.89792e-13	5.61605	5.61605	166.744	29.6905	0.035083	0.143529	0.467878	-2.13731	20.1277	43.0192	0.670165	0.999902	1.00723	1.00723	41.3841	41.0868	2.69298e-10	2.50267e-09	0.2678	-3.73412	11.7251	43.7831	3.51949e-08	2.59567e-06	0.218551	-4.57558	9.61087	43.9753
NELFCD	416180	4.78721e-32	5.45032e-30	0.219123	-4.56365	30.0918	137.329	5.44042e-05	0.000666541	2.18038	2.18038	254.873	116.894	1.71742e-05	0.000398023	0.494726	-2.02132	66.3111	134.036	1.09431e-15	2.77593e-14	1.4673	1.4673	181.329	123.58	0.00576571	0.035032	0.440429	-2.27052	59.3135	134.672	0.008015	0.0541577	1.71045	1.71045	207.334	121.216	3.00723e-33	9.00456e-32	0.570586	-1.75259	75.9776	133.157	0.811195	0.922437	0.353541	-2.82853	47.9765	135.703
LINC00467	39799.7	5.25438e-32	5.95954e-30	0.446278	-2.24075	5.81341	13.0264	0.123082	0.532731	0.46173	-2.16577	6.00658	13.0089	0.245306	0.567194	1.48562	1.48562	17.7414	11.9421	0.0868837	0.319045	0.608534	-1.64329	7.81623	12.8443	8.90497e-07	2.10119e-05	2.21001	2.21001	24.9449	11.2872	0.88082	0.999902	1.12389	1.12389	13.8221	12.2984	3.74305e-06	2.28824e-05	0.836016	-1.19615	10.5317	12.5975	0.0170413	0.128725	1.57908	1.57908	18.7173	11.8533
CDCA8	27181.4	5.36285e-32	6.05637e-30	0.273947	-3.65034	2.99063	10.9168	0.866739	0.999887	0.943688	-1.05967	9.72437	10.3046	0.000107269	0.00184067	0.821016	-1.218	8.54807	10.4116	1.61046e-06	1.76508e-05	0.164567	-6.07656	1.81414	11.0238	5.72707e-18	5.37573e-16	0.215799	-4.63395	2.36805	10.9734	0.0185518	0.109565	0.373587	-2.67675	4.04265	10.8212	0.000553649	0.00234715	1.2674	1.2674	12.7154	10.0327	1.30592e-15	2.49065e-13	0.167438	-5.97235	1.84532	11.0209
RPL10	6.47594e+06	5.3802e-32	6.05637e-30	1.36488	1.36488	2458.11	1800.97	1.23066e-14	3.87891e-13	1.26022	1.26022	2289	1816.34	4.53703e-06	0.000122279	0.63068	-1.58559	1207.54	1914.66	0.0185006	0.0898064	1.26089	1.26089	2290.09	1816.24	1.64875e-12	9.69911e-11	0.54429	-1.83726	1049.93	1928.99	0.055761	0.266845	0.99391	-1.00613	1845.37	1856.67	9.68481e-46	4.22729e-44	1.29603	1.29603	2347.19	1811.05	3.5339e-05	0.00112968	0.611968	-1.63407	1173.6	1917.74
CDCA2	32866.7	6.85531e-32	7.68796e-30	0.0860557	-11.6204	1.11937	13.0075	0.152141	0.608136	1.4261	1.4261	16.5496	11.6048	0.002249	0.0226083	0.789745	-1.26623	9.6595	12.2312	2.43125e-07	2.9593e-06	0.348378	-2.87045	4.42679	12.7069	2.26327e-12	1.31335e-10	0.221801	-4.50854	2.85019	12.8502	0.0111106	0.0714067	0.492334	-2.03114	6.17766	12.5477	1.66804e-05	9.29057e-05	0.870477	-1.1488	10.5745	12.148	4.85613e-10	5.08059e-08	0.249824	-4.00282	3.20229	12.8182
FAM110B	67461.9	9.18589e-32	1.02632e-29	0.451392	-2.21537	9.56698	21.1944	0.189789	0.700377	1.02044	1.02044	20.6037	20.191	0.310101	0.634665	0.93054	-1.07464	18.9302	20.3432	0.00505355	0.0286208	0.329216	-3.03752	7.05279	21.4229	7.80107e-43	1.63348e-40	2.99021	2.99021	51.8748	17.3482	0.00968337	0.0636272	2.0047	2.0047	37.4134	18.6629	6.72198e-06	3.96916e-05	0.802799	-1.24564	16.5082	20.5634	0.107132	0.419548	0.830939	-1.20346	17.0463	20.5144
CCNB2	41982.3	1.18088e-31	1.31447e-29	0.169645	-5.89466	3.0085	17.7341	0.66261	0.999887	0.964286	-1.03704	15.965	16.5563	8.55961e-10	5.25206e-08	0.394986	-2.53173	6.86622	17.3834	6.52213e-06	6.56665e-05	0.2432	-4.11184	4.28473	17.6181	1.08336e-14	8.00965e-13	0.265358	-3.76849	4.66592	17.5835	0.194864	0.664757	0.623866	-1.60291	10.6314	17.0411	8.86165e-06	5.14233e-05	0.433736	-2.30555	7.51427	17.3245	8.36085e-11	9.77925e-09	0.392922	-2.54503	6.83157	17.3866
UPF2	386595	1.70755e-31	1.89368e-29	0.161262	-6.20111	20.7072	128.408	0.0508168	0.274411	1.81484	1.81484	202.969	111.838	2.1778e-09	1.23973e-07	0.382211	-2.61635	48.1261	125.915	0.00504039	0.0285517	1.91296	1.91296	212.317	110.989	1.51064e-08	4.9489e-07	0.400614	-2.49617	50.3619	125.712	0.629533	0.999902	1.61797	1.61797	183.775	113.583	3.0535e-07	2.10671e-06	2.69823	2.69823	282.305	104.626	0.109881	0.426243	0.216837	-4.61176	27.7055	127.771
HOXD11	72861.1	4.08682e-31	4.51556e-29	1.96051	1.96051	34.43	17.5618	0.00118052	0.0113223	2.11827	2.11827	36.7532	17.3506	2.71488e-07	9.90156e-06	0.787772	-1.2694	15.211	19.3089	0.0287003	0.130485	0.0959195	-10.4254	1.96759	20.5129	8.8765e-09	3.03412e-07	0.592493	-1.68778	11.6331	19.6342	0.0841196	0.363357	1.47231	1.47231	26.8684	18.2492	7.65267e-08	5.63838e-07	0.175407	-5.70103	3.57251	20.367	4.6563e-08	3.35153e-06	0.5389	-1.85563	10.63	19.7254
PET117	151407	4.10873e-31	4.52307e-29	0.292247	-3.42176	14.9666	51.2122	0.408499	0.999887	1.40058	1.40058	65.3159	46.635	1.70411e-08	8.13812e-07	0.83857	-1.19251	40.9632	48.8489	0.00222856	0.0140484	1.5576	1.5576	71.7305	46.0519	0.0358411	0.145919	0.702479	-1.42353	34.7144	49.417	0.0598438	0.282323	1.72738	1.72738	78.4879	45.4376	1.93884e-16	2.7436e-15	0.427704	-2.33806	21.6441	50.6052	0.663321	0.860434	0.575017	-1.73908	28.7285	49.9611
SRGAP2	58074.8	4.91451e-31	5.3903e-29	0.499245	-2.00303	9.54877	19.1264	0.00227192	0.020386	0.30714	-3.25584	5.9743	19.4514	0.0148733	0.0885565	1.2505	1.2505	22.4509	17.9535	0.979094	0.99986	2.65492	2.65492	42.7627	16.107	0.318584	0.605596	1.32595	1.32595	23.6597	17.8436	0.155176	0.566848	0.641403	-1.55908	12.118	18.8929	2.12086e-09	1.82328e-08	0.233268	-4.28691	4.56723	19.5793	0.0310694	0.194385	0.766958	-1.30385	14.3354	18.6913
SLX4IP	39048.1	5.91131e-31	6.45994e-29	0.74282	-1.34622	8.98692	12.0984	0.178743	0.674086	0.484818	-2.06263	5.99729	12.3702	0.517293	0.750908	1.60123	1.60123	18.0526	11.2742	0.0813848	0.302909	0.148712	-6.7244	1.89505	12.7431	4.01337e-07	1.02187e-05	2.34089	2.34089	24.9285	10.6491	0.991758	0.999902	0.933421	-1.07133	11.1125	11.9051	0.000517885	0.00220652	0.638352	-1.56653	7.79235	12.207	0.759157	0.89411	1.71911	1.71911	19.202	11.1697
CAPG	485057	8.57592e-31	9.33777e-29	0.653186	-1.53096	97.2231	148.844	8.07502e-07	1.28817e-05	0.998629	-1.00137	144.361	144.559	3.50326e-11	2.62902e-09	0.260479	-3.83909	40.1229	154.035	5.26467e-21	1.83944e-19	0.675748	-1.47984	100.387	148.557	0.0919873	0.284279	0.362844	-2.756	55.3873	152.648	9.26695e-54	1.43031e-51	6.83325	6.83325	664.621	97.2628	2.71519e-33	8.15455e-32	0.517647	-1.93182	77.9556	150.596	0.341634	0.739033	0.299124	-3.34309	45.9181	153.509
DUSP4	195706	9.51447e-31	1.03222e-28	1.05518	1.05518	60.9287	57.7425	0.256587	0.83162	0.786485	-1.27148	46.4489	59.0589	2.90301e-09	1.60675e-07	0.405624	-2.46534	24.7556	61.031	0.376984	0.890259	1.52616	1.52616	84.8107	55.5714	9.7253e-43	2.02225e-40	0.144062	-6.94144	8.99863	62.4634	0.0161783	0.0979188	2.31462	2.31462	121.01	52.2806	0.000300771	0.00135489	1.50202	1.50202	83.6305	55.6787	0.358162	0.750645	0.829315	-1.20581	48.8011	58.845
SPIN1	199954	1.09393e-30	1.18251e-28	0.262272	-3.81283	17.2637	65.8237	0.843167	0.999887	1.36351	1.36351	81.7567	59.9607	0.916949	0.971266	0.50249	-1.99009	32.385	64.449	4.65715e-06	4.80031e-05	1.24968	1.24968	75.6281	60.5178	0.810804	0.901351	0.510745	-1.95792	32.8934	64.4028	0.0501628	0.246032	1.56184	1.56184	92.1705	59.014	8.46909e-06	4.92886e-05	2.51941	2.51941	138.149	54.8341	0.000687128	0.0102989	0.610071	-1.63915	38.9541	63.8518
MRPS26	500771	1.51481e-30	1.63158e-28	0.209641	-4.77006	36.0448	171.936	0.00190063	0.0173413	2.08065	2.08065	306.568	147.343	0.00099187	0.0117436	0.452593	-2.20949	76.1662	168.288	3.39247e-22	1.25254e-20	0.951877	-1.05056	153.498	161.258	0.122089	0.341527	0.402169	-2.48652	67.9796	169.033	7.35325e-06	0.000104697	1.79649	1.79649	270.578	150.615	2.60907e-30	6.93814e-29	1.11813	1.11813	177.834	159.046	0.185951	0.563614	0.342964	-2.91576	58.2746	169.915
RPL10P16	3.89411e+06	2.08258e-30	2.23508e-28	1.40709	1.40709	1515.12	1076.77	2.03079e-12	5.40995e-11	1.21408	1.21408	1327.95	1093.79	2.06227e-09	1.18296e-07	0.549623	-1.81943	635.757	1156.72	0.307998	0.794947	1.35358	1.35358	1463.81	1081.44	2.60905e-09	9.91405e-08	0.547292	-1.82718	633.189	1156.95	0.00189414	0.0161584	1.01773	1.01773	1131.37	1111.66	1.05636e-70	8.83535e-69	1.18809	1.18809	1302.29	1096.12	0.101114	0.405199	0.655761	-1.52495	751.622	1146.18
CDK1	116823	2.2309e-30	2.38571e-28	0.139993	-7.14322	6.44675	46.0505	6.1666e-09	1.25439e-07	1.70409	1.70409	68.8127	40.3809	9.56969e-05	0.00166984	0.471784	-2.11961	21.0976	44.7187	2.85553e-18	8.61059e-17	0.111109	-9.00021	5.12991	46.1703	1.20934e-17	1.11763e-15	0.116408	-8.59046	5.37204	46.1482	0.413082	0.999902	0.741503	-1.34861	32.3973	43.6914	2.56313e-09	2.17848e-08	0.7956	-1.25691	34.6015	43.491	3.074e-13	5.00243e-11	0.123345	-8.10731	5.68862	46.1195
GNAS	1.51331e+06	2.8567e-30	3.04407e-28	0.180406	-5.54307	94.8245	525.619	0.333713	0.942747	1.08396	1.08396	527.148	486.317	9.98101e-07	3.16256e-05	1.05247	1.05247	513.17	487.588	1.30175e-06	1.44471e-05	1.48152	1.48152	697.54	470.827	0.872464	0.943362	0.319788	-3.12707	166.017	519.147	0.954635	0.999902	0.90919	-1.09988	448.643	493.454	3.61669e-33	1.07863e-31	1.20433	1.20433	579.909	481.52	0.0659747	0.309588	0.349906	-2.85791	181.17	517.769
SSNA1	395511	3.23054e-30	3.43021e-28	0.218341	-4.58	29.5282	135.239	0.0381115	0.226638	1.26207	1.26207	156.152	123.728	0.41123	0.701381	0.340978	-2.93274	45.6148	133.777	0.00151127	0.00992149	2.43263	2.43263	274.755	112.946	0.458526	0.71007	0.383007	-2.61092	51.0482	133.283	1.02196e-09	2.42286e-08	2.57874	2.57874	288.123	111.73	4.61168e-30	1.21342e-28	0.608847	-1.64245	79.57	130.69	5.57167e-06	0.000238332	0.427569	-2.3388	56.7653	132.763
SYT11	137677	3.5768e-30	3.78446e-28	0.344975	-2.89876	15.5991	45.2179	0.0227805	0.150445	0.671129	-1.49003	29.499	43.9543	0.0182669	0.103651	0.742032	-1.34765	32.4185	43.6889	0.0969084	0.347971	1.50107	1.50107	61.5981	41.0362	6.35677e-18	5.94815e-16	0.985725	-1.01448	42.1896	42.8006	0.0741789	0.330773	1.96906	1.96906	77.887	39.5554	1.87016e-06	1.1819e-05	2.85706	2.85706	105.77	37.0205	4.53609e-09	3.98311e-07	0.391077	-2.55704	17.6121	45.0349
GOLM1	251741	4.0153e-30	4.23345e-28	0.22678	-4.40956	18.8266	83.0171	0.0621629	0.321032	2.00533	2.00533	143.71	71.6641	0.000736523	0.00928186	0.495058	-2.01997	40.1391	81.0796	1.7078e-08	2.37513e-07	1.15908	1.15908	88.8458	76.6518	0.560446	0.758373	0.46591	-2.14634	37.8719	81.2858	7.6246e-05	0.000890071	2.64736	2.64736	180.795	68.2927	3.92347e-18	6.11092e-17	0.836818	-1.195	65.89	78.7387	0.00504066	0.0515257	0.502116	-1.99157	40.6864	81.0299
TOR2A	56789.1	4.55031e-30	4.7807e-28	0.378552	-2.64165	7.02132	18.5478	0.293544	0.888693	1.07065	1.07065	18.7197	17.4844	0.848189	0.937121	0.956606	-1.04536	16.8852	17.6511	0.0261898	0.120645	1.07126	1.07126	18.7293	17.4835	0.594829	0.768675	1.15955	1.15955	20.1258	17.3565	0.671087	0.999902	1.4684	1.4684	24.855	16.9266	5.22773e-07	3.50501e-06	0.921468	-1.08522	16.3129	17.7031	0.00530401	0.0536003	1.16639	1.16639	20.2331	17.3468
ZNF397	96457.5	4.57029e-30	4.7849e-28	0.43376	-2.30542	14.4271	33.2605	0.0590886	0.308024	0.643468	-1.55408	21.0166	32.6615	0.0192564	0.107554	0.588805	-1.69836	19.322	32.8156	0.0112848	0.0583491	0.818383	-1.22192	26.334	32.1781	0.595026	0.768777	0.790388	-1.2652	25.4936	32.2545	0.772946	0.999902	1.07535	1.07535	33.8665	31.4933	0.00149364	0.00587779	2.77883	2.77883	76.6952	27.5998	1.25356e-11	1.69844e-09	1.04509	1.04509	32.996	31.5725
ITPA	363005	6.18028e-30	6.44795e-28	0.178901	-5.58967	22.7414	127.117	0.125851	0.540578	1.43365	1.43365	163.85	114.289	0.000442299	0.00610449	0.388149	-2.57633	48.4336	124.781	1.85233e-05	0.000174033	1.75982	1.75982	195.986	111.367	2.5517e-06	5.3731e-05	0.390248	-2.56247	48.6865	124.758	6.85334e-05	0.000807277	2.10686	2.10686	228.422	108.418	3.53192e-23	6.9485e-22	1.22411	1.22411	142.3	116.248	0.0522997	0.268081	0.309783	-3.22806	38.9229	125.646
NR2F2	517032	6.85315e-30	7.12514e-28	0.431908	-2.31531	71.787	166.209	0.674927	0.999887	1.10859	1.10859	173.961	156.921	8.19818e-09	4.13263e-07	0.168004	-5.95223	28.5837	170.137	0.858919	0.99986	2.71227	2.71227	375.835	138.568	3.79278e-25	5.16215e-23	0.132473	-7.54872	22.6104	170.68	0.402573	0.999902	1.36847	1.36847	210.228	153.624	1.79237e-07	1.27087e-06	2.28793	2.28793	327.159	142.994	8.80631e-07	4.74258e-05	0.177164	-5.64449	30.1174	169.997
PGD	347595	9.61156e-30	9.95844e-28	0.220307	-4.53912	24.8189	112.656	0.189259	0.699194	2.10196	2.10196	202.79	96.4766	0.0170689	0.098268	0.527261	-1.89659	57.8173	109.656	1.35564e-08	1.90125e-07	1.46935	1.46935	148.95	101.371	0.211934	0.485609	0.472347	-2.11709	52.0436	110.181	1.04666e-07	1.96121e-06	2.69788	2.69788	248.959	92.2794	5.95674e-22	1.11129e-20	0.472503	-2.11639	52.0601	110.179	1.06063e-05	0.000412087	0.484153	-2.06546	53.2895	110.068
PARD6B	125502	1.07835e-29	1.11342e-27	0.449937	-2.22254	18.0284	40.0689	0.000949269	0.00928888	0.25026	-3.99585	10.2056	40.78	2.67389e-12	2.42619e-10	0.541194	-1.84777	21.5136	39.752	0.0036764	0.0219726	0.201568	-4.96112	8.25566	40.9573	5.78388e-54	1.36368e-51	1.8921	1.8921	67.3335	35.5866	2.92335e-05	0.000371852	8.31663	8.31663	197.527	23.7508	6.9552e-11	6.80142e-10	0.775639	-1.28926	30.2194	38.9606	0.00110453	0.0153613	0.833597	-1.19962	32.3184	38.7698
TYROBP	13475.1	1.39515e-29	1.43557e-27	1.01784	1.01784	3.91942	3.85071	5.14186e-40	5.2547e-38	0.238017	-4.20138	0.980133	4.11791	6.43117e-20	9.87531e-18	1.02085	1.02085	3.93	3.84974	4.79641e-30	2.44666e-28	0.19396	-5.1557	0.801855	4.13412	1.49139e-19	1.55733e-17	1.08631	1.08631	4.15938	3.82889	1.86434e-07	3.35278e-06	10.4908	10.4908	22.5903	2.15335	1.18746e-05	6.76871e-05	0.231073	-4.32763	0.952128	4.12046	6.93593e-15	1.2511e-12	0.358943	-2.78596	1.46236	4.07408
ARID3A	79537.5	1.67544e-29	1.71807e-27	0.265956	-3.76001	7.32268	27.5334	0.0492031	0.267676	0.662308	-1.50987	17.6158	26.5976	0.00299104	0.0282604	0.751775	-1.33019	19.8432	26.3952	0.000831403	0.005764	0.499111	-2.00356	13.4636	26.9751	0.525349	0.73155	0.917703	-1.08968	23.8856	26.0277	0.133671	0.509097	1.34473	1.34473	33.7894	25.1273	0.0824727	0.206099	1.84053	1.84053	44.4618	24.1571	4.48417e-08	3.23541e-06	1.95744	1.95744	46.8593	23.9391
RPL10P9	3.37517e+06	1.87954e-29	1.92078e-27	1.42272	1.42272	1326.3	932.233	4.2677e-13	1.18872e-11	1.25349	1.25349	1184.68	945.107	8.32229e-08	3.44667e-06	0.564352	-1.77194	565.157	1001.43	0.0106207	0.0552623	1.35297	1.35297	1268.4	937.496	2.31308e-09	8.86941e-08	0.538811	-1.85594	540.775	1003.64	0.0394681	0.203792	1.04961	1.04961	1008.78	961.098	1.44552e-94	3.79677e-92	0.971632	-1.0292	939.917	967.359	0.100326	0.403366	0.667614	-1.49787	662.65	992.565
SH3BGRL	269863	1.94066e-29	1.9765e-27	0.634424	-1.57623	53.5899	84.4702	0.518627	0.999887	0.882479	-1.13317	72.987	82.7068	3.06921e-07	1.0993e-05	0.21003	-4.76122	18.413	87.6681	0.152572	0.492515	2.32082	2.32082	171.222	73.7764	3.13395e-06	6.48146e-05	0.261471	-3.82451	22.818	87.2676	0.139466	0.525091	0.692938	-1.44313	58.2397	84.0475	3.60699e-07	2.46867e-06	3.8613	3.8613	255.344	66.1289	0.000560442	0.0088514	0.230981	-4.32936	20.2119	87.5045
FKBP4	424078	2.12002e-29	2.15186e-27	0.212165	-4.71331	30.8281	145.302	1.66873e-14	5.19405e-13	2.7611	2.7611	326.883	118.388	3.20158e-08	1.4525e-06	0.562601	-1.77746	79.2697	140.899	1.80609e-29	8.96847e-28	0.44533	-2.24553	63.3892	142.342	0.00107109	0.0097779	0.537929	-1.85898	75.9555	141.2	0.343634	0.939118	1.46896	1.46896	191.929	130.657	1.6774e-39	6.2393e-38	0.587488	-1.70216	82.5984	140.596	0.77054	0.900065	0.334999	-2.98508	48.1487	143.728
KNL1	20535.2	2.48919e-29	2.51803e-27	0.363974	-2.74745	3.05225	8.3859	0.210429	0.743641	0.608444	-1.64354	4.9949	8.20929	1.49295e-05	0.000350614	0.702335	-1.42382	5.71941	8.14343	0.000109253	0.000902441	0.138438	-7.22347	1.18443	8.5557	1.66809e-17	1.52745e-15	0.340697	-2.93516	2.86291	8.40311	0.242859	0.766311	0.654586	-1.52768	5.35241	8.17679	1.56283e-05	8.74199e-05	0.562894	-1.77653	4.63917	8.24163	8.10135e-17	1.7083e-14	0.257366	-3.88552	2.17868	8.46531
IL32	550965	2.5814e-29	2.60252e-27	1.2103	1.2103	174.302	144.015	1.58231e-13	4.56885e-12	0.376952	-2.65286	58.2634	154.564	5.62154e-06	0.000147267	0.210572	-4.74898	33.0299	156.858	4.27926e-211	1.01694e-208	13.1155	13.1155	956.365	72.9188	0.00629888	0.0376462	0.35579	-2.81065	55.095	154.852	0.0344231	0.182398	1.11536	1.11536	161.887	145.144	2.25e-29	5.74843e-28	0.400931	-2.49419	61.8393	154.239	0.00276846	0.0322051	0.254436	-3.93026	39.7549	156.247
BTBD3	75935.3	3.35397e-29	3.37007e-27	0.290353	-3.44409	7.30891	25.1726	7.0102e-07	1.12792e-05	0.230812	-4.33254	5.84092	25.306	0.0135049	0.0822069	0.959844	-1.04184	22.8092	23.7634	0.000366918	0.00272553	4.89794	4.89794	87.5604	17.877	6.57348e-09	2.32813e-07	1.28621	1.28621	29.7529	23.1322	0.0768384	0.339547	1.47835	1.47835	33.6708	22.776	4.89458e-09	4.0553e-08	0.345285	-2.89616	8.64963	25.0507	0.315623	0.715759	0.614649	-1.62694	15.0403	24.4697
SFN	348489	3.5183e-29	3.52336e-27	0.175981	-5.68244	20.2317	114.966	3.83649e-23	1.93069e-21	0.0382915	-26.1154	4.45712	116.4	3.2618e-27	6.51121e-25	0.167665	-5.96429	19.29	115.051	8.65314e-17	2.35761e-15	0.034315	-29.1418	3.99569	116.442	9.76825e-77	2.56571e-74	2.01427	2.01427	198.862	98.7264	5.34526e-209	1.44192e-206	19.5369	19.5369	822.024	42.0754	7.72792e-11	7.53246e-10	0.331746	-3.01436	37.6151	113.385	8.58229e-09	7.13832e-07	0.919356	-1.08772	99.1024	107.795
MOSPD1	173854	4.62702e-29	4.61823e-27	1.02944	1.02944	49.955	48.5266	2.66351e-07	4.50839e-06	2.10023	2.10023	93.5864	44.5601	8.71036e-08	3.58758e-06	0.295621	-3.38271	15.2774	51.6791	0.0079758	0.0429531	1.91088	1.91088	86.3977	45.2136	2.0019e-14	1.42721e-12	0.222873	-4.48687	11.5925	52.0141	0.641806	0.999902	0.906518	-1.10312	44.4443	49.0275	7.73503e-11	7.53694e-10	0.808791	-1.23641	39.9812	49.4333	0.00556744	0.0554946	0.342641	-2.91851	17.634	51.4648
ZWINT	101954	6.54135e-29	6.50723e-27	0.237147	-4.2168	8.29935	34.9967	1.09898e-06	1.72829e-05	2.21767	2.21767	65.9821	29.7528	0.12133	0.383915	0.869367	-1.15026	28.8044	33.1326	8.09899e-13	1.66558e-11	0.331921	-3.01276	11.519	34.704	6.54771e-06	0.000123789	0.449807	-2.22317	15.4494	34.3467	0.00305884	0.0233412	1.65628	1.65628	51.465	31.0726	1.92231e-13	2.27239e-12	0.540559	-1.84994	18.4204	34.0766	9.4276e-06	0.000374888	0.342161	-2.9226	11.8636	34.6727
S100A16	1.59987e+06	8.35344e-29	8.28235e-27	0.466144	-2.14526	245.503	526.668	9.39856e-24	4.91136e-22	0.548517	-1.8231	286.826	522.911	7.40744e-62	1.99821e-59	0.104582	-9.56183	56.8736	543.816	3.07232e-26	1.36491e-24	2.95856	2.95856	1279.95	432.627	6.81233e-15	5.13807e-13	0.549294	-1.82052	287.213	522.876	4.15002e-102	9.27343e-100	5.35698	5.35698	1977.75	369.191	2.83929e-63	2.00512e-61	0.461067	-2.16888	242.937	526.901	6.29896e-08	4.45886e-06	0.278548	-3.59004	149.143	535.428
MMP9	151309	8.7608e-29	8.65758e-27	1.66063	1.66063	77.1403	46.4525	0.741519	0.999887	1.38234	1.38234	65.6565	47.4965	0.00212471	0.0216101	0.256106	-3.90463	13.3812	52.2488	0.382309	0.897912	0.710244	-1.40797	35.6702	50.2225	0.000382835	0.00416088	0.132543	-7.5447	7.00209	52.8287	0.0767818	0.339444	1.55021	1.55021	72.6447	46.8612	0.000389563	0.00172351	0.126481	-7.90634	6.68546	52.8575	0.000578958	0.00893173	0.0440642	-22.6942	2.3465	53.252
RETN	12247.7	9.6352e-29	9.49036e-27	0.995641	-1.00438	3.47292	3.48813	9.5906e-34	7.88932e-32	0.304298	-3.28625	1.12635	3.70145	6.76393e-19	9.87962e-17	0.550918	-1.81515	1.99566	3.62242	4.64625e-26	2.03992e-24	0.223657	-4.47112	0.833805	3.72805	4.77567e-15	3.65723e-13	0.324258	-3.08396	1.19811	3.69493	0.0639945	0.296119	20.0276	20.0276	27.0083	1.34855	8.3001e-05	0.000416368	0.257522	-3.88316	0.957167	3.71683	2.96409e-12	4.30843e-10	0.324595	-3.08076	1.19932	3.69482
AC124067.2	9781.07	9.88162e-29	9.70116e-27	5.8011	5.8011	9.41531	1.62302	0.417413	0.999887	0.461296	-2.16781	1.09751	2.37919	0.000224369	0.0034242	0.632129	-1.58196	1.48186	2.34424	0.487846	0.99986	0.461804	-2.16542	1.09867	2.37908	9.21233e-06	0.000167483	0.380115	-2.63078	0.910816	2.39616	0.510544	0.999902	0.461804	-2.16542	1.09867	2.37908	0.817318	0.915304	1.52702	1.52702	3.32398	2.17678	0.00273898	0.0319865	0.67961	-1.47143	1.5867	2.33471
KIF14	20779.2	1.11426e-28	1.09034e-26	0.262368	-3.81144	2.26952	8.65014	0.0461842	0.254817	0.478213	-2.09112	4.05882	8.48747	4.72839e-06	0.000126866	0.71566	-1.39731	5.95104	8.31545	0.00300674	0.0183812	0.361901	-2.76319	3.10307	8.57436	1.34987e-14	9.85831e-13	0.296434	-3.37343	2.55646	8.62405	0.0478234	0.237475	0.535518	-1.86735	4.52261	8.44531	0.000714473	0.00297255	1.19766	1.19766	9.56553	7.98686	4.34853e-13	6.92595e-11	0.240676	-4.15496	2.0859	8.66683
LINP1	35472.8	1.12757e-28	1.09977e-26	4.56725	4.56725	30.6093	6.70191	0.930811	0.999887	0.16747	-5.97123	1.56456	9.34234	9.1808e-13	9.04278e-11	0.493638	-2.02577	4.48087	9.07722	0.886192	0.99986	0.168094	-5.94903	1.57031	9.34182	1.17898e-06	2.70764e-05	0.923833	-1.08245	8.08329	8.74973	0.0394052	0.203503	1.27549	1.27549	10.8405	8.49908	0.353698	0.647516	1.01618	1.01618	8.82295	8.68249	0.113725	0.434899	1.82069	1.82069	14.8161	8.13765
AURKA	62922.8	1.55205e-28	1.50886e-26	0.196071	-5.1002	4.82786	24.6231	0.922615	0.999887	1.05227	1.05227	24.0693	22.8738	0.875453	0.953601	0.799542	-1.25072	18.6803	23.3637	5.7346e-07	6.67618e-06	0.11635	-8.59477	2.88543	24.7996	1.11996e-06	2.58358e-05	0.40219	-2.48639	9.72413	24.1779	0.283089	0.839413	0.611788	-1.63455	14.5248	23.7415	0.00194059	0.00747743	2.01956	2.01956	42.763	21.1744	5.36544e-07	3.06598e-05	0.313643	-3.18834	7.6426	24.3672
ACOT9	316725	2.32499e-28	2.25298e-26	0.802798	-1.24564	74.2031	92.4305	0.0381442	0.226669	1.48275	1.48275	129.586	87.3957	4.73878e-14	5.06762e-12	0.226154	-4.42177	21.9772	97.1783	0.746328	0.99986	2.98829	2.98829	233.055	77.9894	0.0172843	0.0832867	0.373164	-2.67978	35.7948	95.9222	0.000140699	0.00155746	1.85056	1.85056	157.102	84.8943	2.41926e-17	3.58259e-16	0.92221	-1.08435	84.3866	91.5048	0.0145771	0.11538	0.312204	-3.20304	30.1087	96.4391
HAS2	173132	2.64888e-28	2.55856e-26	2.37621	2.37621	96.9501	40.8002	2.52826e-60	4.53316e-58	3.62885	3.62885	135.38	37.3066	0.00304892	0.0286547	0.416732	-2.39962	19.921	47.8029	1.45887e-19	4.69203e-18	0.0194057	-51.5313	0.961095	49.5265	1.59115e-14	1.14529e-12	0.0544806	-18.3552	2.68967	49.3694	3.03467e-14	1.06402e-12	0.0867121	-11.5324	4.26848	49.2258	1.46742e-06	9.37062e-06	1.19401	1.19401	53.4387	44.7558	2.34974e-11	3.03268e-09	0.0507268	-19.7135	2.5052	49.3861
ARRDC3	110144	2.8225e-28	2.7175e-26	0.382744	-2.61271	13.9842	36.5367	0.450001	0.999887	0.967716	-1.03336	33.6289	34.7508	0.452332	0.734141	0.93238	-1.07252	32.4969	34.8537	0.0525824	0.214331	0.629046	-1.58971	22.4965	35.7629	0.000872836	0.00827591	1.05477	1.05477	36.3894	34.4999	0.461173	0.999902	0.845505	-1.18272	29.6852	35.1094	0.920868	0.961354	3.58661	3.58661	102.26	28.5116	0.936864	0.98423	0.704097	-1.42026	25.0191	35.5336
LBR	227449	4.80195e-28	4.60849e-26	0.271311	-3.6858	20.0501	73.9006	0.99807	0.999887	1.53357	1.53357	101.918	66.458	1.19051e-06	3.67879e-05	0.364293	-2.74504	26.7012	73.2959	0.0500325	0.205956	1.93427	1.93427	124.565	64.3992	3.04134e-06	6.33729e-05	0.838314	-1.19287	58.9846	70.3611	0.0144592	0.0893001	1.84105	1.84105	119.423	64.8667	4.11556e-12	4.45364e-11	1.02787	1.02787	71.1824	69.2522	0.000326705	0.0068553	0.668587	-1.49569	47.7267	71.3845
GJA8	11062.9	5.50108e-28	5.26258e-26	6.32665	6.32665	11.1078	1.75572	0.494033	0.999887	0.414338	-2.41349	1.10427	2.66514	1.85456e-05	0.000426178	0.469075	-2.13185	1.24418	2.65242	0.55482	0.99986	0.41482	-2.41069	1.1055	2.66502	3.88853e-06	7.83542e-05	0.337366	-2.96414	0.90523	2.68323	0.344591	0.940659	0.518915	-1.9271	1.37042	2.64094	0.937418	0.970912	1.45783	1.45783	3.55988	2.4419	4.21809e-05	0.00129807	0.33711	-2.96639	0.904564	2.68329
ARMCX3	362198	5.83805e-28	5.56715e-26	0.523963	-1.90853	60.3731	115.224	0.0776468	0.380709	1.4982	1.4982	159.172	106.242	7.10952e-10	4.44426e-08	0.187042	-5.34638	22.2008	118.694	0.101861	0.361652	2.02449	2.02449	206.395	101.949	0.000701256	0.00688496	0.250421	-3.99328	29.5561	118.026	0.241091	0.762349	1.16428	1.16428	127.091	109.159	1.1108e-10	1.06879e-09	2.54343	2.54343	249.365	98.0429	2.70439e-10	2.91286e-08	0.172885	-5.78418	20.5465	118.845
CCN2	994385	6.08984e-28	5.78883e-26	1.36179	1.36179	369.224	271.13	1.01318e-28	6.69707e-27	2.11852	2.11852	541.262	255.491	7.84842e-09	3.99669e-07	0.141389	-7.07267	42.5341	300.83	5.44542e-43	4.47946e-41	0.062252	-16.0637	18.8612	302.982	9.89537e-09	3.33668e-07	0.163705	-6.10854	49.1489	300.228	0.223062	0.724813	1.15591	1.15591	318.712	275.723	3.57377e-11	3.57891e-10	0.644781	-1.55091	185.584	287.825	0.347633	0.740147	0.316571	-3.15885	93.7597	296.173
KIFC1	38187.7	6.33122e-28	5.99923e-26	0.0938805	-10.6518	1.40997	15.0188	0.00136373	0.0128895	1.40276	1.40276	18.8445	13.4338	1.28211e-10	8.99067e-09	0.295873	-3.37983	4.36419	14.7502	1.41854e-09	2.22035e-08	0.195323	-5.11971	2.90694	14.8827	1.10088e-15	8.93327e-14	0.10396	-9.61906	1.55994	15.0052	0.0658954	0.302717	0.709001	-1.41044	10.0889	14.2298	0.142854	0.324715	2.4037	2.4037	29.8795	12.4306	3.62366e-09	3.27805e-07	0.232488	-4.30129	3.44861	14.8335
TEX41	15432.9	6.39111e-28	6.03688e-26	0.165332	-6.04845	0.925294	5.5966	0.0931348	0.437449	0.215289	-4.64492	1.19952	5.57167	9.83908e-05	0.00170988	2.03829	2.03829	9.76877	4.79264	0.184773	0.564845	0.215706	-4.63594	1.2018	5.57146	0.0164827	0.0801856	2.36057	2.36057	11.0405	4.67703	0.208437	0.694551	0.215706	-4.63594	1.2018	5.57146	0.0122218	0.0390311	0.737761	-1.35545	3.92759	5.32366	0.0442962	0.241244	1.97298	1.97298	9.50339	4.81677
AP1S2	649251	6.81537e-28	6.41737e-26	0.497756	-2.00902	97.9335	196.75	0.318928	0.923457	1.33688	1.33688	245.141	183.368	0.846998	0.936293	0.290244	-3.44538	58.1552	200.366	6.36279e-09	9.26208e-08	4.96182	4.96182	703.213	141.725	7.31768e-20	7.79763e-18	0.138578	-7.21614	28.1445	203.095	1.73283e-13	5.73329e-12	2.39326	2.39326	404.233	168.905	2.07341e-29	5.31542e-28	0.87974	-1.1367	167.524	190.424	0.0126116	0.103659	0.21588	-4.6322	43.542	201.695
SLC66A1L	15963.2	6.95008e-28	6.5237e-26	4.7762	4.7762	13.8351	2.89667	0.333785	0.942792	0.626146	-1.59707	2.46117	3.93066	4.40881e-07	1.53861e-05	0.517676	-1.93171	2.05397	3.96768	0.842066	0.99986	0.291872	-3.42616	1.18121	4.04702	0.00392865	0.0255841	1.03943	1.03943	3.94539	3.79573	0.214671	0.708074	0.812408	-1.23091	3.14295	3.86868	0.154707	0.345905	0.497384	-2.01052	1.97695	3.97468	1.23716e-07	8.23204e-06	0.338761	-2.95193	1.36531	4.03029
NCAPD2	28821.1	1.03949e-27	9.7267e-26	0.397059	-2.51852	4.30334	10.838	0.374336	0.985694	0.907473	-1.10196	9.41364	10.3735	3.32017e-08	1.50175e-06	0.536387	-1.86433	5.74317	10.7071	0.000159042	0.00127065	0.116013	-8.61971	1.28915	11.1121	5.54415e-14	3.75585e-12	0.530441	-1.88522	5.68244	10.7127	0.0622945	0.291177	0.582956	-1.7154	6.2167	10.6641	0.000149453	0.000718888	1.04963	1.04963	10.7599	10.2511	0.643558	0.846595	0.989145	-1.01097	10.191	10.3028
IDH3B	422611	1.0535e-27	9.82713e-26	0.188931	-5.29295	26.5707	140.637	0.00388229	0.033204	1.25807	1.25807	161.5	128.371	2.05692e-05	0.000463737	0.427996	-2.33647	58.9329	137.695	0.297113	0.777734	3.01498	3.01498	338.517	112.278	3.14109e-06	6.4908e-05	0.43657	-2.29058	60.0685	137.592	4.12269e-13	1.32453e-11	2.82106	2.82106	321.188	113.854	6.20845e-34	1.89887e-32	0.613524	-1.62993	83.1296	135.495	0.145434	0.497995	0.33724	-2.96524	46.8081	138.797
KIF2C	22267.7	1.09008e-27	1.01367e-25	0.135236	-7.39447	1.28895	9.53108	0.497077	0.999887	1.00609	1.00609	8.89355	8.83975	1.82673e-09	1.05799e-07	0.30593	-3.26872	2.87182	9.38718	9.27728e-06	9.11383e-05	0.214079	-4.67118	2.02606	9.46407	2.4714e-15	1.9372e-13	0.210638	-4.74747	1.99411	9.46698	0.00133526	0.0118378	0.262933	-3.80325	2.47762	9.42302	0.00773866	0.0260124	1.22412	1.22412	10.6279	8.68209	4.09014e-11	5.03997e-09	0.177935	-5.62002	1.68944	9.49467
SRSF6	410912	1.28514e-27	1.19136e-25	0.245048	-4.08083	32.3085	131.845	0.576387	0.999887	1.8614	1.8614	214.574	115.276	7.63713e-10	4.75423e-08	0.41373	-2.41704	53.7422	129.897	0.00307907	0.0187811	1.90591	1.90591	218.948	114.878	0.63135	0.797256	0.304551	-3.28353	39.9423	131.152	0.398835	0.999902	1.88493	1.88493	216.89	115.065	0.000163824	0.000782271	2.53228	2.53228	277.439	109.561	0.736941	0.88022	0.258718	-3.86521	34.0694	131.685
FRG1CP	165297	1.28912e-27	1.19136e-25	0.282526	-3.53949	15.3682	54.3956	0.107639	0.485009	1.12753	1.12753	57.0592	50.6055	2.48626e-13	2.53218e-11	0.818282	-1.22207	42.4931	51.9297	0.624434	0.99986	3.62016	3.62016	151.966	41.9777	0.110367	0.320731	0.659279	-1.51681	34.7031	52.6379	0.650713	0.999902	1.10675	1.10675	56.1039	50.6924	2.25997e-16	3.18149e-15	0.432567	-2.31178	23.221	53.6817	0.00463826	0.0482905	0.398152	-2.5116	21.438	53.8438
CENPA	30481.1	1.33376e-27	1.22882e-25	0.140356	-7.12473	1.98385	14.1344	0.0816055	0.395518	0.760986	-1.31408	10.1885	13.3885	2.33531e-09	1.3144e-07	0.295055	-3.38919	4.11331	13.9408	3.98033e-09	5.91186e-08	0.140117	-7.13687	1.98052	14.1347	1.27093e-18	1.23157e-16	0.0659634	-15.1599	0.938622	14.2294	0.149565	0.551939	0.70194	-1.42462	9.44537	13.4561	1.96429e-06	1.23903e-05	0.3794	-2.63574	5.24995	13.8375	1.59149e-11	2.11796e-09	0.148693	-6.72528	2.10011	14.1238
G6PD	374554	1.36395e-27	1.25278e-25	0.612762	-1.63196	77.711	126.821	0.965572	0.999887	1.27317	1.27317	152.776	119.997	1.96565e-07	7.45033e-06	0.226916	-4.40692	29.7667	131.179	2.94714e-05	0.00026725	1.21578	1.21578	146.575	120.561	1.95025e-24	2.59539e-22	0.161099	-6.20736	21.2575	131.953	0.133615	0.509077	1.35798	1.35798	161.835	119.173	3.77882e-29	9.58891e-28	0.272104	-3.67506	35.5514	130.654	0.193929	0.574185	0.266867	-3.74718	34.8833	130.714
FRMD4B	102370	1.5041e-27	1.37729e-25	1.25248	1.25248	35.3021	28.1859	0.00560281	0.045725	0.193518	-5.16748	5.97049	30.8524	1.0428e-08	5.1782e-07	0.320814	-3.11707	9.78659	30.5055	1.64681e-09	2.56291e-08	5.13653	5.13653	109.93	21.4016	0.000171033	0.00210491	0.446608	-2.2391	13.4743	30.1702	0.0126896	0.0797743	1.26968	1.26968	35.7369	28.1464	0.0100768	0.0328884	2.96254	2.96254	73.275	24.7338	4.38272e-10	4.60462e-08	0.23676	-4.22368	7.27651	30.7337
SOX12	42829.8	1.59237e-27	1.45367e-25	0.21211	-4.71452	3.13255	14.7685	0.172845	0.66006	0.65651	-1.52321	9.32601	14.2054	1.76039e-08	8.3536e-07	1.46278	1.46278	19.4351	13.2864	0.0261936	0.120645	0.978003	-1.02249	13.5201	13.8242	0.212395	0.486114	0.903665	-1.1066	12.5704	13.9105	0.195274	0.665575	0.717149	-1.39441	10.1347	14.1319	0.154626	0.345804	2.50322	2.50322	30.6962	12.2627	0.0366921	0.214459	1.03232	1.03232	14.2066	13.7618
MNDA	7895.11	1.61833e-27	1.47287e-25	1.39283	1.39283	2.98641	2.14413	1.90193e-34	1.58193e-32	0.3686	-2.71297	0.861531	2.3373	1.68237e-14	1.85203e-12	0.503158	-1.98745	1.16228	2.30996	3.82459e-24	1.55176e-22	0.367773	-2.71906	0.859661	2.33747	3.95438e-14	2.72825e-12	0.503144	-1.9875	1.16224	2.30997	0.419087	0.999902	11.1593	11.1593	13.3814	1.19913	0.000168548	0.000803379	0.413255	-2.41982	0.962122	2.32816	1.60532e-11	2.12691e-09	0.503599	-1.98571	1.16325	2.30987
HOXA10	227586	2.94333e-27	2.67067e-25	0.248442	-4.02508	19.3271	77.793	0.00458979	0.0384856	0.855207	-1.16931	63.1241	73.8115	7.89111e-07	2.59938e-05	0.711322	-1.40583	53.1488	74.7183	4.82758e-11	8.59406e-10	0.068637	-14.5694	5.42622	79.0568	0.000947428	0.00884344	0.390425	-2.56131	29.9938	76.8234	4.21549e-14	1.45924e-12	3.72321	3.72321	221.283	59.4334	4.00118e-06	2.43808e-05	2.78741	2.78741	176.91	63.4674	0.00204293	0.0250749	0.654504	-1.52787	49.1419	75.0826
CDCA5	22593.8	3.84614e-27	3.4793e-25	0.200786	-4.98044	1.75579	8.74462	0.768957	0.999887	1.0913	1.0913	8.84018	8.10058	0.000724906	0.00916246	0.878733	-1.138	7.24563	8.24554	4.22709e-05	0.000373809	0.315353	-3.17105	2.72972	8.65608	1.38906e-16	1.19863e-14	0.190375	-5.25279	1.6663	8.75275	0.120186	0.47335	1.48668	1.48668	11.6616	7.84409	2.61903e-07	1.82249e-06	0.730861	-1.36825	6.10231	8.34948	1.26598e-11	1.70753e-09	0.225436	-4.43584	1.96702	8.72541
MYL6B	216877	4.27688e-27	3.85731e-25	0.291215	-3.43389	20.8599	71.6306	0.678745	0.999887	1.44393	1.44393	93.8484	64.9953	0.00608544	0.0437179	0.654522	-1.52783	45.4223	69.3976	4.41714e-07	5.20513e-06	1.23206	1.23206	81.4649	66.121	0.00630227	0.037659	0.413579	-2.41792	29.3073	70.8626	5.28242e-05	0.00063856	2.54402	2.54402	151.919	59.7161	1.35032e-14	1.70746e-13	0.804766	-1.2426	55.138	68.5144	3.31589e-05	0.00106991	0.631382	-1.58383	43.9036	69.5357
GTSE1	46229.4	4.3341e-27	3.89718e-25	0.248316	-4.02712	4.50383	18.1375	0.0224208	0.148528	1.23883	1.23883	20.6507	16.6696	2.21522e-09	1.25388e-07	0.374571	-2.66972	6.71836	17.9361	2.83247e-07	3.41848e-06	0.240224	-4.16279	4.36019	18.1505	3.06538e-23	3.90582e-21	0.0988133	-10.1201	1.81636	18.3818	0.00100279	0.00922204	0.481699	-2.07599	8.5592	17.7688	0.00964119	0.0316403	1.52234	1.52234	24.8022	16.2922	3.01864e-15	5.51141e-13	0.177002	-5.64965	3.23085	18.2532
CHD6	103281	5.28555e-27	4.73848e-25	0.393343	-2.54231	13.2782	33.7573	0.152899	0.610379	0.925881	-1.08005	29.8596	32.2499	7.19636e-06	0.000182766	0.845962	-1.18209	27.4662	32.4675	0.225503	0.648816	1.65322	1.65322	50.2514	30.3961	0.707003	0.830579	0.707483	-1.41346	23.2419	32.8515	0.378619	0.987876	0.896194	-1.11583	28.9743	32.3304	0.00060176	0.00253817	2.58292	2.58292	73.1368	28.3156	0.027018	0.177024	0.740041	-1.35128	24.244	32.7604
BRD3	168582	5.42682e-27	4.85061e-25	0.302022	-3.31101	16.5911	54.9334	0.548016	0.999887	1.76731	1.76731	85.942	48.6288	0.000531561	0.00708345	0.647372	-1.54471	34.5079	53.3046	0.000230528	0.00177859	1.42107	1.42107	71.0312	49.9843	0.00132174	0.0115926	0.433745	-2.3055	23.5526	54.3005	0.262293	0.799152	1.75058	1.75058	85.2403	48.6926	2.82558e-08	2.17777e-07	1.10604	1.10604	56.7232	51.285	1.06761e-05	0.000414086	0.683129	-1.46385	36.3025	53.1415
PNPLA4	26659.5	1.20026e-26	1.06962e-24	4.55502	4.55502	23.0293	5.0558	0.592134	0.999887	0.224567	-4.45301	1.57339	7.00633	9.08739e-11	6.44796e-09	0.846729	-1.18101	5.62091	6.63837	0.606773	0.99986	0.225416	-4.43625	1.57922	7.0058	2.7812e-06	5.82359e-05	1.1252	1.1252	7.29794	6.48592	0.625435	0.999902	0.225416	-4.43625	1.57922	7.0058	0.265935	0.527974	0.981509	-1.01884	6.44233	6.5637	0.00880722	0.0789564	1.29905	1.29905	8.30645	6.39423
TACC3	39292.6	1.25953e-26	1.11911e-24	0.30619	-3.26594	4.82847	15.7695	0.194885	0.710455	1.1626	1.1626	17.0427	14.6591	1.63287e-13	1.68596e-11	0.353011	-2.83277	5.54386	15.7045	6.84502e-07	7.89828e-06	0.383008	-2.61091	5.99909	15.6631	3.28232e-16	2.73768e-14	0.289256	-3.45714	4.56827	15.7932	0.00286734	0.0220315	0.473169	-2.11341	7.35305	15.54	1.41647e-08	1.12264e-07	0.288106	-3.47095	4.55057	15.7948	3.87646e-12	5.50108e-10	0.317455	-3.15005	5.00113	15.7538
AC011632.1	15715	1.38896e-26	1.23046e-24	0.263158	-3.8	1.40785	5.34983	0.319285	0.923734	0.257817	-3.87872	1.37993	5.35237	3.38935e-06	9.44948e-05	2.55117	2.55117	11.3439	4.44655	0.346898	0.853576	0.229709	-4.35334	1.23256	5.36577	0.000464885	0.00489868	2.94346	2.94346	12.72	4.32145	0.372309	0.979705	0.229709	-4.35334	1.23256	5.36577	0.20427	0.431253	1.18001	1.18001	5.83767	4.94712	0.837301	0.937283	1.60431	1.60431	7.66954	4.78059
CKAP2L	30194	1.61361e-26	1.42526e-24	0.210132	-4.75892	2.54092	12.092	0.128201	0.546856	1.0492	1.0492	11.8035	11.25	8.21903e-10	5.06493e-08	0.480518	-2.08109	5.67358	11.8072	5.91074e-08	7.74214e-07	0.1415	-7.06713	1.72156	12.1665	9.46165e-19	9.25851e-17	0.104444	-9.57451	1.27496	12.2071	0.00114149	0.0103169	0.331063	-3.02057	3.96049	11.963	0.0168477	0.0518629	2.02833	2.02833	21.1037	10.4045	6.98153e-11	8.3955e-09	0.290456	-3.44287	3.48721	12.006
SEZ6L2	31374.8	1.65475e-26	1.45628e-24	2.65791	2.65791	18.8194	7.08054	0.00822491	0.0637594	1.77121	1.77121	13.4119	7.57214	1.08742e-06	3.39174e-05	0.337209	-2.96552	2.87636	8.52991	0.0638975	0.250004	0.134178	-7.45279	1.1654	8.68545	6.47362e-06	0.000122839	0.378718	-2.64049	3.21865	8.49879	0.489253	0.999902	0.428614	-2.3331	3.6268	8.46169	0.302737	0.581387	1.47777	1.47777	11.453	7.75021	5.07175e-07	2.91484e-05	0.209197	-4.78019	1.80481	8.62732
CPT1C	39532.3	1.65845e-26	1.45628e-24	0.169543	-5.8982	2.67117	15.7551	0.017529	0.121312	0.522317	-1.91454	7.97721	15.2727	8.02363e-07	2.63145e-05	1.32947	1.32947	18.9754	14.2729	0.266435	0.723549	1.34708	1.34708	19.1993	14.2525	0.0890077	0.278113	1.03321	1.03321	15.11	14.6243	0.00860743	0.0575938	0.236949	-4.22031	3.71076	15.6606	0.0387478	0.108008	1.4137	1.4137	20.0407	14.176	0.00903469	0.0805376	0.534492	-1.87094	8.15453	15.2566
ZNF483	49877.1	2.2096e-26	1.93456e-24	0.362295	-2.76018	6.10291	16.8451	0.218074	0.760163	0.691137	-1.44689	11.3148	16.3713	0.0425922	0.19337	1.21054	1.21054	18.9751	15.6749	0.0395872	0.170041	0.633188	-1.57931	10.4178	16.4529	0.999459	0.999592	1.09449	1.09449	17.3206	15.8254	0.229144	0.738565	0.517673	-1.93172	8.60263	16.6179	0.0126246	0.0401719	2.40108	2.40108	34.2932	14.2824	0.0181572	0.134942	1.28775	1.28775	20.0586	15.5764
VAPB	136329	2.51697e-26	2.19725e-24	0.342328	-2.92118	14.6627	42.8324	0.13471	0.563435	2.00476	2.00476	74.8918	37.357	0.000255306	0.0038319	0.712564	-1.40338	29.556	41.4785	0.000741529	0.00519261	0.894566	-1.11786	36.5374	40.8438	0.0148992	0.0741104	0.785785	-1.27261	32.3907	41.2208	0.669776	0.999902	1.39477	1.39477	54.6689	39.1955	7.59209e-07	5.015e-06	2.45798	2.45798	88.7306	36.099	4.53346e-05	0.00138082	0.731419	-1.3672	30.2894	41.4118
SNHG3	336691	1.0562e-25	9.19358e-24	0.224942	-4.44559	24.3086	108.066	0.306301	0.906256	1.98781	1.98781	185.658	93.3982	4.40993e-21	7.21566e-19	0.5974	-1.67392	62.4855	104.596	0.000210772	0.00163798	1.6518	1.6518	158.373	95.8787	7.60569e-05	0.00105045	0.486592	-2.05511	51.3864	105.605	0.036389	0.191023	2.2887	2.2887	208.92	91.2834	1.80666e-11	1.85517e-10	1.45121	1.45121	141.381	97.4233	0.26932	0.672099	0.316409	-3.16046	33.9168	107.193
DDX27	400318	1.35009e-25	1.17176e-23	0.19458	-5.13926	26.2847	135.084	0.0217636	0.145041	2.11265	2.11265	243.64	115.325	6.88097e-06	0.00017595	0.396994	-2.51893	52.6752	132.685	1.49073e-14	3.47368e-13	1.10458	1.10458	137.994	124.929	0.0168777	0.0817441	0.388221	-2.57586	51.5508	132.787	0.000592108	0.0057377	2.26605	2.26605	258.309	113.991	5.95088e-22	1.11089e-20	0.931699	-1.07331	118.083	126.739	0.198957	0.582836	0.299763	-3.33597	40.1164	133.827
EDEM2	92169	1.36246e-25	1.17908e-23	0.322663	-3.09921	10.3751	32.1545	0.0119701	0.0879341	0.810415	-1.23394	24.9823	30.8266	0.452647	0.734192	0.783173	-1.27686	24.1984	30.8979	0.000168391	0.00133744	0.718277	-1.39222	22.3161	31.069	3.07219e-06	6.38824e-05	1.12639	1.12639	33.8181	30.0233	0.0114603	0.0733242	2.4083	2.4083	65.3925	27.1529	1.8872e-09	1.62942e-08	0.658211	-1.51927	20.5553	31.2291	0.0179774	0.134157	0.781632	-1.27937	24.1539	30.9019
FTX	213716	1.48306e-25	1.27975e-23	0.628514	-1.59105	39.5078	62.8591	0.651918	0.999887	1.16189	1.16189	69.8321	60.1023	6.22018e-05	0.00115469	0.281014	-3.55854	18.2084	64.7954	0.110337	0.384271	4.98539	4.98539	227.965	45.7266	6.00744e-20	6.44734e-18	0.246595	-4.05523	16.0271	64.9937	0.174787	0.615749	1.51642	1.51642	88.5588	58.3999	7.00405e-08	5.18858e-07	1.62684	1.62684	94.1762	57.8892	0.0127657	0.104667	0.291156	-3.43458	18.8486	64.7372
CLU	1.84795e+06	1.51646e-25	1.30481e-23	0.0858504	-11.6482	94.4498	1100.17	2.97998e-25	1.66163e-23	0.229776	-4.35206	249.553	1086.07	4.23557e-40	1.03956e-37	0.0325714	-30.7018	36.007	1105.48	8.83718e-12	1.66423e-10	0.463997	-2.15519	493.636	1063.88	0.0491444	0.184241	0.0535143	-18.6866	59.047	1103.39	1.23816e-18	5.96047e-17	1.33276	1.33276	1318.01	988.935	7.42367e-18	1.13585e-16	0.743634	-1.34475	772.298	1038.54	4.6477e-12	6.53362e-10	0.0282675	-35.3763	31.2614	1105.91
NDC80	23505.8	1.62651e-25	1.39549e-23	0.208088	-4.80566	2.07929	9.99238	0.4622	0.999887	0.90936	-1.09967	8.55162	9.40399	5.3424e-11	3.91119e-09	0.280301	-3.56759	2.78294	9.92841	3.62806e-07	4.32464e-06	0.294249	-3.39848	2.91782	9.91615	9.32915e-19	9.15878e-17	0.0918749	-10.8844	0.927667	10.0971	0.128469	0.496035	0.6686	-1.49566	6.41724	9.59802	2.91615e-05	0.00015685	0.630026	-1.58724	6.06706	9.62986	2.58216e-11	3.29011e-09	0.243195	-4.11192	2.42251	9.96118
PHF20	288041	1.71764e-25	1.46946e-23	0.242301	-4.12711	23.3146	96.2219	0.389489	0.999887	1.2832	1.2832	113.008	88.0679	0.00865201	0.0578404	0.485146	-2.06124	45.6946	94.1873	0.00405244	0.0239665	2.21279	2.21279	181.165	81.8718	0.0329846	0.136984	0.521163	-1.91879	48.9335	93.8929	0.0505438	0.247333	1.75111	1.75111	148.558	84.8361	1.08355e-20	1.91415e-19	1.17678	1.17678	104.542	88.8375	0.517063	0.821265	0.413294	-2.41959	39.1721	94.7803
PCNA	371907	1.73022e-25	1.47601e-23	0.22229	-4.49862	26.1416	117.601	1.71623e-15	5.79626e-14	3.11714	3.11714	291.409	93.4858	2.70155e-07	9.877e-06	0.651231	-1.53555	73.766	113.271	7.75545e-17	2.12462e-15	0.812396	-1.23093	90.7658	111.726	0.16255	0.412943	0.497504	-2.01003	57.1065	114.786	0.00394897	0.0292684	1.78545	1.78545	184.299	103.223	1.76583e-16	2.50233e-15	0.986851	-1.01332	108.652	110.1	0.0322047	0.198335	0.363741	-2.74921	42.2439	116.137
RPSAP52	246729	2.40308e-25	2.04419e-23	0.193365	-5.17158	14.5187	75.0844	1.84048e-19	7.69686e-18	2.77609	2.77609	169.363	61.0077	6.39856e-07	2.1503e-05	1.04641	1.04641	73.0056	69.7674	2.14793e-18	6.52287e-17	0.0726748	-13.7599	5.51622	75.9028	0.0140138	0.0705712	0.696529	-1.43569	50.0487	71.8544	0.0173208	0.103562	1.41406	1.41406	95.7338	67.7012	0.000670565	0.00280586	3.29081	3.29081	193.534	58.8104	8.89126e-05	0.00243356	0.894478	-1.11797	63.2026	70.6586
SH3KBP1	134317	2.77133e-25	2.35076e-23	0.979869	-1.02054	41.4773	42.3295	0.522353	0.999887	0.833371	-1.19995	35.7129	42.8535	1.60956e-15	1.98334e-13	0.367081	-2.72419	16.376	44.6114	0.228382	0.651872	1.55108	1.55108	62.6683	40.403	9.84533e-22	1.15156e-19	0.285814	-3.49878	12.8424	44.9327	0.0336947	0.179363	1.74262	1.74262	69.3487	39.7957	2.67041e-05	0.000144567	1.79638	1.79638	71.1877	39.6285	0.810636	0.922078	0.539158	-1.85475	23.6939	43.9462
SH2D3A	39658.7	2.9894e-25	2.52858e-23	0.242675	-4.12074	3.30327	13.6119	1.92572e-05	0.000252239	0.089119	-11.2209	1.22988	13.8004	6.52522e-15	7.51479e-13	0.272792	-3.6658	3.7033	13.5756	0.00055531	0.00397411	0.0893085	-11.1971	1.23247	13.8002	1.26177e-22	1.54209e-20	2.72698	2.72698	30.4016	11.1484	2.95541e-20	1.56904e-18	5.31362	5.31362	49.8459	9.38077	0.00177719	0.00690021	0.54768	-1.82588	7.25807	13.2524	1.11908e-07	7.47961e-06	2.12368	2.12368	24.7641	11.6609
DDRGK1	368437	4.00543e-25	3.37844e-23	0.185803	-5.38206	23.4957	126.455	0.000545056	0.00558925	1.29361	1.29361	148.843	115.06	0.0397512	0.184174	0.342674	-2.91823	42.7337	124.706	1.16096e-05	0.000112756	1.95423	1.95423	213.387	109.193	1.15743e-12	6.89005e-11	0.535719	-1.86665	65.6897	122.62	4.93832e-13	1.57307e-11	3.12613	3.12613	313.032	100.134	1.67829e-26	3.80994e-25	0.308533	-3.24115	38.5922	125.083	0.470436	0.803223	0.262731	-3.80618	32.9968	125.592
ZBTB20	97999.3	4.28036e-25	3.60019e-23	1.38997	1.38997	37.4247	26.9248	0.0178268	0.122964	0.268259	-3.72774	7.94183	29.6051	6.5701e-20	1.00372e-17	0.309295	-3.23316	9.12348	29.4977	0.187775	0.57101	2.78727	2.78727	67.441	24.1961	0.670076	0.812971	0.778651	-1.28427	22.0532	28.3223	9.17733e-09	1.95585e-07	3.08007	3.08007	72.9758	23.6929	0.000251098	0.00114596	0.95829	-1.04353	26.7332	27.8968	1.28513e-06	6.39213e-05	0.432117	-2.31419	12.6095	29.1808
VAMP8	276733	4.38667e-25	3.67928e-23	0.66266	-1.50907	56.1582	84.7467	1.98271e-23	1.01138e-21	0.0633147	-15.7941	5.6564	89.3378	1.45248e-89	4.14205e-87	0.0926798	-10.7898	8.25789	89.1013	2.93371e-12	5.77023e-11	0.346734	-2.88405	30.2028	87.1063	2.40867e-10	1.07326e-08	0.717172	-1.39436	60.4953	84.3525	1.29365e-168	3.28268e-166	21.1907	21.1907	650.632	30.7037	1.95295e-18	3.08913e-17	0.501934	-1.99229	43.1317	85.931	6.55035e-09	5.60392e-07	0.572795	-1.74583	48.9194	85.4048
WFDC2	268675	4.51443e-25	3.77586e-23	0.261381	-3.82583	23.0695	88.2601	1.73816e-11	4.33353e-10	0.0945939	-10.5715	8.47438	89.587	1.14018e-28	2.33839e-26	0.214313	-4.66608	18.9946	88.6306	3.39039e-08	4.54703e-07	0.142883	-6.99873	12.745	89.1987	2.62738e-38	5.10854e-36	1.21838	1.21838	99.1119	81.3472	1.03902e-75	2.08802e-73	20.6496	20.6496	648.484	31.4042	1.25198e-07	9.02242e-07	0.274661	-3.64085	24.2131	88.1562	1.00097e-05	0.000394371	0.616978	-1.6208	52.7877	85.5585
PSAP	1.1892e+06	7.07578e-25	5.90167e-23	0.299889	-3.33456	119.956	400	0.0698745	0.352225	1.3392	1.3392	490.561	366.309	7.45587e-09	3.81626e-07	0.837774	-1.19364	319.883	381.825	4.58227e-18	1.35714e-16	1.2719	1.2719	468.462	368.318	4.00427e-12	2.24532e-10	0.870528	-1.14873	331.472	380.771	3.86312e-09	8.58111e-08	1.72684	1.72684	613.289	355.152	3.18436e-66	2.37187e-64	0.862557	-1.15934	328.658	381.027	0.283107	0.686515	0.441428	-2.26537	174.387	395.052
SRGAP2C	78491.5	7.87688e-25	6.55159e-23	0.482385	-2.07303	11.9882	24.8519	0.00857398	0.0662189	0.528332	-1.89275	13.0777	24.7528	0.152518	0.437587	0.946249	-1.0568	22.603	23.8869	0.0742789	0.2815	4.74191	4.74191	85.9581	18.1273	0.799844	0.893713	0.916588	-1.091	21.9489	23.9463	0.299454	0.868821	0.677765	-1.47544	16.5619	24.4361	2.22674e-05	0.000121988	0.514374	-1.94411	12.7476	24.7828	0.000276001	0.00601915	0.605391	-1.65182	14.8856	24.5885
ESF1	838511	8.58118e-25	7.11762e-23	0.193767	-5.16084	53.8203	277.758	2.43388e-17	9.08339e-16	2.23002	2.23002	524.071	235.008	1.51918e-08	7.34876e-07	0.477778	-2.09302	129.423	270.885	6.46477e-09	9.39683e-08	1.92819	1.92819	463.719	240.494	0.000278607	0.00318288	0.401761	-2.48904	109.556	272.691	0.467071	0.999902	1.25061	1.25061	317.401	253.796	1.20692e-33	3.6652e-32	1.26321	1.26321	320.268	253.535	0.153911	0.511109	0.269904	-3.70502	74.4616	275.881
SRGAP2B	84932	8.70534e-25	7.20067e-23	0.46293	-2.16016	12.1793	26.3092	0.0150134	0.10729	0.46919	-2.13133	12.3373	26.2948	0.644433	0.826344	0.848486	-1.17857	21.5966	25.4531	0.0299933	0.135397	5.25453	5.25453	97.4905	18.5536	0.000532819	0.00547502	1.17815	1.17815	29.1757	24.7641	0.187558	0.646937	0.60337	-1.65736	15.6821	25.9908	1.55948e-05	8.72487e-05	1.17778	1.17778	29.1676	24.7648	0.0236753	0.162185	0.654381	-1.52816	16.9334	25.877
TP53I13	128206	8.91066e-25	7.35019e-23	0.356826	-2.80249	15.8549	44.4332	0.0168759	0.117656	1.07854	1.07854	45.0594	41.7782	0.00120728	0.0137923	0.510872	-1.95744	22.3959	43.8385	3.00713e-08	4.06145e-07	0.585019	-1.70935	25.4822	43.558	0.0569509	0.204201	0.835612	-1.19673	35.6269	42.6357	1.03343e-05	0.000143325	2.91987	2.91987	105.85	36.2518	4.17377e-14	5.12824e-13	0.419439	-2.38413	18.5348	44.1895	0.0385172	0.22052	0.69495	-1.43895	29.9861	43.1485
LINC00511	82167.9	9.26324e-25	7.62003e-23	0.228544	-4.37552	5.92314	25.9168	0.000951004	0.00930281	1.83773	1.83773	41.658	22.6682	1.15173e-13	1.20161e-11	0.251645	-3.97385	6.50845	25.8636	4.24593e-09	6.28764e-08	0.150222	-6.6568	3.92063	26.0989	1.4224e-31	2.37938e-29	2.10329	2.10329	46.7115	22.2088	8.68843e-06	0.000122312	2.72161	2.72161	57.7199	21.208	2.31755e-10	2.16722e-09	0.132869	-7.52621	3.47313	26.1395	8.74167e-09	7.21079e-07	1.69045	1.69045	38.7642	22.9313
B2M	8.64693e+06	9.40131e-25	7.71243e-23	1.03879	1.03879	2506.98	2413.36	0.00138412	0.0130535	0.791718	-1.26308	1950.74	2463.93	0.76377	0.882824	0.645886	-1.54826	1611.35	2494.78	2.32314e-158	4.86446e-156	5.6407	5.6407	9848.43	1745.96	0.10339	0.307428	0.741261	-1.34905	1834.26	2474.52	2.37002e-68	4.35372e-66	0.346235	-2.88821	886.593	2560.67	8.89204e-81	8.84566e-79	0.871314	-1.14769	2132.46	2447.41	0.008065	0.0736925	0.545145	-1.83438	1371.89	2516.55
CD24	628111	9.62314e-25	7.87283e-23	0.13711	-7.29342	29.4676	214.92	3.43368e-20	1.51421e-18	0.126014	-7.93565	27.1098	215.134	3.11702e-20	4.88654e-18	0.153903	-6.4976	33.027	214.596	1.33785e-15	3.36068e-14	0.149287	-6.6985	32.0497	214.685	1.30094e-15	1.04715e-13	0.33479	-2.98695	70.698	211.171	1.36311e-122	3.21382e-120	21.3161	21.3161	1578.84	74.0678	1.4827e-07	1.05958e-06	1.84972	1.84972	344.557	186.275	2.59794e-21	6.64872e-19	0.376448	-2.65641	79.204	210.398
CCNA2	40504.7	1.01427e-24	8.27529e-23	0.139743	-7.156	2.19701	15.7218	0.000991534	0.00966455	1.80865	1.80865	24.7303	13.6733	1.17142e-07	4.65816e-06	0.323723	-3.08906	5.00682	15.4664	2.97064e-10	4.97205e-09	0.108892	-9.18345	1.71673	15.7655	1.49674e-15	1.20152e-13	0.127476	-7.8446	2.00637	15.7391	0.000122134	0.00137072	0.412928	-2.42173	6.33658	15.3455	0.0226873	0.0676687	1.96814	1.96814	26.5801	13.5052	2.94375e-13	4.81665e-11	0.200308	-4.99231	3.13217	15.6368
EFNA5	73998.1	1.02078e-24	8.30573e-23	0.568191	-1.75997	13.3016	23.4104	0.029286	0.183954	0.595487	-1.6793	13.9078	23.3553	0.000188024	0.00295693	0.820531	-1.21872	18.7989	22.9107	0.00221116	0.0139504	0.0785094	-12.7373	1.91918	24.4452	2.7624e-11	1.40432e-09	1.80615	1.80615	38.1952	21.1474	1.67817e-05	0.000223729	2.62005	2.62005	52.0961	19.8837	0.0111631	0.0360775	1.55816	1.55816	33.6017	21.565	1.51813e-05	0.000558445	1.78007	1.78007	37.7206	21.1905
PDRG1	198965	1.11934e-24	9.08307e-23	0.291073	-3.43556	18.8217	64.6632	0.185175	0.689124	1.59436	1.59436	92.4278	57.9717	2.91382e-22	4.98564e-20	0.933142	-1.07165	57.0933	61.184	0.000411022	0.0030187	1.35119	1.35119	79.873	59.1131	0.0913399	0.282871	0.614877	-1.62634	38.6515	62.8605	0.993451	0.999902	1.36661	1.36661	80.6839	59.0394	2.90774e-08	2.23764e-07	2.17214	2.17214	120.399	55.4289	0.0306085	0.192787	0.371013	-2.69532	23.8222	64.2086
RAB3IP	128745	1.24131e-24	1.00455e-22	0.386937	-2.5844	16.6842	43.1187	3.32207e-08	6.24829e-07	0.186067	-5.37441	8.16702	43.8929	1.16537e-16	1.49762e-14	0.35804	-2.79298	15.4775	43.2284	0.000171287	0.0013581	1.06103	1.06103	43.1933	40.7087	1.75744e-29	2.7991e-27	1.21434	1.21434	48.8139	40.1978	4.56062e-23	2.71488e-21	7.99636	7.99636	206.678	25.8465	4.2672e-10	3.8967e-09	0.39451	-2.53479	16.9994	43.09	0.392411	0.774029	0.611519	-1.63527	25.8579	42.2847
HOXB8	41689.3	1.47497e-24	1.19043e-22	0.381657	-2.62015	5.24734	13.7488	0.000411051	0.00430503	0.100013	-9.99866	1.40996	14.0977	6.0767e-05	0.00114275	1.76478	1.76478	21.6346	12.2591	0.239805	0.674916	2.37176	2.37176	27.7558	11.7026	0.358414	0.639761	1.37727	1.37727	17.4127	12.6429	0.039604	0.204389	1.53547	1.53547	19.1678	12.4833	9.74636e-05	0.000483091	0.428137	-2.3357	5.86243	13.6929	0.00335675	0.0375041	0.868592	-1.15129	11.4522	13.1847
ARPC5L	906329	1.50901e-24	1.21463e-22	0.191075	-5.23354	56.5367	295.887	0.000701503	0.00706054	1.74246	1.74246	452.802	259.863	0.0013344	0.014976	0.399973	-2.50017	116.178	290.465	0.428494	0.953427	2.84692	2.84692	680.802	239.136	0.00878018	0.0489308	0.389225	-2.56921	113.163	290.739	0.0792188	0.347298	1.51771	1.51771	401.477	264.529	9.2956e-32	2.61105e-30	1.57787	1.57787	415.397	263.264	0.185907	0.563537	0.323266	-3.09343	94.5335	292.433
TDRKH	24873.2	1.77675e-24	1.42631e-22	0.472799	-2.11506	3.87306	8.19177	0.0374926	0.223901	0.233085	-4.29028	1.95012	8.36658	0.875608	0.953601	1.57565	1.57565	11.7754	7.47338	0.364199	0.875308	0.903102	-1.10729	7.13056	7.89563	3.01069e-08	9.40031e-07	2.49745	2.49745	17.3897	6.96298	0.709205	0.999902	0.904003	-1.10619	7.13713	7.89504	0.000371155	0.00164938	0.477771	-2.09305	3.9121	8.18822	0.899943	0.970503	1.51683	1.51683	11.3891	7.50849
MCTS1	333550	1.80208e-24	1.44277e-22	0.638957	-1.56505	65.2728	102.155	0.227771	0.779803	1.58623	1.58623	149.846	94.4667	2.36797e-05	0.000523574	0.258255	-3.87215	27.2742	105.61	0.427644	0.952606	2.62717	2.62717	229.222	87.2507	4.81239e-13	2.97722e-11	0.213483	-4.68421	22.6359	106.031	0.00492548	0.0355125	1.80781	1.80781	167.824	92.8323	1.13483e-21	2.0911e-20	0.842968	-1.18628	84.6301	100.395	0.00563993	0.0559577	0.264517	-3.78048	27.92	105.551
APCDD1L-DT	47978.2	2.00073e-24	1.59755e-22	0.103078	-9.70137	1.6397	15.9073	0.42302	0.999887	0.815392	-1.2264	12.1888	14.9483	0.0117989	0.0740037	2.58213	2.58213	33.5777	13.0039	0.00647314	0.0356296	0.169189	-5.91057	2.67541	15.8132	3.18262e-29	5.01564e-27	3.2058	3.2058	39.8576	12.433	0.88849	0.999902	0.792318	-1.26212	11.867	14.9776	0.00714987	0.0242538	0.883925	-1.13132	13.137	14.8621	0.0166601	0.126677	0.564143	-1.7726	8.61622	15.2731
CSNK2A3	51344.1	2.06156e-24	1.64174e-22	0.542456	-1.84347	8.51041	15.6886	0.893594	0.999887	1.12482	1.12482	16.7993	14.9351	6.91516e-12	5.75169e-10	2.05551	2.05551	28.5107	13.8704	0.0264612	0.121784	0.645811	-1.54844	10.042	15.5494	0.363772	0.644252	1.40635	1.40635	20.5274	14.5962	0.68546	0.999902	1.41961	1.41961	20.6988	14.5806	2.76547e-07	1.91681e-06	0.378315	-2.6433	6.02087	15.915	0.196653	0.578995	1.21931	1.21931	18.0697	14.8196
NOL8	162998	2.22324e-24	1.7658e-22	0.312684	-3.19812	17.5337	56.0748	0.537335	0.999887	1.67842	1.67842	83.9787	50.0343	0.0149904	0.0890765	0.663981	-1.50607	36.1112	54.3859	5.0512e-06	5.18861e-05	1.12202	1.12202	58.7164	52.3309	0.434181	0.691894	0.572541	-1.7466	31.3842	54.8156	0.719131	0.999902	1.30958	1.30958	67.4875	51.5335	1.97479e-13	2.33351e-12	0.764584	-1.3079	41.227	53.9208	0.959519	0.991404	0.54211	-1.84465	29.7944	54.9601
IMPA2	56820.1	3.11157e-24	2.46481e-22	0.345466	-2.89464	6.53764	18.9241	0.00661418	0.0527566	0.598204	-1.67167	11.0738	18.5118	1.89578e-06	5.58165e-05	0.508785	-1.96547	9.49169	18.6556	0.00207028	0.0131754	0.672888	-1.48613	12.3766	18.3933	9.85726e-19	9.6142e-17	1.98906	1.98906	32.8782	16.5295	1.2584e-13	4.19137e-12	3.16097	3.16097	47.9254	15.1616	1.4805e-06	9.45012e-06	1.24341	1.24341	21.8047	17.5362	0.0708664	0.324309	1.02992	1.02992	18.3814	17.8474
XRN2	644987	3.14352e-24	2.48355e-22	0.211714	-4.72336	43.9324	207.508	7.64432e-07	1.22469e-05	2.19688	2.19688	387.295	176.293	2.18219e-05	0.000487258	0.445319	-2.24558	90.5213	203.273	2.4469e-08	3.34555e-07	1.90563	1.90563	343.532	180.272	0.0416553	0.163046	0.414821	-2.41068	84.5472	203.816	0.126098	0.489024	1.72792	1.72792	315.845	182.789	1.527e-32	4.47386e-31	1.01782	1.01782	197.038	193.589	0.0782143	0.344306	0.369425	-2.70691	75.5954	204.63
KIF11	19599.4	3.34063e-24	2.63233e-22	0.203998	-4.90201	1.64407	8.05924	0.749469	0.999887	1.06737	1.06737	7.98673	7.48263	3.55027e-06	9.87053e-05	0.635001	-1.5748	4.92805	7.7607	1.89962e-06	2.05939e-05	0.134823	-7.41715	1.09332	8.10931	3.81378e-12	2.14251e-10	0.305942	-3.2686	2.44343	7.98657	0.318652	0.899791	0.785453	-1.27315	6.01785	7.66162	3.35504e-05	0.000179265	0.532417	-1.87823	4.16868	7.82973	7.05835e-12	9.78464e-10	0.186667	-5.35714	1.50672	8.07172
HLA-DRA	37646.3	3.50404e-24	2.75385e-22	1.08603	1.08603	11.331	10.4334	1.69738e-10	3.91562e-09	0.0963275	-10.3813	1.09466	11.364	0.491965	0.742935	0.389283	-2.56882	4.31002	11.0717	0.00232476	0.014578	3.50479	3.50479	30.4691	8.69358	0.807958	0.89939	0.163492	-6.11652	1.84674	11.2956	0.100222	0.414608	9.45963	9.45963	58.3024	6.16328	0.00463972	0.0164313	0.451337	-2.21564	4.96998	11.0117	0.992131	0.995952	0.120202	-8.3193	1.36305	11.3396
GKAP1	40984.6	3.65338e-24	2.86119e-22	0.756065	-1.32264	10.1203	13.3855	0.0126563	0.0923412	0.148181	-6.74848	2.09164	14.1154	0.0742836	0.281804	1.26577	1.26577	16.239	12.8293	0.0717022	0.273371	0.40291	-2.48195	5.56019	13.8001	0.0543176	0.19779	1.39249	1.39249	17.682	12.6981	0.688153	0.999902	0.811704	-1.23198	10.8139	13.3225	7.22905e-07	4.78575e-06	1.86329	1.86329	22.7943	12.2334	0.00482928	0.0499321	1.70764	1.70764	21.146	12.3832
PLA2G4C	51946.1	3.65974e-24	2.86119e-22	1.44597	1.44597	18.9787	13.1252	0.010435	0.0785064	0.132306	-7.55824	1.94147	14.6741	1.974e-07	7.46308e-06	0.146008	-6.84895	2.13989	14.656	1.95018e-33	1.12297e-31	17.0722	17.0722	99.3455	5.81914	0.000757439	0.00734456	0.303074	-3.29953	4.38013	14.4524	0.274099	0.822259	0.282604	-3.53852	4.0917	14.4786	0.105572	0.252992	0.965428	-1.03581	13.1803	13.6523	0.000146358	0.00363382	0.186645	-5.35777	2.72553	14.6028
SMC4	197385	3.9826e-24	3.1055e-22	0.274277	-3.64595	18.2431	66.5134	3.35381e-06	4.92754e-05	1.87611	1.87611	109.263	58.2389	0.087387	0.31352	0.501966	-1.99217	32.7266	65.1967	0.169967	0.532746	2.14796	2.14796	122.508	57.0348	1.67321e-11	8.74361e-10	0.300315	-3.32984	19.9289	66.3601	0.00744511	0.0508274	0.64978	-1.53898	41.826	64.3695	1.59238e-09	1.38325e-08	0.986756	-1.01342	61.7314	62.5599	0.000189325	0.00443234	0.3272	-3.05624	21.6615	66.2026
ZCCHC3	80077.2	4.3253e-24	3.36396e-22	0.369959	-2.703	9.67378	26.1483	0.939292	0.999887	1.17158	1.17158	28.6172	24.4261	0.0520222	0.222384	0.996405	-1.00361	24.6937	24.7828	0.0295527	0.133852	1.22114	1.22114	29.7067	24.3271	0.16236	0.412662	0.96372	-1.03765	23.949	24.8505	0.30313	0.874863	0.797106	-1.25454	20.0883	25.2015	0.000713397	0.00296871	1.81599	1.81599	42.1273	23.198	0.639445	0.843215	0.780673	-1.28095	19.7016	25.2367
TGFB1	180173	4.37407e-24	3.39308e-22	1.324	1.324	65.2696	49.2973	5.9072e-06	8.37101e-05	1.68683	1.68683	80.7778	47.8875	9.44022e-13	9.26782e-11	0.192155	-5.20412	10.4307	54.2827	0.0171813	0.084407	3.09011	3.09011	133.24	43.1182	3.48447e-12	1.9798e-10	0.212717	-4.70108	11.5257	54.1831	7.67361e-06	0.000108793	0.506601	-1.97394	26.7481	52.7993	5.71882e-15	7.38734e-14	0.50522	-1.97933	26.6785	52.8056	0.0743867	0.334841	0.429364	-2.32902	22.8233	53.1561
MDM2	89845.9	4.4758e-24	3.46302e-22	0.388534	-2.57378	11.8502	30.4998	0.0304715	0.190045	0.702012	-1.42448	20.8376	29.6827	0.520174	0.752479	0.958325	-1.04349	27.836	29.0465	0.00140618	0.00928658	0.747447	-1.33789	22.1004	29.5679	0.00161868	0.0137032	1.12235	1.12235	32.1591	28.6535	6.71108e-07	1.10961e-05	3.14652	3.14652	77.2582	24.5536	1.28533e-05	7.27948e-05	0.631012	-1.58476	18.8445	29.8639	0.501422	0.819718	0.690837	-1.44752	20.5255	29.7111
TMEM189	181495	6.35312e-24	4.90287e-22	0.289364	-3.45585	17.7162	61.2245	0.837933	0.999887	1.5137	1.5137	83.608	55.2343	4.8666e-05	0.000959952	0.630941	-1.58493	37.4946	59.4265	5.99477e-05	0.000516997	1.35244	1.35244	75.6762	55.9554	0.489561	0.714167	0.519436	-1.92517	31.167	60.0017	0.132034	0.505239	1.87834	1.87834	100.811	53.6704	5.4732e-12	5.86347e-11	0.752148	-1.32952	44.2365	58.8136	0.989808	0.995952	0.480523	-2.08107	28.9299	60.2051
EPCAM	1.03281e+06	7.34337e-24	5.65251e-22	0.0886212	-11.284	30.9943	349.739	1.20896e-37	1.13581e-35	0.128902	-7.75783	44.9188	348.473	7.03534e-79	1.93265e-76	0.0583362	-17.142	20.4583	350.697	1.25418e-29	6.26942e-28	0.0552064	-18.1139	19.3662	350.796	5.21169e-88	1.44494e-85	0.493253	-2.02736	166.436	337.426	4.80509e-293	1.35735e-290	32.7963	32.7963	2904.08	88.5491	5.80376e-14	7.06718e-13	1.20665	1.20665	383.361	317.705	9.97149e-21	2.48814e-18	0.327363	-3.05471	112.079	342.367
GALNT2	127797	8.49865e-24	6.525e-22	0.370574	-2.69852	15.9726	43.1024	0.906457	0.999887	1.73971	1.73971	66.9269	38.4702	0.0159173	0.0930698	0.818487	-1.22177	33.9417	41.4688	8.13913e-07	9.30191e-06	0.456585	-2.19017	19.5322	42.7788	0.838	0.919559	0.697385	-1.43393	29.2192	41.8982	0.834989	0.999902	1.71493	1.71493	66.1022	38.5452	1.40147e-11	1.45356e-10	0.770165	-1.29842	32.069	41.6391	0.24827	0.64982	0.563408	-1.77491	23.8792	42.3836
ASF1B	22313.1	8.64385e-24	6.61951e-22	0.240758	-4.15354	2.11225	8.7733	0.0229112	0.151076	0.81534	-1.22648	6.80536	8.34666	5.48638e-09	2.867e-07	0.394193	-2.53683	3.4118	8.65516	0.00040326	0.0029697	0.588025	-1.70061	5.00432	8.51039	1.1311e-14	8.34201e-13	0.221569	-4.51326	1.94722	8.78831	0.886674	0.999902	0.991055	-1.00903	8.15078	8.22435	5.04355e-05	0.000261867	1.32242	1.32242	10.5836	8.00318	2.68937e-06	0.000123741	0.464457	-2.15305	3.99531	8.60212
EFNA3	19426.6	8.85256e-24	6.76204e-22	0.308128	-3.24541	2.18715	7.09819	0.0482934	0.263637	0.347871	-2.87462	2.46061	7.07333	0.0877332	0.314347	1.82134	1.82134	11.4024	6.26044	0.150072	0.486164	0.592748	-1.68706	4.10413	6.92392	0.000310714	0.00349501	1.05792	1.05792	7.04235	6.6568	0.363502	0.967669	0.386209	-2.58927	2.72259	7.04951	0.0271442	0.079195	0.764663	-1.30777	5.2171	6.82274	6.35372e-05	0.00182932	2.02434	2.02434	12.4757	6.16286
SPDL1	199501	9.66393e-24	7.36303e-22	0.258559	-3.86758	16.7049	64.6076	6.80408e-08	1.23475e-06	2.15396	2.15396	119.11	55.2981	0.903819	0.964306	0.584481	-1.71092	36.6995	62.7899	6.88033e-17	1.89529e-15	0.553664	-1.80615	34.8572	62.9574	0.00503968	0.0313402	0.535844	-1.86622	33.7874	63.0547	2.25069e-06	3.45956e-05	2.48445	2.48445	134.018	53.9428	1.62069e-09	1.40662e-08	1.23004	1.23004	73.1574	59.4756	0.16514	0.531841	0.691475	-1.44618	43.0203	62.2153
RGS3	157077	1.20913e-23	9.18906e-22	0.176177	-5.67611	8.92036	50.633	7.50693e-08	1.3541e-06	0.441418	-2.26543	21.8322	49.4592	0.0145543	0.0870702	0.641022	-1.56001	31.1608	48.6111	1.45092e-08	2.03014e-07	5.73744	5.73744	193.979	33.8094	0.514742	0.730674	0.599077	-1.66923	29.2271	48.7869	6.14123e-13	1.94589e-11	2.28183	2.28183	97.2193	42.6058	5.83779e-10	5.26667e-09	1.14913	1.14913	53.5241	46.5781	1.04322e-08	8.44251e-07	0.84147	-1.1884	40.2124	47.7882
CSNK2A1	392990	1.28047e-23	9.70661e-22	0.190055	-5.26162	24.733	130.136	1.50125e-05	0.000199697	2.31222	2.31222	252.934	109.39	0.000160702	0.00258565	0.370764	-2.69714	47.4828	128.068	1.08983e-11	2.037e-10	1.08884	1.08884	131.162	120.46	0.106035	0.312592	0.381604	-2.62051	48.8246	127.946	0.447617	0.999902	1.72932	1.72932	197.833	114.399	2.70967e-14	3.35826e-13	1.67915	1.67915	192.854	114.852	0.0897574	0.377261	0.295713	-3.38166	38.1228	128.918
PLEKHA1	497641	1.29832e-23	9.81706e-22	0.14299	-6.99347	22.7598	159.17	1.00623e-14	3.20187e-13	0.439296	-2.27637	68.1116	155.047	1.06818e-05	0.000259938	0.199149	-5.02137	31.5396	158.372	9.08529e-12	1.7088e-10	5.28201	5.28201	575.379	108.932	2.91552e-38	5.63223e-36	0.732786	-1.36466	110.774	151.169	4.02568e-38	4.21472e-36	5.39576	5.39576	583.693	108.176	3.69335e-14	4.55103e-13	0.866566	-1.15398	129.521	149.465	0.973982	0.995563	0.246523	-4.05642	38.8778	157.705
NDUFS2	694446	1.30621e-23	9.85183e-22	0.204048	-4.90081	48.0865	235.663	3.22544e-05	0.000409581	1.14747	1.14747	249.415	217.36	0.000504975	0.00678352	0.419313	-2.38485	96.9537	231.22	0.265506	0.721617	2.90635	2.90635	551.824	189.868	5.67526e-07	1.4021e-05	0.510686	-1.95815	117.144	229.385	4.288e-23	2.56791e-21	2.69739	2.69739	519.963	192.765	5.57438e-59	3.43444e-57	0.492691	-2.02967	113.193	229.744	0.796038	0.913878	0.299075	-3.34364	69.8881	233.681
UBXN6	104967	1.3158e-23	9.89921e-22	1.1169	1.1169	35.2731	31.5814	0.80246	0.999887	1.02681	1.02681	32.6711	31.8179	5.72177e-08	2.45454e-06	0.474255	-2.10857	15.8165	33.3502	0.850678	0.99986	2.02013	2.02013	59.3726	29.3905	4.82267e-12	2.67417e-10	0.441171	-2.26669	14.7557	33.4466	0.186768	0.6454	1.31233	1.31233	40.7873	31.0801	3.09591e-07	2.13399e-06	0.80217	-1.24662	26.0092	32.4236	0.215838	0.606269	0.585126	-1.70903	19.3273	33.031
TP53RK	229848	1.32988e-23	9.98007e-22	0.254333	-3.93185	19.6906	77.4207	3.35493e-05	0.000424405	2.38134	2.38134	155.06	65.1144	1.92374e-11	1.5105e-09	0.652065	-1.53359	48.7601	74.778	3.96282e-09	5.88877e-08	0.925046	-1.08103	67.5896	73.0662	0.0756526	0.248876	0.488372	-2.04762	37.0398	75.8435	0.085168	0.366828	0.959753	-1.04194	69.922	72.8542	4.41708e-18	6.84224e-17	0.853317	-1.1719	62.7259	73.5084	0.266002	0.668588	0.390564	-2.5604	29.8761	76.4947
CEBPB	94486.9	1.54571e-23	1.15708e-21	0.388907	-2.57131	12.3587	31.7781	0.0525951	0.281762	0.954912	-1.04722	28.9086	30.2735	1.96478e-08	9.23572e-07	1.2685	1.2685	37.4205	29.4997	0.0045587	0.0266344	1.16727	1.16727	34.7207	29.7451	1.27786e-08	4.24203e-07	1.34201	1.34201	39.3531	29.324	0.23182	0.743427	0.754978	-1.32454	23.2446	30.7884	4.14243e-07	2.81199e-06	1.102	1.102	32.956	29.9056	0.0573078	0.283117	0.880516	-1.1357	26.8232	30.4631
NABP2	169327	1.68007e-23	1.25452e-21	0.315188	-3.17271	17.3608	55.0807	0.83154	0.999887	1.59135	1.59135	78.7688	49.4982	0.0329617	0.160301	0.585626	-1.70757	31.5038	53.795	1.75089e-06	1.90713e-05	1.03355	1.03355	53.5301	51.7926	0.353161	0.635691	0.605959	-1.65028	32.5405	53.7008	0.000115317	0.00129956	2.47811	2.47811	114.592	46.2416	5.22157e-12	5.616e-11	1.51544	1.51544	75.4667	49.7984	0.890559	0.966779	0.499746	-2.00102	27.0846	54.1968
RAB9A	138557	1.68707e-23	1.25662e-21	1.06079	1.06079	42.906	40.4472	0.981963	0.999887	1.26631	1.26631	50.3607	39.7695	5.8273e-11	4.25578e-09	0.327369	-3.05465	14.0985	43.0661	0.00925855	0.0490844	1.32022	1.32022	52.2747	39.5955	0.373584	0.65344	0.586508	-1.70501	24.6937	42.1029	1.27743e-06	2.03566e-05	2.28571	2.28571	83.9268	36.7181	8.15456e-07	5.36524e-06	0.663943	-1.50615	27.7683	41.8234	6.87187e-05	0.00195594	0.37402	-2.67366	16.0415	42.8895
DUSP6	208304	1.89296e-23	1.40647e-21	0.243155	-4.1126	17.1736	70.6279	0.000223563	0.00246108	0.647545	-1.54429	44.1469	68.1758	1.05017e-06	3.28828e-05	0.718209	-1.39235	48.6692	67.7647	0.00231387	0.0145159	3.60309	3.60309	195.927	54.3776	0.025504	0.112735	0.447085	-2.23671	31.0142	69.3697	0.430224	0.999902	0.851567	-1.17431	57.0569	67.0022	2.04227e-06	1.28524e-05	2.47195	2.47195	145.705	58.9433	0.116518	0.440734	0.45401	-2.20259	31.4755	69.3278
C4orf48	294282	2.17505e-23	1.61207e-21	0.291269	-3.43325	28.5137	97.8947	0.517928	0.999887	1.19325	1.19325	108.172	90.653	0.858445	0.943593	0.699881	-1.42881	66.1218	94.4758	0.000231006	0.00178136	1.66553	1.66553	145.356	87.2727	0.140328	0.375568	0.669613	-1.4934	63.4263	94.7208	3.45138e-06	5.16207e-05	1.58228	1.58228	139.004	87.8502	1.98492e-25	4.33511e-24	0.6966	-1.43554	65.8303	94.5023	1.97525e-15	3.67359e-13	1.29044	1.29044	116.057	89.9362
HPRT1	264320	2.35871e-23	1.74387e-21	0.795435	-1.25717	62.7643	78.9057	3.19894e-11	7.8065e-10	2.4695	2.4695	170.639	69.0988	4.37646e-09	2.33175e-07	0.305184	-3.27671	25.125	82.3274	4.33018e-14	9.77081e-13	0.571687	-1.74921	45.9816	80.4314	2.75386e-05	0.000444282	0.353845	-2.82609	29.0063	81.9746	0.076213	0.337581	1.71524	1.71524	125.551	73.1977	4.28282e-16	5.90154e-15	0.808198	-1.23732	63.7025	78.8204	0.00066817	0.0100842	0.278681	-3.58833	22.997	82.5209
SBK1	22326.6	2.57137e-23	1.89642e-21	0.37	-2.7027	2.90304	7.84604	0.0146786	0.105174	0.312703	-3.19792	2.46591	7.88578	0.00398611	0.0348296	0.981086	-1.01928	7.30503	7.44586	0.0204194	0.097608	0.157099	-6.36541	1.25613	7.99576	0.00119208	0.0107126	0.973601	-1.02711	7.25383	7.45051	0.0205598	0.119399	2.26889	2.26889	15.2542	6.72321	0.00819691	0.0273776	0.748168	-1.3366	5.6812	7.59348	1.40943e-11	1.89249e-09	2.44763	2.44763	16.2372	6.63384
CCDC167	376092	2.60244e-23	1.91462e-21	0.230437	-4.33959	28.0976	121.932	0.452687	0.999887	1.41056	1.41056	155.637	110.337	0.324844	0.646688	0.441386	-2.26559	52.8267	119.684	0.814606	0.99986	3.34203	3.34203	319.09	95.4781	0.373106	0.652938	0.36849	-2.71378	44.3851	120.451	0.0167965	0.101012	1.97558	1.97558	208.489	105.533	3.89562e-25	8.37377e-24	0.568682	-1.75845	67.3131	118.367	0.00036257	0.00749236	0.444261	-2.25093	53.1575	119.654
PDCD11	268681	2.84499e-23	2.08793e-21	0.279142	-3.5824	23.8853	85.5668	8.09687e-09	1.6217e-07	3.16301	3.16301	215.539	68.1437	3.62211e-13	3.62732e-11	0.666154	-1.50115	55.1097	82.7282	1.3987e-09	2.19044e-08	1.02234	1.02234	82.0707	80.2772	0.334845	0.620167	0.46579	-2.14689	39.2074	84.1739	0.210832	0.69996	1.31264	1.31264	102.891	78.3845	4.3209e-19	7.05457e-18	0.352383	-2.83782	29.9578	85.0148	0.400585	0.7805	0.34911	-2.86443	29.6881	85.0393
LAMP2	227440	3.15513e-23	2.30988e-21	0.809222	-1.23576	56.4012	69.6981	0.474864	0.999887	1.11429	1.11429	75.7079	67.9429	2.74721e-09	1.52615e-07	0.293379	-3.40856	21.3819	72.8817	0.582774	0.99986	2.19232	2.19232	136.781	62.3909	5.15965e-05	0.000756589	0.352098	-2.84012	25.5288	72.5047	0.000429555	0.00427598	1.70273	1.70273	110.329	64.7955	1.38374e-09	1.20902e-08	1.56509	1.56509	102.522	65.5053	2.56957e-05	0.000871356	0.266206	-3.75649	19.4483	73.0574
CTNNBL1	327256	3.17197e-23	2.31654e-21	0.243135	-4.11295	25.7705	105.993	1.71291e-08	3.31115e-07	2.61991	2.61991	229.232	87.4961	0.00778796	0.0533261	0.497499	-2.01006	51.5646	103.648	9.04866e-15	2.14354e-13	1.15519	1.15519	113.254	98.0396	0.00943364	0.0519631	0.536799	-1.86289	55.4484	103.295	0.969444	0.999902	1.50184	1.50184	143.157	95.3211	2.32735e-27	5.51327e-26	0.761582	-1.31306	77.1638	101.32	0.00385137	0.0416023	0.43539	-2.29679	45.3723	104.211
LHX1	113750	3.1818e-23	2.31807e-21	0.381274	-2.62279	14.1364	37.0769	4.95015e-07	8.14409e-06	0.0633898	-15.7754	2.41783	38.1422	0.102581	0.345779	1.02907	1.02907	36.1	35.0802	3.86464e-05	0.000343788	0.0527687	-18.9506	2.01465	38.1789	1.98128e-46	4.42727e-44	2.21311	2.21311	70.6792	31.9366	2.63261e-38	2.7659e-36	7.73618	7.73618	174.237	22.5223	4.78228e-06	2.88527e-05	0.887108	-1.12726	31.4916	35.4991	7.69391e-17	1.63389e-14	0.326072	-3.06681	12.1487	37.2576
DYNLT3	477857	3.20075e-23	2.32621e-21	0.57847	-1.7287	80.4417	139.059	8.53738e-10	1.86187e-08	2.25851	2.25851	274.27	121.439	2.99415e-11	2.29881e-09	0.1982	-5.04542	28.4975	143.782	0.0445529	0.187212	1.99428	1.99428	247.107	123.908	0.0136854	0.0691383	0.277898	-3.59844	39.6742	142.765	0.00459001	0.0333104	1.74595	1.74595	220.552	126.322	8.47936e-20	1.43607e-18	1.73625	1.73625	219.493	126.418	0.324009	0.724557	0.276339	-3.61874	39.4572	142.785
CSTF1	130606	3.24601e-23	2.3534e-21	0.35081	-2.85055	15.2968	43.6042	0.370036	0.981265	1.46723	1.46723	58.2483	39.6995	0.000113149	0.0019261	0.824418	-1.21298	34.5082	41.8577	0.0130258	0.0662979	1.55423	1.55423	61.2747	39.4243	0.562204	0.759558	0.718479	-1.39183	30.3457	42.2361	0.392231	0.999902	1.36388	1.36388	54.598	40.0313	2.39944e-12	2.63947e-11	0.758116	-1.31906	31.9119	42.0937	0.513814	0.821265	0.548174	-1.82424	23.4942	42.8589
RAE1	281311	3.83551e-23	2.77408e-21	0.278671	-3.58846	25.6055	91.8842	3.13231e-08	5.90994e-07	2.25952	2.25952	176.599	78.1575	2.43165e-07	9.00634e-06	0.679985	-1.47062	60.3331	88.7271	5.63033e-14	1.26001e-12	0.913648	-1.09451	79.4754	86.9869	0.209341	0.482325	0.550069	-1.81795	49.355	89.7251	0.242684	0.766044	1.68693	1.68693	137.797	81.685	2.71491e-15	3.56546e-14	1.26189	1.26189	106.651	84.5165	0.240122	0.639068	0.434744	-2.3002	39.4009	90.6301
PIGT	448752	4.21576e-23	3.04174e-21	0.205034	-4.87724	31.2536	152.431	0.00745754	0.0585017	2.05449	2.05449	268.802	130.836	2.93275e-05	0.0006277	0.416723	-2.39967	62.3439	149.605	7.20036e-16	1.83959e-14	1.14591	1.14591	161.141	140.623	0.78276	0.882466	0.360847	-2.77126	54.25	150.341	0.000492388	0.00483554	2.15759	2.15759	280.079	129.811	2.23228e-32	6.48944e-31	0.642147	-1.55728	94.2083	146.708	0.7763	0.903095	0.314433	-3.18032	47.4661	150.958
C9orf78	510294	4.25324e-23	3.06142e-21	0.185539	-5.3897	30.8746	166.405	7.11019e-05	0.000855022	2.29168	2.29168	320.92	140.037	0.00057984	0.00761164	0.365535	-2.73572	59.8635	163.77	1.62997e-11	2.99976e-10	1.4266	1.4266	213.685	149.786	0.237498	0.519346	0.35962	-2.78071	58.9256	163.855	0.000873482	0.00815899	2.23788	2.23788	314.66	140.606	1.37644e-19	2.31153e-18	1.44882	1.44882	216.626	149.518	0.00236529	0.0283069	0.354051	-2.82445	58.0415	163.935
RABGAP1	67157	4.3076e-23	3.0931e-21	0.369201	-2.70855	8.12092	21.9959	0.0477153	0.261188	0.770642	-1.29762	16.3729	21.2458	0.0347059	0.166859	0.965904	-1.0353	20.1865	20.8991	0.518049	0.99986	2.10979	2.10979	40.2454	19.0755	0.253528	0.537596	0.794287	-1.25899	16.8414	21.2032	0.671638	0.999902	1.25865	1.25865	25.6764	20.4	0.000244631	0.00111798	0.800823	-1.24871	16.9706	21.1914	9.23906e-07	4.94893e-05	1.21505	1.21505	24.8754	20.4728
MAF1	366315	4.87927e-23	3.49522e-21	0.205275	-4.87152	25.0965	122.258	0.859989	0.999887	1.87667	1.87667	199.657	106.389	0.00280094	0.0268465	0.407907	-2.45154	48.9841	120.087	1.8756e-07	2.31783e-06	1.38651	1.38651	153.347	110.599	0.0211322	0.0976786	0.438784	-2.27902	52.5499	119.762	0.00016349	0.00177884	2.46835	2.46835	251.068	101.715	1.9779e-16	2.79756e-15	1.11597	1.11597	126.182	113.069	0.997633	0.998474	0.310634	-3.21922	37.6238	121.119
TSC1	63752.4	5.10796e-23	3.6503e-21	0.567055	-1.7635	11.6378	20.5233	0.106116	0.480049	0.574169	-1.74165	11.7766	20.5106	0.00638246	0.0453943	1.20131	1.20131	23.3732	19.4564	0.176371	0.547999	1.23043	1.23043	23.8827	19.4101	0.248899	0.532531	0.999284	-1.00072	19.7698	19.784	0.383647	0.993423	0.628391	-1.59137	12.8286	20.415	0.0093153	0.0306633	2.20751	2.20751	39.6781	17.9741	0.000248052	0.00550749	1.33412	1.33412	25.6777	19.2469
PBDC1	480518	5.12578e-23	3.65431e-21	0.539487	-1.85361	80.4686	149.158	3.51971e-14	1.06455e-12	2.61949	2.61949	331.045	126.378	2.63507e-07	9.6931e-06	0.22003	-4.54483	33.7536	153.404	2.88785e-14	6.60082e-13	1.02358	1.02358	146.528	143.152	9.27892e-05	0.00124063	0.269602	-3.70917	41.1762	152.73	0.0565125	0.269752	1.46738	1.46738	202.582	138.056	1.72847e-17	2.59296e-16	1.6589	1.6589	225.557	135.968	8.42097e-05	0.00233255	0.19663	-5.08569	30.227	153.725
C21orf58	23117	5.63689e-23	4.00915e-21	0.320535	-3.11978	2.87564	8.97138	0.202627	0.728099	0.715509	-1.39761	6.20269	8.66892	9.76364e-05	0.00170073	0.771631	-1.29596	6.65732	8.62759	0.000876404	0.00603962	0.267077	-3.74424	2.40742	9.01394	5.88573e-16	4.8284e-14	0.2937	-3.40483	2.64116	8.99269	0.693469	0.999902	1.21599	1.21599	10.1094	8.31376	0.00136049	0.00540139	0.724724	-1.37984	6.27764	8.66211	6.29202e-05	0.0018133	0.578384	-1.72896	5.07334	8.77159
CDC20	97441.4	6.56002e-23	4.65466e-21	0.0702734	-14.2301	2.80521	39.9186	4.95463e-06	7.10179e-05	1.49726	1.49726	52.9437	35.3605	0.00192173	0.019882	0.307236	-3.25483	12.0074	39.082	3.12734e-16	8.22865e-15	0.409318	-2.44309	15.8538	38.7323	1.88306e-14	1.34891e-12	0.0759737	-13.1625	3.0312	39.898	0.626144	0.999902	0.884364	-1.13076	32.8843	37.1841	2.35152e-07	1.64474e-06	0.874634	-1.14334	32.5491	37.2146	2.76918e-06	0.000127174	0.201039	-4.97415	7.93152	39.4525
AL136164.3	76389.6	6.86219e-23	4.85755e-21	0.417208	-2.39689	10.1415	24.3079	0.0018229	0.0167228	0.147521	-6.77868	3.67269	24.896	1.34395e-19	2.02221e-17	0.373666	-2.67618	9.11783	24.401	0.102668	0.363491	0.603796	-1.65619	14.441	23.9171	5.65341e-83	1.52505e-80	5.24765	5.24765	89.6359	17.0812	1.05493e-07	1.97459e-06	2.79918	2.79918	56.297	20.112	0.0715915	0.183016	0.921013	-1.08576	21.4418	23.2806	0.114985	0.437487	0.954923	-1.0472	22.1681	23.2146
ITCH	80291.5	7.1775e-23	5.06877e-21	0.535129	-1.86871	13.0159	24.323	0.610717	0.999887	1.34104	1.34104	30.4879	22.7346	0.00327729	0.0303157	1.02125	1.02125	23.8354	23.3394	0.255612	0.703318	1.86766	1.86766	40.7227	21.8042	0.000166109	0.00205529	1.19685	1.19685	27.5317	23.0033	0.927315	0.999902	1.38866	1.38866	31.4494	22.6472	1.59426e-05	8.90448e-05	0.85276	-1.17266	20.1858	23.6712	0.806994	0.920106	0.788167	-1.26877	18.759	23.8009
LINC01896	17893.3	7.3196e-23	5.15696e-21	0.181511	-5.5093	1.10783	6.10335	0.298159	0.894902	0.252465	-3.96094	1.53117	6.06487	1.22411e-30	2.59955e-28	6.65993	6.65993	25.7365	3.86438	0.310544	0.798987	0.194238	-5.14833	1.18415	6.09641	0.52947	0.735065	1.53289	1.53289	8.34695	5.44525	0.76445	0.999902	0.35626	-2.80694	2.14092	6.00943	0.00273842	0.0102419	0.175134	-5.70991	1.06952	6.10683	3.76738e-10	3.9861e-08	0.219668	-4.55233	1.33615	6.08259
SET	2.03473e+06	8.64024e-23	6.07311e-21	0.192501	-5.19478	126.397	656.603	1.02269e-40	1.07447e-38	2.66032	2.66032	1431.21	537.984	0.0579057	0.238382	0.420748	-2.37672	270.743	643.481	4.40985e-25	1.89175e-23	1.28786	1.28786	770.235	598.073	0.971146	0.990724	0.33986	-2.94239	220.253	648.071	0.726527	0.999902	1.30869	1.30869	781.368	597.06	5.09663e-40	1.9196e-38	1.3823	1.3823	820.41	593.511	0.0084693	0.0765227	0.430196	-2.32452	276.594	642.949
PAX2	103626	9.529e-23	6.68212e-21	0.446126	-2.24152	15.367	34.4453	0.000408715	0.00428657	0.0883968	-11.3126	3.14309	35.5566	7.80236e-09	3.98e-07	1.79479	1.79479	55.3057	30.8145	0.00593515	0.0330294	0.0888935	-11.2494	3.16061	35.555	3.88459e-07	9.91613e-06	1.23195	1.23195	39.7089	32.2324	2.30983e-07	4.09734e-06	4.28037	4.28037	110.443	25.8021	7.73499e-09	6.30915e-08	1.35267	1.35267	43.1738	31.9174	3.25549e-07	1.94958e-05	0.541258	-1.84755	18.4901	34.1614
IRF2BPL	69249.8	9.65068e-23	6.75164e-21	0.387441	-2.58104	8.92752	23.0423	0.0061939	0.0498559	0.600045	-1.66654	13.573	22.6199	0.231155	0.55118	0.963465	-1.03792	21.1315	21.9328	0.9644	0.99986	2.20408	2.20408	43.7997	19.8721	0.0125712	0.0647019	0.848396	-1.17869	18.7884	22.1458	0.598214	0.999902	0.942436	-1.06108	20.7067	21.9714	2.83719e-05	0.000152795	0.96169	-1.03984	21.0957	21.9361	5.55119e-08	3.97654e-06	1.32331	1.32331	28.1765	21.2924
STK4	181466	9.82958e-23	6.86077e-21	0.371276	-2.69341	21.4796	57.8534	0.894003	0.999887	1.91247	1.91247	97.4367	50.9482	1.74134e-09	1.01048e-07	0.738171	-1.3547	41.3708	56.0451	4.15525e-07	4.92171e-06	1.08293	1.08293	58.961	54.446	0.0431982	0.167571	0.76346	-1.30983	42.6962	55.9246	0.16809	0.599155	1.84576	1.84576	94.5266	51.2127	1.37641e-14	1.73843e-13	0.789371	-1.26683	44.0482	55.8017	0.638882	0.843107	0.49682	-2.0128	28.4289	57.2216
UBE2A	536138	1.07042e-22	7.45388e-21	0.442915	-2.25777	75.4887	170.436	0.00096547	0.00943207	1.73776	1.73776	266.07	153.11	9.11937e-08	3.75084e-06	0.177789	-5.62465	31.0204	174.479	0.0142162	0.0716263	2.30685	2.30685	338.097	146.563	1.76592e-06	3.88516e-05	0.191649	-5.21786	33.3973	174.263	0.0841453	0.363416	1.49154	1.49154	232.872	156.128	4.50048e-19	7.34376e-18	1.89819	1.89819	287.018	151.206	7.70754e-06	0.000315714	0.163791	-6.10534	28.6139	174.697
RASAL2	84395.3	1.13289e-22	7.87054e-21	0.428993	-2.33104	11.8798	27.6923	0.0155882	0.110423	0.791238	-1.26384	21.2381	26.8415	0.0724578	0.277585	0.733177	-1.36393	19.777	26.9744	0.963064	0.99986	2.67919	2.67919	61.9884	23.137	0.0428049	0.166383	1.08403	1.08403	28.3921	26.1912	0.509125	0.999902	1.17652	1.17652	30.5804	25.9922	2.74133e-05	0.000148112	0.604216	-1.65504	16.4795	27.2741	0.00834537	0.0758147	0.923686	-1.08262	24.5178	26.5434
SYAP1	831174	1.15528e-22	8.00752e-21	0.389675	-2.56624	100.843	258.789	3.75101e-11	9.09445e-10	2.32586	2.32586	514.452	221.188	2.14405e-11	1.67186e-09	0.146208	-6.83957	38.6635	264.442	7.97632e-14	1.76784e-12	1.47375	1.47375	348.245	236.298	1.54717e-05	0.000267476	0.181306	-5.51553	47.7944	263.611	3.30599e-11	9.1253e-10	2.28816	2.28816	507.549	221.816	1.83703e-29	4.72562e-28	1.44993	1.44993	343.27	236.75	0.0193471	0.14126	0.171735	-5.82292	45.3101	263.837
CENPW	169859	1.21957e-22	8.4336e-21	0.24341	-4.10829	14.1445	58.1098	5.37971e-12	1.3983e-10	2.16761	2.16761	107.553	49.6181	0.348582	0.665492	0.583245	-1.71455	32.8979	56.4049	9.35755e-14	2.0527e-12	0.385506	-2.59399	22.1221	57.3846	7.03783e-16	5.75776e-14	0.214656	-4.65862	12.5056	58.2588	0.0024944	0.0195114	0.670582	-1.49124	37.5411	55.9828	1.85539e-08	1.45587e-07	1.35301	1.35301	71.5609	52.8901	0.549702	0.826263	0.516273	-1.93696	29.2897	56.733
NDUFA1	1.28852e+06	1.27826e-22	8.81909e-21	0.455573	-2.19504	185.647	407.503	7.06051e-05	0.00084973	1.18868	1.18868	455.257	382.993	1.28597e-09	7.64001e-08	0.156571	-6.38687	65.5132	418.424	0.203729	0.605666	3.07027	3.07027	1018.64	331.776	0.0769024	0.251467	0.198536	-5.03686	82.7611	416.856	4.97363e-31	4.14834e-29	2.86581	2.86581	964.827	336.668	7.93735e-44	3.32868e-42	1.14584	1.14584	440.395	384.344	0.0907382	0.379675	0.181004	-5.52475	75.5707	417.51
SPRY2	60257.1	1.421e-22	9.78137e-21	0.335019	-2.98491	6.75742	20.1703	0.468136	0.999887	1.00966	1.00966	19.2211	19.0372	0.933031	0.980479	0.978741	-1.02172	18.6806	19.0863	0.000344118	0.00257084	0.207246	-4.82518	4.22787	20.4002	0.204961	0.476194	1.12929	1.12929	21.2866	18.8494	0.92726	0.999902	0.856403	-1.16767	16.5143	19.2833	0.0211299	0.0635616	3.26958	3.26958	52.3859	16.0222	0.00012991	0.00332825	1.22512	1.22512	22.9119	18.7017
KIF3B	64517.5	1.4683e-22	1.00838e-20	0.564982	-1.76997	11.2986	19.9982	0.319725	0.924012	1.01778	1.01778	19.5869	19.2447	0.0802351	0.296676	1.08069	1.08069	20.6893	19.1445	0.638381	0.99986	2.41369	2.41369	41.6168	17.242	0.8061	0.89819	1.13183	1.13183	21.5769	19.0638	0.804745	0.999902	1.04528	1.04528	20.0702	19.2007	1.76397e-06	1.11833e-05	0.385836	-2.59178	7.83741	20.3128	0.00124115	0.0168849	1.17397	1.17397	22.3028	18.9978
ATRAID	359421	1.66366e-22	1.13993e-20	0.296357	-3.3743	36.0146	121.524	0.00169838	0.015691	1.05794	1.05794	120.445	113.849	0.852517	0.940146	0.545154	-1.83435	64.8216	118.905	0.269793	0.729757	2.43232	2.43232	248.582	102.2	0.133217	0.36286	0.600419	-1.6655	71.0528	118.339	0.000194727	0.00208	1.70898	1.70898	184.598	108.016	1.55616e-34	4.91003e-33	0.677989	-1.47495	79.6995	117.553	0.0711042	0.325194	0.594604	-1.68179	70.4	118.398
IL23A	43508.9	1.83568e-22	1.25493e-20	2.63823	2.63823	26.5223	10.0531	0.0651478	0.332944	0.127655	-7.83364	1.57286	12.3212	1.52953e-14	1.68998e-12	0.186205	-5.37042	2.28226	12.2567	0.173481	0.540955	0.163863	-6.10264	2.01244	12.2812	0.13743	0.370652	0.941457	-1.06218	10.8094	11.4815	4.39003e-23	2.61854e-21	6.83093	6.83093	52.5245	7.68922	0.122488	0.28636	1.05051	1.05051	11.9523	11.3776	9.292e-05	0.00252249	0.57649	-1.73463	6.82766	11.8435
RALGAPA2	43787.5	2.17511e-22	1.48358e-20	0.524697	-1.90586	7.26792	13.8517	0.00706794	0.0558847	0.25118	-3.98121	3.56384	14.1884	0.737859	0.866148	1.12772	1.12772	14.8441	13.1629	0.328271	0.828159	2.65208	2.65208	31.0112	11.6932	1.55574e-09	6.1537e-08	1.90485	1.90485	23.5635	12.3702	0.32076	0.903003	1.77267	1.77267	22.1553	12.4983	3.50262e-07	2.40218e-06	0.190593	-5.24678	2.71885	14.2652	0.524154	0.821265	1.11498	1.11498	14.6918	13.1768
MAGED2	1.22703e+06	2.2807e-22	1.55207e-20	0.77168	-1.29587	283.591	367.498	0.0247122	0.161	1.10911	1.10911	396.236	357.257	2.47036e-15	2.99473e-13	0.275642	-3.62789	105.754	383.664	7.37234e-14	1.63761e-12	2.86349	2.86349	893.545	312.047	0.000159578	0.00198679	0.363865	-2.74828	138.518	380.686	9.3546e-06	0.000130768	1.20199	1.20199	426.15	354.538	5.67841e-71	4.78954e-69	0.803703	-1.24424	294.558	366.501	0.379455	0.765842	0.373465	-2.67762	142.053	380.365
TALDO1	864209	2.352e-22	1.59696e-20	0.457469	-2.18594	128.249	280.346	0.72123	0.999887	1.48006	1.48006	380.93	257.375	8.26679e-24	1.48223e-21	0.158622	-6.30431	45.6598	287.854	3.79397e-06	3.95553e-05	2.02197	2.02197	498.748	246.664	0.368012	0.647403	0.249555	-4.00713	71.2547	285.527	7.49351e-17	3.22383e-15	2.98584	2.98584	685.742	229.664	1.94474e-30	5.18996e-29	0.748439	-1.33611	204.625	273.402	0.847212	0.94256	0.22594	-4.42595	64.6478	286.128
TCEAL5	38925.5	2.55939e-22	1.73385e-20	2.84035	2.84035	26.0332	9.16549	0.949074	0.999887	0.53157	-1.88122	5.84756	11.0005	8.44721e-11	6.02226e-09	0.746868	-1.33892	8.06538	10.7989	0.37015	0.881683	0.141848	-7.04979	1.61499	11.3853	1.48079e-08	4.85642e-07	0.806194	-1.2404	8.66228	10.7447	0.0672821	0.307507	1.61336	1.61336	16.2257	10.0571	0.0100351	0.0327822	0.717335	-1.39405	7.76598	10.8261	7.93477e-09	6.63661e-07	0.67881	-1.47317	7.37314	10.8619
HJURP	29118.8	2.64019e-22	1.78454e-20	0.175048	-5.71271	2.0443	11.6785	0.124486	0.5369	0.605158	-1.65246	6.8054	11.2456	5.42131e-08	2.34359e-06	0.343161	-2.91409	3.9482	11.5054	1.13108e-06	1.26609e-05	0.143582	-6.96465	1.68156	11.7115	8.97636e-14	5.89428e-12	0.143129	-6.98673	1.67631	11.7119	0.92542	0.999902	1.03655	1.03655	11.2389	10.8426	0.126562	0.293999	3.97536	3.97536	34.6445	8.71482	2.3068e-10	2.50262e-08	0.211161	-4.73573	2.45809	11.6409
CBWD5	196610	2.91217e-22	1.96394e-20	0.294398	-3.39676	18.7996	63.8578	0.347249	0.956537	1.87981	1.87981	105.264	55.9973	0.703881	0.843221	0.475239	-2.1042	29.8695	62.8514	0.000927783	0.00636294	1.83421	1.83421	103.076	56.1963	0.00153219	0.0131081	0.618813	-1.616	38.4126	62.0748	0.547642	0.999902	1.44041	1.44041	83.5078	57.9752	2.92619e-14	3.62362e-13	1.01855	1.01855	61.1233	60.0102	0.00081851	0.0118916	0.565195	-1.7693	35.247	62.3625
CENPL	56024.3	3.25401e-22	2.18954e-20	0.361346	-2.76743	7.14425	19.7712	0.989548	0.999887	0.963785	-1.03758	18.0957	18.7757	0.149543	0.433174	1.01382	1.01382	18.9558	18.6975	5.10333e-05	0.000445118	0.138097	-7.24128	2.78508	20.1675	1.06098e-09	4.31643e-08	0.442998	-2.25735	8.69612	19.6302	0.0856918	0.368395	0.493408	-2.02672	9.6432	19.5441	0.250081	0.50405	4.45693	4.45693	64.7703	14.5325	2.71726e-10	2.91623e-08	0.327035	-3.05778	6.48547	19.8311
AL353194.1	32296.3	3.54125e-22	2.37748e-20	0.613468	-1.63008	6.26308	10.2093	0.319	0.923457	0.536799	-1.8629	5.51676	10.2772	4.31676e-05	0.000871589	2.00964	2.00964	18.3152	9.11366	0.19696	0.590761	0.894584	-1.11784	8.91723	9.96802	2.11996e-06	4.57995e-05	2.0996	2.0996	19.0036	9.05107	0.893008	0.999902	0.787441	-1.26994	7.92057	10.0586	9.1558e-05	0.000456084	0.376689	-2.65471	3.92577	10.4218	0.747311	0.887191	1.2945	1.2945	12.4839	9.64378
SALL3	18368.9	3.74855e-22	2.51102e-20	0.167042	-5.98652	1.08024	6.46687	0.151279	0.605052	0.182051	-5.49295	1.17572	6.45819	8.9369e-35	2.09061e-32	5.68735	5.68735	24.6124	4.32758	0.258116	0.707762	0.18237	-5.48336	1.17775	6.458	0.451156	0.704988	1.23668	1.23668	7.29839	5.90158	0.799505	0.999902	0.508013	-1.96845	3.18792	6.27526	0.0339381	0.0961953	0.753753	-1.32669	4.63111	6.14406	1.10737e-11	1.50718e-09	0.130872	-7.64108	0.849079	6.48788
NSL1	314602	4.7772e-22	3.19294e-20	0.225585	-4.43291	22.8799	101.424	0.349364	0.958231	2.06411	2.06411	179.889	87.1509	7.28484e-07	2.41561e-05	0.489363	-2.04347	48.4939	99.0959	0.0374269	0.162511	2.52706	2.52706	212.698	84.1682	0.0505886	0.187961	0.361389	-2.7671	36.2156	100.212	0.891837	0.999902	1.44789	1.44789	132.432	91.4651	4.83596e-17	7.06012e-16	1.06714	1.06714	100.686	94.3511	0.0696323	0.320031	0.256454	-3.89933	25.9394	101.146
SHISA2	302436	5.45567e-22	3.63829e-20	0.538848	-1.85581	47.5259	88.1991	0.0540803	0.287828	2.1988	2.1988	169.542	77.1067	2.37657e-22	4.13731e-20	0.303133	-3.29888	27.2936	90.0384	0.0453632	0.190077	0.406525	-2.45987	36.2711	89.2222	0.1059	0.312252	0.681755	-1.4668	59.3946	87.1201	0.139267	0.524536	2.11	2.11	163.797	77.629	0.0258356	0.0758342	3.92912	3.92912	267.847	68.1698	1.22609e-10	1.40125e-08	0.30493	-3.27944	27.4511	90.024
KLHDC3	226811	5.83138e-22	3.8802e-20	0.270919	-3.69114	21.557	79.5698	0.0670545	0.340827	1.18602	1.18602	87.2845	73.5945	0.542035	0.767129	0.429268	-2.32955	33.6835	78.4673	6.72463e-05	0.000575796	1.66835	1.66835	118.107	70.7925	0.0117861	0.0616292	0.391888	-2.55175	30.8513	78.7248	0.0212011	0.122527	1.71875	1.71875	121.192	70.512	2.5516e-17	3.76925e-16	1.1862	1.1862	87.2965	73.5934	1.65404e-07	1.06739e-05	0.593036	-1.68624	45.8766	77.3589
SQLE	917331	6.23733e-22	4.14112e-20	0.248335	-4.02682	72.7974	293.142	0.425026	0.999887	1.0945	1.0945	298.397	272.633	0.00257591	0.0251732	0.593513	-1.68488	168.803	284.414	6.86375e-24	2.71854e-22	4.97037	4.97037	1026.22	206.467	0.407662	0.672935	0.443538	-2.2546	127.802	288.141	0.50244	0.999902	1.22349	1.22349	330.044	269.756	1.52975e-40	5.84997e-39	0.621434	-1.60918	176.32	283.731	0.163327	0.52882	0.449158	-2.22639	129.357	288
HLA-B	1.34392e+06	6.31964e-22	4.18648e-20	0.313388	-3.19094	126.389	403.298	4.80664e-15	1.57123e-13	0.474457	-2.10767	188.662	397.637	0.000100667	0.00174438	0.170255	-5.87355	69.5433	408.466	2.60451e-184	5.81992e-182	22.5894	22.5894	3068.46	135.837	0.490076	0.714167	0.234697	-4.26082	95.3157	406.123	1.31509e-07	2.42324e-06	0.534854	-1.86967	211.564	395.555	6.49813e-37	2.21358e-35	0.354512	-2.82078	142.456	401.837	0.00380306	0.041189	0.236604	-4.22647	96.0739	406.054
RTF2	498621	7.03904e-22	4.65276e-20	0.156218	-6.40131	26.4578	169.364	0.168601	0.651243	1.90059	1.90059	278.367	146.464	3.61489e-09	1.95733e-07	0.343318	-2.91275	57.1868	166.571	2.20434e-06	2.37085e-05	2.22701	2.22701	318.127	142.849	0.0905428	0.281091	0.282855	-3.53539	47.3678	167.464	0.00992751	0.0649038	1.9446	1.9446	283.844	145.966	7.52518e-34	2.29223e-32	0.634916	-1.57501	103.108	162.396	0.263726	0.665944	0.261908	-3.81813	43.9416	167.775
KRT18	1.11187e+07	7.06521e-22	4.65977e-20	0.0899189	-11.1211	351.714	3911.46	5.7275e-54	9.02624e-52	0.316296	-3.16159	1212.43	3833.21	7.06362e-70	1.92278e-67	0.0185104	-54.0236	72.8719	3936.81	5.74132e-29	2.79078e-27	0.238339	-4.1957	919.943	3859.8	0.00166429	0.0140219	0.0508663	-19.6594	199.664	3925.28	3.64366e-278	1.0102e-275	19.1159	19.1159	27533.8	1440.36	8.09885e-27	1.86829e-25	0.536449	-1.86411	2017.08	3760.06	0.344546	0.739728	0.0588233	-17.0001	230.732	3922.46
H2BC11	22553	7.15712e-22	4.71001e-20	4.17606	4.17606	18.8122	4.50477	0.896748	0.999887	0.203151	-4.92244	1.23968	6.10227	0.000176357	0.00279992	0.689009	-1.45136	4.02976	5.84863	0.611778	0.99986	0.528431	-1.89239	3.13364	5.93009	5.85633e-07	1.44089e-05	0.612783	-1.6319	3.60746	5.88702	0.137034	0.518146	1.28478	1.28478	7.14977	5.56499	0.933045	0.970912	1.35547	1.35547	7.50002	5.53315	4.89517e-05	0.00147313	0.472614	-2.11589	2.81628	5.95894
AGO2	177436	7.55824e-22	4.96308e-20	0.334476	-2.98975	18.7099	55.9381	0.0268589	0.171808	2.19757	2.19757	105.574	48.0414	0.137141	0.412248	0.561229	-1.7818	30.7784	54.841	0.00498854	0.0282794	1.84451	1.84451	91.0486	49.3619	0.204498	0.475816	0.60435	-1.65467	33.02	54.6372	0.277725	0.829022	0.913001	-1.09529	48.5914	53.2216	3.89577e-06	2.37627e-05	1.29578	1.29578	66.8165	51.5648	0.0379147	0.218356	0.428833	-2.33191	23.7901	55.4763
INAVA	64976.6	7.80469e-22	5.11369e-20	0.312525	-3.19975	6.5513	20.9625	0.000210337	0.00232844	0.253862	-3.93915	5.34932	21.0718	1.96356e-17	2.73465e-15	0.215187	-4.64711	4.55002	21.1444	6.15895e-05	0.00053024	0.0641459	-15.5895	1.37484	21.4331	1.73183e-104	4.84638e-102	4.76052	4.76052	71.6286	15.0464	5.27934e-36	5.19998e-34	5.67271	5.67271	80.6839	14.2232	0.00082234	0.00338418	0.656447	-1.52335	13.3547	20.344	0.0198543	0.144121	0.637594	-1.5684	12.9922	20.377
FDPS	599630	7.89485e-22	5.16147e-20	0.242679	-4.12068	47.4081	195.354	7.28416e-05	0.000873836	0.912887	-1.09543	168.303	184.363	0.0032616	0.0301985	0.570501	-1.75284	108.292	189.819	3.08877e-08	4.16608e-07	3.62612	3.62612	544.508	150.163	0.100928	0.302451	0.457444	-2.18606	87.6883	191.692	1.46635e-07	2.68379e-06	2.15583	2.15583	359.905	166.945	5.33387e-50	2.60967e-48	0.399935	-2.5004	77.0511	192.659	0.0215759	0.152658	0.490426	-2.03904	93.7408	191.142
MIR100HG	232939	7.91981e-22	5.16651e-20	0.199343	-5.01649	15.2693	76.5984	5.43326e-29	3.65591e-27	2.37389	2.37389	152.27	64.1438	1.02506e-39	2.49539e-37	1.81865	1.81865	121.708	66.9222	7.14497e-39	5.03393e-37	0.0410019	-24.3891	3.18572	77.6969	2.65983e-09	1.00814e-07	0.30555	-3.27279	23.1848	75.8788	1.22437e-19	6.2349e-18	0.22783	-4.38924	17.4071	76.4041	1.76737e-06	1.12025e-05	2.61242	2.61242	164.634	63.0198	0.338798	0.736694	0.736768	-1.35728	53.8511	73.091
GDF11	58104.2	8.47603e-22	5.51734e-20	0.546643	-1.82935	10.3926	19.0116	0.0865917	0.414122	0.655603	-1.52531	12.3476	18.8339	0.118439	0.37792	1.22024	1.22024	21.9201	17.9637	0.414809	0.936205	1.50701	1.50701	26.4507	17.5518	0.158355	0.406652	0.962058	-1.03944	17.6551	18.3514	0.153478	0.562771	0.6207	-1.61108	11.7253	18.8905	0.0021965	0.00838258	1.40528	1.40528	24.8674	17.6957	0.603746	0.840475	0.979387	-1.02105	17.9471	18.3248
RALY	829938	8.78374e-22	5.70524e-20	0.273237	-3.65982	73.7313	269.843	0.00106044	0.0102567	1.77446	1.77446	422.556	238.132	0.00171496	0.018229	0.526331	-1.89995	138.908	263.918	2.89282e-07	3.48711e-06	1.81852	1.81852	431.558	237.314	0.411456	0.672935	0.462337	-2.16292	122.7	265.392	0.000228931	0.00240438	1.65748	1.65748	398.347	240.333	7.48589e-56	4.35243e-54	1.03898	1.03898	262.53	252.68	0.0627294	0.299996	0.461382	-2.1674	122.457	265.414
ZNF37A	119712	9.42247e-22	6.10686e-20	0.418392	-2.3901	15.2546	36.4601	0.264413	0.843822	2.01518	2.01518	64.4593	31.9869	0.0266057	0.136741	0.728414	-1.37285	25.856	35.4963	0.0428314	0.181144	1.84878	1.84878	59.9026	32.4012	0.0273358	0.119005	0.865471	-1.15544	30.3662	35.0863	0.907572	0.999902	1.37655	1.37655	46.3036	33.6374	8.14197e-09	6.62127e-08	1.08874	1.08874	37.4944	34.4383	0.709742	0.868267	0.597448	-1.67379	21.4467	35.8972
ARHGAP29	395573	1.05671e-21	6.8339e-20	0.165115	-6.05639	20.9786	127.054	1.84481e-48	2.46604e-46	0.137853	-7.25408	17.5578	127.365	3.26888e-09	1.78646e-07	0.25774	-3.87988	32.4775	126.009	1.85115e-98	2.96412e-96	7.01006	7.01006	552.153	78.7658	4.71162e-19	4.68758e-17	1.02668	1.02668	121.1	117.952	2.22085e-64	3.9117e-62	2.85623	2.85623	292.416	102.378	2.09281e-13	2.46518e-12	0.793983	-1.25947	95.5	120.28	1.14562e-12	1.74129e-10	1.25108	1.25108	144.865	115.792
HOXB7	109251	1.30925e-21	8.4489e-20	0.406794	-2.45825	14.1651	34.8213	1.67426e-06	2.55908e-05	0.219969	-4.54609	7.78717	35.4012	0.948837	0.984102	0.924216	-1.082	30.786	33.3104	0.585024	0.99986	2.94058	2.94058	83.7841	28.4923	0.000200112	0.0024064	1.06989	1.06989	35.2083	32.9083	2.0204e-10	5.18397e-09	3.89278	3.89278	103.823	26.6706	6.02879e-08	4.49279e-07	0.655412	-1.52576	22.3355	34.0786	0.0184002	0.136281	0.628887	-1.59011	21.4805	34.1563
NIPBL	203639	1.33981e-21	8.6275e-20	0.259496	-3.85363	17.5123	67.486	0.479667	0.999887	1.25272	1.25272	77.6878	62.0155	0.206494	0.519148	0.502763	-1.98901	33.2119	66.0588	0.883237	0.99986	2.91594	2.91594	159.22	54.6035	0.379398	0.659831	0.460081	-2.17353	30.5056	66.3048	0.620118	0.999902	1.23438	1.23438	76.6653	62.1085	1.90843e-08	1.49552e-07	1.48649	1.48649	90.4597	60.8545	0.0114833	0.0970489	0.540817	-1.84905	35.6079	65.841
CHRNA9	13672.3	1.53193e-21	9.84347e-20	4.32322	4.32322	11.4264	2.64304	0.840862	0.999887	0.312141	-3.20368	1.11753	3.58021	0.0113492	0.0716489	0.753453	-1.32722	2.59624	3.44578	0.844157	0.99986	0.312539	-3.1996	1.11892	3.58009	2.15962e-06	4.65219e-05	0.310728	-3.21825	1.11261	3.58066	0.131469	0.503979	1.08209	1.08209	3.62723	3.35206	0.745931	0.900457	2.73085	2.73085	8.05479	2.94955	6.85439e-06	0.000284662	0.248217	-4.02873	0.893721	3.60056
OARD1	59701.2	1.54421e-21	9.90116e-20	0.384611	-2.60003	7.58248	19.7147	0.0167417	0.116989	0.717427	-1.39387	13.7421	19.1547	0.0427916	0.193935	0.685484	-1.45882	13.1661	19.2071	0.235188	0.666122	2.50842	2.50842	41.6777	16.6151	0.0072204	0.0419318	0.751151	-1.33129	14.3468	19.0998	0.0258598	0.144328	1.68385	1.68385	29.7962	17.6953	2.35529e-08	1.82943e-07	0.532295	-1.87866	10.3597	19.4622	1.64322e-11	2.16753e-09	1.42499	1.42499	25.7409	18.0639
LSM2	646572	1.56564e-21	1.00171e-19	0.18654	-5.36079	42.6261	228.51	8.56881e-05	0.00101333	2.01478	2.01478	395.723	196.41	0.503362	0.750347	0.280138	-3.56967	63.4831	226.613	1.3953e-23	5.39787e-22	1.13977	1.13977	239.998	210.567	0.384974	0.665471	0.287774	-3.47495	65.1692	226.46	0.000177454	0.00191408	1.82099	1.82099	363.066	199.379	1.93784e-36	6.51231e-35	0.795976	-1.25632	172.491	216.704	3.76784e-05	0.00118758	0.4007	-2.49564	89.8436	224.217
NUDT1	87743.3	1.62523e-21	1.03762e-19	0.329805	-3.0321	9.768	29.6175	0.0016779	0.0155161	2.08838	2.08838	53.5421	25.6381	0.0441439	0.198052	0.896729	-1.11516	25.2933	28.2062	1.97027e-12	3.92521e-11	0.288949	-3.46082	8.58892	29.7247	1.2e-10	5.65854e-09	0.372008	-2.68811	10.9771	29.5076	0.350116	0.949675	1.31287	1.31287	35.7795	27.2529	6.54245e-11	6.41036e-10	0.924646	-1.0815	26.0196	28.1401	0.0201881	0.146048	0.566243	-1.76603	16.4279	29.0121
WDR34	121469	1.85112e-21	1.17932e-19	0.357519	-2.79706	14.9308	41.7623	0.0123916	0.0906303	0.976243	-1.02434	38.6638	39.6047	0.0013306	0.0149389	0.521226	-1.91855	21.4583	41.1689	1.453e-07	1.81962e-06	0.578385	-1.72895	23.6939	40.9656	0.755029	0.864412	0.654983	-1.52676	26.6555	40.6964	8.88518e-07	1.44435e-05	2.68896	2.68896	93.171	34.6495	3.51498e-09	2.95063e-08	0.892363	-1.12062	35.5911	39.8841	0.00208709	0.0254557	0.725658	-1.37806	29.3537	40.4511
MMS22L	41067.8	2.20935e-21	1.40455e-19	0.48678	-2.05432	6.98977	14.3592	0.469293	0.999887	1.01226	1.01226	13.8994	13.7311	0.00145628	0.0160515	0.988565	-1.01157	13.6009	13.7582	0.00468761	0.0272546	0.640107	-1.56224	9.07036	14.1701	1.06151e-10	5.04749e-09	0.564532	-1.77138	8.05173	14.2627	0.207176	0.691566	0.721465	-1.38607	10.1523	14.0717	0.000129716	0.000630535	0.573613	-1.74334	8.17484	14.2515	0.00712485	0.0673845	1.43222	1.43222	19.0016	13.2672
ESCO2	24009.5	2.70316e-21	1.71484e-19	0.14987	-6.67247	1.40467	9.37259	0.380578	0.992644	1.23718	1.23718	10.5653	8.53981	0.000619177	0.00805387	0.633389	-1.57881	5.68976	8.98303	2.80677e-06	2.97814e-05	0.113763	-8.79022	1.06972	9.40304	4.05014e-13	2.5318e-11	0.127843	-7.82209	1.20059	9.39114	0.499904	0.999902	1.00557	1.00557	8.75304	8.70455	0.0274374	0.0799569	1.64967	1.64967	13.6285	8.26133	2.25761e-09	2.08641e-07	0.167355	-5.97532	1.56609	9.35791
LRATD2	40512	3.00056e-21	1.89949e-19	0.145722	-6.86238	1.98526	13.6236	2.18085e-06	3.28807e-05	0.0842456	-11.8701	1.15409	13.6991	1.05072e-06	3.28828e-05	0.34314	-2.91426	4.59344	13.3865	0.988451	0.99986	2.09296	2.09296	24.273	11.5974	2.48994e-43	5.25044e-41	2.95266	2.95266	32.1334	10.8828	2.25487e-17	9.98779e-16	3.53252	3.53252	36.9099	10.4486	0.117724	0.276992	1.59014	1.59014	19.1781	12.0606	0.0659078	0.30942	0.510207	-1.95999	6.73074	13.1922
CUEDC2	282758	3.06562e-21	1.93658e-19	0.247545	-4.03967	23.1071	93.3453	0.0164383	0.11525	1.19048	1.19048	102.53	86.125	0.00286613	0.0273314	0.525216	-1.90398	47.8453	91.0964	0.146192	0.476689	2.84145	2.84145	215.53	75.8523	0.0121497	0.0630171	0.496866	-2.01262	45.3743	91.321	2.25795e-08	4.58683e-07	2.37238	2.37238	186.263	78.513	1.99876e-22	3.78551e-21	0.786693	-1.27114	70.0751	89.0755	0.459732	0.803223	0.375894	-2.66032	34.6921	92.2922
RRAGB	42644.9	3.14619e-21	1.98329e-19	2.28682	2.28682	23.3196	10.1974	0.594483	0.999887	0.856945	-1.16694	9.79243	11.4271	1.59101e-07	6.18695e-06	0.478384	-2.09037	5.64685	11.804	0.659547	0.99986	0.664211	-1.50555	7.71544	11.616	0.000910385	0.00856092	0.742479	-1.34684	8.56712	11.5385	0.00764224	0.0519599	2.09141	2.09141	21.6452	10.3496	0.0295258	0.0851756	1.69494	1.69494	18.0898	10.6728	0.00021902	0.00499096	0.559434	-1.78752	6.55726	11.7212
HMGA1	3.90518e+06	3.28195e-21	2.06453e-19	0.259851	-3.84836	338.988	1304.55	3.13411e-24	1.67281e-22	1.24098	1.24098	1489.16	1199.99	0.0081102	0.0549544	0.366408	-2.7292	473.515	1292.32	3.56652e-107	6.10242e-105	0.355654	-2.81172	460.054	1293.54	0.945458	0.979567	0.531994	-1.87972	677.634	1273.76	4.66563e-78	9.56869e-76	5.11624	5.11624	4663.16	911.442	2.73396e-32	7.8942e-31	1.23596	1.23596	1483.75	1200.48	8.82067e-10	8.68807e-08	1.0401	1.0401	1268.93	1220.01
PSIP1	231088	4.0797e-21	2.56097e-19	0.288043	-3.4717	21.46	74.5026	0.439269	0.999887	1.31287	1.31287	89.6713	68.3016	0.914065	0.969318	0.496511	-2.01405	36.3206	73.1516	0.000195947	0.00153593	1.99219	1.99219	128.955	64.7303	0.0400661	0.158564	0.422402	-2.36741	31.0999	73.6262	4.30336e-08	8.464e-07	2.6503	2.6503	163.284	61.6095	1.66945e-11	1.72018e-10	1.30605	1.30605	89.2549	68.3394	0.162869	0.528247	0.477869	-2.09262	35.0137	73.2704
ZNF672	84444.7	4.42492e-21	2.77187e-19	0.526588	-1.89902	13.9503	26.4918	0.0617112	0.319085	0.906616	-1.103	23.2513	25.6463	0.0370931	0.175407	1.01867	1.01867	25.8816	25.4072	0.718238	0.99986	2.19116	2.19116	50.7229	23.1489	0.00910246	0.0504264	1.05976	1.05976	26.8337	25.3206	0.740799	0.999902	1.46465	1.46465	35.8812	24.4981	1.02444e-08	8.25261e-08	0.667252	-1.49869	17.4636	26.1725	0.913129	0.973424	0.710233	-1.40799	18.5203	26.0764
RGS10	134844	5.1056e-21	3.19159e-19	0.345998	-2.89019	15.3379	44.3294	0.139584	0.574907	1.14457	1.14457	47.4019	41.4145	5.09263e-07	1.74672e-05	1.3182	1.3182	53.8232	40.8308	2.53255e-05	0.0002324	0.349268	-2.86313	15.4784	44.3167	4.38084e-09	1.59001e-07	1.43933	1.43933	58.1968	40.4332	2.37896e-06	3.63806e-05	2.60007	2.60007	96.1565	36.9823	3.1571e-10	2.9132e-09	1.4474	1.4474	58.4849	40.407	0.240815	0.63994	0.554795	-1.80247	24.1493	43.5284
CTSA	81884.7	5.64968e-21	3.52434e-19	0.373863	-2.67478	10.048	26.8762	0.000406558	0.00426544	0.527828	-1.89456	13.9966	26.5173	0.00249316	0.024599	1.02642	1.02642	26.0895	25.4179	0.916281	0.99986	2.61061	2.61061	58.6328	22.4594	0.000218291	0.00258863	1.11921	1.11921	28.2303	25.2233	0.0011595	0.010467	2.28301	2.28301	52.5397	23.0133	1.49736e-08	1.18518e-07	0.297055	-3.36638	8.038	27.059	0.43943	0.803223	0.832169	-1.20168	21.4992	25.8352
DTYMK	255894	5.84114e-21	3.63316e-19	0.294817	-3.39194	25.6709	87.0742	0.0035944	0.0309718	1.7205	1.7205	133.021	77.3151	0.664552	0.826344	0.53549	-1.86745	45.6546	85.2575	2.19019e-11	4.00372e-10	1.31354	1.31354	104.913	79.8704	0.00796641	0.0454359	0.453742	-2.2039	38.961	85.866	0.0013898	0.0122721	1.57494	1.57494	123.176	78.2101	2.18881e-25	4.76304e-24	0.762865	-1.31085	63.7827	83.6095	0.85255	0.945653	0.484122	-2.06559	41.4597	85.6389
FXYD5	435702	5.84838e-21	3.63316e-19	0.557051	-1.79517	78.12	140.239	0.0439879	0.250576	1.60206	1.60206	206.04	128.609	4.45226e-05	0.000895325	0.281438	-3.55319	40.4326	143.665	0.95931	0.99986	2.7302	2.7302	322.279	118.042	0.371495	0.651279	0.349494	-2.86128	49.9089	142.803	1.84379e-07	3.31983e-06	1.99561	1.99561	248.882	124.715	9.07701e-23	1.75011e-21	0.459472	-2.17641	64.9844	141.433	1.24021e-07	8.23407e-06	0.190732	-5.24296	27.6235	144.829
CCL19	3491.71	6.04481e-21	3.74741e-19	0.951695	-1.05076	1.03885	1.09158	6.28471e-32	4.71637e-30	0.876506	-1.14089	0.962832	1.09849	4.29911e-13	4.27669e-11	0.951713	-1.05074	1.03887	1.09158	2.13659e-22	7.96711e-21	0.876041	-1.1415	0.962359	1.09853	9.2335e-13	5.57417e-11	0.951705	-1.05075	1.03886	1.09158	2.46781e-20	1.31718e-18	0.876041	-1.1415	0.962359	1.09853	0.00026394	0.00120036	0.901555	-1.10919	0.988264	1.09618	1.98106e-10	2.18889e-08	0.951958	-1.05047	1.03911	1.09155
TTF1	239312	6.18008e-21	3.82335e-19	0.257328	-3.88609	19.682	76.486	0.620363	0.999887	1.56948	1.56948	107.512	68.5015	0.303623	0.629204	0.438906	-2.27839	33.0373	75.2719	0.0886816	0.324461	2.33707	2.33707	150.879	64.559	0.913133	0.961695	0.411738	-2.42873	31.0661	75.4511	0.00663707	0.0460458	1.77828	1.77828	119.824	67.3822	2.0043e-06	1.26267e-05	2.47271	2.47271	158.029	63.909	0.00122395	0.0167117	0.491983	-2.03259	36.8615	74.9242
RACGAP1	43013.4	7.23141e-21	4.46454e-19	0.278478	-3.59095	4.40485	15.8176	0.0216573	0.14444	1.55172	1.55172	22.0546	14.213	0.0104301	0.0671196	0.653024	-1.53134	9.99724	15.3092	1.19131e-06	1.32854e-05	0.399314	-2.50429	6.24923	15.6499	9.41121e-09	3.19864e-07	0.34374	-2.90918	5.40584	15.7266	0.402634	0.999902	0.882145	-1.1336	13.2445	15.014	7.67464e-06	4.49094e-05	0.760749	-1.31449	11.5398	15.1689	2.55219e-06	0.000118115	0.332758	-3.00519	5.23821	15.7418
ELK3	387193	7.34724e-21	4.52672e-19	0.228649	-4.37352	27.8448	121.78	0.00281598	0.024698	1.93372	1.93372	204.443	105.725	0.832112	0.926587	0.394007	-2.53803	47.2857	120.012	0.0940206	0.33972	2.22787	2.22787	230.305	103.374	1.72862e-07	4.71403e-06	0.629935	-1.58746	74.0663	117.578	0.0162759	0.0983747	1.66068	1.66068	179.362	108.005	4.61529e-12	4.97644e-11	2.11355	2.11355	220.391	104.275	0.0173759	0.130769	0.505544	-1.97807	60.0833	118.849
DEDD	118108	7.70247e-21	4.73583e-19	0.388116	-2.57655	14.9822	38.6023	0.260412	0.837084	1.23711	1.23711	44.442	35.9241	1.55329e-09	9.08399e-08	0.915639	-1.09213	33.781	36.8933	0.191389	0.578806	1.87853	1.87853	64.1234	34.1349	8.52306e-05	0.0011553	0.909647	-1.09933	33.5768	36.9119	0.455959	0.999902	1.7247	1.7247	59.5842	34.5476	3.44333e-06	2.11625e-05	0.483311	-2.06906	18.5023	38.2823	0.0310506	0.194385	0.471265	-2.12195	18.06	38.3225
NXT1	415870	8.47948e-21	5.20289e-19	0.291536	-3.43011	39.1811	134.395	2.43595e-17	9.08339e-16	2.34207	2.34207	266.387	113.74	9.17272e-07	2.94698e-05	0.669766	-1.49306	87.096	130.04	1.74194e-16	4.65704e-15	1.2829	1.2829	158.5	123.548	0.31747	0.604387	0.524302	-1.9073	69.0406	131.681	0.373581	0.980895	1.20609	1.20609	149.948	124.326	1.14818e-23	2.31204e-22	1.19086	1.19086	148.24	124.481	0.146319	0.498912	0.372883	-2.68181	49.7553	133.434
BMP7	27436.2	8.57608e-21	5.2514e-19	0.319629	-3.12863	3.1758	9.9359	0.00501441	0.0415228	0.156345	-6.39611	1.57616	10.0813	0.354046	0.670835	1.02029	1.02029	9.54659	9.35674	0.0161484	0.0800419	0.123638	-8.08815	1.2501	10.111	2.56021e-13	1.62761e-11	2.44721	2.44721	20.4682	8.36387	0.0239455	0.135283	1.53953	1.53953	13.8085	8.96929	0.0133732	0.042293	1.67517	1.67517	14.8643	8.87331	0.00860167	0.0773918	0.676141	-1.47898	6.51295	9.63252
CD9	1.60043e+06	8.91702e-21	5.44903e-19	0.217433	-4.59912	106.561	490.086	1.01735e-56	1.72104e-54	0.0872323	-11.4636	43.2534	495.841	7.30916e-44	1.87058e-41	0.0612668	-16.3221	30.4499	497.005	2.25353e-150	4.62174e-148	17.0826	17.0826	3344.13	195.762	7.89854e-14	5.20938e-12	0.215121	-4.64855	105.449	490.187	1.04186e-66	1.86805e-64	3.0465	3.0465	1192.34	391.379	7.85884e-23	1.52014e-21	0.552266	-1.81072	262.813	475.881	0.00880073	0.0789219	0.117521	-8.50911	58.1131	494.49
COA6	428894	9.01412e-21	5.49715e-19	0.172952	-5.78194	26.523	153.354	0.100662	0.462007	2.14093	2.14093	279.151	130.388	0.00174475	0.0184604	0.294774	-3.39243	44.7172	151.7	1.14573e-10	1.98304e-09	1.09494	1.09494	155.114	141.664	0.00114321	0.0103292	0.313034	-3.19454	47.4106	151.455	0.594424	0.999902	1.62815	1.62815	220.911	135.682	2.59697e-26	5.86434e-25	0.988121	-1.01202	141.228	142.926	0.499484	0.819718	0.215467	-4.64108	32.9175	152.773
FCGR3A	3848.44	9.4102e-21	5.72702e-19	1.23633	1.23633	1.33797	1.08222	3.10645e-18	1.22069e-16	0.853476	-1.17168	0.953479	1.11717	2.06923e-17	2.86847e-15	1.91156	1.91156	1.96054	1.02562	5.94943e-13	1.23883e-11	0.852902	-1.17247	0.952884	1.11723	3.59658e-09	1.33448e-07	0.946457	-1.05657	1.04913	1.10848	8.30722e-12	2.44585e-10	0.852902	-1.17247	0.952884	1.11723	0.0124543	0.0397062	0.884417	-1.13069	0.985474	1.11426	1.48476e-07	9.68589e-06	0.94677	-1.05622	1.04945	1.10845
CSE1L	205814	1.18002e-20	7.16698e-19	0.298121	-3.35434	20.523	68.841	8.90158e-08	1.59796e-06	2.11665	2.11665	125.51	59.2967	0.287029	0.612145	0.694714	-1.43944	46.203	66.5065	1.38727e-15	3.48189e-14	0.888124	-1.12597	58.1051	65.4245	0.0695439	0.234552	0.583164	-1.71478	39.1577	67.147	0.340213	0.933474	1.27096	1.27096	80.5577	63.3833	1.23607e-18	1.98135e-17	0.887455	-1.12682	58.0646	65.4282	0.175571	0.548284	0.504544	-1.98199	34.1101	67.6059
SPRY1	179330	1.33116e-20	8.06863e-19	0.261334	-3.82651	14.9414	57.1735	1.81813e-05	0.000238877	0.401579	-2.49017	22.6773	56.4703	1.34283e-24	2.48199e-22	1.52909	1.52909	78.5778	51.3884	3.06019e-17	8.60386e-16	7.04502	7.04502	251.368	35.6802	0.0141051	0.0709712	0.512548	-1.95104	28.6647	55.926	0.133573	0.509048	0.551586	-1.81295	30.7437	55.737	1.34773e-06	8.63767e-06	0.879026	-1.13762	47.6437	54.2006	0.0252703	0.169353	0.513049	-1.94913	28.6915	55.9235
INIP	161257	1.4368e-20	8.69133e-19	0.335958	-2.97656	17.432	51.8875	0.0238419	0.156282	2.07202	2.07202	93.2336	44.9965	0.982058	0.994947	0.552111	-1.81123	28.1116	50.9167	0.000117534	0.000964992	1.36964	1.36964	65.1285	47.5515	0.619321	0.787947	0.641141	-1.55972	32.3951	50.5273	0.890641	0.999902	1.39973	1.39973	66.3977	47.4361	1.0364e-13	1.24331e-12	0.648394	-1.54227	32.7412	50.4958	3.33339e-05	0.0010744	0.657988	-1.51978	33.1983	50.4542
TCEAL3	137370	1.46487e-20	8.84329e-19	1.09632	1.09632	43.2374	39.4387	0.241041	0.805073	0.867398	-1.15287	34.8689	40.1994	1.76399e-12	1.64293e-10	0.330235	-3.02815	13.9046	42.1053	0.823152	0.99986	2.30711	2.30711	82.7105	35.8502	0.000367717	0.00401845	0.447149	-2.23639	18.6351	41.6752	2.7988e-07	4.9181e-06	2.66651	2.66651	93.081	34.9074	7.98869e-08	5.87873e-07	0.481401	-2.07727	20.0026	41.5509	9.54029e-06	0.000378364	0.363977	-2.74743	15.2798	41.9803
RUSC1	224222	1.47155e-20	8.85623e-19	0.26842	-3.7255	19.726	73.4893	0.275826	0.861844	1.45851	1.45851	96.9462	66.4693	0.0277038	0.14076	0.509609	-1.96229	36.666	71.9493	6.75524e-06	6.78538e-05	0.957751	-1.04411	66.327	69.2529	2.47302e-11	1.27015e-09	0.65477	-1.52725	46.5235	71.0532	4.63968e-12	1.39065e-10	4.20653	4.20653	229.077	54.4574	2.94556e-16	4.1061e-15	0.272989	-3.66316	20.0536	73.4595	0.169553	0.53804	0.350167	-2.85578	25.5482	72.96
PXDN	255549	1.47293e-20	8.85623e-19	0.231269	-4.32397	18.4874	79.9387	0.828852	0.999887	1.02389	1.02389	76.4527	74.6691	0.564235	0.7799	0.51084	-1.95756	39.844	77.9972	1.24192e-65	1.51783e-63	8.50455	8.50455	391.472	46.0309	0.691664	0.818985	0.623127	-1.60481	48.1326	77.2437	2.5941e-19	1.30109e-17	0.26752	-3.73804	21.3164	79.6815	4.0711e-24	8.38961e-23	0.427419	-2.33962	33.5809	78.5665	4.71012e-06	0.000204399	0.861983	-1.16012	65.242	75.6883
EHMT2	80465.1	1.49881e-20	8.99378e-19	0.410194	-2.43787	11.1496	27.1812	0.403234	0.999887	1.0058	1.0058	25.9826	25.8327	0.0987133	0.338615	0.873186	-1.14523	22.8087	26.1213	0.0341062	0.150737	1.32941	1.32941	33.4408	25.1547	1.68077e-05	0.000287914	0.554842	-1.80231	14.8925	26.8409	0.756436	0.999902	1.08984	1.08984	27.9578	25.6532	5.45253e-10	4.93248e-09	1.34225	1.34225	33.7287	25.1285	3.85382e-08	2.82139e-06	1.12926	1.12926	28.875	25.5698
BCL7A	152757	1.694e-20	1.01447e-18	0.380742	-2.62645	18.9464	49.7618	0.36912	0.980339	1.19189	1.19189	55.3646	46.4511	0.210475	0.524662	0.515436	-1.94011	25.349	49.1797	0.000876087	0.00603883	0.883166	-1.13229	42.0898	47.6579	0.000364787	0.00399517	0.721483	-1.38603	34.8586	48.3152	0.0758317	0.33624	1.46364	1.46364	66.5055	45.4383	0.000109309	0.000537799	4.56376	4.56376	166.064	36.3875	0.0110891	0.0941958	0.636032	-1.57225	30.9557	48.67
SAT1	1.57397e+06	1.85963e-20	1.11144e-18	0.570792	-1.75195	276.975	485.248	0.751902	0.999887	1.23458	1.23458	566.575	458.92	6.77926e-21	1.09135e-18	0.157821	-6.33631	79.4165	503.208	1.36756e-23	5.30425e-22	0.757698	-1.31979	361.826	477.534	8.28033e-12	4.49163e-10	0.568935	-1.75767	276.119	485.326	1.03739e-37	1.06379e-35	4.43202	4.43202	1612.52	363.834	9.03839e-06	5.23982e-05	2.47058	2.47058	1029.77	416.812	3.95425e-10	4.16909e-08	0.136374	-7.33279	68.7564	504.177
AL445524.1	53564.1	1.89715e-20	1.1316e-18	0.478903	-2.0881	8.00582	16.717	0.0304074	0.189724	0.32374	-3.0889	5.48611	16.946	0.0026633	0.025809	1.28723	1.28723	20.103	15.6172	0.279433	0.747394	2.64883	2.64883	37.2406	14.0593	4.63791e-10	1.97263e-08	1.89004	1.89004	28.1368	14.8869	0.890765	0.999902	0.848889	-1.17801	13.7477	16.195	0.000387327	0.00171437	1.96613	1.96613	29.0978	14.7995	0.00348733	0.0385034	0.689588	-1.45014	11.3201	16.4157
SOX9	69443	1.97427e-20	1.17526e-18	0.446435	-2.23997	10.2123	22.8753	5.57535e-07	9.06804e-06	0.191755	-5.21498	4.48628	23.3959	2.56928e-06	7.37602e-05	0.591643	-1.69021	13.3645	22.5888	5.87031e-05	0.000507042	0.152334	-6.5645	3.57659	23.4786	0.00162604	0.0137616	1.29103	1.29103	27.5034	21.3034	2.55116e-28	1.94871e-26	5.68485	5.68485	89.2142	15.6933	0.000163403	0.000780847	1.71199	1.71199	35.2634	20.5979	1.08972e-07	7.29965e-06	1.3835	1.3835	29.2531	21.1443
BCL2L1	167795	2.20304e-20	1.30884e-18	0.293682	-3.40505	16.2694	55.398	2.78841e-06	4.14565e-05	0.622891	-1.60542	33.5295	53.8289	0.113068	0.366963	0.570787	-1.75197	30.8632	54.0713	0.00482735	0.0274436	1.6154	1.6154	80.1142	49.594	3.1051e-13	1.95739e-11	1.02841	1.02841	53.492	52.0142	2.41435e-26	1.72126e-24	4.53612	4.53612	182.672	40.2705	2.32203e-11	2.36653e-10	0.809767	-1.23492	42.8991	52.9772	0.817496	0.926278	0.509636	-1.96219	27.7031	54.3586
CDK19	40933.3	2.47526e-20	1.46766e-18	0.42037	-2.37886	5.7404	13.6556	0.296807	0.89293	0.767394	-1.30311	10.1702	13.2529	0.469308	0.735559	1.13532	1.13532	14.5901	12.8511	0.383171	0.898842	1.38478	1.38478	17.4374	12.5922	9.81224e-05	0.00130003	0.68163	-1.46707	9.0999	13.3502	0.17899	0.626035	0.483063	-2.07012	6.5605	13.581	0.0160226	0.0496291	2.13849	2.13849	25.3836	11.8699	0.47059	0.803223	1.07554	1.07554	13.8903	12.9147
GPANK1	95690.2	2.52422e-20	1.49373e-18	0.404655	-2.47124	13.4196	33.163	0.578715	0.999887	1.20774	1.20774	37.4174	30.9814	0.28984	0.615597	0.730699	-1.36855	23.5587	32.2413	0.00507796	0.0287374	1.26612	1.26612	39.0395	30.8339	0.158017	0.406276	0.693016	-1.44297	22.4157	32.3452	0.980189	0.999902	1.13145	1.13145	35.2743	31.1762	3.10812e-10	2.87065e-09	0.396027	-2.52508	13.1434	33.1881	4.39125e-05	0.00134308	0.975374	-1.02525	30.8048	31.5825
MAPKAP1	207431	2.88519e-20	1.70397e-18	0.280097	-3.57019	19.9429	71.1998	0.296529	0.892358	1.34964	1.34964	87.772	65.0335	0.115406	0.37189	0.490809	-2.03745	34.3047	69.8942	4.9893e-06	5.13208e-05	1.64343	1.64343	104.394	63.5224	0.00358137	0.024863	0.379152	-2.63747	26.7605	70.58	0.134863	0.512257	1.90967	1.90967	118.805	62.2123	5.29868e-16	7.24137e-15	0.95938	-1.04234	64.4278	67.1557	7.3479e-08	5.14061e-06	0.602668	-1.65929	41.7169	69.2203
GTF3C5	190664	3.05067e-20	1.79815e-18	0.328399	-3.04507	20.5805	62.669	0.476356	0.999887	1.88793	1.88793	103.998	55.0856	0.00687563	0.0482939	0.419285	-2.38501	26.067	62.1702	1.40977e-06	1.55939e-05	1.2048	1.2048	70.0819	58.1689	0.0136581	0.0690586	0.6616	-1.51149	40.2771	60.8784	0.0245935	0.138422	1.84882	1.84882	102.154	55.2533	2.05064e-13	2.41837e-12	0.781429	-1.27971	47.0883	60.2592	0.340914	0.73837	0.453676	-2.20422	28.1205	61.9835
ACTB	2.17391e+07	3.08057e-20	1.81221e-18	1.46298	1.46298	8765.28	5991.37	1.3413e-09	2.86876e-08	1.21782	1.21782	7442.84	6111.59	0.00083064	0.0101976	0.707958	-1.41251	4515.17	6377.74	9.45188e-13	1.92923e-11	0.631349	-1.58391	4053.1	6419.75	0.294611	0.581664	0.892331	-1.12066	5602.83	6278.87	8.56043e-06	0.000120624	1.09709	1.09709	6771.87	6172.59	1.23603e-90	2.66263e-88	0.723832	-1.38154	4610.16	6369.11	0.667499	0.863404	0.842361	-1.18714	5311.39	6305.36
STAP2	64341.5	3.23424e-20	1.89888e-18	1.2982	1.2982	21.9694	16.9229	2.2281e-06	3.35425e-05	0.164823	-6.06711	3.07243	18.6408	2.81533e-06	7.98289e-05	0.177558	-5.63198	3.30604	18.6195	4.44449e-18	1.31894e-16	10.5305	10.5305	101.791	9.66635	0.00306665	0.0230253	0.333367	-2.99969	6.12181	18.3636	1.61837e-15	6.22864e-14	2.67296	2.67296	40.6861	15.2213	4.51592e-06	2.73504e-05	0.0546401	-18.3016	1.02869	18.8266	0.00190397	0.0237841	0.268752	-3.7209	4.96355	18.4689
NFIA	122471	3.44249e-20	2.01719e-18	0.176378	-5.66964	7.05009	39.9715	0.000122025	0.00141346	1.60235	1.60235	56.8011	35.4487	2.2148e-26	4.30636e-24	1.92161	1.92161	66.4353	34.5728	0.190369	0.576712	1.67028	1.67028	58.8919	35.2586	0.0311359	0.131403	0.520004	-1.92306	20.1653	38.7792	2.90685e-08	5.81818e-07	0.355722	-2.81119	13.9942	39.3402	3.0543e-08	2.3462e-07	0.810893	-1.23321	30.6713	37.8241	0.0708537	0.324309	0.433746	-2.3055	16.9472	39.0718
PHPT1	662237	3.51812e-20	2.05748e-18	0.424141	-2.35771	92.1652	217.298	0.341739	0.95324	1.09638	1.09638	225.002	205.222	0.795739	0.903284	0.7884	-1.26839	166.024	210.584	1.2763e-06	1.41804e-05	1.34477	1.34477	270.424	201.093	0.0510894	0.189211	0.67331	-1.4852	143.186	212.66	8.54269e-09	1.83233e-07	1.37241	1.37241	275.365	200.644	1.03e-45	4.48926e-44	0.920633	-1.08621	191.72	208.248	1.06906e-07	7.17735e-06	0.936522	-1.06778	194.769	207.971
DEPDC1	18855.5	3.60668e-20	2.10516e-18	0.222249	-4.49945	1.67966	7.55756	0.726921	0.999887	1.13081	1.13081	7.9061	6.99152	1.87776e-06	5.54089e-05	0.606931	-1.64763	4.43489	7.30708	2.99248e-05	0.000271034	0.14242	-7.02151	1.08405	7.6117	3.64997e-14	2.53576e-12	0.144839	-6.90422	1.10223	7.61005	0.0287731	0.157649	0.352944	-2.83331	2.63669	7.47055	0.0156473	0.0486477	1.54228	1.54228	10.4291	6.76215	6.68188e-08	4.70766e-06	0.310846	-3.21702	2.33084	7.49836
RABL6	95697.3	3.76046e-20	2.18642e-18	0.411512	-2.43007	12.955	31.4815	0.0872814	0.416755	1.14166	1.14166	33.7798	29.5884	0.454143	0.734771	0.754568	-1.32526	23.0617	30.5627	0.127677	0.430619	1.83993	1.83993	51.4798	27.9793	3.73056e-05	0.000582095	0.585513	-1.70791	18.156	31.0087	0.289911	0.852396	1.61592	1.61592	46.0149	28.4761	3.94047e-08	3.00151e-07	0.495797	-2.01695	15.494	31.2507	0.158148	0.519121	0.794605	-1.25849	24.2029	30.459
ALG13	111953	3.76584e-20	2.18642e-18	1.33868	1.33868	41.3787	30.91	0.0200507	0.13577	1.5401	1.5401	46.8398	30.4135	3.97634e-09	2.13376e-07	0.263468	-3.79552	8.92121	33.8607	0.0162797	0.0805593	1.4906	1.4906	45.5139	30.534	0.00037476	0.00408507	0.501762	-1.99298	16.638	33.1591	0.000955921	0.00885069	1.58889	1.58889	48.1366	30.2956	3.65267e-09	3.06278e-08	0.996714	-1.0033	31.6866	31.7911	0.000194079	0.00452616	0.326263	-3.06501	10.9862	33.6729
SLC35E3	120405	3.76781e-20	2.18642e-18	0.398404	-2.51002	15.8684	39.83	0.389166	0.999887	1.01854	1.01854	38.4752	37.7749	0.0139074	0.0840594	0.745937	-1.3406	28.8316	38.6516	0.0382814	0.165358	1.40955	1.40955	51.568	36.5846	0.278684	0.566198	0.626869	-1.59523	24.4776	39.0474	0.590885	0.999902	1.04563	1.04563	39.4096	37.6899	9.13198e-07	5.97158e-06	2.5247	2.5247	84.7494	33.5681	0.473759	0.805411	0.632737	-1.58044	24.6943	39.0277
IVNS1ABP	197027	3.98944e-20	2.31056e-18	0.297371	-3.36281	19.1567	64.4201	0.654427	0.999887	1.23891	1.23891	73.6712	59.4643	0.00261784	0.0255079	0.649482	-1.53969	40.5751	62.473	0.876996	0.99986	2.97998	2.97998	155.134	52.0586	0.239274	0.521592	0.548046	-1.82467	34.5388	63.0218	0.072987	0.32682	1.66252	1.66252	95.5534	57.475	9.52784e-10	8.4381e-09	1.10957	1.10957	66.6846	60.0994	0.393249	0.774866	0.464585	-2.15246	29.4921	63.4806
FOS	218410	4.01166e-20	2.31894e-18	0.171353	-5.83592	13.5426	79.0338	3.36835e-06	4.94404e-05	0.133106	-7.51282	10.556	79.3053	0.293733	0.620422	0.386862	-2.5849	29.9965	77.538	4.85138e-05	0.000424503	0.11321	-8.83316	8.99421	79.4473	0.0655919	0.225025	0.422154	-2.3688	32.6318	77.2984	0.949533	0.999902	0.879824	-1.13659	65.389	74.3205	0.00101286	0.00410281	20.1374	20.1374	571.004	28.3555	0.199878	0.583726	0.361274	-2.76798	28.0756	77.7126
PCLAF	129265	4.23751e-20	2.44477e-18	0.183793	-5.44089	8.28471	45.0762	2.19361e-13	6.26152e-12	2.32163	2.32163	87.8563	37.8424	0.362558	0.678548	0.754838	-1.32479	32.3723	42.8864	1.03216e-20	3.52809e-19	0.0707822	-14.1279	3.22316	45.5364	6.51383e-15	4.92534e-13	0.139717	-7.1573	6.32285	45.2546	0.014019	0.0869091	1.25661	1.25661	51.6854	41.1307	5.56347e-06	3.32376e-05	1.71785	1.71785	68.094	39.639	1.2653e-08	1.00763e-06	0.164122	-6.09301	7.41106	45.1557
DPYSL2	293829	4.44929e-20	2.56202e-18	0.249689	-4.00499	23.4134	93.7703	0.00012881	0.00148573	0.889055	-1.12479	78.8836	88.7275	1.43851e-09	8.49262e-08	0.648716	-1.54151	58.7465	90.5582	1.70338e-06	1.85875e-05	5.67229	5.67229	358.896	63.2718	0.570579	0.763227	0.412695	-2.4231	38.1458	92.431	0.125184	0.486802	1.51052	1.51052	127.367	84.32	2.83848e-15	3.72122e-14	0.616145	-1.62299	55.9534	90.8121	0.945677	0.988462	0.39212	-2.55024	36.3095	92.5979
CST7	4862.86	4.5668e-20	2.62464e-18	0.731193	-1.36763	1.07789	1.47415	1.23305e-20	5.52713e-19	0.786524	-1.27142	1.15401	1.46723	1.45712e-12	1.37636e-10	0.731219	-1.36758	1.07793	1.47415	2.52256e-18	7.62189e-17	0.623246	-1.6045	0.927291	1.48784	3.02308e-12	1.72419e-10	0.731207	-1.3676	1.07791	1.47415	9.10235e-05	0.00104546	5.72091	5.72091	5.91684	1.03425	0.00199545	0.00767401	0.65958	-1.51612	0.978294	1.48321	5.18455e-10	5.37166e-08	0.731569	-1.36692	1.07841	1.4741
AC097376.3	80575.5	4.5832e-20	2.62902e-18	0.565608	-1.76801	14.7283	26.0397	0.00918457	0.0703539	0.418002	-2.39233	11.0254	26.3763	0.0158251	0.0926573	0.791749	-1.26303	20.2215	25.5403	0.18359	0.562406	1.39673	1.39673	33.932	24.2939	3.93445e-10	1.69754e-08	1.42632	1.42632	34.5685	24.236	0.173094	0.611053	1.81886	1.81886	42.7321	23.4939	6.64015e-07	4.40661e-06	0.932272	-1.07265	23.5301	25.2395	0.192398	0.572207	0.909683	-1.09928	23.0035	25.2874
PLIN2	391352	4.60713e-20	2.63769e-18	0.234222	-4.26945	32.0183	136.7	5.87094e-06	8.3275e-05	2.04544	2.04544	240.792	117.721	0.000540627	0.00717871	0.612778	-1.63191	81.0364	132.244	1.61108e-13	3.48812e-12	1.05864	1.05864	134.822	127.355	0.0202498	0.0945778	0.397959	-2.51282	53.6196	134.737	2.0844e-05	0.000271598	0.669809	-1.49296	88.1455	131.598	2.00441e-16	2.83371e-15	1.41152	1.41152	174.652	123.734	0.782678	0.90665	0.399731	-2.50168	53.8501	134.716
LIMCH1	120537	4.66369e-20	2.66498e-18	0.0938362	-10.6569	3.67466	39.1604	3.38569e-13	9.54591e-12	0.125163	-7.98959	4.88763	39.0501	0.814906	0.915806	0.56055	-1.78396	21.0651	37.5794	3.74989e-20	1.24482e-18	7.17809	7.17809	171.55	23.899	4.41453e-21	4.96933e-19	1.57089	1.57089	54.2885	34.5591	1.40081e-16	5.86634e-15	2.571	2.571	82.3035	32.0123	1.00205e-07	7.29677e-07	0.497934	-2.0083	18.814	37.7841	0.212488	0.601714	0.403553	-2.47799	15.3741	38.0968
STXBP2	124297	4.92081e-20	2.80655e-18	1.26591	1.26591	43.5889	34.4328	1.24398e-14	3.91289e-13	0.0644353	-15.5195	2.45961	38.1719	2.50122e-29	5.20098e-27	0.146117	-6.84382	5.53669	37.8921	0.0760864	0.287187	1.75115	1.75115	58.0024	33.1225	0.000859488	0.00817005	0.90205	-1.10859	32.0097	35.4855	7.75091e-64	1.35723e-61	7.87407	7.87407	176.2	22.3773	9.2845e-12	9.76829e-11	0.808807	-1.23639	28.9275	35.7657	0.337654	0.736295	0.637582	-1.56843	23.1391	36.2919
TTPAL	93338.3	5.4757e-20	3.11709e-18	0.432114	-2.31421	12.2805	28.4196	0.00764962	0.0598517	2.13075	2.13075	52.7214	24.7431	0.000343687	0.00495714	1.02371	1.02371	27.662	27.0213	0.000834048	0.005781	1.26078	1.26078	33.4091	26.4988	0.464381	0.71355	0.945296	-1.05787	25.7108	27.1986	0.750243	0.999902	0.916854	-1.09069	24.9967	27.2636	5.20927e-05	0.000269724	1.66099	1.66099	42.6229	25.6612	0.323613	0.72407	0.713664	-1.40122	19.7945	27.7365
NDUFB11	1.16527e+06	6.07769e-20	3.45321e-18	0.565146	-1.76946	204.005	360.978	5.0651e-18	1.96456e-16	2.09628	2.09628	668.241	318.775	0.000448856	0.00617368	0.254953	-3.92229	94.5691	370.927	4.64519e-23	1.76064e-21	1.42838	1.42838	479.801	335.906	3.23781e-06	6.66779e-05	0.231653	-4.31681	86.1045	371.697	1.24977e-08	2.61691e-07	1.82035	1.82035	592.771	325.636	2.50574e-60	1.60663e-58	1.18368	1.18368	405.591	342.652	0.0698871	0.320709	0.257897	-3.87751	95.636	370.83
PYGO2	52227.3	6.14387e-20	3.4842e-18	0.663671	-1.50677	10.9045	16.4305	0.0718375	0.358924	0.503713	-1.98526	8.39135	16.659	0.0377124	0.177579	1.28092	1.28092	19.9885	15.6047	0.162954	0.516877	1.27778	1.27778	19.9445	15.6087	0.0145534	0.0728513	1.40868	1.40868	21.7558	15.444	0.493346	0.999902	1.34204	1.34204	20.8385	15.5274	0.000240059	0.00109876	0.498561	-2.00577	8.30925	16.6665	0.286657	0.690367	1.18891	1.18891	18.6927	15.7225
APTX	122070	6.59193e-20	3.73123e-18	0.366905	-2.7255	15.5542	42.3929	0.607296	0.999887	1.3172	1.3172	51.5318	39.1222	0.723704	0.856923	0.654788	-1.52721	27.0727	41.3458	7.79308e-05	0.00065806	0.905585	-1.10426	36.6534	40.4748	0.201652	0.471871	0.62284	-1.60555	25.8226	41.4594	0.675735	0.999902	1.23192	1.23192	48.5315	39.395	1.67321e-09	1.4501e-08	0.931025	-1.07408	37.6027	40.3885	0.000161604	0.00390866	0.828466	-1.20705	33.7506	40.7387
S100A6	1.09446e+07	6.92464e-20	3.91216e-18	0.369171	-2.70877	1338.36	3625.3	4.7977e-70	1.0046e-67	0.296808	-3.36919	1082.91	3648.52	6.11206e-18	8.84122e-16	0.109745	-9.11206	407.148	3709.96	2.60115e-10	4.37317e-09	0.806251	-1.24031	2814.69	3491.09	0.000143114	0.00180433	0.308764	-3.23872	1125.34	3644.67	1.21028e-170	3.1241e-168	15.124	15.124	23861.6	1577.73	8.78232e-54	4.78126e-52	0.616286	-1.62262	2186.69	3548.18	0.000139004	0.0034801	0.129916	-7.69729	481.109	3703.23
RALGAPB	40336.1	7.08407e-20	3.99469e-18	0.654533	-1.52781	8.43455	12.8864	0.112193	0.498946	0.542327	-1.84391	7.05656	13.0116	0.115497	0.372022	0.95863	-1.04316	12.0391	12.5587	0.184152	0.563466	1.13237	1.13237	14.0174	12.3788	0.00217876	0.0174112	1.5943	1.5943	19.0117	11.9248	0.92081	0.999902	1.18261	1.18261	14.579	12.3278	0.000289209	0.0013066	1.15127	1.15127	14.2292	12.3596	0.0265992	0.175008	1.3401	1.3401	16.3096	12.1704
FBXO25	81568.9	7.71049e-20	4.33976e-18	0.490889	-2.03712	12.9344	26.349	0.0131207	0.0952652	0.519379	-1.92538	13.6513	26.2839	0.770773	0.887357	0.815538	-1.22618	20.8982	25.6251	0.662082	0.99986	2.14186	2.14186	49.3462	23.0389	6.84493e-05	0.000962243	1.13761	1.13761	28.3779	24.9451	0.250006	0.779283	1.97653	1.97653	46.1172	23.3324	1.59465e-05	8.90498e-05	1.01047	1.01047	25.4731	25.2092	0.380196	0.76651	0.885124	-1.12979	22.5486	25.475
CDC25B	47161.2	8.65931e-20	4.86465e-18	0.293813	-3.40352	5.18961	17.663	0.035515	0.214746	0.691129	-1.44691	11.7925	17.0627	0.10513	0.351016	0.675132	-1.48119	11.5354	17.0861	0.887693	0.99986	1.61436	1.61436	25.5293	15.8139	0.00336006	0.0246896	0.665677	-1.50223	11.383	17.0999	0.0249478	0.140021	0.610341	-1.63843	10.4865	17.1814	0.00101241	0.00410154	0.87001	-1.14941	14.621	16.8056	0.000141683	0.0035324	0.460153	-2.17319	8.00971	17.4066
FOXO3	77312.7	8.94675e-20	5.01571e-18	0.445556	-2.24439	11.0498	24.8001	0.337428	0.947571	1.5764	1.5764	35.5795	22.5701	0.00262424	0.0255366	0.709369	-1.4097	17.196	24.2413	0.0146797	0.0736765	0.924591	-1.08156	22.0088	23.8038	0.0794584	0.257207	1.04606	1.04606	24.6492	23.5638	0.190129	0.65302	1.57814	1.57814	35.6139	22.567	2.72082e-06	1.68849e-05	0.619318	-1.61468	15.1294	24.4292	0.00409855	0.0436892	1.01554	1.01554	23.9909	23.6236
NIBAN2	96523.2	8.96171e-20	5.01571e-18	0.295242	-3.38705	9.54299	32.3226	0.165871	0.643687	0.934974	-1.06955	28.6009	30.59	0.259708	0.584066	0.578467	-1.72871	18.2402	31.5319	0.0372263	0.161734	1.50269	1.50269	43.8801	29.201	7.45464e-05	0.00103388	0.967837	-1.03323	29.5249	30.506	0.0411455	0.211024	1.26597	1.26597	37.6811	29.7646	0.000286334	0.00129415	2.53709	2.53709	68.4245	26.9697	1.71694e-07	1.10086e-05	1.12897	1.12897	33.9829	30.1008
EPB41L4A-AS1	68920.3	9.85089e-20	5.50308e-18	0.477066	-2.09615	11.5655	24.2429	0.507473	0.999887	1.20245	1.20245	27.4181	22.8018	1.58243e-05	0.0003696	1.18277	1.18277	27.0129	22.8386	0.000863447	0.00596069	0.305553	-3.27275	7.51988	24.6107	0.597367	0.770492	0.946382	-1.05666	22.0417	23.2905	0.805407	0.999902	0.929379	-1.07599	21.6766	23.3237	4.22037e-07	2.86101e-06	0.922546	-1.08396	21.5296	23.3371	0.185871	0.563484	0.664588	-1.50469	15.8525	23.8532
SGO2	60368.2	1.05994e-19	5.9102e-18	0.328309	-3.04592	7.62514	23.2255	0.700773	0.999887	1.07515	1.07515	23.4266	21.789	0.000253257	0.00380687	0.479494	-2.08553	10.9898	22.9197	0.000250247	0.00191542	0.701024	-1.42649	15.763	22.4857	1.9393e-09	7.59065e-08	0.356063	-2.8085	8.24953	23.1688	0.0707675	0.319221	0.689878	-1.44953	15.5272	22.5072	3.25985e-05	0.000174521	0.861801	-1.16036	19.1156	22.181	4.26973e-06	0.00018829	0.326076	-3.06677	7.57479	23.2301
RPS4XP6	353652	1.06816e-19	5.94499e-18	0.480112	-2.08285	54.7861	114.111	0.000263438	0.00285388	2.04055	2.04055	204.986	100.456	1.78736e-11	1.4196e-09	0.186415	-5.36438	21.8305	117.107	0.00286825	0.0176218	1.96202	1.96202	198.292	101.065	1.65798e-21	1.9021e-19	0.171533	-5.82978	20.1145	117.263	0.0212048	0.122527	1.6072	1.6072	167.003	103.909	2.03979e-29	5.2382e-28	1.10604	1.10604	119.685	108.211	0.00405245	0.0433211	0.334271	-2.99159	38.6347	115.579
AAR2	88883.1	1.07502e-19	5.97205e-18	0.319931	-3.12567	9.52929	29.7854	0.906773	0.999887	1.16603	1.16603	32.3154	27.714	1.15994e-05	0.000279838	0.960912	-1.04068	27.0874	28.1893	0.0192133	0.0926715	1.66518	1.66518	44.3301	26.6217	0.0198232	0.0930353	0.897681	-1.11398	25.4394	28.3391	0.802874	0.999902	1.14841	1.14841	31.8731	27.7542	8.92209e-07	5.83944e-06	1.26179	1.26179	34.6961	27.4975	0.867791	0.953971	0.644644	-1.55124	18.6656	28.9549
CAVIN1	729797	1.07784e-19	5.97664e-18	0.409785	-2.44031	96.5348	235.574	0.000197507	0.00219604	1.74484	1.74484	367.982	210.897	0.143543	0.422917	0.246061	-4.06403	58.8096	239.004	0.000100839	0.000838263	1.73061	1.73061	365.389	211.133	4.32665e-24	5.63274e-22	0.161337	-6.19821	38.8529	240.818	0.466538	0.999902	1.00282	1.00282	224.566	223.935	1.26589e-15	1.69368e-14	1.74387	1.74387	367.806	210.913	0.350904	0.743258	0.24305	-4.11439	58.1054	239.068
HMGN2	528205	1.08742e-19	6.01857e-18	0.243188	-4.11204	43.2619	177.895	2.58077e-06	3.85417e-05	1.83383	1.83383	285.795	155.846	0.455862	0.735559	0.367602	-2.72034	64.6787	175.948	1.51141e-29	7.5427e-28	0.616282	-1.62263	106.112	172.181	0.064071	0.221533	0.372869	-2.68191	65.5751	175.866	0.00027452	0.00284427	1.75915	1.75915	275.762	156.759	1.242e-17	1.87635e-16	2.05648	2.05648	315.03	153.189	0.0524769	0.268326	0.428981	-2.33111	75.0729	175.003
FADS1	253325	1.10708e-19	6.11609e-18	0.255575	-3.91275	21.8612	85.5372	0.0104711	0.0787365	1.31291	1.31291	102.659	78.192	0.000162167	0.00260503	0.853257	-1.17198	69.3051	81.2241	1.66154e-08	2.3151e-07	1.18878	1.18878	93.8993	78.9883	7.90121e-06	0.000146312	0.418092	-2.39182	35.2534	84.3197	0.119056	0.470306	1.24775	1.24775	98.0831	78.608	1.45676e-18	2.32515e-17	1.09346	1.09346	87.0513	79.6108	0.854107	0.946328	0.520324	-1.92188	43.4843	83.5715
MAD2L1	98302.9	1.11709e-19	6.16003e-18	0.238023	-4.20127	8.4011	35.2953	2.83879e-09	5.94282e-08	2.1273	2.1273	64.2776	30.2156	1.70429e-05	0.000395287	0.467927	-2.13709	16.1845	34.5877	4.73614e-15	1.1409e-13	0.232155	-4.30747	8.19825	35.3137	3.14747e-16	2.63991e-14	0.190621	-5.24601	6.75652	35.4448	0.805609	0.999902	1.14029	1.14029	37.2558	32.6721	1.57017e-08	1.24052e-07	1.11305	1.11305	36.4474	32.7456	0.00147644	0.0194155	0.33385	-2.99535	11.6837	34.9968
IGF1R	104973	1.12613e-19	6.19845e-18	0.371687	-2.69044	12.689	34.1388	0.836386	0.999887	1.17527	1.17527	37.4741	31.8856	0.499881	0.747348	0.718562	-1.39167	23.8048	33.1283	0.0425426	0.1803	1.27986	1.27986	40.4614	31.6141	0.0125971	0.0648048	0.595977	-1.67792	19.9524	33.4785	0.86643	0.999902	1.20351	1.20351	38.2859	31.8118	5.49363e-05	0.000283418	1.72735	1.72735	52.6885	30.5025	1.63892e-05	0.000596284	1.00735	1.00735	32.5691	32.3315
ADGRG2	25914	1.20805e-19	6.63716e-18	3.04703	3.04703	18.7224	6.14446	0.838834	0.999887	0.348129	-2.8725	2.64779	7.60579	0.289176	0.614666	1.35518	1.35518	9.4671	6.98585	0.903934	0.99986	0.17548	-5.69865	1.35528	7.72329	1.07018e-13	6.96615e-12	0.32865	-3.04275	2.50394	7.61887	0.908862	0.999902	0.17548	-5.69865	1.35528	7.72329	0.0529687	0.141725	1.12912	1.12912	8.03489	7.11605	2.16521e-05	0.000752995	0.674674	-1.4822	4.9879	7.39305
DSEL	49737.7	1.25652e-19	6.89084e-18	0.343153	-2.91415	5.41423	15.7779	0.353507	0.962841	1.36651	1.36651	19.7764	14.4722	0.157971	0.446447	0.898036	-1.11354	13.5083	15.0421	0.00185521	0.0119592	0.436483	-2.29104	6.83058	15.6491	2.57404e-14	1.81352e-12	2.11103	2.11103	28.8164	13.6504	0.424841	0.999902	1.1673	1.1673	17.17	14.7092	0.028953	0.0837219	1.62706	1.62706	23.0613	14.1736	0.00525772	0.0532284	1.08414	1.08414	16.0566	14.8104
ISCA1	233623	1.37008e-19	7.49989e-18	0.247338	-4.04305	19.5087	78.8747	0.733816	0.999887	1.94996	1.94996	133.581	68.5045	0.0185634	0.104876	0.416345	-2.40185	32.353	77.7071	0.000250606	0.00191768	1.4214	1.4214	101.516	71.4196	0.196845	0.465056	0.44532	-2.24557	34.5169	77.5103	0.928786	0.999902	1.31277	1.31277	94.5845	72.0497	3.81127e-14	4.69247e-13	1.77978	1.77978	123.547	69.4167	1.03403e-05	0.000403676	0.504199	-1.98334	38.8806	77.1136
BEX3	2.42135e+06	1.42509e-19	7.78676e-18	0.558702	-1.78986	425.898	762.298	0.875669	0.999887	1.33296	1.33296	952.325	714.441	1.49241e-10	1.02729e-08	0.185803	-5.38205	146.359	787.711	3.62406e-08	4.84875e-07	1.59678	1.59678	1116.91	699.479	5.45453e-15	4.16645e-13	0.167258	-5.97878	131.97	789.019	2.35445e-24	1.51611e-22	2.44995	2.44995	1604.98	655.109	1.17764e-31	3.28937e-30	1.73206	1.73206	1198.67	692.047	0.127077	0.463185	0.22666	-4.41189	177.893	784.844
RILPL2	65117.4	1.4292e-19	7.79501e-18	0.573913	-1.74242	11.3897	19.8458	0.420175	0.999887	0.784765	-1.27427	15.2956	19.4907	0.00356414	0.0323299	1.18843	1.18843	22.3961	18.8452	0.835115	0.99986	2.21777	2.21777	38.5396	17.3776	9.46189e-05	0.00126087	1.35016	1.35016	25.1107	18.5984	0.530164	0.999902	1.28853	1.28853	24.0847	18.6917	4.30474e-06	2.61401e-05	0.381758	-2.61946	7.70418	20.1808	0.549821	0.826263	1.01988	1.01988	19.4894	19.1094
PFDN4	850505	1.43422e-19	7.80817e-18	0.302838	-3.3021	82.9557	273.928	9.7796e-09	1.94416e-07	1.70324	1.70324	415.132	243.73	0.000228461	0.00348133	0.619658	-1.61379	165.114	266.459	0.00450011	0.026341	2.13738	2.13738	503.729	235.676	0.00979586	0.0534179	0.619358	-1.61458	165.038	266.466	0.298631	0.867556	1.27664	1.27664	321.968	252.2	1.18557e-53	6.43108e-52	1.05393	1.05393	270.711	256.859	0.170656	0.540343	0.515399	-1.94024	138.576	268.872
SGPL1	115471	1.4677e-19	7.97591e-18	0.534207	-1.87193	18.5408	34.7072	0.581457	0.999887	1.81631	1.81631	56.7329	31.2352	0.923823	0.97479	0.686348	-1.45699	23.5111	34.2553	0.0203101	0.0971323	1.01156	1.01156	33.7132	33.3279	2.32283e-10	1.04121e-08	1.0337	1.0337	34.3876	33.2665	0.298339	0.86696	1.95685	1.95685	60.4595	30.8964	3.22959e-10	2.97733e-09	1.18222	1.18222	38.849	32.861	0.0909269	0.379985	0.582463	-1.71685	20.1314	34.5626
CXXC5	387589	1.48439e-19	8.05199e-18	0.296145	-3.37672	37.9458	128.132	0.000372024	0.00393483	1.60706	1.60706	184.504	114.809	0.0330317	0.160511	0.455525	-2.19527	57.5555	126.35	6.49967e-21	2.26039e-19	0.689202	-1.45095	85.3397	123.824	0.69734	0.823488	0.540454	-1.8503	67.7836	125.42	4.37069e-06	6.4437e-05	2.05408	2.05408	227.751	110.877	1.40752e-20	2.47043e-19	0.903065	-1.10734	109.812	121.599	5.81668e-07	3.30491e-05	0.885909	-1.12878	107.881	121.775
SERINC3	271018	1.54618e-19	8.37204e-18	0.245174	-4.07873	22.6674	92.4541	0.326436	0.934173	1.43139	1.43139	119.71	83.6321	0.00138334	0.0153982	0.461761	-2.16562	41.885	90.7071	0.0058166	0.0324514	2.14172	2.14172	169.435	79.1117	0.159676	0.408711	0.416173	-2.40285	37.9006	91.0693	0.257975	0.790638	1.69236	1.69236	138.625	81.9125	1.49629e-20	2.62315e-19	0.954853	-1.04728	83.0395	86.9658	0.37629	0.763615	0.357525	-2.79701	32.7276	91.5396
IRS2	56396.5	1.6652e-19	9.00022e-18	0.426703	-2.34355	8.10302	18.9899	0.000757617	0.00756682	0.230975	-4.32948	4.46262	19.3208	0.0314464	0.154852	1.27138	1.27138	22.4814	17.6827	0.00138612	0.00916618	0.079417	-12.5918	1.55539	19.5851	0.910769	0.960015	0.939492	-1.0644	17.0746	18.1743	7.1188e-09	1.53462e-07	3.36228	3.36228	50.7988	15.1084	0.0813992	0.203876	2.48563	2.48563	39.9952	16.0906	0.594894	0.840475	0.836427	-1.19556	15.3338	18.3325
GAS5	2.17624e+06	1.6864e-19	9.09836e-18	0.102451	-9.76076	72.2652	705.363	2.16994e-31	1.59642e-29	2.71295	2.71295	1549.32	571.085	5.61039e-12	4.81353e-10	0.389403	-2.56803	267.75	687.591	4.52129e-21	1.58526e-19	1.35277	1.35277	857.615	633.967	0.000481629	0.00503014	0.270732	-3.69369	188.113	694.831	6.7289e-06	9.63574e-05	0.923077	-1.08333	606.291	656.815	6.6101e-05	0.000336896	3.654	3.654	1952.74	534.411	0.274914	0.678959	0.157219	-6.36057	110.352	701.9
RNF167	205899	1.74722e-19	9.40953e-18	0.315745	-3.16711	21.7334	68.8322	0.0470617	0.258421	1.19183	1.19183	76.141	63.886	0.532062	0.759402	0.496535	-2.01396	33.6401	67.7497	0.000300571	0.00227445	1.78999	1.78999	109.007	60.8982	0.541657	0.742689	0.53103	-1.88313	35.8695	67.5471	1.45896e-08	3.03372e-07	2.48075	2.48075	143.332	57.7777	9.77173e-17	1.40401e-15	0.811426	-1.2324	53.5083	65.9435	0.0461407	0.247775	0.510311	-1.95959	34.532	67.6686
TMEM14C	422647	1.75273e-19	9.42226e-18	0.205475	-4.86678	29.7086	144.585	0.0222827	0.147777	1.31281	1.31281	172.742	131.582	0.00853792	0.057247	0.29305	-3.41239	42.0421	143.464	3.0375e-08	4.10063e-07	1.9024	1.9024	238.883	125.569	0.0801163	0.258784	0.377055	-2.65213	53.6944	142.405	1.45312e-12	4.47642e-11	2.8425	2.8425	332.69	117.041	6.48253e-31	1.763e-29	0.660612	-1.51375	91.7866	138.942	7.84193e-10	7.80103e-08	0.457256	-2.18696	64.6595	141.408
MRPL50	485078	1.8627e-19	9.99551e-18	0.235548	-4.24541	38.5212	163.538	0.00112888	0.0108584	1.8126	1.8126	259.943	143.409	0.000129506	0.00215433	0.451805	-2.21335	72.4922	160.45	1.85754e-06	2.01888e-05	1.92043	1.92043	273.109	142.212	0.5502	0.750543	0.415119	-2.40895	66.8201	160.966	0.407047	0.999902	1.18057	1.18057	178.089	150.85	3.96199e-27	9.30461e-26	1.45345	1.45345	214.449	147.545	0.000370896	0.00764858	0.462815	-2.16069	74.1874	160.296
ZWILCH	84184.1	1.90327e-19	1.01949e-17	0.256458	-3.89927	7.22278	28.1635	3.11872e-06	4.60246e-05	2.05741	2.05741	49.9521	24.2791	0.541021	0.766618	0.664933	-1.50391	18.0711	27.1773	4.07693e-12	7.91157e-11	0.591983	-1.68924	16.1898	27.3484	0.361149	0.642384	0.773288	-1.29318	20.8225	26.9272	0.357505	0.959053	1.21172	1.21172	31.4568	25.9605	7.69596e-11	7.50375e-10	1.26376	1.26376	32.6687	25.8503	0.324144	0.724804	0.579591	-1.72536	15.8678	27.3776
SIGIRR	83367.2	1.92407e-19	1.02879e-17	0.280581	-3.56404	7.74284	27.5957	2.64896e-08	5.02967e-07	0.291338	-3.43244	8.03202	27.5694	0.736744	0.865382	0.61205	-1.63385	16.4078	26.808	0.142086	0.466551	2.97878	2.97878	66.3349	22.2692	1.53969e-27	2.23801e-25	1.83287	1.83287	44.4612	24.2577	6.98091e-10	1.69529e-08	2.35207	2.35207	54.8372	23.3144	2.29333e-07	1.60555e-06	0.708896	-1.41064	18.8469	26.5863	0.0683557	0.316324	0.549999	-1.81818	14.8236	26.952
SKA1	16134.7	1.99155e-19	1.06297e-17	0.269909	-3.70495	1.70277	6.30868	0.506113	0.999887	1.03162	1.03162	6.09614	5.90928	2.06154e-08	9.66022e-07	0.497276	-2.01096	3.07511	6.18392	7.6593e-05	0.00064786	0.169595	-5.89641	1.07953	6.36534	4.271e-15	3.28757e-13	0.14529	-6.88278	0.926837	6.37922	0.0398628	0.205433	0.497473	-2.01016	3.07628	6.18382	0.0501991	0.13522	2.41258	2.41258	12.7888	5.30086	1.369e-09	1.31807e-07	0.265272	-3.76972	1.6742	6.31128
MCM8	29536.7	2.04403e-19	1.08905e-17	0.425337	-2.35108	4.20579	9.88813	0.475485	0.999887	1.25573	1.25573	11.5755	9.21815	0.815212	0.916013	1.14891	1.14891	10.6839	9.29921	0.00715601	0.0390652	0.613604	-1.62972	5.96904	9.72784	2.24554e-05	0.000368429	0.712087	-1.40432	6.86882	9.64604	0.784975	0.999902	0.943474	-1.05991	8.92447	9.45916	0.0103363	0.0336743	0.881537	-1.13438	8.38206	9.50847	0.022895	0.158801	0.818831	-1.22125	7.82713	9.55892
LRRIQ1	31939.1	2.04829e-19	1.08937e-17	0.53687	-1.86265	5.72539	10.6644	0.0266856	0.171029	0.199758	-5.00607	2.19441	10.9854	0.100979	0.343288	1.15539	1.15539	11.6946	10.1217	0.15402	0.49611	0.277353	-3.60551	3.02587	10.9098	0.125683	0.348425	1.25705	1.25705	12.618	10.0378	0.784238	0.999902	1.73023	1.73023	16.7221	9.66469	0.098132	0.238523	2.21286	2.21286	20.6054	9.31167	0.00201617	0.0247797	1.63539	1.63539	15.9242	9.73723
NCOA6	53704.6	2.22217e-19	1.17976e-17	0.637644	-1.56827	10.4757	16.4287	0.239448	0.801811	0.790205	-1.26549	12.8141	16.2161	0.00942526	0.0619738	1.33572	1.33572	20.7024	15.499	0.460922	0.983495	1.69481	1.69481	25.5248	15.0606	0.0065862	0.0390439	1.56483	1.56483	23.8111	15.2164	0.881159	0.999902	0.835605	-1.19674	13.4983	16.1539	0.000927733	0.00378897	1.04423	1.04423	16.5763	15.8741	0.287576	0.691137	0.865979	-1.15476	13.9532	16.1126
MKKS	83275.5	2.26542e-19	1.20059e-17	0.433647	-2.30602	12.2691	28.2929	0.0868836	0.415252	0.892684	-1.12022	24.2817	27.2008	0.000171496	0.0027329	0.95307	-1.04924	25.7933	27.0634	0.00738184	0.0401079	1.18812	1.18812	31.5345	26.5415	0.332147	0.61731	0.93689	-1.06736	25.3898	27.1001	0.0146675	0.0903679	2.21711	2.21711	54.2641	24.4752	8.11893e-11	7.90072e-10	0.344372	-2.90384	9.81994	28.5155	0.611644	0.840475	0.698471	-1.4317	19.3144	27.6524
TLE4	205762	2.34195e-19	1.23896e-17	0.712585	-1.40334	43.3813	60.8787	0.0216638	0.14444	1.54309	1.54309	87.7214	56.8478	0.0642381	0.256123	0.641434	-1.55901	39.2884	61.2508	0.307888	0.794932	1.30516	1.30516	75.63	57.947	8.5984e-42	1.75144e-39	0.164512	-6.07857	10.507	63.8673	0.273417	0.820991	0.6085	-1.64339	37.3769	61.4246	0.0565184	0.149966	4.76676	4.76676	215.575	45.2247	0.00014854	0.00367582	0.369435	-2.70683	23.1696	62.7162
RIT1	318766	2.36406e-19	1.24845e-17	0.204726	-4.88458	21.7588	106.283	0.0297068	0.186168	0.996354	-1.00366	98.9072	99.2691	0.000846556	0.0103336	0.383267	-2.60915	40.0957	104.616	0.237043	0.669855	3.84397	3.84397	308.385	80.2257	1.21041e-16	1.05359e-14	0.58369	-1.71324	60.0066	102.806	0.189588	0.651626	1.41029	1.41029	135.329	95.958	2.4611e-11	2.5023e-10	1.0954	1.0954	107.849	98.4563	0.313893	0.714273	0.243238	-4.1112	25.7634	105.919
MMP24OS	95920.8	2.44194e-19	1.28731e-17	0.344916	-2.89926	11.0446	32.0213	8.95624e-11	2.10665e-09	0.240207	-4.16307	7.7634	32.3196	0.0109537	0.0698399	0.573573	-1.74346	18.0037	31.3886	0.00609594	0.0338208	1.34571	1.34571	39.5982	29.4255	0.00940744	0.0518379	0.912663	-1.09569	27.8318	30.4952	8.10306e-36	7.92909e-34	5.86416	5.86416	126.323	21.5415	1.36152e-08	1.08138e-07	0.404571	-2.47176	12.8871	31.8538	3.6008e-05	0.00114579	0.997048	-1.00296	30.1913	30.2807
DIDO1	63995	2.7342e-19	1.43884e-17	0.449626	-2.22407	9.30383	20.6924	0.379984	0.992288	0.954145	-1.04806	18.9102	19.8191	0.0410729	0.188569	1.05045	1.05045	20.6526	19.6607	0.619267	0.99986	2.32321	2.32321	41.3124	17.7825	0.644716	0.808203	0.954818	-1.04732	18.9225	19.8179	0.359066	0.961674	0.714181	-1.4002	14.4443	20.225	0.000607982	0.00256225	1.05268	1.05268	20.6926	19.657	0.0315516	0.196128	1.03396	1.03396	20.3562	19.6876
IFT74	47876.6	2.74701e-19	1.44305e-17	0.479303	-2.08636	7.28127	15.1914	0.675435	0.999887	1.01622	1.01622	14.748	14.5126	0.18207	0.48393	1.17784	1.17784	16.8666	14.32	0.210699	0.620534	1.32543	1.32543	18.7529	14.1485	0.695235	0.821849	1.23178	1.23178	17.5613	14.2568	0.576745	0.999902	0.711078	-1.40632	10.5885	14.8907	2.3057e-05	0.00012603	1.15532	1.15532	16.5748	14.3465	2.53298e-05	0.000859922	1.43471	1.43471	20.1206	14.0242
UBXN2B	48109.9	3.15252e-19	1.65317e-17	0.793434	-1.26034	12.1922	15.3664	0.0105282	0.079088	0.192566	-5.19303	3.11789	16.1913	0.0588156	0.241183	1.46087	1.46087	21.2458	14.5433	0.0211263	0.100426	0.128548	-7.77921	2.09333	16.2844	0.393082	0.671308	1.50916	1.50916	21.8634	14.4872	0.00256035	0.0199491	2.82609	2.82609	37.0423	13.1073	8.13587e-06	4.74785e-05	0.486189	-2.05681	7.6708	15.7774	0.373006	0.761657	1.22652	1.22652	18.1796	14.822
MELK	33323.3	3.72307e-19	1.94895e-17	0.221814	-4.50827	2.7052	12.1958	1.93738e-05	0.000253656	2.14018	2.14018	22.2906	10.4153	1.09492e-06	3.41156e-05	0.417005	-2.39805	4.99875	11.9873	5.52588e-10	9.07632e-09	0.181039	-5.52367	2.21596	12.2402	3.51988e-12	1.99613e-10	0.237282	-4.21439	2.88985	12.179	0.721863	0.999902	1.15158	1.15158	12.9698	11.2626	5.92335e-08	4.42081e-07	0.265964	-3.7599	3.23093	12.148	9.70611e-10	9.49772e-08	0.209328	-4.77719	2.55576	12.2093
PTPA	108767	4.15193e-19	2.16965e-17	0.387093	-2.58336	14.3867	37.1662	0.0315401	0.195327	1.07749	1.07749	37.757	35.0416	0.919208	0.972506	0.686817	-1.45599	24.8717	36.213	0.000377948	0.00280052	0.973749	-1.02696	34.4173	35.3452	0.188244	0.454197	0.662183	-1.51016	24.0303	36.2895	0.00262279	0.0203351	1.79202	1.79202	59.2878	33.0842	7.05103e-08	5.2195e-07	1.27307	1.27307	43.8996	34.4832	0.00221171	0.0267794	0.778555	-1.28443	27.9742	35.9309
NORAD	220376	4.56149e-19	2.37952e-17	0.26871	-3.72148	19.1127	71.1276	0.0153375	0.109008	0.836771	-1.19507	56.6612	67.7141	0.00663687	0.0468808	0.50664	-1.97379	35.291	69.6569	0.511763	0.99986	3.03184	3.03184	173.183	57.1213	0.65902	0.812971	0.398426	-2.50988	28.0166	70.3182	0.0635468	0.294777	1.69067	1.69067	106.779	63.158	2.03649e-05	0.000112176	3.54411	3.54411	195.314	55.1094	3.02693e-06	0.000137772	0.469719	-2.12893	32.8245	69.8811
LGR4	34793.6	5.30593e-19	2.76305e-17	0.369503	-2.70634	4.6862	12.6824	0.00463329	0.0387094	0.28627	-3.4932	3.65738	12.776	0.468935	0.735559	0.941072	-1.06262	11.3638	12.0754	0.0188169	0.0910822	0.579756	-1.72486	7.21922	12.4522	8.3891e-15	6.27987e-13	2.32605	2.32605	25.1688	10.8204	0.00969173	0.0636682	1.9643	1.9643	21.8476	11.1223	0.000489908	0.00213031	0.528202	-1.89321	6.60668	12.5079	0.00281764	0.0326251	0.577857	-1.73053	7.19675	12.4542
ANAPC16	599970	5.3516e-19	2.78199e-17	0.167791	-5.95981	33.5307	199.837	3.42877e-10	7.69622e-09	0.968699	-1.03231	180.628	186.464	0.0116097	0.0730988	0.338303	-2.95593	66.5887	196.831	0.501244	0.99986	3.04019	3.04019	483.248	158.953	2.03471e-08	6.5091e-07	0.435719	-2.29506	85.0325	195.155	2.1205e-33	1.95969e-31	4.03624	4.03624	599.074	148.424	3.84916e-37	1.32022e-35	0.712448	-1.40361	135.753	190.544	0.6822	0.868267	0.262547	-3.80885	52.025	198.155
RGS1	3586.18	5.4108e-19	2.8079e-17	1.00268	1.00268	1.0385	1.03573	3.14771e-12	8.31145e-11	1.35546	1.35546	1.3638	1.00615	6.47374e-12	5.43574e-10	1.0027	1.0027	1.03852	1.03572	3.11773e-15	7.63947e-14	0.923335	-1.08303	0.962685	1.04262	1.28791e-11	6.84973e-10	1.00269	1.00269	1.03851	1.03572	7.25563e-14	2.47443e-12	0.923335	-1.08303	0.962685	1.04262	0.0081884	0.0273522	0.950088	-1.05253	0.988361	1.04028	1.6665e-09	1.58412e-07	1.00295	1.00295	1.03876	1.0357
HOXA6	29259.2	5.6247e-19	2.91385e-17	0.651487	-1.53495	6.16696	9.46597	0.370625	0.982073	0.661379	-1.51199	6.25529	9.45794	0.00087317	0.0105923	2.37615	2.37615	19.5925	8.24547	0.0621107	0.244194	0.145607	-6.86778	1.44087	9.89561	1.87333e-09	7.36129e-08	0.766845	-1.30404	7.18777	9.37317	0.315163	0.893818	0.485225	-2.0609	4.65962	9.603	0.00823144	0.0274837	0.946992	-1.05598	8.74247	9.23183	0.0488803	0.257363	1.70577	1.70577	14.807	8.68051
ARPC4	240734	5.64812e-19	2.92093e-17	0.328973	-3.03976	26.9127	81.8081	0.285588	0.877063	1.29877	1.29877	97.872	75.3573	0.10082	0.343014	0.339445	-2.94599	27.7437	81.7326	0.0703033	0.269297	2.74421	2.74421	185.048	67.4322	0.000413762	0.00444307	0.404965	-2.46935	32.9087	81.263	0.376454	0.984835	0.822334	-1.21605	64.4662	78.3942	4.60766e-13	5.32467e-12	1.73735	1.73735	126.414	72.7625	0.0210492	0.150257	0.331666	-3.01508	27.1265	81.7887
ABALON	52219.9	5.86299e-19	3.02682e-17	0.459091	-2.17822	7.81938	17.0323	0.110207	0.492675	0.597629	-1.67328	10.0574	16.8289	0.0049185	0.0367452	1.23447	1.23447	19.6933	15.9529	0.0316367	0.141646	0.749627	-1.334	12.4522	16.6112	0.00018574	0.00226358	1.4499	1.4499	22.7299	15.6768	0.00315305	0.0239989	2.09215	2.09215	31.1894	14.9078	0.00242934	0.00917993	1.59816	1.59816	24.7592	15.4923	0.388463	0.770661	0.841582	-1.18824	13.8711	16.4822
COX7A1	141906	5.98589e-19	3.08495e-17	1.18061	1.18061	46.1149	39.0601	6.50821e-06	9.16198e-05	1.68796	1.68796	63.2955	37.4983	0.0474097	0.208456	0.410153	-2.43811	17.1024	41.6976	0.00014357	0.00115811	3.02789	3.02789	102.695	33.9165	1.65615e-08	5.37853e-07	0.151333	-6.60794	6.45669	42.6654	6.80234e-09	1.47169e-07	0.218219	-4.58256	9.25489	42.4111	5.96251e-07	3.97364e-06	1.5517	1.5517	58.8178	37.9053	2.97958e-08	2.22487e-06	0.107355	-9.31491	4.59847	42.8344
BCL9	45724.8	6.13811e-19	3.15796e-17	0.866766	-1.15371	12.8827	14.863	0.0126693	0.0924131	0.227907	-4.38776	3.5801	15.7086	0.478406	0.735559	1.41153	1.41153	20.0587	14.2106	0.0330473	0.146946	0.262756	-3.80581	4.11477	15.66	0.01084	0.0577455	1.21881	1.21881	17.5932	14.4347	0.421722	0.999902	1.93086	1.93086	26.3366	13.6399	0.000225366	0.00105177	0.646916	-1.5458	9.79658	15.1435	0.424375	0.79386	1.27494	1.27494	18.3192	14.3687
CD3D	10418.6	6.99079e-19	3.59049e-17	5.19113	5.19113	9.73474	1.87526	0.667409	0.999887	0.415465	-2.40694	1.10505	2.65978	4.05526e-06	0.000111095	0.424185	-2.35746	1.12738	2.65775	0.701294	0.99986	0.415952	-2.40413	1.10629	2.65967	9.19814e-07	2.16695e-05	0.337785	-2.96046	0.90459	2.678	0.716001	0.999902	0.415952	-2.40413	1.10629	2.65967	0.870878	0.926366	1.25826	1.25826	3.11659	2.47691	0.00229571	0.0275845	0.683436	-1.4632	1.7761	2.59878
TFAP2A	35866.8	7.43799e-19	3.81362e-17	0.149932	-6.66971	1.75265	11.6897	0.0241348	0.157823	0.295158	-3.38801	3.40595	11.5394	0.45282	0.734192	0.966553	-1.0346	10.5277	10.8919	0.011719	0.0603857	0.100038	-9.99618	1.17467	11.7422	3.5698e-51	8.28609e-49	5.51535	5.51535	43.5271	7.892	3.04981e-14	1.06808e-12	4.09666	4.09666	35.3691	8.63364	0.0163215	0.0504298	0.714097	-1.40037	7.94554	11.1267	1.97397e-06	9.33751e-05	0.345892	-2.89108	3.97353	11.4878
DCAF11	56168.8	7.61911e-19	3.89981e-17	0.410142	-2.43818	7.84378	19.1245	0.00322841	0.0280036	0.689878	-1.44953	12.8779	18.6669	0.0360729	0.171804	0.722771	-1.38356	13.454	18.6145	0.0102547	0.0536624	0.944891	-1.05832	17.2616	18.2684	0.031622	0.132855	1.16085	1.16085	20.8303	17.944	0.0152495	0.0933201	1.99414	1.99414	33.488	16.7932	2.03931e-05	0.00011231	0.734592	-1.3613	13.6603	18.5958	0.0018645	0.0234378	1.27464	1.27464	22.66	17.7776
DAAM1	191979	7.68141e-19	3.92499e-17	0.312632	-3.19865	19.1014	61.0986	0.193213	0.707017	1.30286	1.30286	73.1957	56.1809	0.563524	0.779347	0.484548	-2.06378	29.162	60.184	0.752495	0.99986	3.15329	3.15329	153.993	48.8357	0.0253729	0.112281	0.608307	-1.64391	36.22	59.5423	0.600822	0.999902	1.47929	1.47929	81.933	55.3866	2.74798e-09	2.32963e-08	0.585509	-1.70792	34.9312	59.6595	0.0671829	0.312734	0.556068	-1.79834	33.2593	59.8115
COQ4	156801	8.21583e-19	4.19091e-17	0.364668	-2.74222	19.3649	53.1028	0.164836	0.6415	1.21428	1.21428	59.9964	49.409	0.0449916	0.200548	0.665375	-1.50291	34.4225	51.7339	3.28257e-09	4.92682e-08	0.834493	-1.19833	42.5546	50.9946	0.115895	0.330373	0.583245	-1.71455	30.3875	52.1007	1.78003e-08	3.65316e-07	2.66835	2.66835	117.815	44.1528	6.2479e-15	8.04649e-14	0.724582	-1.38011	37.2962	51.4727	0.0190222	0.139469	0.71074	-1.40698	36.6269	51.5335
IFT52	114583	8.28249e-19	4.21773e-17	0.3931	-2.54389	14.952	38.0363	0.800159	0.999887	1.33735	1.33735	46.9745	35.1252	0.841457	0.932726	0.653692	-1.52977	24.308	37.1857	0.000442153	0.0032244	1.05797	1.05797	38.0225	35.939	0.193449	0.461109	0.799473	-1.25082	29.3617	36.7263	0.135928	0.515007	1.66505	1.66505	56.9718	34.2163	1.85133e-10	1.74486e-09	1.14103	1.14103	40.727	35.6931	0.0910055	0.379985	0.736549	-1.35768	27.1958	36.9232
GOT1	152937	8.36577e-19	4.25291e-17	0.305818	-3.26992	15.3417	50.1663	0.900941	0.999887	1.40922	1.40922	64.4092	45.7056	0.514529	0.750908	0.62106	-1.61015	30.3111	48.8054	0.000913409	0.00627298	1.77878	1.77878	78.9491	44.3838	0.000452866	0.00479158	0.880334	-1.13593	42.0274	47.7403	0.000590245	0.00572335	1.78851	1.78851	79.3205	44.35	9.78545e-11	9.46707e-10	0.695875	-1.43704	33.7452	48.4932	0.994233	0.996632	0.540465	-1.85026	26.5618	49.1462
TFPT	185301	8.54041e-19	4.33433e-17	0.75009	-1.33317	44.1778	58.8966	0.000185734	0.00207593	0.499553	-2.00179	30.063	60.1797	0.00101532	0.0119457	0.355315	-2.81441	21.6544	60.9442	0.0734675	0.279132	3.84164	3.84164	179.129	46.6283	5.83358e-09	2.09192e-07	0.304432	-3.2848	18.6369	61.2185	2.49934e-05	0.00032133	2.1587	2.1587	113.53	52.5918	2.03833e-10	1.91749e-09	0.828404	-1.20714	48.4671	58.5066	0.0190162	0.139469	0.323035	-3.09564	19.7432	61.1179
CENPH	53166.1	8.93571e-19	4.52728e-17	0.29021	-3.44578	5.30573	18.2824	0.0107526	0.0804912	1.6184	1.6184	26.4739	16.358	0.981795	0.994886	0.802024	-1.24684	14.0271	17.4896	5.03349e-06	5.17397e-05	0.547487	-1.82653	9.78637	17.8751	2.4294e-05	0.000395561	0.477095	-2.09602	8.58041	17.9847	0.716536	0.999902	0.997747	-1.00226	17.1655	17.2042	9.8297e-07	6.40685e-06	1.76565	1.76565	28.5493	16.1694	0.00280821	0.0325663	0.502897	-1.98848	9.02416	17.9444
GID8	255302	9.00922e-19	4.55681e-17	0.304758	-3.28129	25.103	82.3703	0.249475	0.820792	1.74971	1.74971	127.79	73.0351	2.061e-06	6.0325e-05	0.588936	-1.69798	47.3213	80.3504	0.000149515	0.00120089	1.64348	1.64348	121.04	73.6487	0.057808	0.206335	0.472248	-2.11753	38.3313	81.1677	0.0792604	0.347427	1.53741	1.53741	114.187	74.2718	4.03882e-14	4.96446e-13	1.7096	1.7096	125.255	73.2656	0.45229	0.803223	0.335473	-2.98086	27.5582	82.1471
FAM72D	13235.5	9.83096e-19	4.96405e-17	0.264233	-3.78453	1.42817	5.40495	0.0581585	0.304295	0.644458	-1.55169	3.36953	5.22847	0.000215858	0.00333167	0.661861	-1.51089	3.45535	5.22066	0.0587199	0.233965	0.78393	-1.27562	4.05024	5.16658	1.98058e-14	1.41538e-12	0.169054	-5.91526	0.921517	5.45101	0.0234231	0.132981	0.415054	-2.40932	2.21371	5.33354	0.00434345	0.0154921	0.560598	-1.78381	2.95233	5.26639	8.64965e-09	7.17442e-07	0.435374	-2.29687	2.31796	5.32406
STAU1	571397	1.01273e-18	5.10507e-17	0.147077	-6.79915	28.5362	194.022	0.335388	0.945051	1.82227	1.82227	307.368	168.673	0.0746434	0.282672	0.21847	-4.5773	42.1181	192.787	0.000176957	0.00139916	2.12133	2.12133	349.657	164.829	0.0845071	0.26842	0.235604	-4.2444	45.3522	192.493	0.114781	0.458375	2.19575	2.19575	359.883	163.899	4.05065e-16	5.59708e-15	1.10975	1.10975	198.199	178.598	0.756147	0.892046	0.186736	-5.35515	36.1024	193.334
AC034102.1	34558.3	1.062e-18	5.34445e-17	0.841571	-1.18825	9.03521	10.7361	0.151256	0.605052	0.388159	-2.57626	4.33325	11.1636	0.432716	0.720784	1.53351	1.53351	15.555	10.1434	0.21777	0.634123	0.572862	-1.74562	6.29313	10.9854	0.11656	0.331724	2.03075	2.03075	19.8127	9.75636	0.52916	0.999902	0.45715	-2.18747	5.0727	11.0964	0.000340713	0.00152314	0.61078	-1.63725	6.68776	10.9495	0.00729584	0.0686548	1.83867	1.83867	18.2071	9.90233
AC011287.1	15143.8	1.23091e-18	6.18408e-17	0.370717	-2.69748	1.84592	4.97932	0.299148	0.89629	0.237653	-4.20781	1.19736	5.03828	1.98003e-12	1.81982e-10	3.84394	3.84394	14.6617	3.81425	0.422208	0.945493	0.23811	-4.19973	1.19962	5.03808	0.0241377	0.1081	2.56544	2.56544	10.7074	4.17373	0.446514	0.999902	0.23811	-4.19973	1.19962	5.03808	0.087746	0.217049	0.774502	-1.29115	3.72424	4.80856	6.13351e-05	0.00177617	0.855799	-1.1685	4.08695	4.77559
ARID1A	134711	1.23473e-18	6.19287e-17	0.364978	-2.73989	16.5608	45.3747	0.0985915	0.455013	1.02902	1.02902	44.114	42.8698	0.0472074	0.207933	0.568937	-1.75766	25.3602	44.5747	0.045427	0.190241	1.99742	1.99742	79.249	39.6757	0.000187296	0.00227883	0.473769	-2.11073	21.2933	44.9444	0.85607	0.999902	1.24047	1.24047	52.2603	42.1292	1.41146e-09	1.23216e-08	1.317	1.317	55.1393	41.8675	0.445078	0.803223	0.557446	-1.7939	24.8727	44.619
EHMT1	179609	1.30091e-18	6.51392e-17	0.303329	-3.29675	17.7163	58.4062	0.813524	0.999887	1.56143	1.56143	82.0632	52.5565	0.348708	0.665565	0.521998	-1.91572	29.9093	57.2978	0.109089	0.380972	2.18164	2.18164	109.265	50.0837	0.502881	0.725537	0.529169	-1.88976	30.3013	57.2621	0.418186	0.999902	1.64681	1.64681	85.9661	52.2017	6.26745e-13	7.18478e-12	0.979432	-1.021	53.9764	55.1099	1.17012e-05	0.000446394	0.579003	-1.72711	33.0122	57.0157
MPZL1	563597	1.33136e-18	6.65525e-17	0.166706	-5.99857	33.9491	203.646	0.342649	0.954252	1.63965	1.63965	294.997	179.915	0.0862198	0.310998	0.259208	-3.85791	52.353	201.973	0.0292831	0.132768	2.40168	2.40168	407.528	169.685	1.62584e-05	0.000279464	0.339303	-2.94722	68.0461	200.547	0.195434	0.665742	1.49121	1.49121	271.479	182.053	4.47376e-34	1.38243e-32	0.679616	-1.47142	132.323	194.703	0.0396136	0.224735	0.191324	-5.22673	38.8768	203.198
GALNT18	25525.6	1.35338e-18	6.75403e-17	3.10812	3.10812	17.3851	5.59345	0.615556	0.999887	0.2253	-4.43853	1.58384	7.02993	5.75625e-09	2.99235e-07	0.454192	-2.20171	3.12913	6.88945	0.120015	0.410277	2.16657	2.16657	12.9852	5.99344	0.150549	0.393564	1.19666	1.19666	7.74245	6.47006	0.0333578	0.177767	0.980754	-1.01962	6.45989	6.58666	0.0540718	0.144367	0.752158	-1.32951	5.05058	6.71478	0.000773547	0.0113708	0.736353	-1.35805	4.9511	6.72382
AC245297.4	79651.4	1.40877e-18	7.01877e-17	0.530816	-1.88389	15.0776	28.4045	0.00109093	0.0105204	0.512111	-1.9527	14.5699	28.4507	0.263715	0.588675	0.79262	-1.26164	22.0142	27.7739	0.00155457	0.0101812	0.54985	-1.81868	15.5925	28.3577	6.96634e-05	0.000974735	1.09405	1.09405	29.6286	27.0817	0.00318328	0.0242044	2.39367	2.39367	58.5344	24.4539	1.93646e-09	1.66955e-08	0.69164	-1.44584	19.3755	28.0138	0.0128226	0.105017	0.650861	-1.53643	18.2969	28.1118
URM1	209331	1.42974e-18	7.11141e-17	0.315943	-3.16513	21.2577	67.2832	0.100155	0.460097	1.26569	1.26569	78.5658	62.0734	0.00284665	0.0271716	0.601025	-1.66382	39.4452	65.6298	0.659663	0.99986	3.05986	3.05986	165.698	54.1523	0.101982	0.304281	0.5952	-1.68011	39.0825	65.6628	0.00169789	0.0146386	1.82129	1.82129	108.155	59.3835	9.34759e-17	1.345e-15	0.669284	-1.49413	43.6681	65.2459	0.000718129	0.0106855	0.60901	-1.64201	39.9417	65.5847
PNOC	97697.1	1.43699e-18	7.13564e-17	0.215015	-4.65084	6.79289	31.5926	0.0991251	0.456842	0.0616342	-16.2247	1.97419	32.0307	1.10428e-06	3.43004e-05	3.26098	3.26098	81.0185	24.8449	0.161231	0.512435	0.0482943	-20.7064	1.54877	32.0694	1.4383e-21	1.66926e-19	5.08292	5.08292	111.978	22.0303	0.00519207	0.0371573	1.06172	1.06172	31.188	29.3749	0.0135696	0.0428603	1.11644	1.11644	32.6471	29.2423	1.28955e-06	6.40351e-05	0.569399	-1.75624	17.4378	30.6249
KIF5C	36629.6	1.48665e-18	7.37e-17	0.414999	-2.40965	4.66763	11.2473	0.721611	0.999887	1.37063	1.37063	14.2251	10.3785	0.0794181	0.294637	1.53662	1.53662	15.7366	10.2411	0.0129887	0.066143	0.440137	-2.27202	4.93949	11.2226	0.497201	0.72036	1.56503	1.56503	15.9913	10.2179	0.00886502	0.0590593	2.06525	2.06525	20.2946	9.82671	4.15805e-05	0.000218697	0.290911	-3.43748	3.30794	11.3709	0.117755	0.44357	1.24018	1.24018	13.0084	10.4891
MRPS18B	195496	1.63072e-18	8.07084e-17	0.30915	-3.23468	20.9236	67.681	0.0554264	0.293325	1.04691	1.04691	66.517	63.5362	0.0554332	0.231433	0.583973	-1.71241	38.5862	66.0753	0.000564358	0.00403307	1.74117	1.74117	104.599	60.0742	0.0573174	0.205048	0.521253	-1.91845	34.6295	66.435	3.60792e-07	6.25185e-06	2.18553	2.18553	126.869	58.0496	2.62357e-19	4.33302e-18	0.821853	-1.21676	53.2115	64.7458	0.000120334	0.00312874	0.68051	-1.46949	44.5933	65.5292
OSER1	341740	1.70394e-18	8.41932e-17	0.213955	-4.67389	24.6347	115.14	0.109096	0.489387	1.14024	1.14024	121.27	106.355	1.37171e-06	4.19633e-05	0.498383	-2.00649	55.9642	112.292	2.57112e-05	0.000235723	1.31179	1.31179	137.571	104.873	0.947967	0.980279	0.372983	-2.68108	42.3447	113.53	0.0383179	0.198952	1.56259	1.56259	160.601	102.779	0.053388	0.142757	4.68493	4.68493	385.66	82.3193	0.88003	0.960478	0.323834	-3.08801	36.9243	114.022
DPM2	183096	1.70686e-18	8.41985e-17	0.315474	-3.16984	19.8621	62.9595	0.88124	0.999887	1.50423	1.50423	85.7022	56.974	0.557234	0.776942	0.497823	-2.00875	30.8456	61.961	0.000157478	0.00126012	1.54901	1.54901	87.9384	56.7707	0.773837	0.876826	0.51245	-1.95141	31.7116	61.8823	0.0105979	0.0685895	1.65583	1.65583	93.2092	56.2916	2.14914e-19	3.57509e-18	0.700873	-1.42679	42.6732	60.8857	0.0243427	0.165315	0.620743	-1.61097	38.055	61.3056
B4GALT1	99486	1.84624e-18	9.09241e-17	0.475998	-2.10085	15.3078	32.1595	0.128264	0.546919	0.800392	-1.24939	25.0326	31.2754	0.330368	0.652607	0.888494	-1.1255	27.5821	31.0436	0.664047	0.99986	1.80254	1.80254	51.9623	28.8272	9.58893e-05	0.0012761	1.09716	1.09716	33.4723	30.5081	0.651315	0.999902	0.964379	-1.03694	29.7479	30.8467	0.908276	0.950196	2.24677	2.24677	62.5961	27.8605	0.899063	0.970218	0.660797	-1.51332	20.9141	31.6498
PPP2R5A	77752.7	1.85898e-18	9.14009e-17	0.544222	-1.83749	13.2966	24.4323	0.0492679	0.267882	0.686543	-1.45657	16.5695	24.1347	0.697712	0.83889	0.860875	-1.16161	20.4716	23.78	0.953063	0.99986	2.59768	2.59768	53.8827	20.7426	3.35023e-11	1.66932e-09	1.4517	1.4517	32.8834	22.6517	0.892332	0.999902	1.3001	1.3001	29.8123	22.9308	2.86634e-08	2.20805e-07	0.62293	-1.60532	15.1165	24.2668	0.000135584	0.00342887	0.616503	-1.62205	14.9689	24.2803
MSRB3	144259	1.86202e-18	9.14009e-17	1.12688	1.12688	44.8567	39.8063	2.17387e-20	9.64327e-19	2.53784	2.53784	90.4929	35.6575	0.010367	0.066866	0.424303	-2.35681	17.9286	42.2543	3.10069e-11	5.61331e-10	0.303465	-3.29527	12.9598	42.706	3.73835e-10	1.62228e-08	0.264857	-3.77562	11.3498	42.8523	0.000315803	0.00322843	0.443723	-2.25366	18.7174	42.1826	4.20203e-07	2.84922e-06	1.96796	1.96796	73.2562	37.2245	0.00737382	0.0691495	0.344919	-2.89923	14.6763	42.5499
METTL26	325401	1.90698e-18	9.34543e-17	0.292542	-3.41831	31.4346	107.453	0.396622	0.999887	1.68132	1.68132	160.878	95.6856	0.0129096	0.0794885	0.550511	-1.81649	57.833	105.053	9.1388e-06	8.98959e-05	1.68082	1.68082	160.837	95.6894	0.402622	0.672935	0.436782	-2.28947	46.3417	106.098	0.000107876	0.0012203	2.07665	2.07665	192.698	92.7929	2.92722e-26	6.59516e-25	0.651927	-1.53391	67.891	104.139	0.00279006	0.0323934	0.449376	-2.22531	47.6254	105.981
TCEAL8	558075	1.94042e-18	9.4938e-17	0.506038	-1.97613	89.6909	177.241	0.23012	0.784665	1.44536	1.44536	236.842	163.864	4.9713e-07	1.7167e-05	0.239414	-4.17686	43.4407	181.446	0.0896735	0.32745	2.64594	2.64594	395.427	149.447	2.05884e-06	4.45754e-05	0.222738	-4.48959	40.4748	181.715	8.16504e-05	0.000948723	1.78286	1.78286	284.433	159.537	1.4801e-37	5.16534e-36	0.930749	-1.0744	159.095	170.932	0.0152924	0.119338	0.237591	-4.20891	43.1169	181.475
FLAD1	371525	1.9878e-18	9.70974e-17	0.232682	-4.29772	28.6497	123.128	0.00074162	0.00742438	2.20279	2.20279	230.754	104.755	5.05615e-05	0.000991462	0.436628	-2.29028	52.8026	120.933	1.32841e-08	1.8657e-07	1.48987	1.48987	164.98	110.735	0.10494	0.310433	0.38957	-2.56694	47.3064	121.432	2.92312e-06	4.42056e-05	2.26032	2.26032	235.753	104.301	6.90603e-26	1.53403e-24	0.781773	-1.27914	91.7723	117.39	0.172991	0.544103	0.312304	-3.20201	38.1829	122.262
EIF6	1.30673e+06	2.08465e-18	1.01662e-16	0.311475	-3.21053	132.367	424.967	2.39463e-26	1.40044e-24	1.86372	1.86372	696.448	373.687	0.00278402	0.02671	0.579386	-1.72597	240.523	415.135	1.17781e-34	7.19741e-33	1.10016	1.10016	437.058	397.268	8.68539e-05	0.001172	0.627429	-1.59381	259.392	413.42	1.18876e-24	7.78884e-23	2.53125	2.53125	899.233	355.252	2.56304e-110	1.0513e-107	0.621861	-1.60808	257.213	413.618	0.0867803	0.369152	0.507351	-1.97102	211.938	417.734
TMEM159	37240.7	2.17556e-18	1.05923e-16	0.4616	-2.16638	5.56077	12.0467	0.0649046	0.331928	0.356719	-2.80333	4.33698	12.158	0.15986	0.449982	0.938181	-1.06589	10.8508	11.5658	0.56691	0.99986	1.21319	1.21319	13.7156	11.3054	6.08129e-27	8.75443e-25	3.07236	3.07236	30.1453	9.81178	0.486293	0.999902	0.989343	-1.01077	11.3937	11.5165	0.00820584	0.0274044	1.54163	1.54163	16.9723	11.0093	0.0362789	0.213084	0.747052	-1.33859	8.78085	11.754
GNAQ	142248	2.29332e-18	1.11475e-16	0.351036	-2.84871	16.4835	46.9567	0.0303049	0.18924	0.917996	-1.08933	41.0554	44.7229	3.82557e-05	0.000786739	0.44791	-2.23259	20.8544	46.5593	0.212077	0.623243	3.35299	3.35299	124.515	37.1356	8.72351e-05	0.00117661	0.785008	-1.27387	35.504	45.2275	0.403858	0.999902	0.888088	-1.12601	39.8178	44.8354	2.42037e-07	1.69211e-06	1.23074	1.23074	53.6348	43.5793	0.301372	0.704565	0.580099	-1.72384	26.7007	46.0278
PRPF6	328362	2.30093e-18	1.11664e-16	0.235717	-4.24237	25.8256	109.562	0.909283	0.999887	1.68027	1.68027	163.121	97.0803	0.0208544	0.11422	0.401259	-2.49215	43.3244	107.971	5.54207e-05	0.000481004	2.00305	2.00305	189.63	94.6704	0.00317994	0.0236658	0.42116	-2.3744	45.3938	107.783	0.00619166	0.0433576	2.07519	2.07519	195.375	94.1481	1.98264e-21	3.61328e-20	1.01378	1.01378	103.878	102.466	0.546087	0.824612	0.336227	-2.97418	36.511	108.59
TOPORS	233991	2.32311e-18	1.12558e-16	0.282301	-3.54232	21.721	76.9428	0.304343	0.903615	1.56901	1.56901	108.365	69.0661	0.028338	0.143211	0.562135	-1.77893	42.2054	75.0806	1.26609e-06	1.40826e-05	1.30027	1.30027	91.7666	70.575	0.566289	0.759593	0.489516	-2.04283	36.9855	75.5551	0.266641	0.807285	1.43424	1.43424	100.131	69.8146	0.000845283	0.00347097	2.52492	2.52492	162.061	64.1846	0.0378056	0.218149	0.48836	-2.04767	36.9018	75.5627
SH3YL1	71177.6	2.32731e-18	1.1258e-16	0.330426	-3.0264	8.12833	24.5996	0.0914773	0.43183	1.05544	1.05544	24.402	23.1201	0.0022818	0.0228891	0.571201	-1.7507	13.7589	24.0877	5.79936e-06	5.88845e-05	0.417474	-2.39536	10.1914	24.412	2.14563e-13	1.36695e-11	1.71256	1.71256	37.548	21.925	5.78765e-05	0.000692092	2.46974	2.46974	51.1052	20.6926	1.51148e-08	1.19541e-07	0.413659	-2.41745	10.1016	24.4202	0.276525	0.680644	0.891597	-1.12158	20.8979	23.4387
TCEAL2	21426.8	2.37408e-18	1.1449e-16	0.200249	-4.99379	1.56954	7.83796	0.000390706	0.00411499	0.143249	-6.98083	1.12853	7.87805	0.0335538	0.162363	0.874283	-1.14379	6.46361	7.39304	0.00413253	0.0243679	0.143444	-6.97138	1.13004	7.87791	2.31229e-05	0.00037855	1.83648	1.83648	12.5595	6.83887	1.95325e-06	3.03194e-05	3.01341	3.01341	18.8775	6.2645	0.00248606	0.00938124	1.27825	1.27825	9.13922	7.1498	0.944352	0.987819	0.921162	-1.08559	6.78341	7.36397
CENPX	297903	2.37445e-18	1.1449e-16	0.320201	-3.12304	30.5904	95.5349	6.77863e-08	1.23163e-06	2.01652	2.01652	167.542	83.0848	0.101246	0.343564	0.727888	-1.37384	67.1214	92.2139	4.99599e-13	1.04393e-11	1.04913	1.04913	94.1647	89.7554	0.816323	0.90484	0.681041	-1.46834	63.0534	92.5837	1.67828e-15	6.45093e-14	2.25529	2.25529	184.005	81.5881	8.1657e-27	1.88226e-25	0.609828	-1.63981	56.8065	93.1516	0.295129	0.699299	0.630359	-1.5864	58.6153	92.9872
WRNIP1	50211.3	2.40144e-18	1.15605e-16	0.445521	-2.24456	7.44636	16.7138	0.293209	0.88853	1.00103	1.00103	15.9566	15.9402	0.295551	0.621904	0.909332	-1.09971	14.6065	16.0629	0.0122707	0.0628821	0.70537	-1.4177	11.5277	16.3428	0.322552	0.609157	0.999254	-1.00075	15.9306	15.9425	0.6114	0.999902	1.05847	1.05847	16.7918	15.8642	0.000265161	0.00120518	1.81559	1.81559	27.1014	14.927	0.0014204	0.0188274	1.19141	1.19141	18.6946	15.6912
NDRG3	42466.5	2.43971e-18	1.17259e-16	0.397746	-2.51417	5.2891	13.2977	0.635041	0.999887	1.13567	1.13567	14.1835	12.4891	0.0398809	0.18455	1.3388	1.3388	16.4451	12.2835	0.2332	0.661743	1.99875	1.99875	23.3051	11.6599	0.235414	0.517109	1.40971	1.40971	17.2172	12.2133	0.823389	0.999902	0.926297	-1.07957	11.7717	12.7083	1.3176e-05	7.44677e-05	0.265799	-3.76224	3.57591	13.4534	4.67539e-06	0.000203186	1.54981	1.54981	18.717	12.077
SNHG5	1.60709e+06	2.45531e-18	1.17819e-16	0.0965369	-10.3587	52.7655	546.584	5.43982e-06	7.75641e-05	2.07133	2.07133	961.113	464.007	0.000164677	0.00263967	0.252729	-3.9568	136.22	538.997	1.79164e-24	7.45096e-23	1.38046	1.38046	676.289	489.9	0.183501	0.446605	0.19384	-5.15889	105.029	541.833	2.02703e-06	3.13509e-05	1.97242	1.97242	922.194	467.545	5.88569e-16	8.00706e-15	2.3338	2.3338	1061.58	454.873	0.00917327	0.0813612	0.21576	-4.63478	116.677	540.774
UBAP2L	335202	2.50088e-18	1.19814e-16	0.251409	-3.97758	26.7591	106.436	1.3069e-08	2.55936e-07	2.60998	2.60998	229.655	87.9911	6.04422e-06	0.000156966	0.532218	-1.87893	55.2679	103.845	4.86437e-11	8.65441e-10	1.42858	1.42858	137.651	96.3552	0.523927	0.730674	0.427508	-2.33914	44.8011	104.796	0.321743	0.904455	1.56987	1.56987	149.565	95.2721	5.65177e-22	1.05571e-20	0.954815	-1.04732	95.6473	100.174	0.747996	0.887687	0.344927	-2.89916	36.4101	105.559
ST14	21286.3	2.52626e-18	1.20837e-16	0.280277	-3.5679	2.04071	7.28106	0.000497596	0.00515376	0.155263	-6.44069	1.14315	7.36266	1.47299e-10	1.01626e-08	0.395336	-2.52949	2.8494	7.20755	0.00490519	0.0278438	0.155493	-6.43115	1.14482	7.36251	9.80748e-09	3.31077e-07	2.61157	2.61157	15.7583	6.03401	1.20674e-15	4.69263e-14	4.44609	4.44609	23.6415	5.31736	0.0110803	0.0358367	0.664315	-1.50531	4.67767	7.04134	0.00299749	0.0342114	1.73886	1.73886	11.2111	6.44739
MANBAL	280866	2.54211e-18	1.21401e-16	0.237861	-4.20413	22.7389	95.5973	0.613577	0.999887	1.66972	1.66972	141.581	84.7935	0.0355178	0.169863	0.44626	-2.24085	41.8845	93.8568	8.93551e-08	1.14243e-06	1.29838	1.29838	113.418	87.3537	0.142575	0.379578	0.4613	-2.16779	43.2394	93.7336	0.00886346	0.0590593	1.8164	1.8164	152.256	83.823	2.2059e-19	3.66341e-18	1.4914	1.4914	128.266	86.0039	0.931463	0.981489	0.362614	-2.75775	34.2843	94.5477
NR2F1	292691	2.65368e-18	1.26527e-16	0.798825	-1.25184	68.4701	85.7135	7.14677e-20	3.06146e-18	2.50626	2.50626	187.663	74.8778	5.16081e-12	4.45332e-10	0.37616	-2.65845	33.4399	88.8981	1.24053e-17	3.56823e-16	0.173083	-5.77756	15.6664	90.5138	3.47153e-17	3.14042e-15	0.190863	-5.23937	17.2483	90.37	0.00191149	0.0162694	0.766708	-1.30428	65.8966	85.9475	0.000752885	0.00311893	1.80593	1.80593	142.619	78.9727	0.708557	0.868267	0.631946	-1.58241	54.9434	86.9432
PARP14	195100	2.67155e-18	1.27177e-16	0.791512	-1.2634	43.9898	55.5769	0.0279212	0.177091	0.421739	-2.37114	24.1978	57.3762	4.66035e-20	7.19303e-18	0.220642	-4.53223	12.8865	58.4045	1.16835e-12	2.37179e-11	9.73853	9.73853	307.737	31.5999	0.000229518	0.00269134	0.670439	-1.49156	37.6475	56.1535	0.31219	0.889692	1.09682	1.09682	59.4195	54.1742	6.19991e-06	3.68122e-05	0.657452	-1.52102	36.9594	56.216	1.38768e-08	1.09924e-06	0.250682	-3.98912	14.6019	58.2485
ATP6AP2	588760	2.69604e-18	1.28139e-16	0.594003	-1.68349	111.075	186.994	0.00289312	0.0252856	1.69546	1.69546	289.535	170.771	1.47253e-09	8.64546e-08	0.25648	-3.89894	49.3984	192.601	3.03938e-12	5.94826e-11	1.52481	1.52481	263.941	173.097	0.000103074	0.00135485	0.314909	-3.17552	60.3387	191.607	2.99191e-11	8.31817e-10	1.89574	1.89574	318.709	168.119	2.10445e-37	7.30818e-36	0.954078	-1.04813	173.033	181.362	8.40482e-05	0.00233024	0.251598	-3.97459	48.4792	192.685
EIF1AXP1	44662.2	2.71401e-18	1.28789e-16	2.20906	2.20906	23.7123	10.7341	0.0154098	0.109418	1.85378	1.85378	20.4487	11.0308	1.35475e-08	6.61751e-07	0.63677	-1.57043	7.75871	12.1845	0.335027	0.837746	0.669904	-1.49275	8.13925	12.1499	3.09822e-08	9.65349e-07	0.676421	-1.47837	8.21385	12.1431	0.579248	0.999902	0.52887	-1.89082	6.50431	12.2985	5.41585e-05	0.000279694	0.249039	-4.01544	3.139	12.6045	0.00436779	0.04597	0.757688	-1.3198	9.13709	12.0592
AFDN	55942.4	2.92307e-18	1.3849e-16	0.582012	-1.71818	10.1777	17.4871	0.00216132	0.0194929	0.544349	-1.83706	9.55016	17.5442	2.18014e-15	2.65366e-13	0.445585	-2.24424	7.88488	17.6956	0.886835	0.99986	2.58264	2.58264	38.5108	14.9114	0.0161518	0.078896	1.43101	1.43101	23.3153	16.2928	0.00595409	0.0419391	1.81696	1.81696	28.712	15.8022	0.000138561	0.000670482	0.509026	-1.96454	8.95786	17.598	0.00755453	0.0703663	1.33989	1.33989	21.9918	16.4131
REXO4	283292	2.96194e-18	1.4011e-16	0.256815	-3.89386	24.9714	97.2353	0.0392348	0.231717	2.14399	2.14399	178.54	83.2745	3.05225e-09	1.68003e-07	0.500341	-1.99864	47.6206	95.1763	2.79445e-07	3.37396e-06	0.995595	-1.00442	90.8449	91.2468	0.747174	0.858933	0.38238	-2.6152	36.7707	96.1626	0.7179	0.999902	1.37254	1.37254	121.424	88.4668	1.13926e-17	1.72374e-16	1.35982	1.35982	120.423	88.5579	0.556665	0.82733	0.325411	-3.07304	31.4497	96.6463
NCSTN	142130	3.1106e-18	1.4691e-16	0.435482	-2.29631	19.556	44.9065	0.502545	0.999887	1.31926	1.31926	54.9932	41.6849	0.0363519	0.172803	0.633854	-1.57765	27.9788	44.1408	0.0030612	0.0186872	1.91902	1.91902	76.2803	39.7497	0.000182843	0.00223373	0.802477	-1.24614	34.9159	43.5101	0.000246035	0.00256423	2.29686	2.29686	88.7052	38.6202	3.46094e-11	3.47405e-10	0.756606	-1.32169	33.0485	43.6799	0.861079	0.950255	0.555791	-1.79924	24.6988	44.4389
TMEM14B	584581	3.1339e-18	1.47777e-16	0.167912	-5.95552	32.3776	192.825	0.0493053	0.267989	1.33706	1.33706	233.385	174.552	0.948642	0.984002	0.216204	-4.62525	41.5101	191.995	6.37809e-08	8.33243e-07	1.84435	1.84435	309.219	167.658	2.73811e-10	1.21104e-08	0.311468	-3.21061	59.2966	190.378	2.30691e-32	2.02568e-30	4.80388	4.80388	654.582	136.261	7.36142e-34	2.24463e-32	1.41898	1.41898	246.052	173.4	3.28182e-09	2.98685e-07	0.303528	-3.29459	57.8256	190.512
BLCAP	130234	3.21879e-18	1.51541e-16	0.376809	-2.65386	15.7841	41.8888	0.0218269	0.14543	0.962588	-1.03887	38.3472	39.8376	0.186582	0.491192	0.782661	-1.27769	31.6555	40.4459	0.176243	0.547828	1.93086	1.93086	71.1609	36.8545	0.54854	0.749073	0.658364	-1.51892	26.912	40.8771	0.00044134	0.0043831	2.75377	2.75377	95.4167	34.6494	4.81073e-10	4.36641e-09	0.846974	-1.18067	34.0707	40.2264	8.55178e-06	0.000343898	0.818646	-1.22153	33.0101	40.3228
FOXC2	58499.8	3.2735e-18	1.53875e-16	1.86404	1.86404	29.5184	15.8357	0.7002	0.999887	1.01918	1.01918	17.2739	16.9489	5.84352e-12	4.97081e-10	0.47947	-2.08564	8.50853	17.7457	0.013653	0.0691376	0.261916	-3.81801	4.73768	18.0885	6.80716e-26	9.48031e-24	0.146581	-6.82215	2.67887	18.2757	0.466214	0.999902	1.18399	1.18399	19.7958	16.7196	7.28719e-05	0.000368706	0.599936	-1.66684	10.5357	17.5614	2.06023e-05	0.000723207	0.57247	-1.74682	10.0772	17.6031
HLA-DPB1	31070.4	3.62106e-18	1.69946e-16	1.73741	1.73741	13.5818	7.81726	0.000585791	0.00596407	0.361303	-2.76776	3.1665	8.7641	0.108978	0.358704	0.525506	-1.90293	4.53997	8.63924	0.0134119	0.0680895	4.37767	4.37767	28.3457	6.47508	0.00457469	0.0289969	0.246297	-4.06014	2.18065	8.85372	0.932984	0.999902	3.32926	3.32926	23.1345	6.94883	0.000680647	0.00284487	0.11176	-8.94777	1.00147	8.96092	0.538443	0.821265	0.638469	-1.56625	5.46235	8.55539
VPS72	401380	3.79619e-18	1.77886e-16	0.185706	-5.38485	24.8475	133.8	0.814922	0.999887	1.61149	1.61149	191.241	118.673	0.00180677	0.018991	0.337396	-2.96388	44.5395	132.01	0.115092	0.397165	3.14133	3.14133	332.462	105.835	1.9293e-05	0.000323636	0.34731	-2.87927	45.8082	131.894	7.86873e-05	0.000915715	2.16675	2.16675	246.291	113.669	5.50622e-23	1.07269e-21	0.938235	-1.06583	117.622	125.366	0.847433	0.942737	0.265306	-3.76923	35.2471	132.854
KIF4A	18587	3.81671e-18	1.78568e-16	0.295571	-3.38328	2.24105	7.58211	0.214501	0.75279	1.11571	1.11571	7.88681	7.06886	9.19702e-07	2.94988e-05	0.42484	-2.35383	3.18473	7.49632	1.52972e-05	0.000145921	0.139039	-7.19222	1.06902	7.68865	1.40503e-13	9.06697e-12	0.12153	-8.22841	0.935875	7.70076	0.149775	0.552577	0.542019	-1.84495	4.0219	7.42021	0.0125205	0.0399002	0.745055	-1.34218	5.43289	7.29194	9.45679e-10	9.28409e-08	0.187701	-5.32763	1.43689	7.65521
SERPINE2	536073	4.37446e-18	2.04344e-16	0.408815	-2.44609	77.5257	189.635	1.62766e-16	5.77452e-15	2.58469	2.58469	411.64	159.261	4.81401e-09	2.53778e-07	0.174132	-5.74276	33.7151	193.618	8.99369e-22	3.25239e-20	0.307946	-3.24732	58.9183	191.327	2.15922e-08	6.87803e-07	0.182803	-5.47036	35.3665	193.468	0.795283	0.999902	0.997369	-1.00264	179.858	180.332	2.12651e-17	3.16314e-16	1.08284	1.08284	193.89	179.056	0.00443174	0.0464797	0.175282	-5.70511	33.9341	193.598
LMO4	387247	4.91129e-18	2.29064e-16	0.265353	-3.76857	35.6079	134.191	8.89283e-28	5.58235e-26	2.50392	2.50392	280.304	111.946	0.627187	0.814858	0.595073	-1.68047	77.5826	130.375	6.68042e-39	4.71773e-37	0.213677	-4.67996	28.8056	134.809	0.0419046	0.163699	0.59876	-1.67012	78.0385	130.334	9.91652e-05	0.00113332	0.711239	-1.406	91.808	129.082	5.78427e-17	8.41995e-16	1.57735	1.57735	189.587	120.193	0.0281447	0.182183	0.350909	-2.84974	46.7338	133.179
CDK5RAP2	60409.5	5.36424e-18	2.498e-16	0.49087	-2.0372	10.1206	20.6176	0.791993	0.999887	1.18507	1.18507	23.0414	19.443	0.0406116	0.187168	0.983078	-1.01721	19.4362	19.7708	0.00131299	0.00872868	0.255381	-3.91572	5.37552	21.049	1.57785e-06	3.5145e-05	0.67083	-1.49069	13.6177	20.2997	0.486396	0.999902	0.884212	-1.13095	17.627	19.9352	3.32257e-05	0.000177688	1.1474	1.1474	22.3781	19.5033	0.905649	0.973424	0.863742	-1.15775	17.2486	19.9696
RPS27	1.05371e+07	5.39111e-18	2.50661e-16	0.574563	-1.74045	1923.36	3347.53	3.16791e-05	0.000403302	1.12687	1.12687	3600.41	3195.07	2.28412e-09	1.28801e-07	1.17449	1.17449	3737.88	3182.57	8.7356e-06	8.62413e-05	1.03106	1.03106	3320.54	3220.51	0.268778	0.555188	0.887593	-1.12664	2893	3259.38	0.940557	0.999902	0.960443	-1.04119	3111.38	3239.52	8.27935e-16	1.11872e-14	1.4179	1.4179	4424.11	3120.19	0.314872	0.715126	0.784885	-1.27407	2580.53	3287.78
UXT	564253	5.45771e-18	2.53364e-16	0.461749	-2.16568	85.1551	184.419	0.0261517	0.168509	1.72477	1.72477	286.508	166.114	7.90803e-10	4.90249e-08	0.185647	-5.38656	35.0819	188.971	5.48554e-06	5.59256e-05	1.69314	1.69314	281.954	166.528	3.81533e-05	0.000593776	0.228951	-4.36774	43.0982	188.242	1.17245e-11	3.38541e-10	2.37595	2.37595	375.464	158.027	1.54973e-35	5.06588e-34	0.906161	-1.10356	160.875	177.535	0.000130407	0.00333742	0.202806	-4.93083	38.2656	188.681
HS3ST3B1	43992.2	5.79947e-18	2.68814e-16	0.5933	-1.68549	8.55034	14.4115	0.159119	0.627567	0.190889	-5.23866	2.84992	14.9297	2.21862e-33	5.07115e-31	3.89561	3.89561	43.6952	11.2165	0.276474	0.741664	0.294085	-3.40038	4.35049	14.7933	0.320082	0.607019	1.80189	1.80189	23.5164	13.051	0.746122	0.999902	0.500167	-1.99933	7.26653	14.5282	0.00999531	0.0326771	0.757647	-1.31988	10.7662	14.2101	3.70726e-09	3.34357e-07	0.671014	-1.49028	9.60593	14.3155
MAGT1	212232	5.99824e-18	2.77536e-16	0.754637	-1.32514	46.3944	61.479	0.0157053	0.111094	1.82583	1.82583	102.875	56.3444	2.12169e-07	7.91156e-06	0.353563	-2.82835	22.5046	63.6508	0.221592	0.641572	2.46352	2.46352	132.231	53.6757	0.0956112	0.291613	0.450716	-2.21869	28.445	63.1108	0.000154087	0.00168819	2.06794	2.06794	114.358	55.3005	1.44143e-11	1.49346e-10	0.583132	-1.71488	36.3812	62.3893	3.09612e-10	3.31097e-08	0.253193	-3.94955	16.2597	64.2186
HSD17B10	1.02049e+06	6.00618e-18	2.77536e-16	0.485665	-2.05903	160.099	329.648	1.08286e-13	3.15717e-12	2.08619	2.08619	603.597	289.33	1.15302e-07	4.59719e-06	0.204993	-4.87821	69.2683	337.905	2.69945e-35	1.691e-33	1.13018	1.13018	352.767	312.133	0.000197804	0.0023844	0.243043	-4.1145	81.8475	336.762	2.0543e-24	1.32569e-22	2.38743	2.38743	675.213	282.82	1.42362e-66	1.07104e-64	0.79546	-1.25713	255.335	320.99	0.00377411	0.0409495	0.213837	-4.67647	72.1996	337.639
SURF6	152689	6.38325e-18	2.94505e-16	0.372222	-2.68657	17.7556	47.7018	0.0206745	0.139302	2.4868	2.4868	100.026	40.2227	0.000697622	0.00888998	0.744893	-1.34247	34.4053	46.1882	4.23306e-05	0.000374227	1.06594	1.06594	47.9239	44.9592	0.00149533	0.0128441	0.698751	-1.43112	32.4014	46.3704	0.654357	0.999902	1.44956	1.44956	63.1628	43.5739	3.07353e-14	3.80292e-13	0.657084	-1.52188	30.5781	46.5361	0.555284	0.826858	0.549818	-1.81878	25.824	46.9683
PRR11	21631.5	6.91573e-18	3.18156e-16	0.449148	-2.22644	3.62081	8.0615	0.42459	0.999887	1.45552	1.45552	10.7856	7.41015	2.77527e-08	1.27258e-06	0.521116	-1.91896	4.17473	8.01114	0.000838574	0.00580967	0.224823	-4.44795	1.84863	8.22261	4.01779e-14	2.76562e-12	0.269474	-3.71094	2.207	8.19003	0.0116956	0.0745109	0.280396	-3.56639	2.29423	8.1821	0.00321689	0.0118508	0.775976	-1.2887	6.08192	7.83776	8.40691e-12	1.16004e-09	0.249012	-4.01587	2.04313	8.20492
ANXA3	633561	6.91712e-18	3.18156e-16	0.313615	-3.18863	64.9083	206.969	8.83768e-22	4.16735e-20	0.13176	-7.58957	27.7156	210.35	3.66226e-88	1.03452e-85	0.0632562	-15.8087	13.3883	211.652	3.54459e-20	1.17929e-18	0.055707	-17.9511	11.7985	211.797	4.4821e-29	6.95376e-27	0.417398	-2.39579	85.603	205.087	1.16925e-216	3.1828e-214	36.8299	36.8299	1803.05	48.9561	4.17949e-22	7.83145e-21	0.312414	-3.20088	64.6668	206.99	0.000810284	0.0118065	0.227439	-4.39679	47.4339	208.557
TRHDE-AS1	25630.7	6.93092e-18	3.18302e-16	0.103334	-9.67733	0.898639	8.69642	0.00352456	0.0304225	0.158191	-6.32146	1.36893	8.65367	1.78419e-06	5.31055e-05	0.307153	-3.25571	2.62298	8.53966	0.028166	0.128426	0.2406	-4.15627	2.06681	8.59022	3.36762e-76	8.76842e-74	5.33661	5.33661	31.5426	5.91061	2.33531e-15	8.82905e-14	3.66971	3.66971	24.1548	6.58222	0.872215	0.926366	2.16419	2.16419	15.8743	7.33499	2.57369e-07	1.58895e-05	0.185993	-5.37655	1.60552	8.63216
COMMD7	632929	7.81599e-18	3.58399e-16	0.187812	-5.32447	39.8091	211.962	0.201982	0.726566	1.51329	1.51329	286.783	189.51	0.0415324	0.190037	0.335204	-2.98326	70.1267	209.206	6.00824e-05	0.00051801	2.41762	2.41762	427.283	176.737	0.00020316	0.00243524	0.411761	-2.42859	85.565	207.803	8.84063e-10	2.11772e-08	2.30814	2.30814	411.29	178.191	4.62624e-38	1.63933e-36	0.926982	-1.07877	184.308	198.826	0.4223	0.791644	0.226937	-4.40651	47.9344	211.224
PGK1	1.40758e+06	7.92427e-18	3.62808e-16	0.691103	-1.44696	290.273	420.014	1.78371e-26	1.05552e-24	2.18111	2.18111	812.541	372.535	0.0171062	0.0984262	0.320713	-3.11805	139.111	433.756	1.84474e-10	3.14562e-09	1.6747	1.6747	648.811	387.42	0.719402	0.839283	0.366003	-2.73222	158.123	432.028	9.09905e-06	0.000127634	1.73487	1.73487	668.946	385.589	7.37934e-88	8.59765e-86	0.768186	-1.30177	320.535	417.263	0.0209331	0.149809	0.306424	-3.26345	133.081	434.304
CSTA	4068.55	9.03276e-18	4.12928e-16	1.27311	1.27311	1.48753	1.16842	2.16471e-18	8.56246e-17	0.767385	-1.30313	0.935166	1.21864	2.89325e-07	1.04414e-05	0.886817	-1.12763	1.06985	1.2064	4.82505e-13	1.00962e-11	0.766649	-1.30438	0.934328	1.21872	4.27933e-07	1.08223e-05	0.886804	-1.12765	1.06984	1.2064	0.000197344	0.00210587	1.68637	1.68637	1.90622	1.13036	0.00550523	0.0191567	0.807063	-1.23906	0.980215	1.21454	6.66838e-06	0.000278094	0.887207	-1.12713	1.07029	1.20636
SRSF12	81812.4	9.06725e-18	4.13873e-16	0.29613	-3.3769	8.19321	27.6676	0.670919	0.999887	1.30022	1.30022	33.0375	25.409	0.000364153	0.00520222	0.4562	-2.19202	12.4456	27.281	9.80618e-08	1.24682e-06	0.453328	-2.20591	12.3704	27.2879	0.749213	0.860385	0.840681	-1.18951	22.1899	26.3952	0.175123	0.6164	1.63273	1.63273	40.3942	24.7402	5.46953e-05	0.000282272	1.62625	1.62625	40.2545	24.7529	2.53005e-06	0.000117635	0.996422	-1.00359	25.9593	26.0525
SEPTIN6	168852	9.11333e-18	4.14765e-16	0.835437	-1.19698	42.9438	51.4028	0.917633	0.999887	1.3623	1.3623	67.0418	49.2121	0.119007	0.37917	0.495612	-2.01771	26.229	52.9223	0.00455666	0.0266276	1.06661	1.06661	53.7763	50.418	1.1177e-25	1.54941e-23	0.1886	-5.30223	10.255	54.3745	0.000824079	0.00773766	1.96906	1.96906	92.3681	46.9097	1.18302e-09	1.03972e-08	0.696571	-1.4356	36.2308	52.0131	0.000251292	0.00555718	0.356374	-2.80604	19.0914	53.5712
MIR222HG	61609	9.11449e-18	4.14765e-16	2.0496	2.0496	30.4129	14.8385	0.0302344	0.188921	1.25712	1.25712	19.8598	15.7979	0.149304	0.432695	0.967645	-1.03344	15.6565	16.18	0.631266	0.99986	0.409517	-2.4419	6.95011	16.9715	5.71042e-09	2.05021e-07	0.477764	-2.09308	8.06014	16.8705	0.874792	0.999902	0.577772	-1.73079	9.66313	16.7248	0.310969	0.592513	4.44189	4.44189	55.6998	12.5397	5.07981e-08	3.6476e-06	0.364744	-2.74165	6.21462	17.0383
SURF2	250516	9.15005e-18	4.15751e-16	0.291907	-3.42575	24.4754	83.8465	0.00626236	0.0502987	2.09525	2.09525	151.487	72.3	0.466298	0.735559	0.502173	-1.99135	41.3357	82.3137	9.94834e-13	2.02642e-11	0.98335	-1.01693	77.693	79.0085	0.0217657	0.0999432	0.587533	-1.70203	48.0058	81.7074	0.0205459	0.119342	1.88869	1.88869	138.741	73.4588	8.98818e-22	1.66337e-20	0.617626	-1.6191	50.3339	81.4957	0.995236	0.996994	0.449852	-2.22295	37.1982	82.6899
EBLN3P	82744	9.64936e-18	4.37774e-16	0.551293	-1.81392	14.4922	26.2876	0.134782	0.563482	0.987039	-1.01313	25.0037	25.332	0.771363	0.887729	0.877082	-1.14014	22.424	25.5666	0.00440649	0.0258389	0.745278	-1.34178	19.268	25.8535	0.101017	0.302535	0.967383	-1.03372	24.546	25.3736	0.127388	0.492752	2.50339	2.50339	56.2947	22.4874	1.29169e-10	1.23372e-09	0.669199	-1.49432	17.4139	26.022	0.0253793	0.16984	0.942507	-1.061	23.9647	25.4265
BAG6	281336	9.83867e-18	4.45687e-16	0.319759	-3.12735	29.1513	91.1665	0.0462778	0.255287	1.59918	1.59918	130.986	81.9087	0.802312	0.907374	0.535654	-1.86688	47.9197	89.4603	0.00557547	0.0312341	2.0031	2.0031	158.975	79.3644	0.509219	0.72972	0.547371	-1.82691	48.9183	89.3695	0.00416992	0.0306555	1.79803	1.79803	144.986	80.6361	7.54551e-21	1.34007e-19	0.815728	-1.2259	71.2455	87.3397	1.0562e-06	5.59154e-05	0.741916	-1.34786	65.2061	87.8888
MAF	26331.3	9.85439e-18	4.45725e-16	0.217537	-4.59692	1.91373	8.79727	0.00100217	0.00975548	0.128973	-7.75355	1.14364	8.86728	1.6346e-28	3.32958e-26	3.81677	3.81677	25.4207	6.66027	0.0403368	0.172766	2.7685	2.7685	19.8428	7.16736	0.00118808	0.0106831	0.857737	-1.16586	7.13835	8.32231	0.0212092	0.122529	0.144926	-6.90009	1.28326	8.85459	0.00637492	0.0218678	0.489372	-2.04343	4.20328	8.58913	0.701334	0.868267	1.47046	1.47046	11.6363	7.9134
HMMR	21489.8	1.02865e-17	4.6457e-16	0.252757	-3.95636	2.29187	9.06745	0.230139	0.784665	0.831781	-1.20224	7.17304	8.62371	6.56945e-06	0.000169139	0.440395	-2.27069	3.92777	8.91873	0.000133568	0.00108386	0.264569	-3.77973	2.39645	9.05794	4.41221e-13	2.74097e-11	0.173762	-5.755	1.58672	9.13156	0.0134024	0.0836234	0.456461	-2.19077	4.06535	8.90622	9.36238e-06	5.41402e-05	0.408983	-2.44509	3.65765	8.94329	4.01746e-09	3.56958e-07	0.218714	-4.57217	1.9892	9.09497
TTK	19897.6	1.04073e-17	4.68631e-16	0.135423	-7.3843	1.15732	8.54599	0.881047	0.999887	1.03184	1.03184	8.1611	7.90928	2.60435e-05	0.000566318	0.347237	-2.87988	2.91209	8.38646	1.62258e-07	2.01932e-06	0.121187	-8.25169	1.03699	8.55693	6.82809e-11	3.33529e-09	0.134335	-7.44409	1.14814	8.54682	0.104267	0.426568	0.689792	-1.44971	5.61539	8.14071	0.000265111	0.00120518	1.16471	1.16471	9.11143	7.82289	3.78484e-06	0.000169401	0.240133	-4.16436	2.03306	8.46637
MFSD14C	55968.8	1.04078e-17	4.68631e-16	0.715576	-1.39748	13.1497	18.3763	0.00306671	0.026686	0.38174	-2.61958	7.22074	18.9153	0.410953	0.701039	1.16997	1.16997	20.697	17.6902	0.0813174	0.302884	1.10019	1.10019	19.5748	17.7922	0.118889	0.335602	1.14794	1.14794	20.3441	17.7223	0.159487	0.57745	1.72557	1.72557	29.1929	16.9178	7.19604e-05	0.000364402	0.62729	-1.59416	11.6148	18.5159	0.103742	0.411002	0.88948	-1.12425	16.1063	18.1075
KIAA1958	28092.2	1.06263e-17	4.77751e-16	0.555182	-1.80121	5.02829	9.057	0.087268	0.416755	0.436241	-2.29231	3.99213	9.15119	0.889021	0.959914	1.36679	1.36679	11.5666	8.4626	0.233829	0.663214	0.641614	-1.55857	5.76796	8.98975	0.340965	0.626408	1.3974	1.3974	11.7965	8.44171	0.225075	0.729688	1.49097	1.49097	12.4921	8.37847	0.000681416	0.00284729	1.06379	1.06379	9.22858	8.67515	0.00423176	0.0449331	1.77395	1.77395	14.5337	8.19287
PMF1	461131	1.07384e-17	4.82067e-16	0.236888	-4.2214	36.1719	152.696	0.401562	0.999887	1.58718	1.58718	216.358	136.316	0.000737602	0.00928764	0.455894	-2.19349	68.2826	149.777	1.62812e-05	0.000154666	2.05211	2.05211	269.77	131.46	0.189701	0.456462	0.464181	-2.15433	69.4735	149.669	3.13832e-09	7.00751e-08	2.65913	2.65913	334.035	125.618	6.35835e-37	2.16843e-35	0.525959	-1.90129	78.2978	148.867	0.631467	0.840475	0.356262	-2.80692	53.8281	151.091
HOXC8	38224.1	1.26856e-17	5.68628e-16	1.75092	1.75092	20.2236	11.5503	0.859863	0.999887	0.800019	-1.24997	9.98509	12.4811	1.00156e-11	8.14938e-10	0.257952	-3.8767	3.37453	13.082	0.00121626	0.00813457	0.0896227	-11.1579	1.19024	13.2806	9.41917e-15	7.01588e-13	0.0970853	-10.3002	1.28848	13.2717	0.764662	0.999902	0.57104	-1.75119	7.26822	12.7281	0.0180711	0.0552484	1.5586	1.5586	18.278	11.7272	7.29555e-06	0.000300896	0.404926	-2.46959	5.22898	12.9134
TMEM230	582188	1.32824e-17	5.93883e-16	0.229988	-4.34806	44.4791	193.398	0.0117619	0.086639	1.18968	1.18968	211.967	178.171	0.0735037	0.280158	0.376675	-2.65481	71.9088	190.904	0.0120017	0.0616734	2.42242	2.42242	391.967	161.808	0.00604519	0.0364208	0.436161	-2.29273	82.8318	189.911	4.5372e-18	2.10632e-16	2.78198	2.78198	438.403	157.586	3.50935e-29	8.92024e-28	1.11005	1.11005	199.08	179.343	3.02755e-06	0.000137772	0.413522	-2.41825	78.6881	190.288
NHSL2	39811.8	1.32886e-17	5.93883e-16	2.11332	2.11332	22.3377	10.57	0.268042	0.8494	0.701405	-1.42571	8.3084	11.8454	4.7061e-09	2.48966e-07	0.372892	-2.68174	4.54463	12.1875	0.116118	0.399462	1.72014	1.72014	18.7438	10.8967	3.54099e-11	1.76126e-09	0.389714	-2.56598	4.74264	12.1695	0.288608	0.850507	0.272294	-3.6725	3.34821	12.2963	0.00593684	0.0205226	1.2418	1.2418	14.0602	11.3225	0.00306449	0.0348368	0.511092	-1.9566	6.15416	12.0412
PNRC1	136639	1.34952e-17	6.02217e-16	0.338011	-2.95848	15.2695	45.1745	0.000559569	0.00571849	0.550587	-1.81624	24.4148	44.3431	0.847019	0.936293	0.598523	-1.67078	26.4307	44.1599	0.744521	0.99986	2.23543	2.23543	86.5075	38.6983	0.221798	0.499158	0.644209	-1.55229	28.3366	43.9866	0.125169	0.486802	1.56488	1.56488	63.7903	40.7635	0.0554364	0.14751	3.04507	3.04507	111.046	36.4676	0.000488803	0.0088514	0.665153	-1.50341	29.2053	43.9076
CBX1	547642	1.35229e-17	6.02554e-16	0.225635	-4.43194	40.4291	179.179	1.59619e-13	4.60451e-12	2.56129	2.56129	379.889	148.319	0.957441	0.98854	0.349443	-2.8617	61.9299	177.225	7.41012e-17	2.03748e-15	1.13142	1.13142	187.591	165.801	0.787077	0.885436	0.315299	-3.17159	56.0474	177.759	0.115531	0.460387	1.22713	1.22713	201.867	164.503	2.08029e-26	4.71537e-25	1.54339	1.54339	247.491	160.355	9.15565e-05	0.00249225	0.403395	-2.47896	71.1533	176.386
MAVS	97608.7	1.37637e-17	6.12373e-16	0.43687	-2.28901	13.7466	31.4661	0.170558	0.655648	1.06061	1.06061	31.6474	29.8388	0.532679	0.759778	0.703081	-1.42231	21.62	30.7504	0.975338	0.99986	2.61297	2.61297	69.0767	26.4361	0.0149901	0.0744395	0.865182	-1.15583	26.2412	30.3302	0.289332	0.851525	1.03044	1.03044	30.8243	29.9136	1.37603e-07	9.86648e-07	0.494167	-2.02361	15.472	31.3093	0.227827	0.62277	0.720043	-1.38881	22.1095	30.7059
COL4A5	15302.2	1.48252e-17	6.58621e-16	3.56901	3.56901	11.8615	3.32347	0.801152	0.999887	0.33183	-3.0136	1.41787	4.2729	1.8357e-07	6.99318e-06	0.40619	-2.4619	1.72429	4.24504	0.717429	0.99986	0.271034	-3.68957	1.16435	4.29594	2.50215e-06	5.27619e-05	0.551017	-1.81483	2.30976	4.19182	0.212836	0.704038	0.903048	-1.10736	3.67346	4.06784	0.194543	0.415402	1.26129	1.26129	4.98081	3.94899	0.00456947	0.047707	0.727388	-1.37478	3.00322	4.12877
PMPCA	241744	1.52207e-17	6.7519e-16	0.307432	-3.25275	25.2903	82.2631	0.0148388	0.106144	1.64556	1.64556	121.044	73.5582	0.0176754	0.100906	0.683406	-1.46326	54.41	79.6159	6.46386e-13	1.34036e-11	1.06665	1.06665	82.2253	77.0872	0.00211686	0.0170436	0.466884	-2.14186	37.8733	81.1192	0.000880648	0.00821984	1.68938	1.68938	123.838	73.3042	1.11623e-16	1.59844e-15	0.934836	-1.06971	72.8598	77.9386	0.0117718	0.0986522	0.627026	-1.59483	50.1633	80.0019
ASB6	83352.9	1.53682e-17	6.80136e-16	0.363256	-2.75288	9.84612	27.1052	0.881486	0.999887	1.39569	1.39569	34.6797	24.8476	0.259892	0.584318	0.810671	-1.23355	21.141	26.0784	0.0140698	0.0710085	1.52022	1.52022	37.3981	24.6005	0.355024	0.636935	0.884216	-1.13094	22.9163	25.917	0.351329	0.950948	1.39279	1.39279	34.6157	24.8534	0.000109858	0.000540323	0.86427	-1.15705	22.437	25.9606	0.0721702	0.328618	0.78842	-1.26836	20.5996	26.1276
FAM83D	20093.6	1.53776e-17	6.80136e-16	0.364396	-2.74426	2.91989	8.01295	0.885801	0.999887	0.873717	-1.14453	6.70075	7.66924	0.0010556	0.0123275	0.771072	-1.2969	5.9651	7.73611	0.00120706	0.00807847	0.324666	-3.08009	2.61066	8.04106	1.08595e-11	5.82737e-10	0.294813	-3.39198	2.37688	8.06232	0.00603077	0.0423795	0.283172	-3.53142	2.28538	8.07063	0.00029404	0.00132657	0.363724	-2.74933	2.91468	8.01343	3.3585e-09	3.04739e-07	0.277268	-3.60662	2.2389	8.07486
TOMM34	143010	1.71496e-17	7.57388e-16	0.337728	-2.96096	16.7567	49.6158	0.856553	0.999887	1.46123	1.46123	65.9634	45.1425	0.000381131	0.0053882	0.749075	-1.33498	35.8648	47.8787	2.33e-08	3.19301e-07	0.971393	-1.02945	45.6454	46.9896	0.0314605	0.1324	0.552852	-1.8088	26.9195	48.6919	0.170197	0.603672	1.55179	1.55179	69.5461	44.8168	1.09559e-13	1.3122e-12	1.02169	1.02169	47.8081	46.793	0.418254	0.788582	0.594607	-1.68178	28.8483	48.5166
APMAP	438671	1.75807e-17	7.75287e-16	0.246457	-4.0575	35.979	145.985	0.000114346	0.00133068	2.10651	2.10651	263.876	125.267	0.00353298	0.0321071	0.44358	-2.25438	63.6406	143.47	2.48075e-13	5.26816e-12	1.22119	1.22119	164.056	134.341	0.00061168	0.00616062	0.447757	-2.23335	64.2164	143.418	0.000117635	0.00132519	2.02841	2.02841	255.616	126.018	4.68939e-31	1.27999e-29	0.84344	-1.18562	116.923	138.626	0.628415	0.840475	0.342993	-2.91551	49.6456	144.742
ZNF281	341001	1.80189e-17	7.93442e-16	0.237363	-4.21296	26.0664	109.817	0.00664149	0.0529604	2.09222	2.09222	197.209	94.2584	1.54932e-09	9.07852e-08	0.492866	-2.02895	52.9217	107.375	0.0970849	0.348396	2.43319	2.43319	223.527	91.8659	0.0823627	0.263904	0.430713	-2.32173	46.4994	107.959	0.0400157	0.206052	0.970139	-1.03078	100.016	103.094	5.93983e-18	9.13959e-17	1.32565	1.32565	132.725	100.121	0.304609	0.706925	0.299678	-3.33692	32.7282	109.211
CPNE8	45793.7	1.80761e-17	7.94792e-16	2.36274	2.36274	24.9635	10.5655	0.975745	0.999887	0.289555	-3.45357	3.62108	12.5057	0.729322	0.860174	1.22933	1.22933	14.1922	11.5447	0.00366565	0.0219214	4.14309	4.14309	38.6273	9.3233	0.129159	0.35532	1.06543	1.06543	12.4671	11.7015	0.74959	0.999902	0.295586	-3.38311	3.69453	12.499	0.0876823	0.216927	0.700476	-1.4276	8.45227	12.0665	9.15848e-13	1.41357e-10	0.323613	-3.09011	4.03483	12.4681
EMC10	331724	1.89448e-17	8.31767e-16	0.35973	-2.77987	40.4743	112.513	0.1408	0.575636	0.946063	-1.05701	101.22	106.991	1.26703e-08	6.21946e-07	0.193871	-5.15807	22.1362	114.18	0.354623	0.864064	1.899	1.899	188.165	99.0865	6.90985e-07	1.67189e-05	0.231165	-4.32592	26.3068	113.801	3.81051e-07	6.58384e-06	2.17884	2.17884	211.309	96.9825	5.88427e-11	5.79201e-10	2.7606	2.7606	256.411	92.8824	0.164913	0.531499	0.201979	-4.95101	23.0453	114.097
PRAME	32262.8	1.91526e-17	8.39657e-16	3.50309	3.50309	24.2418	6.92014	0.975233	0.999887	0.200976	-4.97571	1.8008	8.96023	0.13274	0.404255	2.07636	2.07636	15.9364	7.67518	0.94848	0.99986	0.201856	-4.95404	1.80853	8.95953	1.20371e-10	5.66711e-09	0.940787	-1.06294	7.90739	8.40509	0.951132	0.999902	0.201856	-4.95404	1.80853	8.95953	0.000789634	0.00326035	0.429722	-2.32709	3.77335	8.78091	5.60056e-09	4.87493e-07	1.01741	1.01741	8.49689	8.3515
CTBP2	256625	2.0746e-17	9.08183e-16	0.260785	-3.83458	21.1778	81.2081	0.604372	0.999887	1.44649	1.44649	106.276	73.4719	0.628997	0.81614	0.388051	-2.57698	31.1607	80.3006	0.298976	0.780516	2.98145	2.98145	195.004	65.4057	0.00331422	0.0244127	0.52513	-1.90429	41.6667	79.3455	0.000102728	0.00116913	2.12448	2.12448	148.026	69.6764	2.24612e-19	3.72607e-18	1.43595	1.43595	105.591	73.5341	0.0876488	0.371632	0.430199	-2.32451	34.4178	80.0045
TBX15	21246.6	2.09004e-17	9.13608e-16	0.39002	-2.56397	2.62897	6.7406	0.436734	0.999887	0.180846	-5.52958	1.24181	6.8667	1.02856e-84	2.87833e-82	9.6963	9.6963	35.9696	3.70963	0.83266	0.99986	0.443149	-2.25658	2.97322	6.7093	3.00372e-11	1.5167e-09	0.47993	-2.08364	3.20968	6.68781	0.57935	0.999902	0.181248	-5.51731	1.24453	6.86645	0.0701438	0.17991	0.629964	-1.58739	4.15873	6.60153	7.61268e-06	0.000313113	0.670221	-1.49204	4.40922	6.57876
CCDC25	235986	2.1066e-17	9.19478e-16	0.349239	-2.86337	26.8285	76.82	0.0972345	0.450138	1.27963	1.27963	90.853	70.9996	0.213429	0.52827	0.453435	-2.20539	34.516	76.1211	0.0398932	0.171208	1.97959	1.97959	132.971	67.1707	0.390749	0.669826	0.569563	-1.75573	42.9206	75.3571	0.00012435	0.00139402	2.50159	2.50159	161.537	64.5738	6.15514e-15	7.93043e-14	0.88845	-1.12556	65.1551	73.3358	0.0142608	0.113567	0.526225	-1.90033	39.8039	75.6404
CD74	313851	2.10961e-17	9.19478e-16	0.598317	-1.67136	54.3861	90.8986	1.57194e-53	2.45149e-51	0.0620042	-16.1279	5.90934	95.3056	3.64606e-05	0.000753445	0.121239	-8.24817	11.4932	94.798	1.9738e-201	4.61731e-199	14.9651	14.9651	607.634	40.6033	0.110616	0.321181	0.189276	-5.2833	17.8338	94.2215	0.0415275	0.212521	2.82318	2.82318	215.319	76.2683	8.65182e-16	1.16747e-14	0.388775	-2.57218	35.9893	92.571	0.890377	0.966732	0.266361	-3.7543	24.9253	93.5769
APOL1	18255.6	2.19453e-17	9.55101e-16	2.7238	2.7238	11.2191	4.11891	0.546324	0.999887	0.222507	-4.49424	1.12075	5.03694	9.47681e-05	0.00165557	0.382399	-2.61507	1.89907	4.96619	1.87356e-05	0.000175973	4.68044	4.68044	16.8727	3.60495	0.003613	0.024863	0.522733	-1.91302	2.56437	4.90571	0.880206	0.999902	0.380423	-2.62865	1.88958	4.96705	0.185248	0.399366	1.53869	1.53869	6.93675	4.50822	0.000328012	0.00687008	0.39257	-2.54731	1.94784	4.96175
ABCB1	14611.1	2.21645e-17	9.63238e-16	4.46037	4.46037	12.5735	2.81893	0.727318	0.999887	0.308453	-3.24199	1.18875	3.8539	6.62867e-05	0.0012146	0.791843	-1.26288	2.92659	3.69592	0.742681	0.99986	0.30903	-3.23593	1.19091	3.85371	0.0109148	0.0580604	1.22562	1.22562	4.36908	3.56478	0.236331	0.752735	0.533474	-1.87451	2.01584	3.77871	0.301867	0.580229	0.768924	-1.30052	2.84741	3.70312	4.17524e-06	0.000184666	0.522459	-1.91403	1.97611	3.78232
SAMD12	18810	2.24546e-17	9.74433e-16	0.387595	-2.58001	2.42268	6.25053	0.127418	0.544793	0.191246	-5.22887	1.21636	6.3602	0.49552	0.745104	1.32649	1.32649	7.65976	5.77444	0.230133	0.655524	0.191639	-5.21816	1.21882	6.35998	5.4824e-12	3.01764e-10	3.426	3.426	16.904	4.93405	0.271182	0.81641	1.13042	1.13042	6.63302	5.86778	0.195797	0.417546	1.33111	1.33111	7.68355	5.77227	0.954892	0.988776	1.53166	1.53166	8.69969	5.6799
MRPS16	295871	2.3064e-17	9.99427e-16	0.298993	-3.34456	29.8383	99.7959	0.178967	0.674488	1.34887	1.34887	123.167	91.3115	1.54587e-05	0.000361907	0.564946	-1.77008	55.0827	97.5009	6.11296e-06	6.18171e-05	1.77945	1.77945	157.01	88.2349	0.622616	0.790258	0.568285	-1.75968	55.3923	97.4728	1.07837e-08	2.27552e-07	2.32665	2.32665	196.862	84.6119	6.00145e-28	1.45507e-26	0.559807	-1.78633	54.606	97.5443	0.410797	0.784823	0.375771	-2.66119	37.2474	99.1223
BROX	214636	2.40567e-17	1.04094e-15	0.260647	-3.83661	19.0832	73.2147	0.0309777	0.192641	0.966737	-1.03441	66.6031	68.8947	0.000859935	0.0104671	0.427738	-2.33788	30.8588	72.1442	0.3995	0.9198	2.27967	2.27967	141.529	62.0832	9.77457e-09	3.30495e-07	0.500399	-1.9984	35.8728	71.6884	0.247695	0.775322	2.38601	2.38601	146.954	61.59	4.47359e-12	4.8306e-11	1.71346	1.71346	111.115	64.8482	0.216982	0.60783	0.292933	-3.41376	21.3856	73.0054
MRGBP	50280.8	2.41752e-17	1.04456e-15	0.431272	-2.31872	7.3863	17.1268	0.41593	0.999887	0.820579	-1.21865	13.591	16.5627	0.000308244	0.00451554	1.27111	1.27111	20.2801	15.9546	0.0429175	0.181457	0.666152	-1.50116	11.1793	16.782	0.020869	0.0966557	1.2326	1.2326	19.7276	16.0048	0.515814	0.999902	0.832772	-1.20081	13.7787	16.5456	0.00123864	0.00494517	1.86715	1.86715	28.4098	15.2155	0.00433264	0.0457609	0.630854	-1.58515	10.6191	16.8329
AC010789.1	8722.1	2.66947e-17	1.15176e-15	4.80169	4.80169	7.83017	1.63071	0.667549	0.999887	0.485133	-2.06129	1.08844	2.2436	3.13979e-05	0.000662076	0.539681	-1.85295	1.2051	2.23299	0.703192	0.99986	0.485625	-2.0592	1.0895	2.2435	0.000184279	0.00224852	0.582069	-1.71801	1.295	2.22482	0.717815	0.999902	0.485625	-2.0592	1.0895	2.2435	0.247123	0.499432	0.458727	-2.17995	1.03157	2.24877	0.000335726	0.00701509	0.492088	-2.03216	1.10338	2.24224
LCOR	138958	2.70278e-17	1.16445e-15	0.382714	-2.61292	17.2409	45.0492	0.161093	0.632139	1.23822	1.23822	51.8813	41.9	0.780565	0.893887	0.557594	-1.79342	24.739	44.3675	0.0477223	0.198162	1.94079	1.94079	76.9041	39.6252	0.0667298	0.227833	0.755236	-1.32409	32.9446	43.6216	0.0148759	0.0914451	1.97823	1.97823	78.1616	39.5109	3.47827e-05	0.000185254	1.31824	1.31824	54.8755	41.6278	0.367745	0.758971	0.494059	-2.02405	22.0413	44.6128
MRPL9	97155.6	2.82766e-17	1.2165e-15	0.529452	-1.88874	16.1038	30.4159	0.58242	0.999887	1.65774	1.65774	45.9272	27.7047	5.99855e-06	0.000156459	0.917539	-1.08987	26.999	29.4254	0.0399969	0.171555	1.19414	1.19414	34.3411	28.758	0.994166	0.996729	0.793417	-1.26037	23.5924	29.7351	0.25242	0.77952	1.14512	1.14512	33.0643	28.8741	6.01537e-08	4.4839e-07	1.03506	1.03506	30.1596	29.1381	0.601625	0.840475	0.682789	-1.46458	20.4951	30.0167
KIRREL1	35203.6	2.84462e-17	1.22204e-15	0.372589	-2.68392	4.27883	11.484	0.483917	0.999887	0.703872	-1.42071	7.85449	11.159	0.0653185	0.259188	1.35021	1.35021	14.2784	10.575	0.0548372	0.221531	0.807052	-1.23908	8.92718	11.0615	7.22215e-09	2.52632e-07	2.14859	2.14859	21.3417	9.93287	0.199145	0.674472	1.51189	1.51189	15.7816	10.4383	0.00521209	0.0182171	0.907061	-1.10246	9.94915	10.9686	0.0209394	0.149818	0.676019	-1.47925	7.56168	11.1856
RBCK1	208325	2.91492e-17	1.25045e-15	0.293741	-3.40436	20.437	69.5749	0.0003348	0.00357013	0.782667	-1.27768	52.1944	66.6879	0.394757	0.698797	0.441239	-2.26635	30.3034	68.678	0.324486	0.822213	2.82303	2.82303	160.473	56.8444	0.000627911	0.00628604	0.554924	-1.80205	37.7361	68.0023	6.29838e-07	1.0431e-05	3.03752	3.03752	170.028	55.9758	1.33956e-12	1.50282e-11	0.857095	-1.16673	56.7991	66.2693	0.134418	0.478069	0.418977	-2.38677	28.8306	68.8119
IER3	40563.4	3.05991e-17	1.31077e-15	0.634134	-1.57695	8.15194	12.8552	0.753346	0.999887	0.647975	-1.54327	8.31998	12.84	0.000500242	0.00672296	1.36184	1.36184	16.4762	12.0985	0.106714	0.374907	0.121827	-8.20837	1.63825	13.4474	1.82269e-06	3.99438e-05	1.9865	1.9865	22.8777	11.5165	0.784756	0.999902	0.566202	-1.76615	7.32142	12.9307	0.00204759	0.00786038	1.82288	1.82288	21.2611	11.6635	2.13633e-10	2.33461e-08	2.13026	2.13026	24.2646	11.3904
SSR4	1.16048e+06	3.08657e-17	1.3203e-15	0.699316	-1.42997	246.671	352.732	9.06417e-06	0.000125047	1.62109	1.62109	530.049	326.97	0.0207736	0.113924	0.328895	-3.04049	119.805	364.265	0.525347	0.99986	2.48169	2.48169	759.64	306.098	0.000936241	0.00876058	0.340191	-2.93952	123.796	363.902	1.28268e-10	3.37202e-09	1.76381	1.76381	570.265	323.314	3.55222e-90	7.49044e-88	0.446029	-2.24201	160.81	360.537	0.000279203	0.00605809	0.283143	-3.53179	103.557	365.742
ANKRD26	45273.8	3.37428e-17	1.44131e-15	0.578542	-1.72848	8.50791	14.7058	0.467594	0.999887	0.769098	-1.30022	11.1271	14.4677	0.000114116	0.00194036	1.59269	1.59269	21.5355	13.5215	0.102171	0.362264	0.989254	-1.01086	14.0494	14.202	0.0343781	0.141521	1.46571	1.46571	20.0204	13.6592	0.0813838	0.354661	1.19022	1.19022	16.6248	13.9679	7.20898e-06	4.24e-05	0.284162	-3.51912	4.28784	15.0894	0.197741	0.580723	1.38545	1.38545	19.0468	13.7477
MEIS2	187310	3.48878e-17	1.48795e-15	1.04987	1.04987	57.64	54.9019	0.0467933	0.257372	1.20607	1.20607	65.368	54.1994	6.2534e-09	3.23954e-07	0.266363	-3.75427	15.6408	58.72	6.88954e-08	8.94595e-07	3.25495	3.25495	151.06	46.4092	7.91576e-17	7.03328e-15	0.0419039	-23.8641	2.51062	59.9137	1.31816e-19	6.70114e-18	0.142206	-7.03207	8.44336	59.3743	1.20163e-11	1.25149e-10	0.664743	-1.50434	37.7006	56.7146	0.00324413	0.036491	0.400012	-2.49992	23.2133	58.0316
COX7B	1.97633e+06	3.49341e-17	1.48795e-15	0.54581	-1.83214	344.072	630.389	0.0103531	0.078008	1.23037	1.23037	732.2	595.104	0.0014565	0.0160515	0.209869	-4.76487	136.264	649.28	0.630408	0.99986	2.53315	2.53315	1362.37	537.816	0.000163918	0.00203238	0.204702	-4.88516	132.97	649.58	2.11624e-29	1.67637e-27	2.25152	2.25152	1236.64	549.246	4.18269e-62	2.81443e-60	1.24548	1.24548	740.277	594.37	0.00696942	0.0663969	0.212553	-4.70472	137.973	649.125
RTL8C	476332	3.64515e-17	1.55038e-15	0.475437	-2.10333	72.5828	152.665	0.856695	0.999887	1.34894	1.34894	191.37	141.867	1.7281e-06	5.15898e-05	0.20995	-4.76304	32.8112	156.281	0.000120995	0.000990415	1.45382	1.45382	204.512	140.672	8.68242e-09	2.97457e-07	0.225644	-4.43175	35.2146	156.062	7.46518e-12	2.20661e-10	2.41079	2.41079	314.93	130.634	2.36375e-16	3.31978e-15	1.58318	1.58318	220.42	139.226	0.687349	0.868267	0.260152	-3.84391	40.4755	155.584
REEP4	51732.9	4.07332e-17	1.73003e-15	0.355281	-2.81467	6.49963	18.2943	0.869589	0.999887	1.1416	1.1416	19.5322	17.1095	0.990843	0.996523	0.887088	-1.12728	15.5026	17.4759	0.000373016	0.00276603	1.00219	1.00219	17.3462	17.3083	0.000918999	0.00862621	0.601153	-1.66347	10.7646	17.9066	0.965923	0.999902	1.04889	1.04889	18.0842	17.2412	9.10034e-05	0.000453623	1.18439	1.18439	20.1932	17.0495	0.00408846	0.0436008	0.557467	-1.79383	10.0201	17.9743
NPC2	1.10619e+06	4.13723e-17	1.75469e-15	0.476043	-2.10065	167.65	352.174	1.541e-07	2.67957e-06	0.859704	-1.16319	292.971	340.781	2.55656e-12	2.33387e-10	0.211403	-4.73031	76.2079	360.487	0.0173431	0.0850343	2.97642	2.97642	860.692	289.171	0.378683	0.659003	0.333241	-3.00083	118.838	356.612	5.894e-11	1.58995e-09	2.19716	2.19716	672.87	306.245	1.05749e-43	4.41007e-42	0.84612	-1.18186	288.673	341.172	0.0838944	0.360963	0.256762	-3.89466	92.1865	359.035
BTBD11	29922.4	4.38617e-17	1.85764e-15	3.27269	3.27269	22.7602	6.95458	0.302119	0.900404	0.178712	-5.59559	1.58686	8.87942	5.16364e-07	1.76703e-05	0.891956	-1.12113	7.44503	8.34686	0.36503	0.876308	0.164847	-6.06623	1.46556	8.89045	1.95111e-25	2.69226e-23	0.175093	-5.71125	1.55523	8.8823	0.0207601	0.120399	1.6084	1.6084	12.6623	7.87257	0.00365005	0.0132589	0.469901	-2.12811	4.06652	8.654	0.00112818	0.0156177	1.08215	1.08215	8.89035	8.21547
GJC1	77184	4.59274e-17	1.94238e-15	0.288282	-3.46882	7.45991	25.8771	0.100922	0.462986	1.55869	1.55869	36.2542	23.2594	0.988911	0.996523	0.660303	-1.51446	16.5416	25.0515	1.25259e-07	1.57523e-06	0.488175	-2.04844	12.4127	25.4268	0.0194105	0.0914856	0.61068	-1.63752	15.3638	25.1585	0.00910499	0.0603299	1.75271	1.75271	40.1467	22.9056	0.00876324	0.029007	2.06581	2.06581	46.1845	22.3567	0.824694	0.930866	0.750891	-1.33175	18.6659	24.8583
NRP2	267371	4.66045e-17	1.96824e-15	1.07868	1.07868	77.4669	71.8167	0.0524567	0.281187	1.04058	1.04058	74.9674	72.0439	0.00554879	0.0405664	0.372378	-2.68545	28.4038	76.2769	3.03392e-120	5.60769e-118	10.2874	10.2874	419.206	40.7495	9.36852e-10	3.83751e-08	0.129052	-7.7488	10.0589	77.9447	1.00687e-17	4.58186e-16	0.24148	-4.14113	18.6339	77.1651	4.67822e-15	6.06407e-14	0.672088	-1.4879	49.9485	74.3183	0.00020335	0.00469823	0.23052	-4.33802	17.8055	77.2404
AC018521.5	22731.3	4.95455e-17	2.08949e-15	0.527781	-1.89473	3.94514	7.47496	0.064141	0.329074	0.183654	-5.44503	1.41505	7.70497	0.00378931	0.0339637	1.94352	1.94352	12.9387	6.65736	0.10664	0.374737	0.164919	-6.06359	1.27283	7.7179	0.683679	0.812971	1.74304	1.74304	11.7866	6.7621	0.0208508	0.120808	1.88836	1.88836	12.6253	6.68586	0.0109342	0.0354034	0.500663	-1.99735	3.75127	7.49259	0.0758182	0.338435	1.69525	1.69525	11.5066	6.78756
DHTKD1	34221.1	4.96283e-17	2.09004e-15	0.570666	-1.75234	6.33341	11.0983	0.169287	0.652822	0.563467	-1.77473	6.2574	11.1052	0.150712	0.435044	1.36784	1.36784	14.2022	10.3829	0.146856	0.478228	0.705398	-1.41764	7.73859	10.9705	0.0790173	0.25634	1.63152	1.63152	16.5863	10.1662	0.151894	0.558332	1.36618	1.36618	14.1868	10.3843	0.00120257	0.00481076	1.18126	1.18126	12.4528	10.542	0.973395	0.995563	1.22345	1.22345	12.853	10.5056
LST1	13511.5	5.04256e-17	2.12064e-15	0.587213	-1.70296	2.46237	4.19331	4.09533e-25	2.26666e-23	0.264756	-3.77706	1.14199	4.31335	6.08275e-12	5.14508e-10	0.774741	-1.29075	3.19699	4.12653	2.05865e-19	6.54374e-18	0.193286	-5.17368	0.839033	4.34089	2.58195e-11	1.31931e-09	0.460628	-2.17095	1.95289	4.23963	0.438065	0.999902	9.30245	9.30245	22.2631	2.39325	0.204379	0.431341	3.3136	3.3136	11.2483	3.39459	1.59569e-07	1.03419e-05	0.276607	-3.61524	1.19185	4.30881
HMGN5	79120.1	5.05638e-17	2.12347e-15	1.4035	1.4035	31.5833	22.5032	0.165105	0.642009	0.377229	-2.65091	9.25459	24.5331	0.703337	0.842805	0.881246	-1.13476	20.7026	23.4924	0.752374	0.99986	0.839862	-1.19067	19.7993	23.5745	1.02979e-07	2.94507e-06	0.522601	-1.9135	12.6593	24.2236	0.0029604	0.0226941	1.79918	1.79918	39.2357	21.8075	0.0461713	0.125923	2.9999	2.9999	59.8096	19.9372	2.97039e-16	5.96928e-14	0.244932	-4.08276	6.07964	24.8217
SLC35C2	97435.6	5.14652e-17	2.15829e-15	0.41998	-2.38107	13.6848	32.5844	0.00746532	0.0585399	0.733905	-1.36257	23.2741	31.7126	0.0245169	0.128791	0.850508	-1.17577	26.7065	31.4006	0.305451	0.791324	2.49339	2.49339	68.7614	27.5774	0.0400462	0.158507	0.83077	-1.2037	26.1302	31.453	0.00741246	0.0506276	2.15186	2.15186	60.8838	28.2936	4.17985e-10	3.82159e-09	0.206829	-4.83492	6.86757	33.2041	0.247536	0.648291	0.725182	-1.37896	23.0146	31.7362
NDUFA13	1.17551e+06	5.23968e-17	2.19429e-15	1.15945	1.15945	391.685	337.82	0.00729767	0.0574735	1.05416	1.05416	359.228	340.77	1.84291e-11	1.456e-09	0.52073	-1.92038	185.666	356.549	0.00674094	0.0369813	1.61275	1.61275	525.239	325.678	0.251622	0.535488	0.695516	-1.43778	244.279	351.22	2.28067e-19	1.14967e-17	1.65066	1.65066	535.973	324.703	1.7661e-171	4.80748e-168	0.512877	-1.94978	182.99	356.792	0.611583	0.840475	0.660514	-1.51397	232.682	352.275
HLA-DRB1	19224.7	5.36049e-17	2.24175e-15	0.945773	-1.05734	5.33071	5.63635	1.86425e-07	3.20996e-06	0.173952	-5.7487	1.04818	6.02567	0.325652	0.647475	0.255319	-3.91668	1.52734	5.98211	0.00611735	0.033927	1.02068	1.02068	5.71705	5.60123	0.366742	0.646738	0.22014	-4.54257	1.32103	6.00087	0.709815	0.999902	11.3933	11.3933	34.2566	3.00672	0.257064	0.514592	1.70421	1.70421	9.03207	5.29986	0.347959	0.740509	0.237873	-4.20393	1.42519	5.9914
ALOX5AP	37465.2	5.64622e-17	2.35795e-15	0.453824	-2.2035	5.37885	11.8523	3.31564e-15	1.10311e-13	0.208271	-4.80144	2.52256	12.1119	1.1776e-07	4.67652e-06	0.230162	-4.34476	2.78228	12.0883	4.1014e-17	1.14347e-15	0.0659424	-15.1648	0.808963	12.2677	1.00645e-07	2.88385e-06	0.412712	-2.423	4.9092	11.895	0.435615	0.999902	18.53	18.53	85.1853	4.59715	0.320626	0.605024	2.48306	2.48306	25.0006	10.0685	4.21771e-05	0.00129807	0.101084	-9.89272	1.23615	12.2289
INTS3	62956.9	6.02407e-17	2.51224e-15	0.640636	-1.56095	12.8955	20.1292	0.347958	0.956637	0.860497	-1.16212	17.0001	19.7561	0.0125268	0.0775778	1.16569	1.16569	22.4517	19.2605	0.157876	0.504997	1.57153	1.57153	29.2913	18.6387	0.759585	0.867505	1.12385	1.12385	21.7207	19.3269	0.710207	0.999902	1.05503	1.05503	20.5069	19.4373	3.90748e-06	2.38293e-05	0.437505	-2.28569	8.96305	20.4867	0.397357	0.778109	0.911467	-1.09713	17.93	19.6715
COQ8A	34333.9	6.32932e-17	2.63587e-15	0.596028	-1.67777	6.80111	11.4107	0.0446785	0.250576	0.368083	-2.71678	4.28431	11.6395	2.7222e-08	1.25208e-06	1.90685	1.90685	19.5487	10.2518	0.0993298	0.354497	0.551914	-1.81188	6.32179	11.4543	0.73827	0.852658	1.35869	1.35869	14.5469	10.7066	0.632452	0.999902	1.5731	1.5731	16.5553	10.524	0.000680353	0.00284403	0.505678	-1.97754	5.81547	11.5003	0.981049	0.995563	1.15166	1.15166	12.5404	10.889
SLC7A8	34758	6.53368e-17	2.71719e-15	2.96506	2.96506	23.3373	7.87074	0.883297	0.999887	0.267443	-3.73911	2.60894	9.75513	0.00892484	0.05932	1.35151	1.35151	12.027	8.89895	0.855543	0.99986	0.157163	-6.36284	1.5483	9.85156	2.06802e-07	5.55858e-06	0.878583	-1.1382	8.12974	9.25324	0.479252	0.999902	0.529718	-1.8878	5.04992	9.53323	0.110305	0.26257	1.68401	1.68401	14.5931	8.66566	0.289545	0.692941	1.38683	1.38683	12.3061	8.87357
RPN2	1.53908e+06	6.64236e-17	2.75856e-15	0.432068	-2.31445	210.37	486.891	6.91706e-40	7.04481e-38	2.00235	2.00235	857.186	428.09	0.00350863	0.0319619	0.736818	-1.35719	349.435	474.249	1.80443e-38	1.2507e-36	0.856335	-1.16777	402.022	469.468	0.000225654	0.00265387	0.796706	-1.25517	375.919	471.842	1.2489e-12	3.86721e-11	1.48353	1.48353	661.48	445.881	5.31805e-138	5.68709e-135	0.574492	-1.74067	276.273	480.9	0.833524	0.934951	0.539958	-1.852	260.443	482.339
SEC16A	55493.2	6.9452e-17	2.88033e-15	0.492467	-2.03059	8.64878	17.5622	0.153363	0.611344	0.930937	-1.07419	15.7484	16.9168	0.60631	0.799371	0.888546	-1.12543	15.0849	16.9771	0.528613	0.99986	2.02737	2.02737	31.41	15.493	0.347863	0.633634	0.954595	-1.04756	16.1167	16.8833	0.907382	0.999902	0.94538	-1.05778	15.9734	16.8963	4.74056e-05	0.000247165	0.933592	-1.07113	15.7898	16.913	0.781295	0.905723	0.920423	-1.08646	15.5843	16.9317
OGA	276865	6.99538e-17	2.89713e-15	0.287581	-3.47728	25.497	88.6603	0.42667	0.999887	1.78705	1.78705	139.861	78.2636	0.599442	0.794173	0.359742	-2.77977	31.6923	88.0971	0.0511965	0.209853	2.17383	2.17383	165.137	75.9657	0.11659	0.331724	0.381811	-2.61909	33.5712	87.9262	0.0636053	0.294956	2.04933	2.04933	157.164	76.6905	9.07902e-09	7.3454e-08	1.15863	1.15863	95.3653	82.3086	0.34491	0.739728	0.308105	-3.24564	27.2671	88.4993
RBBP4	148189	7.01351e-17	2.90063e-15	0.401746	-2.48914	19.3443	48.1506	0.904935	0.999887	1.46658	1.46658	64.5848	44.0378	0.239311	0.561222	0.638981	-1.56499	30.1402	47.1692	0.00213493	0.0135265	1.58485	1.58485	69.1374	43.624	0.0122546	0.0635063	0.539423	-1.85383	25.6637	47.5761	0.163882	0.588384	2.07334	2.07334	87.0678	41.9939	1.21402e-09	1.06633e-08	0.710644	-1.40717	33.3154	46.8805	0.334273	0.734454	0.574184	-1.7416	27.2354	47.4332
PIMREG	21319.6	7.91578e-17	3.26927e-15	0.201586	-4.96066	1.72877	8.57582	0.290987	0.884929	1.36022	1.36022	10.5715	7.77193	3.02079e-09	1.66578e-07	0.305805	-3.27006	2.59835	8.49676	1.36034e-06	1.50638e-05	0.225522	-4.43415	1.92991	8.55753	3.87128e-10	1.67511e-08	0.188993	-5.29121	1.62259	8.58547	0.0340652	0.180757	0.626752	-1.59553	5.17836	8.26222	0.00246561	0.00930994	1.21295	1.21295	9.5406	7.86565	4.42725e-06	0.000194662	0.285498	-3.50266	2.43017	8.51205
TRPV2	13788	8.25923e-17	3.40642e-15	2.7806	2.7806	8.66614	3.11664	0.214203	0.752096	0.360272	-2.77568	1.36206	3.78065	0.0119406	0.0747206	0.339427	-2.94614	1.28561	3.7876	0.0764657	0.288256	4.24382	4.24382	11.9569	2.81748	0.00419538	0.027033	0.255182	-3.91877	0.973761	3.81595	0.634373	0.999902	1.22022	1.22022	4.28859	3.5146	0.0794431	0.199863	0.264655	-3.7785	1.00906	3.81274	0.0331521	0.202215	0.317367	-3.15092	1.2044	3.79498
DTNA	18833.1	8.87311e-17	3.65457e-15	0.486196	-2.05678	3.11566	6.40824	0.0549476	0.291358	0.189188	-5.28576	1.24454	6.57834	0.984067	0.995641	1.46921	1.46921	8.67282	5.90304	0.128652	0.43332	0.189612	-5.27393	1.24728	6.57809	0.390583	0.669826	1.97991	1.97991	11.2276	5.67079	0.232359	0.74428	1.06087	1.06087	6.47439	6.1029	0.0118829	0.0380911	1.08368	1.08368	6.60108	6.09138	2.9119e-05	0.000963437	2.38614	2.38614	13.1207	5.49869
PPP2R2B	12585.5	9.21947e-17	3.79201e-15	3.5439	3.5439	9.66163	2.72627	0.483131	0.999887	0.304982	-3.27888	1.06968	3.50736	0.000641499	0.00830454	0.362493	-2.75867	1.26496	3.48961	0.58164	0.99986	0.305229	-3.27623	1.07052	3.50728	0.000948716	0.00885049	0.385871	-2.59154	1.34377	3.48244	0.00612114	0.0429642	2.41696	2.41696	7.14275	2.95526	0.35246	0.646084	1.25514	1.25514	4.06092	3.23543	0.0538789	0.272516	0.567276	-1.76281	1.94453	3.42783
UBALD2	43699.2	9.43047e-17	3.87348e-15	0.605789	-1.65074	8.60898	14.2112	0.00745395	0.0584889	0.42277	-2.36535	6.10432	14.4389	2.07624e-06	6.06595e-05	0.719482	-1.38989	10.1255	14.0733	0.766989	0.99986	2.13444	2.13444	26.8026	12.5572	0.576998	0.766242	1.30524	1.30524	17.4946	13.4034	0.318786	0.900086	1.26439	1.26439	17.0036	13.448	1.04693e-05	6.00772e-05	0.377079	-2.65196	5.46646	14.4969	0.305889	0.707946	0.969424	-1.03154	13.3581	13.7794
RUSC1-AS1	38515.5	1.03637e-16	4.25097e-15	0.514282	-1.94446	6.51811	12.6742	0.0109558	0.0818688	0.389244	-2.56909	4.98751	12.8133	0.0683518	0.267432	1.34015	1.34015	15.8485	11.826	0.59476	0.99986	2.74323	2.74323	29.1293	10.6186	0.0815656	0.262023	0.977591	-1.02292	11.9109	12.1839	0.852988	0.999902	0.896776	-1.11511	11.0005	12.2667	2.58152e-05	0.000140135	0.304783	-3.28102	3.93447	12.9091	0.965719	0.994793	1.10826	1.10826	13.3573	12.0525
PPDPF	889019	1.04806e-16	4.29304e-15	0.246467	-4.05734	72.3302	293.468	0.849742	0.999887	1.24218	1.24218	334.891	269.599	0.00137217	0.015291	0.324198	-3.08453	94.4889	291.454	3.8451e-31	2.06333e-29	0.819987	-1.21953	228.964	279.229	5.52649e-06	0.000107107	0.602745	-1.65908	171.455	284.457	1.82814e-42	2.1984e-40	3.73964	3.73964	837.376	223.919	1.62384e-26	3.69191e-25	1.65891	1.65891	432.518	260.724	1.09859e-08	8.84502e-07	0.598087	-1.672	170.198	284.571
TCEAL1	106578	1.05661e-16	4.32216e-15	1.03731	1.03731	32.3109	31.1489	0.197259	0.715944	0.837665	-1.19379	26.5324	31.6742	0.00164708	0.0176642	0.4467	-2.23864	14.6321	32.756	0.212363	0.623666	2.66744	2.66744	73.1778	27.4337	5.04888e-08	1.52552e-06	0.417719	-2.39395	13.7175	32.8392	0.00121753	0.0109151	2.01597	2.01597	58.0737	28.8068	4.7924e-07	3.23123e-06	0.808117	-1.23744	25.6605	31.7535	0.0073831	0.0691885	0.44654	-2.23944	14.6271	32.7565
CCNB1	130537	1.07675e-16	4.39852e-15	0.170135	-5.87768	8.7946	51.6918	0.00254908	0.022582	1.55094	1.55094	71.3509	46.0049	0.000115084	0.0019557	0.276713	-3.61385	14.1686	51.2033	1.84267e-15	4.57505e-14	0.220712	-4.5308	11.3576	51.4588	7.96647e-11	3.84123e-09	0.152565	-6.55457	7.8988	51.7732	0.942501	0.999902	0.756147	-1.32249	37.1382	49.1151	6.22298e-05	0.00031814	1.60605	1.60605	73.5633	45.8037	0.000459538	0.0088514	0.280857	-3.56053	14.3755	51.1845
FAM72A	10947.2	1.0923e-16	4.45595e-15	0.29665	-3.37098	1.28411	4.32872	0.0194497	0.132369	0.400917	-2.49428	1.71958	4.28913	0.0204121	0.112435	1.01382	1.01382	4.12656	4.07031	0.0589329	0.234484	0.629077	-1.58963	2.64525	4.20498	1.01583e-06	2.37076e-05	0.532517	-1.87787	2.25797	4.24018	0.440869	0.999902	0.494609	-2.0218	2.10415	4.25417	0.454064	0.757187	1.52479	1.52479	5.95318	3.90425	1.552e-08	1.22293e-06	0.286153	-3.49464	1.23983	4.33274
HOTAIRM1	85258.8	1.11516e-16	4.54303e-15	0.299649	-3.33724	8.55464	28.5489	0.000241528	0.00263848	0.459843	-2.17465	12.9445	28.1498	0.00869845	0.0580472	0.898603	-1.11284	24.3627	27.1118	0.235907	0.667717	1.27534	1.27534	33.5155	26.2797	0.101375	0.303364	0.610348	-1.63841	16.9584	27.7849	3.00468e-05	0.000381387	2.19589	2.19589	53.6816	24.4464	0.118462	0.278445	3.53743	3.53743	78.4971	22.1904	0.0221669	0.155225	0.817716	-1.22292	22.3215	27.2973
PHF19	30750.2	1.16693e-16	4.74749e-15	0.194278	-5.14726	2.20195	11.334	0.621573	0.999887	1.47238	1.47238	14.9778	10.1725	0.920575	0.973142	0.870279	-1.14906	9.30199	10.6885	8.0705e-05	0.000680143	0.517592	-1.93202	5.70171	11.0158	4.23058e-07	1.07171e-05	0.324059	-3.08586	3.63079	11.2041	0.775498	0.999902	0.888774	-1.12515	9.48491	10.6719	9.09823e-07	5.95211e-06	0.89034	-1.12317	9.50036	10.6705	5.91726e-07	3.34935e-05	0.253634	-3.94269	2.85952	11.2742
PARD3	85505.6	1.20453e-16	4.89378e-15	0.435456	-2.29645	12.5291	28.7724	0.0574039	0.301235	0.955787	-1.04626	26.3034	27.5201	0.0558584	0.232592	0.695166	-1.43851	19.5574	28.1334	9.69917e-05	0.000809201	0.507835	-1.96914	14.5197	28.5914	0.33706	0.6225	0.806465	-1.23998	22.4747	27.8682	0.00263472	0.0204223	2.0096	2.0096	50.8247	25.2909	4.74029e-06	2.86167e-05	2.20157	2.20157	54.8702	24.9232	0.649994	0.851315	0.679921	-1.47076	19.1535	28.1701
CCNF	20526.3	1.23146e-16	4.99644e-15	0.447497	-2.23465	3.39733	7.59185	0.185127	0.689032	0.550085	-1.8179	4.13907	7.52442	0.684803	0.829962	1.21351	1.21351	8.63497	7.1157	0.0474628	0.197331	0.627151	-1.59451	4.68767	7.47455	6.78333e-08	1.99915e-06	0.550308	-1.81716	4.14067	7.52427	0.0382248	0.198644	0.220249	-4.54032	1.70596	7.74561	0.00798767	0.0267533	1.61261	1.61261	11.1118	6.89054	7.83334e-07	4.29586e-05	0.464217	-2.15416	3.51913	7.58078
RNF8	114779	1.2489e-16	5.06034e-15	0.440832	-2.26844	15.9952	36.284	0.426902	0.999887	1.37111	1.37111	46.0084	33.5555	0.913924	0.969318	0.634562	-1.57589	22.6411	35.6798	0.0790522	0.295957	1.65095	1.65095	54.173	32.8133	0.249382	0.532828	0.707194	-1.41404	25.076	35.4585	0.0118178	0.0751134	2.72076	2.72076	82.3162	30.2548	8.23618e-12	8.70511e-11	0.214258	-4.66727	7.93122	37.0171	2.17609e-06	0.00010229	0.849699	-1.17689	29.7667	35.032
MGME1	58148.5	1.26805e-16	5.13097e-15	0.32225	-3.10318	6.2653	19.4424	0.336751	0.94688	1.47656	1.47656	26.0519	17.6436	0.836961	0.929981	0.914197	-1.09386	16.891	18.4764	0.00047907	0.00346996	0.778551	-1.28444	14.5505	18.6892	0.109652	0.319386	0.767582	-1.30279	14.3588	18.7066	0.422419	0.999902	1.26803	1.26803	22.7528	17.9435	0.00159475	0.00623961	1.41246	1.41246	25.0496	17.7347	0.78019	0.905287	0.746653	-1.33931	13.9922	18.7399
ADORA1	15502.9	1.31085e-16	5.29699e-15	0.418712	-2.38828	2.09447	5.00217	0.236353	0.795181	0.233375	-4.28495	1.18664	5.0847	3.81246e-21	6.30699e-19	5.59324	5.59324	19.2534	3.44227	0.355563	0.865234	0.233805	-4.27707	1.18878	5.08451	0.0578596	0.206418	1.31458	1.31458	6.09738	4.63827	0.684179	0.999902	0.614228	-1.62806	3.02075	4.91797	0.0307112	0.0882145	0.469808	-2.12853	2.33959	4.97989	0.445478	0.803223	1.21836	1.21836	5.6956	4.6748
SEMA4B	42865.8	1.32852e-16	5.36117e-15	0.485721	-2.0588	6.87254	14.1491	0.00274909	0.0241608	0.426592	-2.34416	6.06715	14.2224	0.754642	0.877826	1.01926	1.01926	13.7815	13.5211	0.00513993	0.0290497	0.264319	-3.7833	3.8134	14.4273	0.415986	0.673436	1.20652	1.20652	16.0632	13.3136	1.07275e-07	2.00508e-06	2.8086	2.8086	33.0543	11.769	0.00627606	0.0215782	1.97706	1.97706	24.759	12.5231	0.000137937	0.00346208	1.34943	1.34943	17.7579	13.1596
RALGDS	43737.8	1.35629e-16	5.46587e-15	0.375238	-2.66497	5.14071	13.6999	0.0122431	0.0896761	0.391795	-2.55236	5.35973	13.6799	0.0109859	0.0699896	1.18457	1.18457	15.1505	12.7899	0.000597866	0.00426134	4.93929	4.93929	48.2917	9.77705	0.146922	0.387432	0.913834	-1.09429	11.9534	13.0805	0.634177	0.999902	1.19391	1.19391	15.2583	12.7801	0.0241946	0.0715868	0.701105	-1.42632	9.33755	13.3183	0.0903342	0.378675	1.15274	1.15274	14.782	12.8234
RNF187	56906.5	1.3758e-16	5.53704e-15	0.647637	-1.54408	12.1654	18.7843	0.0231027	0.152237	0.571193	-1.75072	10.8004	18.9084	0.00383936	0.0343273	1.23207	1.23207	22.0379	17.8868	0.108417	0.379377	1.0029	1.0029	18.2812	18.2284	0.220781	0.497618	1.06771	1.06771	19.358	18.1305	0.968562	0.999902	1.0204	1.0204	18.5732	18.2018	7.33338e-06	4.30387e-05	0.433068	-2.30911	8.28757	19.1369	0.516851	0.821265	0.977955	-1.02254	17.8637	18.2663
TCEA2	140487	1.49166e-16	5.99528e-15	0.281811	-3.54848	12.8486	45.5928	0.458698	0.999887	1.23745	1.23745	52.013	42.0324	0.00960284	0.0628953	0.691505	-1.44612	30.4228	43.9951	0.0389401	0.167743	2.00948	2.00948	79.4509	39.538	0.0480583	0.181327	0.530533	-1.8849	23.6667	44.6093	0.241703	0.763985	1.31445	1.31445	54.9039	41.7696	1.07363e-08	8.61868e-08	2.26592	2.26592	87.8582	38.7737	0.00717283	0.0677782	0.632226	-1.58171	27.9566	44.2193
ODF2	74680.1	1.57734e-16	6.33112e-15	0.425731	-2.3489	10.6673	25.0564	0.777295	0.999887	1.26189	1.26189	29.4623	23.3478	0.135293	0.408858	0.673707	-1.48433	16.5221	24.5242	0.00403454	0.0238936	1.23437	1.23437	28.8847	23.4003	0.890824	0.953679	0.830362	-1.20429	20.0943	24.1994	0.292376	0.856701	0.961563	-1.03997	23.0141	23.934	9.96281e-07	6.48373e-06	0.765759	-1.30589	18.6327	24.3323	0.116482	0.440705	0.86183	-1.16032	20.8005	24.1353
TSPAN14	145938	1.5806e-16	6.33571e-15	0.290778	-3.43905	13.5508	46.6019	5.92521e-09	1.20693e-07	0.347348	-2.87895	16.1064	46.3695	0.27833	0.605671	0.610164	-1.6389	27.6526	45.3199	2.01742e-19	6.42634e-18	7.46679	7.46679	212.75	28.4928	0.0633372	0.219961	0.651866	-1.53406	29.4368	45.1577	0.115421	0.460107	1.14797	1.14797	49.7227	43.3135	1.51704e-07	1.08335e-06	0.997443	-1.00256	43.7448	43.857	0.61564	0.840475	0.54561	-1.83281	24.8652	45.5733
GNGT1	10795.1	1.61821e-16	6.47782e-15	0.268255	-3.7278	0.999329	3.7253	0.29583	0.891331	0.301282	-3.31915	1.11908	3.71441	0.28427	0.609695	2.03897	2.03897	6.56424	3.2194	0.413115	0.934282	0.30167	-3.31488	1.12049	3.71428	0.143479	0.381149	2.19691	2.19691	6.98807	3.18087	0.4376	0.999902	0.30167	-3.31488	1.12049	3.71428	0.707985	0.898189	1.47631	1.47631	4.96716	3.36459	0.000807224	0.0117726	2.3176	2.3176	7.30517	3.15204
TARS2	63971.7	1.62283e-16	6.48762e-15	0.558645	-1.79005	11.1598	19.9766	0.408482	0.999887	0.948295	-1.05452	18.3259	19.3251	9.87186e-07	3.13128e-05	1.25401	1.25401	23.6293	18.843	0.0902151	0.329027	1.23763	1.23763	23.3519	18.8682	0.698174	0.824074	1.12438	1.12438	21.4131	19.0445	0.283491	0.840009	1.44061	1.44061	26.7382	18.5604	7.90132e-06	4.61637e-05	1.45214	1.45214	26.9273	18.5432	0.205937	0.592795	0.940274	-1.06352	18.1831	19.3381
RBMS3	42754.2	1.65716e-16	6.61606e-15	1.9222	1.9222	21.4497	11.159	0.150534	0.603082	0.428184	-2.33544	5.40273	12.6178	0.078668	0.292616	0.783921	-1.27564	9.59273	12.2369	0.0218038	0.103091	2.85756	2.85756	29.735	10.4057	3.78179e-14	2.6152e-12	0.0914366	-10.9365	1.18875	13.0009	0.509394	0.999902	0.589229	-1.69713	7.33144	12.4424	0.00399656	0.0143867	0.511987	-1.95317	6.41311	12.5259	0.110188	0.426822	0.65203	-1.53367	8.06911	12.3754
LBX1	14955.2	1.67894e-16	6.69406e-15	0.196369	-5.09245	1.01314	5.15937	0.338598	0.949125	0.218551	-4.57559	1.12535	5.14917	1.41605e-54	3.75229e-52	7.14775	7.14775	22.752	3.1831	0.45581	0.977884	0.218843	-4.56949	1.12683	5.14903	1.286e-07	3.61564e-06	0.420572	-2.37771	2.12729	5.05808	0.479359	0.999902	0.218843	-4.56949	1.12683	5.14903	0.188542	0.405336	1.59145	1.59145	7.30113	4.58773	8.01366e-07	4.37073e-05	0.276103	-3.62184	1.41444	5.12289
CDH4	21769.6	1.72411e-16	6.86503e-15	0.192583	-5.19258	1.43478	7.4502	0.00200817	0.0182104	0.168512	-5.93429	1.25816	7.46626	0.00974886	0.0636109	0.792816	-1.26133	5.606	7.071	0.00781584	0.0421979	0.149908	-6.67077	1.12112	7.47871	1.97121e-21	2.25282e-19	3.55467	3.55467	20.3655	5.72922	1.06903e-15	4.17338e-14	3.96679	3.96679	22.1008	5.57147	0.0146918	0.0459827	0.869408	-1.15021	6.10791	7.02537	0.261514	0.66363	0.844125	-1.18466	5.94295	7.04037
GLIPR2	299436	1.82539e-16	7.25865e-15	0.937301	-1.06689	83.8958	89.5078	1.2373e-22	6.04381e-21	2.41266	2.41266	192.198	79.6622	0.0181829	0.103312	0.397575	-2.51525	37.2713	93.7464	1.61696e-19	5.18379e-18	0.615365	-1.62505	56.6066	91.9887	3.90091e-25	5.2853e-23	0.186299	-5.36772	17.7947	95.517	4.32985e-09	9.58231e-08	0.564843	-1.7704	52.1861	92.3905	3.23839e-23	6.37942e-22	0.832247	-1.20157	75.154	90.3025	0.444176	0.803223	0.417108	-2.39746	39.0354	93.5861
CASP4	78145.7	1.9129e-16	7.59656e-15	1.44261	1.44261	28.4531	19.7234	9.58271e-07	1.51657e-05	2.14736	2.14736	40.0829	18.6662	2.05332e-05	0.00046367	0.373172	-2.67973	8.05232	21.5781	0.00120354	0.00805848	4.004	4.004	65.4909	16.3564	1.02648e-06	2.39005e-05	0.360346	-2.77511	7.78434	21.6024	0.0103992	0.0674866	0.270221	-3.70067	5.88411	21.7752	6.56343e-05	0.000334631	0.486521	-2.05541	10.3946	21.3651	0.222118	0.615099	0.96388	-1.03747	19.7717	20.5127
PRRX1	97847.7	1.98587e-16	7.8759e-15	0.0606326	-16.4928	2.60219	42.9174	0.516018	0.999887	0.890808	-1.12258	35.562	39.921	1.14547e-23	2.0416e-21	4.03337	4.03337	127.358	31.576	3.21015e-22	1.18668e-20	0.0211539	-47.2725	0.911124	43.0711	2.80914e-11	1.42566e-09	0.0482953	-20.7059	2.07502	42.9653	1.75734e-16	7.278e-15	0.0968471	-10.3256	4.14286	42.7773	1.44231e-10	1.37189e-09	0.34085	-2.93384	14.267	41.8569	7.30513e-10	7.34018e-08	0.0368674	-27.1243	1.58566	43.0098
SDSL	42423	2.06023e-16	8.15998e-15	2.15604	2.15604	22.7846	10.5678	0.137221	0.569831	0.406712	-2.45875	4.95721	12.1885	3.20057e-11	2.43235e-09	0.425831	-2.34835	5.18156	12.1681	0.216424	0.631129	0.612795	-1.63187	7.3365	11.9722	0.000324222	0.00362111	0.724918	-1.37947	8.59588	11.8577	5.3228e-10	1.3107e-08	4.23236	4.23236	38.6302	9.12733	0.000279527	0.00126567	0.261223	-3.82814	3.22506	12.346	0.431259	0.800933	0.985261	-1.01496	11.4292	11.6001
MYADM	171298	2.10971e-16	8.34493e-15	0.997594	-1.00241	48.6056	48.7228	0.0212995	0.14271	1.73985	1.73985	79.8314	45.8841	4.74847e-05	0.000944113	0.438029	-2.28295	22.3861	51.1064	0.0234038	0.109412	1.22104	1.22104	58.4046	47.832	5.80042e-06	0.000111693	0.450709	-2.21872	23.0086	51.0498	0.177166	0.621327	1.4224	1.4224	66.9335	47.0566	1.46067e-09	1.2729e-08	0.948015	-1.05484	46.3816	48.925	0.555927	0.827094	0.532317	-1.87858	26.9824	50.6886
RPL7AP50	56525	2.20948e-16	8.72802e-15	0.650613	-1.53701	11.9237	18.3269	0.0347621	0.211303	0.466459	-2.14381	8.68603	18.6212	0.00413487	0.0348296	1.30838	1.30838	22.6972	17.3475	0.093203	0.337295	0.914875	-1.09305	16.3949	17.9204	0.00123632	0.0110373	0.962434	-1.03903	17.1786	17.8492	0.632127	0.999902	1.12669	1.12669	19.838	17.6074	4.05543e-08	3.08594e-07	1.44384	1.44384	24.7743	17.1586	6.38529e-05	0.00183664	1.37612	1.37612	23.7415	17.2525
TSNAX	251699	2.24023e-16	8.83785e-15	0.265299	-3.76933	21.9451	82.7181	0.737592	0.999887	1.6217	1.6217	119.728	73.8288	3.41496e-07	1.21876e-05	0.521139	-1.91887	42.1504	80.8813	0.355629	0.865312	3.08794	3.08794	204.252	66.1448	0.00784947	0.0448886	0.490465	-2.03888	39.7754	81.0972	0.398526	0.999902	1.11104	1.11104	85.4851	76.9418	7.84589e-13	8.93948e-12	1.27496	1.27496	96.788	75.9142	0.606501	0.840475	0.334849	-2.98642	27.5281	82.2106
EXOSC1	327944	2.32371e-16	9.1551e-15	0.267842	-3.73354	28.1478	105.091	0.000397161	0.00417857	2.40491	2.40491	212.442	88.337	3.3429e-05	0.000697051	0.480232	-2.08233	49.5344	103.147	0.000317803	0.00239146	2.06132	2.06132	186.881	90.6608	0.000716783	0.00700706	0.458936	-2.17895	47.4258	103.339	0.929751	0.999902	1.33528	1.33528	128.183	95.997	1.55693e-26	3.54249e-25	0.540647	-1.84964	55.4741	102.607	0.448291	0.803223	0.291872	-3.42616	30.6078	104.867
CYBB	6664.1	2.38748e-16	9.39398e-15	1.20075	1.20075	2.20175	1.83364	1.88405e-21	8.74637e-20	0.460398	-2.17203	0.898739	1.95209	2.90487e-12	2.61203e-10	2.17176	2.17176	3.68865	1.69846	3.7379e-15	9.09952e-14	0.459685	-2.1754	0.897403	1.95221	2.30022e-11	1.18547e-09	1.03788	1.03788	1.92884	1.85845	0.22852	0.737346	4.65993	4.65993	6.65716	1.4286	0.00261369	0.00982079	0.498888	-2.00446	0.970615	1.94556	8.12187e-07	4.41367e-05	0.576627	-1.73422	1.11433	1.93249
TOMM5	260308	2.41797e-16	9.50148e-15	0.312177	-3.20331	25.9466	83.1152	5.97236e-06	8.44735e-05	2.41869	2.41869	169.471	70.0675	0.000353344	0.00507686	0.620842	-1.61072	50.2308	80.9076	4.21043e-10	6.96536e-09	1.13449	1.13449	87.9032	77.4828	0.987514	0.996273	0.505166	-1.97955	41.2827	81.721	0.332292	0.920938	1.63018	1.63018	121.353	74.4419	2.62808e-21	4.75484e-20	0.834403	-1.19846	66.2912	79.4475	0.00473716	0.0491196	0.521981	-1.91578	42.5946	81.6018
TM9SF4	70161.9	2.42613e-16	9.52104e-15	0.32388	-3.08757	7.81108	24.1172	0.107759	0.485278	0.971464	-1.02937	22.1617	22.8126	0.00547331	0.0401193	1.03122	1.03122	23.408	22.6993	0.00911987	0.0484349	1.36493	1.36493	30.1469	22.0867	0.997227	0.998193	0.828172	-1.20748	19.1217	23.089	0.139814	0.526001	1.40611	1.40611	30.9533	22.0134	2.62595e-07	1.82688e-06	0.893654	-1.119	20.52	22.9619	0.263262	0.665126	0.778149	-1.2851	18.043	23.1871
WWC3	56370.7	2.51389e-16	9.85255e-15	1.81333	1.81333	25.5034	14.0644	0.697154	0.999887	0.952228	-1.05017	14.3574	15.0777	5.0904e-10	3.25688e-08	0.469315	-2.13077	7.37413	15.7125	0.0486906	0.201596	3.46856	3.46856	43.2023	12.4554	0.0012422	0.011067	0.764231	-1.3085	11.707	15.3186	0.565445	0.999902	0.317623	-3.14839	5.05755	15.9231	0.000720703	0.00299639	0.891725	-1.12142	13.5136	15.1544	0.000376651	0.00772339	0.601614	-1.66219	9.34509	15.5334
H1-10	73882.8	2.64623e-16	1.03506e-14	0.358568	-2.78887	8.75639	24.4205	0.00054994	0.00563293	0.594136	-1.68312	14.2143	23.9243	0.856775	0.942484	0.731875	-1.36635	17.304	23.6434	0.0545478	0.220511	3.59737	3.59737	68.3578	19.0021	1.87956e-08	6.0386e-07	0.403817	-2.47637	9.82227	24.3236	0.458841	0.999902	1.36466	1.36466	30.614	22.4334	9.45425e-07	6.16885e-06	0.960405	-1.04123	22.2734	23.1916	0.972813	0.995563	0.777402	-1.28634	18.3094	23.552
GON4L	159170	2.64788e-16	1.03506e-14	0.362119	-2.76153	17.4462	48.178	0.589125	0.999887	2.37699	2.37699	97.2698	40.9213	1.14437e-08	5.66377e-07	0.634739	-1.57545	29.8639	47.0491	0.00909969	0.0483449	1.09851	1.09851	49.7027	45.2456	0.0883482	0.276774	0.598157	-1.6718	28.2315	47.1975	0.584018	0.999902	2.09906	2.09906	87.7189	41.7896	1.51159e-09	1.3146e-08	0.811848	-1.23176	37.624	46.3437	0.543111	0.822579	0.438742	-2.27924	20.9961	47.8553
PAXX	126998	2.84536e-16	1.11081e-14	0.416484	-2.40106	17.1236	41.1147	0.686573	0.999887	1.60781	1.60781	59.8582	37.2297	0.554965	0.776583	0.64618	-1.54756	26.0435	40.3038	0.00138651	0.00916674	1.24949	1.24949	47.8788	38.3188	0.195759	0.46369	0.609689	-1.64018	24.65	40.4305	0.00273332	0.0211319	1.99732	1.99732	72.1312	36.114	1.13729e-09	1.00011e-08	0.974059	-1.02663	38.1833	39.2002	0.528769	0.821265	0.653741	-1.52966	26.3312	40.2777
AL122020.1	310184	2.85451e-16	1.11292e-14	0.270673	-3.6945	28.1602	104.038	0.0506825	0.273932	1.69712	1.69712	156.728	92.3496	0.199157	0.508907	0.435008	-2.29881	44.6068	102.542	3.0785e-05	0.000278236	1.60758	1.60758	149.514	93.0054	1.25294e-06	2.85516e-05	0.314075	-3.18396	32.5502	103.638	0.771747	0.999902	1.32373	1.32373	125.95	95.1476	2.82849e-13	3.3006e-12	1.96594	1.96594	177.789	90.4349	1.51095e-06	7.38047e-05	0.536596	-1.8636	54.5393	101.639
LACTB2	75914	3.01943e-16	1.17569e-14	1.52372	1.52372	31.433	20.6291	0.0550471	0.291782	0.503119	-1.9876	11.2998	22.4594	0.00141464	0.0157059	0.629033	-1.58974	13.9747	22.2162	0.655699	0.99986	1.94997	1.94997	38.9022	19.9501	0.085254	0.269876	0.849503	-1.17716	18.5216	21.8029	3.49594e-06	5.21829e-05	2.70219	2.70219	50.9495	18.8549	4.83055e-05	0.00025155	0.59387	-1.68387	13.2336	22.2836	6.04803e-13	9.58181e-11	0.306823	-3.25921	7.01071	22.8493
DYNLRB1	895123	3.25242e-16	1.26477e-14	0.0983376	-10.1691	29.9235	304.294	0.703483	0.999887	1.61574	1.61574	432.523	267.694	0.011951	0.0747698	0.187237	-5.34083	56.5222	301.876	0.00124141	0.00828319	2.47016	2.47016	619.303	250.714	1.57818e-07	4.33934e-06	0.271245	-3.68671	81.2718	299.626	2.26079e-09	5.14789e-08	2.69452	2.69452	664.484	246.606	4.94692e-30	1.29707e-28	0.534268	-1.87172	156.43	292.793	0.108179	0.422131	0.154978	-6.45253	46.9194	302.748
GPR161	73872.9	3.26695e-16	1.26877e-14	0.547276	-1.82723	12.8541	23.4873	0.994173	0.999887	1.46368	1.46368	31.8502	21.7604	0.18904	0.494368	0.83724	-1.1944	19.1828	22.912	0.18379	0.562588	1.55866	1.55866	33.6605	21.5958	0.023147	0.104649	0.803842	-1.24402	18.4697	22.9768	0.254033	0.782481	0.703241	-1.42199	16.2971	23.1743	2.71464e-07	1.88464e-06	0.640975	-1.56012	14.9336	23.2983	0.0221238	0.154959	0.98786	-1.01229	22.3495	22.6241
FZD3	54764.4	3.36753e-16	1.30614e-14	0.747288	-1.33817	12.3834	16.5712	0.282041	0.872465	0.904867	-1.10514	14.7962	16.3518	0.346093	0.663531	1.29306	1.29306	20.4763	15.8355	0.0634303	0.24849	0.781546	-1.27952	12.9135	16.523	0.115967	0.330546	1.12478	1.12478	18.0586	16.0552	0.384045	0.993988	1.88662	1.88662	28.4994	15.1061	1.02942e-06	6.68341e-06	0.381908	-2.61843	6.53181	17.1031	0.122561	0.453515	1.28046	1.28046	20.2974	15.8517
SMC3	701476	3.3804e-16	1.30944e-14	0.175145	-5.70955	39.9201	227.926	9.70813e-12	2.47607e-10	2.64352	2.64352	493.518	186.69	0.00371163	0.0334248	0.317192	-3.15267	71.3888	225.065	4.74047e-07	5.5708e-06	1.93908	1.93908	381.714	196.854	8.11654e-05	0.00110873	0.340994	-2.93261	76.5847	224.593	0.213503	0.705665	1.5211	1.5211	309.429	203.425	1.11378e-38	3.99877e-37	1.1369	1.1369	238.594	209.864	0.084131	0.361581	0.217167	-4.60475	49.3126	227.072
GOLGA2	188300	3.43361e-16	1.32833e-14	0.324164	-3.08486	19.6532	60.6272	0.365494	0.977746	1.86698	1.86698	99.6177	53.3577	0.0439556	0.197652	0.555277	-1.8009	32.9916	59.4146	0.00347522	0.0208953	1.84828	1.84828	98.7633	53.4353	0.596716	0.769984	0.543814	-1.83886	32.3426	59.4736	0.921078	0.999902	1.45751	1.45751	80.3256	55.1115	1.90609e-16	2.69853e-15	0.156443	-6.39209	9.62731	61.5386	0.0125745	0.103461	0.544528	-1.83645	32.383	59.4699
KLHL12	41947.8	3.701e-16	1.42992e-14	0.621686	-1.60853	8.40072	13.5128	0.33832	0.948977	0.848646	-1.17835	11.2479	13.254	0.0743422	0.281954	1.4484	1.4484	18.2722	12.6154	0.0130722	0.0665004	0.323303	-3.09308	4.48384	13.8689	0.0115961	0.0607872	1.78997	1.78997	21.9781	12.2785	0.118425	0.468615	1.58787	1.58787	19.8097	12.4756	5.01188e-06	3.01589e-05	0.322033	-3.10527	4.46673	13.8704	0.176157	0.548916	0.93088	-1.07425	12.2528	13.1626
C1orf35	358075	3.84097e-16	1.48209e-14	0.212967	-4.69556	26.4969	124.418	0.77792	0.999887	1.45927	1.45927	163.398	111.972	0.00873132	0.0582337	0.367486	-2.72119	45.1004	122.727	7.37913e-09	1.06896e-07	1.35194	1.35194	152.695	112.945	0.0708037	0.237533	0.359662	-2.78039	44.1706	122.811	1.67642e-05	0.00022365	2.72706	2.72706	277.153	101.631	6.84197e-24	1.39367e-22	0.976461	-1.02411	113.744	116.486	0.00625624	0.0609007	0.216283	-4.62358	26.9015	124.381
WDR45	190942	3.88773e-16	1.4982e-14	0.636128	-1.57201	40.388	63.4903	0.000186012	0.00207827	0.70265	-1.42318	44.3579	63.1294	1.17971e-09	7.07895e-08	0.265169	-3.77118	17.3901	65.581	0.014803	0.0741712	1.31629	1.31629	78.9564	59.9841	1.67773e-10	7.65795e-09	0.279778	-3.57426	18.3244	65.4961	8.21601e-11	2.19458e-09	3.07866	3.07866	161.553	52.4753	4.32834e-10	3.94892e-09	1.70944	1.70944	99.3672	58.1285	0.478222	0.809646	0.36679	-2.72636	23.8394	64.9947
MND1	20950.7	3.89812e-16	1.50028e-14	0.147117	-6.7973	1.17561	7.991	0.763118	0.999887	1.17167	1.17167	8.57473	7.31835	4.97801e-08	2.16967e-06	0.212794	-4.69939	1.69047	7.94419	1.18392e-05	0.000114874	0.322287	-3.10282	2.53555	7.86737	6.5893e-09	2.32813e-07	0.229168	-4.36361	1.8179	7.93261	0.48372	0.999902	1.54357	1.54357	10.9615	7.10137	0.0457609	0.124974	2.58894	2.58894	16.9707	6.55508	0.000275337	0.00600906	0.360793	-2.77167	2.82887	7.8407
CRNKL1	102258	3.94615e-16	1.51681e-14	0.496352	-2.0147	16.0707	32.3775	0.810995	0.999887	1.29679	1.29679	39.2539	30.2699	0.000112162	0.00191148	0.954344	-1.04784	29.7155	31.1371	0.0643832	0.251346	1.41591	1.41591	42.4482	29.9796	0.0482863	0.18186	0.853723	-1.17134	26.8081	31.4014	0.666591	0.999902	1.23816	1.23816	37.6585	30.415	5.17306e-05	0.000268047	2.01464	2.01464	57.6194	28.6004	0.314449	0.714771	0.645927	-1.54816	20.6449	31.9617
SLC25A6	1.8884e+06	4.01058e-16	1.5396e-14	0.93561	-1.06882	520.807	556.65	3.2035e-33	2.58551e-31	1.8807	1.8807	970.08	515.807	1.06508e-07	4.28077e-06	0.437584	-2.28527	254.188	580.888	2.35523e-12	4.6642e-11	1.14618	1.14618	626.959	547	1.00993e-30	1.6435e-28	0.315311	-3.17147	185.14	587.165	1.54524e-08	3.1976e-07	1.36109	1.36109	731.572	537.489	4.63005e-86	5.05977e-84	1.02732	1.02732	567.495	552.405	0.0498268	0.260332	0.632808	-1.58026	361.421	571.139
PTS	585912	4.02433e-16	1.5429e-14	0.586365	-1.70542	105.239	179.477	8.06944e-22	3.81109e-20	2.47049	2.47049	381.379	154.374	5.76974e-17	7.74723e-15	0.221888	-4.50678	41.1173	185.307	4.17515e-22	1.53772e-20	0.985287	-1.01493	170.951	173.504	8.19553e-13	4.99415e-11	0.252874	-3.95453	46.7303	184.796	5.37126e-05	0.000647992	1.75661	1.75661	286.35	163.013	4.71468e-34	1.45388e-32	1.10624	1.10624	190.018	171.77	0.233231	0.630662	0.38106	-2.62426	69.6253	182.715
DGKG	9551.66	4.61948e-16	1.76881e-14	4.4864	4.4864	8.46857	1.88761	0.711378	0.999887	0.536139	-1.86519	1.35856	2.53397	1.16074e-05	0.000279838	0.473404	-2.11236	1.20615	2.54783	0.943305	0.99986	0.429941	-2.3259	1.09958	2.55752	3.51507e-06	7.17461e-05	0.422049	-2.3694	1.08014	2.55929	0.946223	0.999902	0.429941	-2.3259	1.09958	2.55752	0.137073	0.313909	0.403927	-2.47569	1.03541	2.56335	0.000385123	0.00783405	0.582127	-1.71784	1.46924	2.52391
TPGS2	295833	4.84371e-16	1.8523e-14	0.278668	-3.5885	26.871	96.4267	0.0360832	0.217436	1.10993	1.10993	99.6805	89.8076	0.000340298	0.00491773	0.313943	-3.18529	30.1781	96.126	0.00536193	0.0301676	2.38653	2.38653	193.889	81.2432	0.91576	0.963444	0.440421	-2.27056	41.8679	95.0633	9.31105e-14	3.14674e-12	2.87632	2.87632	225.433	78.3756	2.59725e-21	4.70759e-20	0.726504	-1.37646	67.379	92.7441	1.75747e-12	2.64442e-10	0.605456	-1.65165	56.7382	93.7115
AC005912.1	46631.5	4.95204e-16	1.89131e-14	0.796305	-1.2558	12.0031	15.0735	0.216647	0.756815	0.625892	-1.59772	9.57265	15.2944	6.4418e-07	2.16241e-05	1.71838	1.71838	24.0241	13.9807	0.170266	0.533404	0.620191	-1.61241	9.49012	15.3019	0.0628831	0.218765	1.10305	1.10305	16.2053	14.6914	0.161424	0.582632	0.301529	-3.31643	4.74408	15.7334	0.000616462	0.00259543	0.837652	-1.19381	12.5822	15.0208	0.685962	0.868267	1.15547	1.15547	16.9023	14.6281
PTPRA	99503.5	5.05013e-16	1.92632e-14	0.366627	-2.72757	12.0648	32.9075	0.0345606	0.210421	0.825195	-1.21183	26.102	31.6314	0.561932	0.777898	0.67016	-1.49218	21.4797	32.0516	0.833139	0.99986	2.3427	2.3427	65.6748	28.0338	0.316938	0.604029	0.697657	-1.43337	22.3084	31.9762	0.0183597	0.108645	1.70863	1.70863	50.2894	29.4325	3.19591e-09	2.69517e-08	0.807815	-1.23791	25.5899	31.6779	0.00163107	0.020988	0.857626	-1.16601	27.0537	31.5448
SLC25A51	37585.3	5.36042e-16	2.04207e-14	0.788108	-1.26886	9.29682	11.7964	0.107372	0.484264	0.424339	-2.3566	5.16506	12.172	0.0452746	0.201525	1.6005	1.6005	17.6628	11.0358	0.0776833	0.292037	0.207602	-4.8169	2.5758	12.4074	0.0100074	0.0543338	2.05882	2.05882	21.9234	10.6485	0.729032	0.999902	0.992597	-1.00746	11.5094	11.5952	0.000284867	0.00128829	0.642881	-1.5555	7.67826	11.9435	0.00700644	0.0665544	1.65543	1.65543	18.1898	10.9879
HOXC-AS3	12978	5.39988e-16	2.05405e-14	3.23976	3.23976	9.20092	2.84	0.608049	0.999887	0.645484	-1.54923	2.24155	3.47267	0.000245621	0.00370138	0.526433	-1.89958	1.84701	3.50854	0.726879	0.99986	0.303112	-3.29911	1.08449	3.57786	9.60403e-06	0.000174076	0.256815	-3.89385	0.922628	3.59258	0.299457	0.868821	0.941383	-1.06227	3.18811	3.38662	0.792379	0.905639	3.55332	3.55332	9.87402	2.77881	8.75618e-05	0.00240317	0.256662	-3.89617	0.92209	3.59262
CLK2	43900.7	5.40557e-16	2.05405e-14	0.6433	-1.55448	9.1705	14.2554	0.117072	0.513849	0.692366	-1.44432	9.82854	14.1956	0.889223	0.959914	1.12521	1.12521	15.4028	13.6888	0.0540068	0.218797	0.876465	-1.14095	12.2491	13.9755	0.252752	0.536928	1.2605	1.2605	17.0644	13.5378	0.838585	0.999902	1.16686	1.16686	15.9182	13.642	8.67871e-06	5.04497e-05	0.620488	-1.61164	8.86267	14.2834	0.0975562	0.396282	0.973745	-1.02696	13.498	13.862
PRPF4	141563	5.64956e-16	2.14404e-14	0.358095	-2.79256	16.7141	46.6751	0.000793348	0.00787901	2.13132	2.13132	86.046	40.3722	9.85551e-05	0.00171174	0.808377	-1.23705	36.2923	44.8953	5.52779e-09	8.09382e-08	0.459591	-2.17585	21.2615	46.2617	0.34059	0.626073	0.587932	-1.70088	26.8975	45.7494	0.248502	0.776793	0.80606	-1.2406	36.1954	44.9041	1.27025e-08	1.01292e-07	1.56697	1.56697	66.103	42.1852	0.439065	0.803223	0.626087	-1.59722	28.5491	45.5992
RAD51AP1	49948.5	5.83842e-16	2.21291e-14	0.204135	-4.89873	3.56313	17.4548	7.21145e-06	0.000100997	2.30394	2.30394	33.8676	14.6998	0.00406587	0.0348296	0.467015	-2.14126	7.96479	17.0547	9.92887e-10	1.58984e-08	0.509529	-1.9626	8.65774	16.9917	5.49942e-06	0.000106789	0.334241	-2.99185	5.76714	17.2544	0.124616	0.485223	1.60477	1.60477	24.8984	15.5152	2.4355e-08	1.88879e-07	0.717714	-1.39331	11.9785	16.6898	6.40626e-06	0.000267909	0.23369	-4.27918	4.06828	17.4089
DNTTIP1	276738	5.86089e-16	2.21862e-14	0.258284	-3.8717	24.3633	94.3273	0.912754	0.999887	1.55443	1.55443	131.487	84.5887	0.00863577	0.0577705	0.446205	-2.24112	41.3983	92.7786	2.15513e-05	0.000200034	1.68275	1.68275	140.902	83.7329	0.84979	0.927624	0.438801	-2.27894	40.7377	92.8387	0.00890458	0.0592774	1.96052	1.96052	160.642	81.9383	1.42198e-19	2.38401e-18	0.882027	-1.13375	78.8317	89.3756	0.517508	0.821265	0.403447	-2.47864	37.5717	93.1265
UBAP1	132914	6.13275e-16	2.3186e-14	0.315333	-3.17125	14.1483	44.8677	0.823556	0.999887	1.15531	1.15531	48.2539	41.7672	0.859934	0.94464	0.595091	-1.68041	26.0562	43.7852	1.03524e-06	1.16491e-05	0.829144	-1.20606	35.5859	42.9189	0.00360642	0.024863	0.845661	-1.18251	36.2442	42.859	0.171842	0.607779	1.39454	1.39454	57.1218	40.9611	0.00430453	0.0153685	2.98834	2.98834	108.459	36.2941	0.923519	0.97717	0.568555	-1.75885	24.9514	43.8856
KIAA2026	82673.3	6.35341e-16	2.39899e-14	0.493534	-2.0262	13.3256	27.0003	0.0997011	0.45872	0.924705	-1.08143	24.0645	26.024	0.210664	0.524958	0.855596	-1.16878	22.3958	26.1757	0.435582	0.96135	2.01744	2.01744	48.0946	23.8394	0.209609	0.48246	0.938676	-1.06533	24.3995	25.9935	0.432521	0.999902	1.06654	1.06654	27.4293	25.7181	1.48591e-06	9.48264e-06	0.874716	-1.14323	22.8594	26.1335	0.213375	0.603086	0.851801	-1.17398	22.3036	26.1841
PRDX4	1.04523e+06	6.67966e-16	2.519e-14	0.590438	-1.69366	192.825	326.579	4.43319e-50	6.14551e-48	2.62945	2.62945	730.257	277.722	3.25802e-05	0.000682202	0.297952	-3.35625	99.8239	335.034	7.47916e-40	5.42248e-38	1.01431	1.01431	319.566	315.057	9.37415e-05	0.00125085	0.304667	-3.28227	102.013	334.835	0.000632705	0.00609167	1.4977	1.4977	453.611	302.871	3.47064e-91	7.64128e-89	0.496452	-2.01429	163.456	329.249	0.000562777	0.0088514	0.267839	-3.73358	89.975	335.929
L1CAM	22123.6	6.74871e-16	2.54185e-14	0.43367	-2.3059	3.20397	7.38803	0.00640768	0.0512324	0.15887	-6.29444	1.20264	7.56997	5.05913e-12	4.39088e-10	0.33853	-2.95394	2.52206	7.45002	0.0287816	0.130735	0.15918	-6.2822	1.20495	7.56976	6.38305e-15	4.83868e-13	3.21258	3.21258	19.0939	5.94349	1.54535e-07	2.82321e-06	2.92848	2.92848	17.7604	6.06472	0.00443193	0.0157757	0.509876	-1.96126	3.74204	7.33912	9.34108e-05	0.00253351	2.16378	2.16378	13.885	6.41703
RPA2	149120	6.78539e-16	2.55245e-14	0.343461	-2.91154	17.6296	51.3293	0.0213346	0.142881	1.69836	1.69836	77.8739	45.8525	0.367294	0.68398	0.629049	-1.5897	31.4957	50.0687	1.86645e-06	2.02636e-05	1.13722	1.13722	54.5552	47.9724	0.929731	0.972505	0.620069	-1.61272	31.0701	50.1074	0.181461	0.632302	1.49348	1.49348	69.6029	46.6044	5.24959e-12	5.64411e-11	0.768176	-1.30178	38.0069	49.4768	0.0208127	0.149277	0.454973	-2.19793	23.1261	50.8296
CKAP2	119893	7.41145e-16	2.78445e-14	0.438418	-2.28093	17.7571	40.5026	0.281021	0.870395	1.58695	1.58695	58.4105	36.8069	0.449199	0.732048	0.660385	-1.51427	26.2382	39.7316	0.000164577	0.00130951	1.20197	1.20197	45.6366	37.9681	3.7338e-12	2.10153e-10	0.399596	-2.50253	16.2398	40.6406	0.488282	0.999902	0.934988	-1.06953	36.2939	38.8175	5.39476e-12	5.78358e-11	0.85657	-1.16745	33.4698	39.0742	0.000972416	0.0137635	0.485602	-2.0593	19.5874	40.3362
YTHDF1	56851.6	7.45376e-16	2.79684e-14	0.437976	-2.28323	8.12889	18.5601	0.108483	0.487881	0.745765	-1.3409	13.4788	18.0738	0.00853204	0.05723	1.08969	1.08969	19.1346	17.5596	0.453747	0.975532	1.72988	1.72988	28.8484	16.6765	0.343518	0.629157	0.956337	-1.04566	16.9802	17.7555	0.766594	0.999902	1.0475	1.0475	18.4582	17.6211	0.000539497	0.00229234	1.84518	1.84518	30.495	16.5269	0.218081	0.609339	0.710234	-1.40799	12.8756	18.1286
POLR3D	198901	7.63047e-16	2.85956e-14	0.334492	-2.98961	20.5819	61.5319	5.08042e-10	1.12684e-08	2.83488	2.83488	142.91	50.4112	1.31327e-12	1.26441e-10	0.853244	-1.172	50.204	58.839	7.84856e-06	7.79349e-05	1.1094	1.1094	63.8953	57.5943	0.243959	0.527504	0.598586	-1.6706	35.9935	60.1309	0.0165952	0.0999617	1.15302	1.15302	66.1693	57.3876	3.73199e-16	5.1663e-15	1.02262	1.02262	59.3223	58.0101	0.0845778	0.362596	0.426328	-2.34561	26.0219	61.0374
KDF1	20552	7.65045e-16	2.86347e-14	0.241155	-4.14672	1.69039	7.00956	0.00741859	0.0582573	0.22124	-4.51997	1.55355	7.022	1.70065e-08	8.13461e-07	0.281905	-3.5473	1.96889	6.98424	0.017989	0.0876899	0.159342	-6.2758	1.12511	7.06095	5.97629e-14	4.00331e-12	3.3261	3.3261	18.294	5.50014	2.74799e-08	5.51126e-07	3.11529	3.11529	17.3904	5.58228	0.0308225	0.0884955	1.76427	1.76427	10.8911	6.17313	9.82194e-06	0.000387481	1.69678	1.69678	10.5301	6.20595
YPEL3	51456.5	7.77318e-16	2.90577e-14	0.626918	-1.5951	10.1858	16.2475	0.0234723	0.154231	0.179763	-5.56289	3.03751	16.8973	0.000521639	0.00696525	0.808392	-1.23702	12.9325	15.9978	0.112782	0.390816	3.01412	3.01412	40.6298	13.4798	0.910596	0.9599	1.27406	1.27406	19.6088	15.3908	0.234778	0.749186	1.34108	1.34108	20.5282	15.3072	3.47274e-05	0.000184993	0.564263	-1.77222	9.21751	16.3355	4.02587e-11	4.98127e-09	1.79713	1.79713	26.5287	14.7617
CHMP2A	596497	7.83062e-16	2.92359e-14	0.378015	-2.64539	74.1688	196.206	4.12163e-11	9.94462e-10	0.654704	-1.52741	125.407	191.548	2.55921e-13	2.59764e-11	0.144804	-6.90589	29.0059	200.312	0.00167905	0.0109081	3.99723	3.99723	595.013	148.856	0.381978	0.662241	0.258655	-3.86616	51.2876	198.286	3.5837e-27	2.65611e-25	3.47493	3.47493	535.929	154.228	3.25269e-34	1.01453e-32	0.485139	-2.06127	94.2992	194.376	0.277431	0.681581	0.195591	-5.11272	39.0013	199.403
CENPB	49982	7.91347e-16	2.95085e-14	0.441067	-2.26723	6.84617	15.5218	0.400174	0.999887	0.961037	-1.04054	14.2686	14.8471	3.73905e-05	0.000770532	1.35618	1.35618	19.4914	14.3723	0.978005	0.99986	2.58395	2.58395	33.7806	13.0732	0.0313592	0.132112	1.1969	1.1969	17.4268	14.56	0.613239	0.999902	0.948687	-1.05409	14.0998	14.8624	4.50567e-05	0.000235698	0.947942	-1.05492	14.0896	14.8633	0.804252	0.918624	1.00403	1.00403	14.8535	14.7939
BORCS7	133535	8.01265e-16	2.98412e-14	0.378639	-2.64103	15.65	41.3321	0.0906664	0.429018	1.63194	1.63194	60.7592	37.2313	8.56602e-05	0.00151145	0.796186	-1.25599	31.7432	39.8691	0.451099	0.972082	3.46093	3.46093	112.558	32.5223	0.0173876	0.0836366	0.748175	-1.33659	29.951	40.032	0.0634709	0.294552	0.851607	-1.17425	33.794	39.6827	1.13184e-08	9.06166e-08	0.739051	-1.35309	29.6087	40.0632	0.132269	0.47403	0.446087	-2.24172	18.3291	41.0886
AZIN1	287962	8.46406e-16	3.14831e-14	0.235997	-4.23734	22.0593	93.4726	0.0253623	0.164698	2.2225	2.2225	176.532	79.4296	1.05609e-07	4.26179e-06	0.496431	-2.01438	45.3515	91.3551	7.13466e-10	1.16105e-08	0.636452	-1.57121	57.4435	90.2558	0.0285008	0.122822	0.446291	-2.24069	40.9496	91.7553	0.00274583	0.0212067	1.88018	1.88018	153.311	81.5406	1.1409e-06	7.37203e-06	2.99131	2.99131	224.543	75.065	0.00210515	0.0256342	0.252901	-3.95412	23.6038	93.3322
RPP38	136836	9.00319e-16	3.3447e-14	0.372326	-2.68582	16.7751	45.0549	0.691466	0.999887	1.42708	1.42708	58.8397	41.2308	1.01543e-07	4.11435e-06	0.758436	-1.3185	33.0492	43.5754	0.00873758	0.046628	1.53276	1.53276	62.6639	40.8832	0.000420926	0.00450941	0.831405	-1.20278	36.0054	43.3067	0.0545127	0.262287	1.67479	1.67479	67.7035	40.425	4.50058e-09	3.74544e-08	0.949755	-1.0529	40.7233	42.8778	0.0276864	0.180064	0.456462	-2.19076	20.4148	44.724
NINL	23840.9	9.09049e-16	3.37294e-14	0.451082	-2.21689	3.62261	8.03095	0.0432815	0.249917	0.344305	-2.9044	2.79112	8.10654	0.464829	0.735559	1.20462	1.20462	9.0769	7.5351	0.492512	0.99986	1.22637	1.22637	9.2244	7.52169	0.122616	0.342488	1.15676	1.15676	8.75064	7.56476	0.564956	0.999902	1.29818	1.29818	9.70747	7.47778	0.00208422	0.00798665	0.596933	-1.67523	4.73365	7.92994	0.0186401	0.137541	1.63429	1.63429	11.8958	7.27884
MAPKAPK2	123178	9.60264e-16	3.55856e-14	0.401764	-2.48902	16.8362	41.9056	0.181345	0.680145	1.13802	1.13802	44.7966	39.3637	0.102746	0.346013	0.59028	-1.69411	24.3337	41.224	0.000616448	0.00438023	0.900136	-1.11094	36.141	40.1506	0.0199112	0.0933177	0.765896	-1.30566	31.102	40.6087	0.89686	0.999902	1.29556	1.29556	50.3445	38.8594	5.71368e-08	4.27391e-07	1.79676	1.79676	67.0864	37.3374	0.851024	0.944964	0.563603	-1.7743	23.2875	41.3191
LINC00472	82962.7	9.88925e-16	3.66024e-14	0.24953	-4.00753	6.95432	27.8697	5.05384e-08	9.32966e-07	0.164361	-6.08417	4.61562	28.0823	1.12196e-14	1.25354e-12	0.179586	-5.56837	5.03631	28.044	0.00167155	0.0108665	0.775654	-1.28923	20.6514	26.6245	4.24357e-47	9.69965e-45	2.44314	2.44314	56.9789	23.322	1.08427e-38	1.15951e-36	4.68893	4.68893	93.7015	19.9835	0.0107031	0.0347295	2.25051	2.25051	53.2494	23.661	0.0646891	0.305711	0.538961	-1.85542	14.6439	27.1706
IGBP1	162378	1.01005e-15	3.73382e-14	0.896325	-1.11567	45.1329	50.3533	0.544675	0.999887	1.34418	1.34418	65.2283	48.5264	2.90271e-11	2.2401e-09	0.305729	-3.27087	16.1987	52.9837	9.66371e-05	0.000806467	1.20465	1.20465	59.1257	49.0812	3.70409e-13	2.32519e-11	0.288497	-3.46624	15.309	53.0646	1.08224e-05	0.000149471	2.31323	2.31323	104.082	44.9943	1.28598e-14	1.62678e-13	0.743348	-1.34526	37.9176	51.0092	0.238893	0.637959	0.450321	-2.22064	23.5584	52.3146
CARD19	232886	1.05961e-15	3.90803e-14	0.277267	-3.60663	21.5865	77.8545	0.00107779	0.0104104	0.985526	-1.01469	72.1935	73.2538	0.355053	0.671383	0.454294	-2.20122	34.8222	76.6512	0.115428	0.397867	2.50329	2.50329	162.764	65.0201	0.74013	0.854072	0.459841	-2.17466	35.2303	76.6141	3.45559e-06	5.1658e-05	2.55886	2.55886	165.695	64.7537	5.01811e-16	6.86733e-15	0.507723	-1.96958	38.7369	76.2953	0.000553897	0.0088514	0.553011	-1.80828	42.0268	75.9963
IFI27	348276	1.05979e-15	3.90803e-14	0.57207	-1.74804	56.8368	99.3528	9.07092e-16	3.10058e-14	0.0413465	-24.1858	4.30535	104.128	0.00248703	0.0245532	0.0825381	-12.1156	8.56262	103.741	5.55185e-162	1.179e-159	48.5461	48.5461	937.33	19.308	0.00190463	0.0156248	0.204694	-4.88534	21.0037	102.61	1.02405e-08	2.16547e-07	0.0679446	-14.7179	7.05796	103.878	3.65235e-06	2.23828e-05	0.19844	-5.03932	20.3733	102.668	0.00158663	0.0205078	0.0457782	-21.8445	4.7649	104.087
CDKN3	76632	1.07996e-15	3.97753e-14	0.289411	-3.45529	8.16226	28.203	0.0724396	0.361209	1.39473	1.39473	35.8277	25.688	4.3082e-08	1.89986e-06	0.287519	-3.47803	8.11026	28.2077	1.13383e-05	0.000110228	0.563959	-1.77318	15.5277	27.5334	1.70362e-12	1.00023e-10	0.207436	-4.82077	5.8931	28.4093	0.110979	0.447307	0.703491	-1.42148	19.1386	27.2052	0.000270303	0.00122631	2.14436	2.14436	51.9427	24.223	7.04607e-08	4.94099e-06	0.236557	-4.22731	6.703	28.3357
CASP8	30563.8	1.10338e-15	4.0588e-14	2.47365	2.47365	18.6229	7.52851	0.627916	0.999887	0.472477	-2.11651	4.17752	8.84173	1.75774e-15	2.15705e-13	0.259885	-3.84786	2.34122	9.00867	0.637676	0.99986	1.61421	1.61421	12.9806	8.04145	2.44613e-05	0.000398068	0.754308	-1.32572	6.50948	8.62974	0.417957	0.999902	0.81727	-1.22359	7.01525	8.58376	0.00509658	0.0178613	0.746542	-1.33951	6.44672	8.63544	0.00985973	0.0859808	0.943759	-1.05959	8.01521	8.49285
SLC2A8	60672.7	1.13166e-15	4.15771e-14	0.468428	-2.1348	8.82845	18.847	0.138286	0.572716	1.69539	1.69539	28.8648	17.0255	0.0542349	0.228469	1.04627	1.04627	18.7731	17.9429	0.000306793	0.00231743	0.200227	-4.99432	3.86405	19.2983	0.0566854	0.203639	1.15217	1.15217	20.4931	17.7866	0.0632458	0.293835	1.64657	1.64657	28.1419	17.0912	1.89661e-05	0.000104837	0.787967	-1.26909	14.4482	18.3361	0.0014501	0.0191259	1.11614	1.11614	19.9113	17.8395
FANCD2	28605.9	1.14037e-15	4.18459e-14	0.412867	-2.42209	4.15937	10.0743	0.075896	0.374761	1.36528	1.36528	12.6949	9.29838	0.00330845	0.0305473	0.724473	-1.38031	7.10461	9.80659	1.50827e-05	0.000143966	0.205899	-4.85674	2.11261	10.2604	2.79549e-09	1.05688e-07	0.341206	-2.93078	3.45914	10.138	0.274538	0.822954	1.27021	1.27021	11.9024	9.37043	0.0883992	0.21843	1.45466	1.45466	13.4289	9.23165	2.08018e-05	0.000729355	0.495776	-2.01704	4.95859	10.0017
RBBP8	90213.2	1.16153e-15	4.25701e-14	0.443675	-2.2539	13.4505	30.3161	0.20793	0.738998	1.10368	1.10368	31.6347	28.6629	3.59431e-05	0.00074429	0.47475	-2.10637	14.3536	30.234	6.13542e-07	7.11239e-06	0.474586	-2.1071	14.3488	30.2344	0.473057	0.714167	0.83895	-1.19197	24.5845	29.3039	1.81199e-05	0.00023891	2.13534	2.13534	56.3981	26.4117	4.82854e-06	2.91259e-05	1.51718	1.51718	42.0503	27.7161	0.0929003	0.384714	0.776909	-1.28715	22.8864	29.4582
CIAPIN1	256245	1.17506e-15	4.30131e-14	0.359594	-2.78092	29.9798	83.3713	0.00645877	0.0515995	1.56144	1.56144	117.724	75.3946	0.0225155	0.12083	0.726736	-1.37602	58.692	80.7611	2.82917e-08	3.84714e-07	1.32236	1.32236	101.633	76.8574	0.973449	0.990724	0.686361	-1.45696	55.6228	81.0402	1.04057e-07	1.95101e-06	1.91609	1.91609	140.496	73.3244	1.27726e-24	2.69142e-23	0.914584	-1.09339	72.6983	79.4878	0.0352485	0.209744	0.714713	-1.39916	57.7803	80.844
RTKN2	47673.5	1.18862e-15	4.34563e-14	0.371361	-2.6928	5.89248	15.8673	0.0892722	0.424568	1.72377	1.72377	24.4443	14.1807	0.00810881	0.0549544	0.590198	-1.69435	9.18801	15.5677	1.54031e-07	1.92173e-06	0.0730745	-13.6847	1.19073	16.2947	0.0263861	0.115711	0.699634	-1.42932	10.7898	15.4221	0.000823612	0.00773708	2.57506	2.57506	34.2264	13.2915	3.87961e-05	0.000205098	0.789447	-1.26671	12.0821	15.3046	3.93872e-08	2.86952e-06	0.300358	-3.32936	4.79581	15.967
CHURC1	215360	1.23736e-15	4.51833e-14	0.33403	-2.99374	23.7383	71.0664	0.000354018	0.00375899	0.961916	-1.03959	64.7717	67.3361	0.0128763	0.0793487	0.629612	-1.58828	43.607	69.2601	0.347895	0.855117	2.23758	2.23758	136.15	60.8471	0.00672018	0.0396889	0.775407	-1.28965	53.0398	68.4026	7.69361e-09	1.65614e-07	2.12733	2.12733	130.529	61.3581	5.40622e-17	7.87346e-16	0.723257	-1.38263	49.6927	68.7069	0.303346	0.706196	0.466176	-2.14511	32.7476	70.2474
CDK5RAP1	74526.6	1.29331e-15	4.71688e-14	0.498646	-2.00543	11.4589	22.9801	0.585712	0.999887	1.45221	1.45221	30.8163	21.2203	0.00543035	0.0398532	0.994666	-1.00536	21.9123	22.0298	0.0113473	0.0586624	1.16764	1.16764	25.3571	21.7166	0.395582	0.672935	0.996769	-1.00324	21.9548	22.0259	0.0255264	0.142733	1.83828	1.83828	37.8359	20.5822	3.7609e-05	0.000199279	1.10542	1.10542	24.1293	21.8282	0.0932174	0.385725	0.817332	-1.22349	18.2758	22.3604
DHCR24	81579.4	1.29937e-15	4.73323e-14	0.22844	-4.37752	6.21871	27.2225	0.00417697	0.0354198	0.947703	-1.05518	24.2458	25.5837	0.0013878	0.0154365	0.434447	-2.30178	11.6137	26.7321	0.000120227	0.000985208	1.06504	1.06504	26.9826	25.3349	0.140869	0.376624	0.805907	-1.24084	20.8657	25.891	4.58162e-21	2.55947e-19	3.36468	3.36468	71.5971	21.279	1.33283e-07	9.57511e-07	1.07971	1.07971	27.3212	25.3041	0.00976796	0.0853962	0.923032	-1.08339	23.6634	25.6366
QPCT	80844.2	1.31426e-15	4.77705e-14	1.19407	1.19407	26.9902	22.6036	2.52484e-07	4.28579e-06	0.260696	-3.83588	6.38111	24.4772	0.00544326	0.0399283	0.403934	-2.47565	9.76297	24.1697	1.47207e-05	0.00014078	4.60863	4.60863	81.3829	17.6588	0.816329	0.90484	0.610893	-1.63695	14.5019	23.7389	5.29449e-20	2.75231e-18	3.43659	3.43659	65.6129	19.0925	7.31304e-06	4.29362e-05	0.476216	-2.09989	11.4375	24.0175	1.79509e-07	1.14362e-05	0.133603	-7.48487	3.30755	24.7566
DARS2	50372.9	1.31459e-15	4.77705e-14	0.511299	-1.9558	8.32082	16.2739	0.498481	0.999887	1.05956	1.05956	16.4592	15.534	0.0273756	0.139572	1.21379	1.21379	18.6169	15.3379	0.00130458	0.00868259	0.234052	-4.27255	3.90294	16.6755	0.299912	0.587714	1.24005	1.24005	18.9789	15.305	0.0542907	0.261525	1.4685	1.4685	22.0636	15.0245	0.011393	0.0367451	1.98159	1.98159	28.5957	14.4307	0.0901155	0.378053	0.791069	-1.26411	12.5683	15.8877
WDR54	53660.3	1.33176e-15	4.83355e-14	0.457915	-2.18381	7.97403	17.4138	0.0526395	0.281823	0.71283	-1.40286	12.1429	17.0348	0.167708	0.462658	1.1333	1.1333	18.6366	16.4444	0.704565	0.99986	1.94475	1.94475	29.9756	15.4136	0.00120228	0.0107848	0.715909	-1.39683	12.1921	17.0303	0.19277	0.660046	1.34182	1.34182	21.6927	16.1666	4.78171e-05	0.000249223	0.864308	-1.157	14.5353	16.8173	6.17179e-05	0.0017838	1.28795	1.28795	20.913	16.2375
HLA-C	1.69317e+06	1.38013e-15	5.00304e-14	0.21994	-4.5467	112.221	510.233	1.18424e-33	9.71495e-32	0.411391	-2.43078	206.384	501.672	1.73004e-07	6.64135e-06	0.117024	-8.54529	60.262	514.956	4.88868e-191	1.10061e-188	19.9855	19.9855	3692.46	184.757	3.64393e-07	9.38178e-06	0.245818	-4.06805	125.136	509.059	2.05808e-22	1.19893e-20	1.63722	1.63722	741.676	453.009	2.54633e-63	1.80248e-61	0.266958	-3.74591	135.642	508.103	0.698723	0.868267	0.182824	-5.46975	93.5923	511.926
EYA1	29277.7	1.40646e-15	5.09234e-14	3.24199	3.24199	21.3156	6.57483	0.593763	0.999887	0.180031	-5.55461	1.50785	8.37553	0.730065	0.860542	1.42782	1.42782	10.758	7.5346	0.715283	0.99986	0.180668	-5.53502	1.5131	8.37505	3.70344e-26	5.18187e-24	0.255631	-3.91189	2.12667	8.31927	0.266034	0.80618	0.928063	-1.07751	7.28555	7.85028	0.00144461	0.0057051	0.747011	-1.33867	5.95463	7.97128	0.00421956	0.0448355	1.14256	1.14256	8.81096	7.71161
PYGB	98559.7	1.40857e-15	5.09381e-14	0.399741	-2.50162	12.6154	31.5589	0.898167	0.999887	1.33259	1.33259	38.874	29.1718	0.0276505	0.140614	0.849726	-1.17685	25.7981	30.3605	0.000474293	0.00343951	0.897159	-1.11463	27.1296	30.2395	0.0166343	0.0807656	0.933815	-1.07088	28.1513	30.1466	1.90094e-05	0.00024954	2.58967	2.58967	68.5571	26.4733	7.11923e-08	5.26609e-07	1.09822	1.09822	32.6577	29.7369	0.378406	0.765014	0.694177	-1.44055	21.3559	30.7644
PSMF1	382802	1.41832e-15	5.1229e-14	0.228816	-4.37033	28.2075	123.276	0.150121	0.602207	2.00081	2.00081	213.033	106.474	0.190316	0.496397	0.330797	-3.023	40.4124	122.167	6.10301e-07	7.07755e-06	1.96934	1.96934	210.191	106.732	0.119965	0.337764	0.361646	-2.76514	44.0611	121.835	2.47227e-07	4.36481e-06	2.81247	2.81247	281.858	100.217	1.71334e-25	3.75018e-24	0.640279	-1.56182	76.141	118.919	3.73798e-05	0.00117941	0.360527	-2.77372	43.9291	121.847
ZNF32	35543.3	1.45876e-15	5.2626e-14	0.87257	-1.14604	9.28309	10.6388	0.231843	0.787799	0.527187	-1.89686	5.77668	10.9576	2.04972e-06	6.01714e-05	2.3919	2.3919	22.56	9.43181	0.217194	0.633001	0.389564	-2.56697	4.32025	11.09	0.00369555	0.024863	2.13031	2.13031	20.493	9.61971	0.892434	0.999902	0.566287	-1.76589	6.18415	10.9205	4.67582e-06	2.82616e-05	0.281309	-3.5548	3.14965	11.1964	0.505658	0.821265	1.53672	1.53672	15.4827	10.0752
SKA3	26729.9	1.53962e-15	5.54763e-14	0.145186	-6.8877	1.47592	10.1657	1.27196e-05	0.000171472	2.1345	2.1345	18.4122	8.626	8.42807e-07	2.74008e-05	0.237	-4.21941	2.38958	10.0826	9.63634e-09	1.37558e-07	0.268978	-3.71777	2.70431	10.054	2.20545e-10	9.91558e-09	0.120123	-8.32479	1.22388	10.1886	0.0888246	0.378709	0.737596	-1.35576	7.11971	9.6526	1.03351e-07	7.51493e-07	0.906976	-1.10257	8.63013	9.51529	0.000146013	0.00362827	0.402402	-2.48508	3.99841	9.93635
VBP1	639598	1.5735e-15	5.6629e-14	0.460278	-2.1726	95.4468	207.368	2.01022e-11	4.97896e-10	2.27588	2.27588	407.401	179.008	0.00039372	0.00553222	0.229832	-4.351	48.6378	211.623	4.58576e-16	1.18987e-14	1.22124	1.22124	237.477	194.456	2.74244e-11	1.39655e-09	0.200566	-4.98588	42.5553	212.176	0.00260707	0.0202657	1.5944	1.5944	300.853	188.694	2.45688e-32	7.12162e-31	1.10176	1.10176	216.36	196.376	0.0401136	0.226884	0.204164	-4.89802	43.3048	212.108
NSD3	506994	1.58015e-15	5.67999e-14	0.200507	-4.98737	33.4611	166.883	2.34192e-06	3.51675e-05	1.97987	1.97987	285.112	144.005	0.0256454	0.133418	0.328638	-3.04286	54.2237	164.995	3.7726e-09	5.61725e-08	1.47327	1.47327	220.775	149.854	0.297867	0.585046	0.346096	-2.88937	57.0163	164.741	0.974292	0.999902	1.42615	1.42615	214.525	150.422	5.2725e-12	5.66467e-11	2.77947	2.77947	377.032	135.649	0.0228805	0.158801	0.237811	-4.20503	39.5547	166.329
RND2	14497.6	1.69936e-15	6.10051e-14	0.451188	-2.21637	2.23441	4.95229	0.199854	0.721687	0.467699	-2.13813	2.31285	4.94516	7.84941e-05	0.00140571	2.48154	2.48154	10.4385	4.20646	0.0971366	0.348533	0.228282	-4.38055	1.15296	5.0506	2.10185e-05	0.000348675	0.709531	-1.40938	3.43628	4.84303	0.510216	0.999902	1.26754	1.26754	5.8595	4.62274	0.00421538	0.015091	0.389395	-2.56809	1.93886	4.97916	0.268636	0.671185	1.55163	1.55163	7.01042	4.51811
LINC02253	17292.4	1.70121e-15	6.10051e-14	3.93567	3.93567	13.8086	3.50857	0.881576	0.999887	0.265418	-3.76765	1.23463	4.65166	3.58841e-06	9.96733e-05	0.76598	-1.30552	3.41149	4.45377	0.864928	0.99986	0.266	-3.7594	1.23728	4.65142	0.000629477	0.00629751	1.18241	1.18241	5.08616	4.30152	0.355134	0.955791	1.04164	1.04164	4.533	4.35181	0.0250894	0.0738768	0.234206	-4.26975	1.09247	4.66459	0.000174959	0.00415777	0.772054	-1.29525	3.43678	4.45147
ACOT8	43389.9	1.73246e-15	6.20515e-14	0.496742	-2.01312	7.10374	14.3007	0.0193322	0.13171	0.523263	-1.91109	7.46579	14.2678	0.079029	0.293594	1.11467	1.11467	15.1275	13.5712	0.16622	0.524314	1.38474	1.38474	18.3828	13.2753	0.894244	0.955445	1.19649	1.19649	16.129	13.4802	0.208557	0.694794	1.18884	1.18884	16.0358	13.4887	2.09746e-05	0.000115343	0.77139	-1.29636	10.774	13.967	0.435714	0.803223	1.12627	1.12627	15.2702	13.5583
CLDN6	231051	1.83687e-15	6.57125e-14	0.0632968	-15.7986	5.12951	81.039	8.39895e-78	1.98023e-75	0.0766724	-13.0425	6.20595	80.9411	3.49931e-11	2.62902e-09	0.0303435	-32.956	2.46635	81.2811	5.96662e-58	6.71649e-56	0.0347649	-28.7646	2.8246	81.2485	1.44731e-10	6.71295e-09	0.0550762	-18.1567	4.46664	81.0992	0	0	25.6848	25.6848	627.724	24.4395	2.14946e-12	2.37408e-11	1.08473	1.08473	80.4753	74.1894	8.23392e-30	2.32593e-27	1.10775	1.10775	82.0273	74.0483
RNMT	381131	1.8513e-15	6.61497e-14	0.241442	-4.14178	30.3852	125.849	0.370011	0.981265	1.76997	1.76997	196.087	110.785	0.87016	0.94988	0.334849	-2.98642	41.7931	124.812	1.57089e-06	1.72487e-05	1.84313	1.84313	203.028	110.154	0.238167	0.520086	0.322118	-3.10445	40.2495	124.952	0.00105835	0.00967471	1.92155	1.92155	210.382	109.486	3.3275e-12	3.6231e-11	1.28817	1.28817	148.305	115.129	2.83127e-08	2.13544e-06	0.463131	-2.15922	57.1574	123.415
PGLS	318878	1.909e-15	6.813e-14	0.54893	-1.82173	55.18	100.523	0.1711	0.656828	1.22044	1.22044	115.941	94.9993	1.99638e-09	1.14736e-07	0.230354	-4.34115	23.8127	103.375	0.791024	0.99986	3.13646	3.13646	257.577	82.1233	0.00033364	0.00370831	0.280746	-3.56194	28.8923	102.913	9.51559e-11	2.52817e-09	2.78087	2.78087	234.267	84.2424	4.08225e-21	7.35469e-20	0.374616	-2.6694	38.2347	102.063	0.000487982	0.0088514	0.24648	-4.05712	25.4433	103.226
IL13RA1	169926	2.03734e-15	7.2624e-14	1.03683	1.03683	51.7558	49.9175	0.880115	0.999887	1.28196	1.28196	62.7151	48.9212	3.25589e-09	1.78555e-07	0.281949	-3.54674	15.0159	53.2575	0.0517359	0.211584	2.07225	2.07225	95.248	45.9637	0.000133784	0.00170174	0.422573	-2.36645	22.2281	52.6018	0.591598	0.999902	1.30995	1.30995	63.9386	48.81	1.13648e-15	1.52257e-14	0.568499	-1.75902	29.5269	51.9383	0.324691	0.725215	0.468333	-2.13523	24.5369	52.3919
LLGL2	44465.9	2.06673e-15	7.35839e-14	0.501685	-1.99328	7.07671	14.1059	0.000709595	0.00712761	0.240909	-4.15095	3.47706	14.4331	3.93214e-06	0.000108317	0.632383	-1.58132	8.82009	13.9474	0.0621675	0.244353	0.611346	-1.63573	8.54213	13.9726	6.23318e-22	7.34804e-20	2.56006	2.56006	30.6302	11.9646	4.33597e-17	1.89259e-15	5.03078	5.03078	50.9145	10.1206	0.0010422	0.00421141	0.540516	-1.85008	7.59879	14.0584	0.0398184	0.225564	1.17559	1.17559	15.6649	13.3251
H2AX	71530.8	2.11748e-15	7.53012e-14	0.576095	-1.73582	13.7455	23.8598	0.661857	0.999887	0.994349	-1.00568	22.8976	23.0277	0.967362	0.992412	0.90873	-1.10044	21.0764	23.1933	0.000746002	0.00522027	0.623744	-1.60322	14.8214	23.762	3.45178e-09	1.28393e-07	0.55373	-1.80594	13.2374	23.9059	0.750192	0.999902	1.15202	1.15202	26.1841	22.729	0.00100042	0.00405629	1.73878	1.73878	37.7003	21.6821	0.2144	0.604185	0.698564	-1.43151	16.4931	23.61
GCLC	37283.2	2.12614e-15	7.55195e-14	0.565803	-1.7674	6.67057	11.7896	0.805717	0.999887	0.964782	-1.0365	10.9951	11.3964	0.696131	0.837623	1.29932	1.29932	14.4049	11.0864	0.55519	0.99986	1.213	1.213	13.5429	11.1648	0.0204364	0.0952267	1.56697	1.56697	17.0021	10.8503	0.829362	0.999902	0.851764	-1.17403	9.79963	11.5051	0.000147882	0.000711785	0.393601	-2.54064	4.71052	11.9678	0.077671	0.343227	1.4047	1.4047	15.4408	10.9923
IFITM2	427418	2.2566e-15	8.00587e-14	1.91776	1.91776	206.126	107.483	0.0150534	0.10749	0.895716	-1.11643	104.545	116.717	2.16985e-07	8.08108e-06	0.530413	-1.88532	63.8697	120.415	6.49336e-08	8.46823e-07	1.86176	1.86176	200.978	107.951	0.00632029	0.0377516	0.840027	-1.19044	98.5068	117.266	0.0578577	0.274684	0.814806	-1.22729	95.7532	117.517	4.93214e-34	1.51781e-32	0.756225	-1.32236	89.3117	118.102	0.0153302	0.119593	0.746343	-1.33987	88.2188	118.201
NCOA3	70280	2.28105e-15	8.08302e-14	0.493856	-2.02488	11.0751	22.4258	0.0980338	0.452928	0.568474	-1.7591	12.6663	22.2812	0.521482	0.753384	0.863027	-1.15871	18.7518	21.728	0.515503	0.99986	3.23916	3.23916	58.6357	18.1021	0.650036	0.812525	1.00413	1.00413	21.5612	21.4725	0.763897	0.999902	0.892644	-1.12027	19.347	21.6738	0.00934953	0.0307573	1.58628	1.58628	32.486	20.4794	0.133324	0.475697	0.636735	-1.57051	14.104	22.1505
LARS1	333386	2.40165e-15	8.50031e-14	0.374875	-2.66755	41.7039	111.247	9.27557e-08	1.66211e-06	1.86146	1.86146	183.147	98.389	0.00383858	0.0343273	0.713571	-1.4014	77.0876	108.031	2.25812e-09	3.46033e-08	1.38171	1.38171	141.212	102.201	0.233642	0.5149	0.544071	-1.83799	59.6394	109.617	0.574089	0.999902	1.05111	1.05111	110.372	105.005	3.25978e-34	1.01569e-32	0.458306	-2.18195	50.6141	110.437	0.0555614	0.277835	0.611752	-1.63465	66.6675	108.978
MAP7D3	120493	2.43074e-15	8.5931e-14	1.00705	1.00705	36.0861	35.8335	0.126981	0.544024	1.76968	1.76968	59.6267	33.6935	0.000746492	0.00937371	0.485447	-2.05996	18.1853	37.4609	0.100303	0.357332	1.24981	1.24981	43.8976	35.1234	3.17941e-21	3.59249e-19	0.332647	-3.00619	12.6293	37.966	0.982663	0.999902	1.17726	1.17726	41.5956	35.3327	2.77663e-09	2.35259e-08	0.381588	-2.62063	14.4251	37.8027	0.0765262	0.340226	0.526764	-1.89838	19.6623	37.3266
ACAT2	150255	2.45021e-15	8.65172e-14	0.24929	-4.0114	12.9938	52.1234	0.00958617	0.0730007	0.966668	-1.03448	47.3655	48.9987	0.883786	0.957085	0.569115	-1.75711	28.8442	50.6825	1.40128e-07	1.75779e-06	1.07228	1.07228	52.0807	48.5701	0.000545818	0.00559132	0.376511	-2.65597	19.4056	51.5405	0.00548044	0.0389788	1.48176	1.48176	69.6081	46.9767	7.27895e-14	8.80976e-13	0.684102	-1.46177	34.3307	50.1837	5.47862e-05	0.0016195	0.890217	-1.12332	43.8999	49.3138
TMSB15A	84649.3	2.47713e-15	8.73647e-14	0.301716	-3.31438	8.65404	28.6828	0.00518831	0.0427382	1.45221	1.45221	37.8048	26.0327	0.0207509	0.113841	0.57571	-1.73698	16.1221	28.0038	4.88955e-09	7.20866e-08	0.262585	-3.8083	7.55782	28.7824	5.85788e-12	3.2184e-10	0.260905	-3.83282	7.51058	28.7867	0.250462	0.779283	1.21305	1.21305	32.1973	26.5425	0.0904563	0.222778	3.81145	3.81145	83.4177	21.8861	0.638986	0.843107	0.679229	-1.47226	18.8524	27.7556
MTCL1	17842.6	2.61859e-15	9.22452e-14	0.172716	-5.78985	1.03591	5.99775	0.550062	0.999887	0.985914	-1.01429	5.51208	5.59083	0.555349	0.776865	1.03868	1.03868	5.78164	5.56632	0.0101994	0.0534012	0.182754	-5.47185	1.09513	5.99237	1.83596e-06	4.01271e-05	2.35055	2.35055	11.7982	5.01936	0.0224264	0.128298	2.04315	2.04315	10.497	5.13765	0.00289909	0.0107648	0.399575	-2.50266	2.34886	5.87839	0.123227	0.454908	1.50527	1.50527	8.06621	5.35863
CDC123	768449	2.6646e-15	9.37556e-14	0.500013	-1.99995	120.163	240.321	1.33386e-26	7.95611e-25	1.86401	1.86401	400.462	214.839	2.50223e-05	0.000549701	0.920064	-1.08688	213.319	231.852	3.64373e-19	1.14485e-17	1.0993	1.0993	251.099	228.417	0.00375845	0.024863	0.90035	-1.11068	209.094	232.236	0.000546036	0.00533963	1.29551	1.29551	291.195	224.772	9.25537e-68	7.13614e-66	0.801148	-1.24821	187.619	234.188	0.133285	0.475697	0.565914	-1.76705	135.226	238.951
MET	67364.3	2.67781e-15	9.41099e-14	0.547041	-1.82802	11.591	21.1885	7.67424e-05	0.000916958	0.0942954	-10.605	2.07951	22.0532	0.000249651	0.00375832	0.656672	-1.52283	13.783	20.9892	0.00892806	0.0475681	0.394814	-2.53284	8.47726	21.4715	2.099e-46	4.65559e-44	2.69176	2.69176	48.1003	17.8694	1.63601e-29	1.30285e-27	7.00505	7.00505	95.1891	13.5886	5.25132e-06	3.14984e-05	0.447269	-2.23579	9.55954	21.3731	0.0329348	0.201341	0.786999	-1.27065	16.3358	20.7571
MRPL24	341033	2.68707e-15	9.43246e-14	0.282112	-3.54469	34.1234	120.957	0.985735	0.999887	1.43417	1.43417	157.4	109.75	4.97053e-06	0.000132061	0.582717	-1.7161	68.6544	117.818	7.05145e-06	7.05216e-05	1.63542	1.63542	176.629	108.002	0.727451	0.845041	0.445974	-2.24228	53.1714	119.225	0.0487482	0.240898	1.61237	1.61237	174.458	108.199	7.40086e-32	2.08667e-30	0.322425	-3.1015	38.8606	120.526	0.0224605	0.156805	0.333825	-2.99558	40.1942	120.405
EXOSC3	312945	2.69477e-15	9.44842e-14	0.299257	-3.34161	30.8586	103.117	3.2802e-06	4.83123e-05	2.45858	2.45858	212.846	86.5729	0.648064	0.826344	0.421317	-2.37351	42.9808	102.015	1.70342e-13	3.67476e-12	1.36032	1.36032	128.231	94.2652	0.194709	0.462786	0.459474	-2.1764	46.7173	101.676	0.542926	0.999902	1.52467	1.52467	141.837	93.0283	4.0484e-32	1.1578e-30	0.427676	-2.33822	43.6052	101.958	0.20687	0.593952	0.399001	-2.50626	40.7839	102.215
CBWD3	259819	2.71842e-15	9.52019e-14	0.281346	-3.55434	23.4647	83.4016	0.612358	0.999887	1.8299	1.8299	134.196	73.3351	0.00629761	0.0449402	0.434717	-2.30035	35.7698	82.2829	0.00017281	0.0013689	1.62918	1.62918	121.375	74.5006	0.0219433	0.100589	0.469966	-2.12781	38.5514	82.03	0.000225766	0.00237447	2.37533	2.37533	167.091	70.3446	1.74244e-14	2.18758e-13	1.28982	1.28982	98.7456	76.5578	0.0267586	0.17571	0.422508	-2.36682	34.8024	82.3709
AIF1	25029.6	2.77434e-15	9.70469e-14	1.00287	1.00287	7.15942	7.13893	1.77983e-18	7.09632e-17	0.445174	-2.24631	3.33293	7.4868	1.62455e-10	1.11059e-08	0.843831	-1.18507	6.10494	7.23479	2.63669e-20	8.82127e-19	0.22873	-4.37197	1.74546	7.63111	1.69716e-11	8.8533e-10	0.704252	-1.41995	5.15588	7.32107	0.00751517	0.0512473	8.43411	8.43411	37.1872	4.40914	0.755801	0.900457	2.48288	2.48288	15.7794	6.3553	6.7701e-07	3.76797e-05	0.168269	-5.94286	1.29103	7.67242
CPE	80522	2.82175e-15	9.85902e-14	1.0736	1.0736	26.7784	24.9427	0.433944	0.999887	1.15522	1.15522	28.6209	24.7752	3.19201e-05	0.000669316	0.290072	-3.44743	7.73727	26.6737	0.000172313	0.00136533	0.357985	-2.79341	9.49168	26.5142	5.72016e-14	3.86633e-12	0.102185	-9.78614	2.77178	27.1251	0.152208	0.559278	0.58291	-1.71553	15.1553	25.9993	0.485605	0.786864	4.76161	4.76161	90.9772	19.1064	0.200924	0.585526	0.416978	-2.39821	10.9987	26.3772
MAGEH1	149937	2.84868e-15	9.9415e-14	0.934327	-1.07029	40.6137	43.4684	0.0015435	0.0143978	1.76578	1.76578	71.7565	40.6372	0.215738	0.531674	0.462425	-2.16251	20.9284	45.258	0.00477505	0.02727	1.55575	1.55575	64.279	41.317	3.06118e-10	1.34597e-08	0.306369	-3.26404	14.057	45.8827	0.506604	0.999902	1.0873	1.0873	46.6652	42.9183	7.30329e-08	5.39557e-07	1.30363	1.30363	54.9659	42.1637	0.0366265	0.2142	0.406399	-2.46064	18.4831	45.4803
TUBA4A	83479.2	2.89181e-15	1.00803e-13	0.226544	-4.41416	6.33474	27.9625	2.35323e-13	6.69799e-12	0.0543944	-18.3843	1.54469	28.398	0.040304	0.186152	0.518875	-1.92725	14.1408	27.2529	8.12125e-07	9.28502e-06	0.326366	-3.06405	9.04558	27.7161	1.249e-07	3.52155e-06	1.19204	1.19204	30.6928	25.7482	8.76588e-93	1.90201e-90	13.9248	13.9248	175.38	12.5948	1.5502e-05	8.67946e-05	0.699264	-1.43008	18.7631	26.8327	0.00440936	0.0463098	0.764975	-1.30723	20.4117	26.6828
JPT2	248827	2.96724e-15	1.03312e-13	0.325443	-3.07273	26.1674	80.4055	0.000770441	0.00768209	2.01799	2.01799	141.161	69.9515	0.00255189	0.0249863	0.429243	-2.32968	34.2	79.6753	1.10498e-11	2.06402e-10	0.954242	-1.04795	72.6905	76.1761	0.150199	0.392856	0.590176	-1.69441	46.3695	78.5689	1.46617e-10	3.83085e-09	2.84021	2.84021	186.874	65.7958	3.99826e-18	6.21922e-17	0.56957	-1.75571	44.8302	78.7089	0.625581	0.840475	0.51859	-1.9283	40.9983	79.0572
IDI1	514075	3.05179e-15	1.06132e-13	0.261895	-3.81833	43.3806	165.641	0.00492952	0.0408764	1.64373	1.64373	242.513	147.538	1.68952e-05	0.000392773	0.653248	-1.53081	104.571	160.079	0.0174535	0.0855198	1.81364	1.81364	264.033	145.582	0.029471	0.125813	0.389803	-2.5654	63.8423	163.781	0.216777	0.71196	1.47562	1.47562	220.644	149.526	1.29995e-22	2.48559e-21	1.01598	1.01598	157.727	155.246	0.0609835	0.294708	0.500076	-1.99969	81.1177	162.211
AC044787.1	32842.7	3.20587e-15	1.11337e-13	0.982448	-1.01787	9.68286	9.85585	0.274638	0.859997	0.317418	-3.15042	3.31226	10.435	5.56925e-05	0.00107518	2.04756	2.04756	18.533	9.05128	0.312509	0.802113	0.663655	-1.50681	6.71966	10.1252	0.178677	0.439219	1.61011	1.61011	15.0791	9.36528	0.576012	0.999902	0.542036	-1.8449	5.54606	10.2319	0.000193451	0.000913211	0.625498	-1.59873	6.3541	10.1585	0.000482681	0.0088514	2.02379	2.02379	18.3513	9.0678
PTBP2	45193.8	3.20888e-15	1.11337e-13	0.751786	-1.33017	10.5961	14.0946	0.399829	0.999887	0.596906	-1.67531	8.52553	14.2829	0.264555	0.58971	1.17562	1.17562	15.9931	13.604	0.0712082	0.271893	0.38211	-2.61705	5.56062	14.5524	0.358303	0.639639	1.2414	1.2414	16.7973	13.5309	0.598759	0.999902	1.24229	1.24229	16.8081	13.5299	0.0264271	0.0772986	1.72924	1.72924	22.5014	13.0123	0.000260138	0.00573164	1.64124	1.64124	21.505	13.1029
EZH2	118332	3.31161e-15	1.14768e-13	0.42754	-2.33896	16.6484	38.9399	0.675951	0.999887	1.49623	1.49623	53.2803	35.6098	0.430257	0.718647	0.696168	-1.43644	26.4861	38.0456	0.000497813	0.00359268	0.9628	-1.03864	35.8139	37.1976	0.00077664	0.00750643	0.531309	-1.88214	20.503	38.5895	0.570181	0.999902	1.51048	1.51048	53.7265	35.5692	3.3777e-08	2.586e-07	1.65683	1.65683	58.2507	35.1579	0.634057	0.840475	0.554313	-1.80403	21.3481	38.5127
TRABD2B	20558.1	3.38098e-15	1.17037e-13	3.71279	3.71279	16.3595	4.40626	0.638015	0.999887	0.275301	-3.63239	1.58287	5.74959	2.71151e-06	7.7251e-05	0.452892	-2.20803	2.56356	5.66044	0.48482	0.99986	0.200213	-4.99467	1.15886	5.78814	1.83915e-09	7.2365e-08	0.187623	-5.32982	1.08721	5.79465	0.0759043	0.336363	1.50071	1.50071	7.78267	5.18597	0.490732	0.790869	1.43962	1.43962	7.50251	5.21144	2.58663e-05	0.000876024	0.442695	-2.25889	2.50808	5.66548
NELFB	71326.3	3.56382e-15	1.23223e-13	0.412017	-2.42708	9.58328	23.2594	0.814312	0.999887	1.22061	1.22061	26.5121	21.7204	0.90401	0.964306	0.745695	-1.34103	16.8517	22.5987	0.0375815	0.162969	1.49052	1.49052	31.6752	21.2511	0.0753066	0.24801	0.748024	-1.33685	16.901	22.5942	0.953839	0.999902	0.988637	-1.01149	21.8891	22.1407	0.000179615	0.00085233	1.77505	1.77505	36.8816	20.7778	0.204934	0.591153	0.8097	-1.23503	18.199	22.4762
KPNB1	608952	3.65046e-15	1.26074e-13	0.386566	-2.58688	75.5505	195.44	3.36576e-34	2.77634e-32	2.39505	2.39505	397.903	166.135	0.933099	0.980484	0.614759	-1.62665	117.788	191.6	5.81574e-37	3.82727e-35	0.823854	-1.21381	155.059	188.212	0.255229	0.539218	0.541512	-1.84668	104.412	192.816	0.518968	0.999902	1.20333	1.20333	219.439	182.359	1.61732e-56	9.55175e-55	0.798775	-1.25192	150.659	188.612	0.452346	0.803223	0.532074	-1.87944	102.677	192.974
ZCCHC9	75500.9	3.66805e-15	1.26535e-13	0.487053	-2.05317	12.1173	24.8789	0.813901	0.999887	1.2869	1.2869	29.9325	23.2593	0.230936	0.550814	0.788214	-1.26869	19.1089	24.2433	8.6525e-05	0.000726534	0.839838	-1.19071	20.2717	24.1376	0.041105	0.161417	1.09554	1.09554	25.8846	23.6273	0.545587	0.999902	1.21076	1.21076	28.3371	23.4044	7.24487e-08	5.35373e-07	0.494578	-2.02193	12.2965	24.8626	0.0206538	0.14852	0.968298	-1.03274	23.1215	23.8785
ISG20L2	347088	3.77508e-15	1.30077e-13	0.203851	-4.90553	24.502	120.195	0.293679	0.888693	1.87474	1.87474	196.091	104.596	0.000894977	0.0108014	0.319329	-3.13157	37.9903	118.969	8.65301e-07	9.84785e-06	1.38159	1.38159	150.265	108.762	0.0548345	0.199017	0.33066	-3.02425	39.299	118.85	0.299465	0.868821	1.68932	1.68932	179.279	106.125	9.83783e-12	1.03287e-10	1.80367	1.80367	189.704	105.177	0.0391475	0.222808	0.240245	-4.16242	28.7828	119.806
ATAD5	59539.3	3.79126e-15	1.30485e-13	0.466174	-2.14512	9.1316	19.5884	0.194196	0.709283	1.70587	1.70587	30.155	17.6772	0.986405	0.996523	0.961121	-1.04045	18.0478	18.7779	7.5639e-05	0.000640334	0.519447	-1.92512	10.1281	19.4978	0.000713517	0.00698654	0.661418	-1.5119	12.7392	19.2605	0.828301	0.999902	1.19287	1.19287	21.9739	18.4209	0.000648329	0.00272118	1.05337	1.05337	19.6286	18.6341	0.00181556	0.0229866	0.510923	-1.95724	9.96926	19.5123
SMIM10	25080.2	3.99147e-15	1.37218e-13	2.12822	2.12822	14.2441	6.69298	0.55475	0.999887	0.926257	-1.07961	6.82421	7.36751	0.0103603	0.0668574	0.550195	-1.81754	4.18555	7.60739	0.171732	0.536986	0.339357	-2.94675	2.62962	7.74884	0.000865679	0.00822367	0.476835	-2.09716	3.65066	7.65602	0.905313	0.999902	0.743699	-1.34463	5.56439	7.48204	0.0104778	0.0340869	1.1148	1.1148	8.08547	7.25285	0.000635556	0.00966503	0.372936	-2.68142	2.88129	7.72596
ARHGAP11A	30237.4	4.05602e-15	1.39277e-13	0.339488	-2.94562	3.81382	11.2341	0.38728	0.999367	1.0306	1.0306	10.9128	10.5887	0.00621459	0.044475	0.579793	-1.72475	6.37826	11.0009	5.82029e-05	0.000503109	0.263318	-3.79769	2.97813	11.31	8.09682e-11	3.8978e-09	0.256936	-3.89202	2.9076	11.3164	0.549299	0.999902	0.696114	-1.43655	7.58174	10.8915	0.047912	0.130007	2.81268	2.81268	25.9401	9.22257	1.95663e-06	9.28483e-05	0.472998	-2.11418	5.25185	11.1033
ZC3H10	42095.1	4.0864e-15	1.40159e-13	0.67529	-1.48085	9.38557	13.8986	0.0516503	0.277909	0.295719	-3.38159	4.24818	14.3656	0.118665	0.378362	1.21388	1.21388	16.1272	13.2857	0.597931	0.99986	1.23276	1.23276	16.3528	13.2652	0.0664753	0.227352	1.03668	1.03668	13.9758	13.4813	0.431035	0.999902	0.589087	-1.69754	8.24837	14.002	0.000610766	0.00257317	1.76917	1.76917	22.4825	12.7079	0.00805704	0.0736422	1.27203	1.27203	16.8197	13.2227
LINC01748	8661.9	4.18382e-15	1.43337e-13	0.30261	-3.30458	0.913965	3.02027	0.402347	0.999887	0.42247	-2.36703	1.26258	2.98858	0.160952	0.451567	1.93837	1.93837	5.11425	2.63843	0.361543	0.871774	0.364496	-2.74352	1.09488	3.00382	0.137486	0.370712	2.28637	2.28637	5.87441	2.56932	0.608085	0.999902	0.41253	-2.42407	1.23395	2.99118	0.0177929	0.0544812	0.343462	-2.91153	1.03361	3.00939	0.273298	0.677093	1.36619	1.36619	3.77138	2.76051
DCAF6	139874	4.22308e-15	1.44516e-13	0.36635	-2.72963	17.1204	46.7324	0.0190615	0.130072	0.94677	-1.05622	42.0952	44.462	0.120515	0.382063	0.636033	-1.57225	29.0345	45.6493	0.0418769	0.178114	1.45504	1.45504	62.0539	42.6475	1.46333e-05	0.000255044	0.792745	-1.26144	35.7074	45.0427	0.001165	0.010504	2.59285	2.59285	101.322	39.0777	9.87277e-08	7.19446e-07	1.42325	1.42325	60.8534	42.7567	0.0367843	0.214674	0.408946	-2.44531	19.0397	46.5579
CBWD2	376113	4.33864e-15	1.48301e-13	0.274845	-3.63842	35.5473	129.336	0.586985	0.999887	1.5549	1.5549	180.6	116.149	0.678314	0.826344	0.375863	-2.66054	48.1809	128.187	7.82195e-18	2.27391e-16	0.977397	-1.02313	118.998	121.75	0.944	0.979567	0.421439	-2.37282	53.8077	127.676	4.29185e-07	7.33091e-06	2.24467	2.24467	247.139	110.1	1.06499e-20	1.88246e-19	1.22377	1.22377	145.991	119.296	0.0114489	0.0968402	0.4288	-2.33209	54.7121	127.594
RELB	140746	4.52502e-15	1.54496e-13	0.922795	-1.08366	38.2882	41.4916	0.61762	0.999887	1.25021	1.25021	50.4866	40.3826	0.00610255	0.0438093	0.43919	-2.27692	18.993	43.2457	0.0889835	0.325407	3.17354	3.17354	110.765	34.9027	0.0871983	0.274291	0.516245	-1.93707	22.176	42.9563	0.772869	0.999902	1.06875	1.06875	43.8077	40.9898	1.61828e-06	1.02967e-05	1.59118	1.59118	62.516	39.289	2.38998e-11	3.07138e-09	0.231871	-4.31274	10.2125	44.0439
MGMT	62151.3	4.64173e-15	1.583e-13	0.53917	-1.8547	10.6833	19.8143	0.00271088	0.0238741	0.361948	-2.76282	7.28362	20.1234	0.593627	0.790385	0.904037	-1.10615	17.3638	19.207	0.245006	0.683966	1.29645	1.29645	24.1063	18.594	4.74523e-10	2.01541e-08	1.66369	1.66369	30.0377	18.0548	4.79973e-05	0.000584221	2.0505	2.0505	35.924	17.5197	4.23423e-07	2.86975e-06	0.987081	-1.01309	18.8275	19.0739	0.00736996	0.069142	1.04374	1.04374	19.8145	18.9842
ZNF37BP	42384.5	4.68526e-15	1.59603e-13	0.915138	-1.09273	11.5535	12.6249	0.256519	0.83162	0.765542	-1.30626	9.78778	12.7854	0.00465784	0.0351836	1.94568	1.94568	22.6086	11.6199	0.182614	0.560361	0.418622	-2.38879	5.51487	13.1739	0.177898	0.438204	1.70068	1.70068	20.1429	11.844	0.624207	0.999902	0.604056	-1.65548	7.83059	12.9634	8.13183e-05	0.000408611	0.491692	-2.03379	6.4363	13.0901	0.639118	0.843107	1.22899	1.22899	15.1177	12.3009
CYTOR	868809	4.72395e-15	1.60738e-13	0.921338	-1.08538	227.422	246.839	4.91207e-63	9.42834e-61	2.79222	2.79222	595.737	213.356	1.42967e-26	2.81636e-24	0.292735	-3.41606	76.2807	260.58	4.03262e-38	2.78866e-36	0.618032	-1.61804	156.537	253.284	1.4067e-06	3.16936e-05	0.422785	-2.36527	108.915	257.613	0.336006	0.926258	0.960879	-1.04071	236.399	246.023	1.8355e-46	8.21528e-45	0.822263	-1.21616	204.668	248.908	0.196961	0.579503	0.640883	-1.56035	162.006	252.786
TRMT10B	35305.3	4.81174e-15	1.63539e-13	0.369744	-2.70458	4.39193	11.8783	0.445444	0.999887	0.702906	-1.42266	8.11164	11.5401	0.112937	0.366661	1.18871	1.18871	13.1711	11.0802	0.0244045	0.113558	0.420139	-2.38017	4.96851	11.8259	0.144644	0.383152	1.45245	1.45245	15.7526	10.8455	0.21718	0.712974	1.81185	1.81185	19.0992	10.5413	0.00129471	0.00515046	0.488436	-2.04735	5.74185	11.7556	0.101436	0.405623	1.12336	1.12336	12.5141	11.1399
NEMP1	18652	4.92361e-15	1.67151e-13	0.321944	-3.10613	2.0551	6.3834	0.909728	0.999887	1.36985	1.36985	8.00352	5.84264	0.296261	0.622291	1.05149	1.05149	6.30577	5.99698	0.128058	0.431515	0.901702	-1.10901	5.47555	6.07245	0.0172626	0.0832358	0.927832	-1.07778	5.62187	6.05915	0.119008	0.470301	0.405961	-2.46329	2.57232	6.33638	0.0284472	0.0824265	1.1126	1.1126	6.63857	5.96672	0.206853	0.593952	0.991629	-1.00844	5.97647	6.02692
VAMP4	79645	5.07222e-15	1.72002e-13	0.530705	-1.88428	13.2904	25.0428	0.288421	0.881406	0.934887	-1.06965	22.6194	24.1948	0.0018882	0.0196109	1.02904	1.02904	24.7024	24.0054	0.692179	0.99986	2.41815	2.41815	52.0392	21.5202	0.00077309	0.00747454	1.09862	1.09862	26.2211	23.8673	0.538653	0.999902	0.77095	-1.2971	18.9127	24.5317	1.41755e-06	9.05994e-06	0.986897	-1.01328	23.7741	24.0898	0.760788	0.894853	0.846451	-1.1814	20.6326	24.3754
EIF4EBP1	673105	5.09746e-15	1.72662e-13	0.481062	-2.07873	101.689	211.385	8.10006e-20	3.45499e-18	1.88921	1.88921	355.721	188.291	2.11366e-07	7.89488e-06	1.07902	1.07902	216.797	200.92	8.96781e-13	1.83292e-11	1.08586	1.08586	218.048	200.807	0.309158	0.597283	0.71731	-1.3941	148.571	207.123	0.0188462	0.110998	1.30946	1.30946	258.171	197.159	1.84211e-53	9.90276e-52	0.652801	-1.53186	135.958	208.269	0.217813	0.609018	0.524398	-1.90695	110.433	210.59
ATG4A	67307	5.15039e-15	1.74258e-13	1.37895	1.37895	25.5613	18.5368	0.980315	0.999887	0.872848	-1.14567	16.8695	19.3269	4.45714e-06	0.000120452	0.455996	-2.193	9.13368	20.0302	0.0200086	0.0959048	3.62366	3.62366	56.8603	15.6914	5.89022e-06	0.000113203	0.502605	-1.98963	10.0265	19.949	0.525021	0.999902	0.558153	-1.79162	11.0811	19.8531	0.000246344	0.00112529	1.16203	1.16203	21.9245	18.8674	0.0146095	0.115606	0.567469	-1.76221	11.257	19.8372
STOML2	1.11444e+06	5.51796e-15	1.86483e-13	0.288416	-3.46722	106.524	369.343	5.08913e-27	3.08469e-25	2.27561	2.27561	714.67	314.057	0.298869	0.624818	0.475911	-2.10123	172.902	363.309	2.30177e-28	1.09226e-26	1.12062	1.12062	385.475	343.984	0.187218	0.452524	0.448702	-2.22865	163.405	364.172	0.000202899	0.0021585	1.55302	1.55302	515.811	332.135	8.26207e-86	8.96345e-84	0.838103	-1.19317	295.174	352.193	0.0111732	0.0947756	0.46622	-2.14491	169.525	363.616
LGR5	12453.1	5.58366e-15	1.88491e-13	0.335766	-2.97826	1.43009	4.25919	0.226353	0.776407	0.263542	-3.79447	1.12967	4.2865	2.01187e-11	1.57288e-09	4.10421	4.10421	13.1193	3.19654	0.340987	0.845282	0.263905	-3.78924	1.13119	4.28637	0.0127008	0.0652428	1.05974	1.05974	4.24269	4.0035	0.840451	0.999902	0.408214	-2.44969	1.72762	4.23214	0.00922182	0.0303772	0.244012	-4.09817	1.04777	4.29395	0.968682	0.995563	1.66758	1.66758	6.35583	3.8114
CXCL3	179614	5.59971e-15	1.88608e-13	0.0531135	-18.8276	3.66056	68.9197	0.339171	0.949762	1.38074	1.38074	84.9556	61.5292	5.1688e-17	7.03497e-15	2.0527	2.0527	119.799	58.3616	5.03411e-05	0.000439495	0.0794491	-12.5867	5.46259	68.7558	1.90458e-07	5.16098e-06	0.234832	-4.25836	15.9228	67.8049	0.00346595	0.0260625	0.164916	-6.06368	11.2522	68.2295	0.168899	0.3711	5.00552	5.00552	238.236	47.5946	1.21917e-05	0.000461513	0.0556947	-17.955	3.83756	68.9036
ARHGAP11B	16759.7	5.59972e-15	1.88608e-13	0.440511	-2.27009	2.66091	6.04051	0.994102	0.999887	1.1693	1.1693	6.64017	5.67876	0.00498794	0.0371805	0.891501	-1.1217	5.18089	5.81142	0.00458815	0.0267699	0.933018	-1.07179	5.40329	5.7912	1.33436e-11	7.08415e-10	0.238593	-4.19124	1.46712	6.14904	0.169236	0.601975	0.50759	-1.97009	3.04823	6.0053	0.000970425	0.00394641	0.552423	-1.81021	3.30459	5.98199	3.37425e-07	2.01667e-05	0.32337	-3.09243	1.97353	6.103
STAG2	172225	5.64707e-15	1.89827e-13	0.801095	-1.24829	39.3941	49.1753	0.00705647	0.0558234	2.01756	2.01756	89.9427	44.5799	2.6784e-06	7.65991e-05	0.360718	-2.77225	18.426	51.0814	0.688167	0.99986	2.90491	2.90491	121.236	41.735	4.19068e-10	1.79773e-08	0.339627	-2.9444	17.3809	51.1764	0.528227	0.999902	0.990066	-1.01003	47.9194	48.4002	3.46442e-08	2.65172e-07	1.03318	1.03318	49.8271	48.2268	0.080307	0.350683	0.407565	-2.4536	20.7335	50.8717
SALL1	56391.8	5.64859e-15	1.89827e-13	0.791084	-1.26409	13.7122	17.3334	0.0414615	0.241674	0.324011	-3.08631	5.84786	18.0483	0.0342374	0.165078	1.04854	1.04854	17.7864	16.963	0.0267937	0.123069	0.115955	-8.62405	2.13196	18.3861	8.48992e-06	0.000156247	1.83313	1.83313	29.1943	15.9259	0.00648068	0.0451044	2.63585	2.63585	39.5071	14.9884	0.00176473	0.00685627	2.06973	2.06973	32.3657	15.6376	0.143436	0.495148	1.05535	1.05535	17.8917	16.9534
DSC2	48834.9	5.85e-15	1.96375e-13	1.69548	1.69548	21.8381	12.8802	0.707931	0.999887	0.901864	-1.10881	12.3908	13.7391	7.93811e-15	9.03767e-13	0.16911	-5.91331	2.47584	14.6404	0.0225736	0.10606	0.0885867	-11.2884	1.30636	14.7467	0.195352	0.46332	0.745883	-1.34069	10.3838	13.9215	2.83019e-09	6.36698e-08	3.5735	3.5735	40.0961	11.2204	0.123878	0.289021	2.15262	2.15262	26.7626	12.4325	0.977874	0.995563	0.821912	-1.21667	11.3687	13.832
CD63	9.23942e+06	6.08428e-15	2.04011e-13	1.08615	1.08615	2984.72	2747.98	1.00722e-07	1.78986e-06	1.05495	1.05495	2906.48	2755.09	3.48365e-10	2.28251e-08	0.540194	-1.85119	1554.67	2877.98	1.28885e-08	1.81353e-07	1.32469	1.32469	3569.78	2694.79	0.205897	0.477171	0.689612	-1.45009	1959.32	2841.2	5.87958e-18	2.71267e-16	1.42721	1.42721	3814.31	2672.56	6.51566e-227	9.75492e-223	0.605078	-1.65268	1731.67	2861.89	0.155317	0.513714	0.836099	-1.19603	2346.12	2806.03
ARMC1	130953	6.1794e-15	2.06969e-13	0.409742	-2.44056	16.9566	41.3836	0.0797354	0.38891	2.15122	2.15122	77.2366	35.9036	0.00127127	0.0144024	0.699837	-1.4289	28.2437	40.3575	0.000229623	0.00177206	1.071	1.071	41.8938	39.1166	0.168482	0.423298	0.721824	-1.38538	29.0764	40.2818	0.613202	0.999902	1.15787	1.15787	44.9683	38.8371	9.96413e-14	1.19774e-12	0.981989	-1.01834	38.6974	39.4072	0.0188693	0.138668	0.4434	-2.2553	18.2955	41.2619
RBM18	194793	6.19219e-15	2.07165e-13	0.305974	-3.26825	20.0206	65.4324	0.00431198	0.0363713	1.91032	1.91032	109.464	57.3012	0.840915	0.932402	0.490955	-2.03684	31.6072	64.379	8.51878e-07	9.70616e-06	1.23773	1.23773	74.8214	60.4505	0.705424	0.82957	0.51439	-1.94405	33.0485	64.248	0.091847	0.388521	0.963443	-1.03794	59.5759	61.8364	1.3052e-07	9.38786e-07	1.47056	1.47056	87.2366	59.3218	0.175753	0.548297	0.500321	-1.99872	32.184	64.3266
ITPR1	49479.6	6.24674e-15	2.08757e-13	1.44146	1.44146	20.2238	14.0301	0.0504229	0.272973	0.27281	-3.66556	4.22435	15.4846	1.12789e-05	0.000272577	0.417046	-2.39782	6.37622	15.289	0.0586741	0.233814	2.59992	2.59992	33.37	12.835	1.66886e-07	4.5677e-06	0.398918	-2.50678	6.10876	15.3133	0.614307	0.999902	0.538126	-1.8583	8.14107	15.1286	0.156011	0.34825	2.81329	2.81329	35.5509	12.6368	1.35522e-06	6.70734e-05	0.324793	-3.07888	5.00621	15.4135
ERGIC3	773892	6.45247e-15	2.15392e-13	0.183409	-5.45231	47.2906	257.843	0.0710109	0.356329	1.73262	1.73262	392.388	226.471	0.0889136	0.317172	0.290858	-3.4381	74.2821	255.389	2.9309e-09	4.41893e-08	1.83775	1.83775	412.788	224.616	5.28527e-05	0.000772362	0.331412	-3.0174	84.3361	254.475	5.1163e-12	1.52739e-10	2.38248	2.38248	513.361	215.473	6.13215e-33	1.81617e-31	1.30593	1.30593	306.01	234.323	0.535981	0.821265	0.255075	-3.92041	65.3505	256.201
PTPDC1	36392.2	6.75851e-15	2.25356e-13	0.382315	-2.61565	4.60432	12.0433	0.240347	0.803834	1.4331	1.4331	15.8005	11.0254	0.0134762	0.082099	1.28309	1.28309	14.3194	11.1601	0.0366655	0.159714	0.909348	-1.09969	10.4669	11.5103	0.0256228	0.11306	0.819427	-1.22036	9.50362	11.5979	0.0931246	0.392678	0.455196	-2.19686	5.44717	11.9667	0.000125272	0.000610518	1.06176	1.06176	12.0667	11.3649	0.465259	0.803223	1.06275	1.06275	12.0771	11.3639
[truncated: 29,045 more rows]
[truncated: 26 more columns]
