# Supplementary material for: Identification and Characterization of the Wilms Tumor Cancer Stem Cell
Source: Adv Sci (Weinh). 2023 Apr 28;10(20):2206787. doi: 10.1002/advs.202206787 (PMC10369255; doi:10.1002/advs.202206787)
Supplement: Supplementary file 2 — Supporting Tables [file ADVS-10-2206787-s001.zip › SupplementaryDataset#4 .xlsx]

## Sheet: Legend
GO Terms for each cluster in the aggregation analysis between SIX2+CITED1+ from hFK vs SIX2+CITED1+ from WT
(Panther analysis)

## Sheet: CLUSTER 2.txt 
Analysis Type:	PANTHER Overrepresentation Test (Released 20200728)
Annotation Version and Release Date:	GO Ontology database DOI: 10.5281/zenodo.3873405 Released 2020-06-01
Analyzed List:	upload_1 (Homo sapiens)
Reference List:	Homo sapiens (all genes in database)
Test Type:	FISHER
Correction:	FDR
GO biological process complete	Homo sapiens - REFLIST (20851)	upload_1 (1663)	upload_1 (expected)	upload_1 (over/under)	upload_1 (fold Enrichment)	upload_1 (raw P-value)	upload_1 (FDR)
GMP biosynthetic process (GO:0006177)	4	4	0.32	+	12.54	0.00163	0.0447
regulation of mitotic cell cycle DNA replication (GO:1903463)	4	4	0.32	+	12.54	0.00163	0.0446
regulation of branching involved in salivary gland morphogenesis by mesenchymal-epithelial signaling (GO:0060665)	4	4	0.32	+	12.54	0.00163	0.0446
mesenchymal-epithelial cell signaling (GO:0060638)	8	7	0.64	+	10.97	4.49e-05	0.00221
maturation of LSU-rRNA from tricistronic rRNA transcript (SSU-rRNA, 5.8S rRNA, LSU-rRNA) (GO:0000463)	15	13	1.2	+	10.87	2.43e-08	2.21e-06
'de novo' IMP biosynthetic process (GO:0006189)	6	5	0.48	+	10.45	0.000692	0.0222
maturation of LSU-rRNA (GO:0000470)	29	24	2.31	+	10.38	5.69e-14	1.08e-11
positive regulation of establishment of protein localization to telomere (GO:1904851)	10	7	0.8	+	8.78	0.000119	0.00488
purine nucleobase biosynthetic process (GO:0009113)	10	7	0.8	+	8.78	0.000119	0.00487
integrin activation (GO:0033622)	9	6	0.72	+	8.36	0.00045	0.0151
regulation of establishment of protein localization to telomere (GO:0070203)	11	7	0.88	+	7.98	0.000182	0.00694
positive regulation of protein localization to Cajal body (GO:1904871)	11	7	0.88	+	7.98	0.000182	0.00693
regulation of protein localization to Cajal body (GO:1904869)	11	7	0.88	+	7.98	0.000182	0.00691
pre-replicative complex assembly involved in cell cycle DNA replication (GO:1902299)	8	5	0.64	+	7.84	0.0017	0.0462
pre-replicative complex assembly involved in nuclear cell cycle DNA replication (GO:0006267)	8	5	0.64	+	7.84	0.0017	0.0461
pre-replicative complex assembly (GO:0036388)	8	5	0.64	+	7.84	0.0017	0.046
positive regulation of protein localization to chromosome, telomeric region (GO:1904816)	13	8	1.04	+	7.72	7.41e-05	0.0034
IMP biosynthetic process (GO:0006188)	10	6	0.8	+	7.52	0.000675	0.0218
protein deneddylation (GO:0000338)	10	6	0.8	+	7.52	0.000675	0.0217
regulation of protein localization to chromosome, telomeric region (GO:1904814)	15	9	1.2	+	7.52	3.02e-05	0.00156
double-strand break repair via break-induced replication (GO:0000727)	12	7	0.96	+	7.31	0.00027	0.00967
regulation of establishment of protein localization to chromosome (GO:0070202)	12	7	0.96	+	7.31	0.00027	0.00965
maturation of 5.8S rRNA (GO:0000460)	36	21	2.87	+	7.31	2.45e-10	2.87e-08
purine ribonucleoside monophosphate biosynthetic process (GO:0009168)	19	11	1.52	+	7.26	5.07e-06	0.000296
purine nucleoside monophosphate biosynthetic process (GO:0009127)	21	12	1.67	+	7.16	2.08e-06	0.000131
nuclear pore organization (GO:0006999)	14	8	1.12	+	7.16	0.000109	0.00456
ribosomal large subunit biogenesis (GO:0042273)	75	42	5.98	+	7.02	8.73e-19	2.68e-16
endonucleolytic cleavage of tricistronic rRNA transcript (SSU-rRNA, 5.8S rRNA, LSU-rRNA) (GO:0000479)	15	8	1.2	+	6.69	0.000156	0.00611
endonucleolytic cleavage involved in rRNA processing (GO:0000478)	15	8	1.2	+	6.69	0.000156	0.0061
positive regulation of telomerase RNA localization to Cajal body (GO:1904874)	15	8	1.2	+	6.69	0.000156	0.00608
positive regulation of keratinocyte migration (GO:0051549)	12	6	0.96	+	6.27	0.00138	0.039
regulation of RNA binding (GO:1905214)	12	6	0.96	+	6.27	0.00138	0.039
formation of cytoplasmic translation initiation complex (GO:0001732)	16	8	1.28	+	6.27	0.000219	0.00812
DNA unwinding involved in DNA replication (GO:0006268)	16	8	1.28	+	6.27	0.000219	0.0081
tRNA 5'-end processing (GO:0099116)	16	8	1.28	+	6.27	0.000219	0.00808
cell cycle DNA replication (GO:0044786)	47	23	3.75	+	6.14	4.91e-10	5.36e-08
ribosomal small subunit biogenesis (GO:0042274)	73	35	5.82	+	6.01	2.48e-14	5.02e-12
nuclear DNA replication (GO:0033260)	46	22	3.67	+	6	1.63e-09	1.68e-07
nucleobase biosynthetic process (GO:0046112)	19	9	1.52	+	5.94	0.000122	0.00495
DNA strand elongation involved in DNA replication (GO:0006271)	19	9	1.52	+	5.94	0.000122	0.00493
ribosome localization (GO:0033750)	15	7	1.2	+	5.85	0.000751	0.0238
regulation of transcription of nucleolar large rRNA by RNA polymerase I (GO:1901836)	15	7	1.2	+	5.85	0.000751	0.0238
ribosomal subunit export from nucleus (GO:0000054)	15	7	1.2	+	5.85	0.000751	0.0237
midgut development (GO:0007494)	13	6	1.04	+	5.79	0.00189	0.05
IMP metabolic process (GO:0046040)	13	6	1.04	+	5.79	0.00189	0.0499
tRNA 5'-leader removal (GO:0001682)	13	6	1.04	+	5.79	0.00189	0.0498
maturation of 5.8S rRNA from tricistronic rRNA transcript (SSU-rRNA, 5.8S rRNA, LSU-rRNA) (GO:0000466)	24	11	1.91	+	5.75	2.74e-05	0.00143
RNA 5'-end processing (GO:0000966)	22	10	1.75	+	5.7	6.72e-05	0.00318
ncRNA 5'-end processing (GO:0034471)	20	9	1.6	+	5.64	0.000165	0.0064
regulation of telomerase RNA localization to Cajal body (GO:1904872)	18	8	1.44	+	5.57	0.000408	0.0139
telomere maintenance via semi-conservative replication (GO:0032201)	27	12	2.15	+	5.57	1.51e-05	0.000845
maturation of SSU-rRNA (GO:0030490)	50	22	3.99	+	5.52	5.45e-09	5.24e-07
rRNA-containing ribonucleoprotein complex export from nucleus (GO:0071428)	16	7	1.28	+	5.49	0.00101	0.0304
spliceosomal snRNP assembly (GO:0000387)	39	17	3.11	+	5.47	3.27e-07	2.42e-05
purine ribonucleoside biosynthetic process (GO:0046129)	23	10	1.83	+	5.45	9e-05	0.00392
ribonucleoside biosynthetic process (GO:0042455)	23	10	1.83	+	5.45	9e-05	0.00391
purine nucleoside biosynthetic process (GO:0042451)	23	10	1.83	+	5.45	9e-05	0.00389
ribosomal large subunit assembly (GO:0000027)	30	13	2.39	+	5.43	8.32e-06	0.000475
protein-DNA complex disassembly (GO:0032986)	21	9	1.67	+	5.37	0.00022	0.00807
DNA replication initiation (GO:0006270)	33	14	2.63	+	5.32	4.57e-06	0.00027
ribonucleoside monophosphate biosynthetic process (GO:0009156)	33	14	2.63	+	5.32	4.57e-06	0.000269
DNA damage response, detection of DNA damage (GO:0042769)	38	16	3.03	+	5.28	1.04e-06	7.04e-05
protein import into mitochondrial matrix (GO:0030150)	19	8	1.52	+	5.28	0.000542	0.0179
ncRNA export from nucleus (GO:0097064)	38	16	3.03	+	5.28	1.04e-06	7.01e-05
DNA strand elongation (GO:0022616)	24	10	1.91	+	5.22	0.000119	0.00486
rRNA processing (GO:0006364)	259	107	20.66	+	5.18	1.47e-36	1.07e-33
DNA replication checkpoint (GO:0000076)	17	7	1.36	+	5.16	0.00134	0.0386
cleavage involved in rRNA processing (GO:0000469)	27	11	2.15	+	5.11	6.44e-05	0.00307
maturation of SSU-rRNA from tricistronic rRNA transcript (SSU-rRNA, 5.8S rRNA, LSU-rRNA) (GO:0000462)	37	15	2.95	+	5.08	3.28e-06	0.000197
rRNA metabolic process (GO:0016072)	270	109	21.53	+	5.06	1.66e-36	1.15e-33
purine nucleobase metabolic process (GO:0006144)	20	8	1.6	+	5.02	0.00071	0.0227
ribosome assembly (GO:0042255)	66	26	5.26	+	4.94	1.5e-09	1.55e-07
nucleotide-excision repair, DNA damage recognition (GO:0000715)	23	9	1.83	+	4.91	0.000378	0.0131
ribosome biogenesis (GO:0042254)	335	130	26.72	+	4.87	5.99e-42	5.04e-39
cytoplasmic translational initiation (GO:0002183)	31	12	2.47	+	4.85	4.5e-05	0.00221
tRNA-containing ribonucleoprotein complex export from nucleus (GO:0071431)	34	13	2.71	+	4.79	2.42e-05	0.0013
tRNA export from nucleus (GO:0006409)	34	13	2.71	+	4.79	2.42e-05	0.00129
chromatin remodeling at centromere (GO:0031055)	34	13	2.71	+	4.79	2.42e-05	0.00129
ribosomal small subunit assembly (GO:0000028)	21	8	1.67	+	4.78	0.000918	0.0282
tRNA transport (GO:0051031)	37	14	2.95	+	4.74	1.31e-05	0.000734
cytoplasmic translation (GO:0002181)	75	28	5.98	+	4.68	9.46e-10	1.01e-07
ribonucleoprotein complex biogenesis (GO:0022613)	468	174	37.33	+	4.66	5.03e-54	6.17e-51
CENP-A containing nucleosome assembly (GO:0034080)	30	11	2.39	+	4.6	0.000138	0.00549
nuclear-transcribed mRNA catabolic process, nonsense-mediated decay (GO:0000184)	120	44	9.57	+	4.6	2.75e-14	5.49e-12
CENP-A containing chromatin organization (GO:0061641)	30	11	2.39	+	4.6	0.000138	0.00548
cotranslational protein targeting to membrane (GO:0006613)	101	37	8.06	+	4.59	3.13e-12	5.15e-10
SRP-dependent cotranslational protein targeting to membrane (GO:0006614)	96	35	7.66	+	4.57	1.34e-11	2e-09
positive regulation of mRNA processing (GO:0050685)	33	12	2.63	+	4.56	7.35e-05	0.00338
nucleoside monophosphate biosynthetic process (GO:0009124)	44	16	3.51	+	4.56	4.83e-06	0.000284
positive regulation of transcription by RNA polymerase I (GO:0045943)	22	8	1.75	+	4.56	0.00117	0.0345
translational initiation (GO:0006413)	144	52	11.48	+	4.53	2.1e-16	5.24e-14
nucleoside biosynthetic process (GO:0009163)	39	14	3.11	+	4.5	2.11e-05	0.00114
ribonucleoprotein complex subunit organization (GO:0071826)	201	72	16.03	+	4.49	4.95e-22	1.84e-19
viral gene expression (GO:0019080)	132	47	10.53	+	4.46	8.93e-15	1.98e-12
ribonucleoprotein complex assembly (GO:0022618)	194	69	15.47	+	4.46	4.98e-21	1.81e-18
glycosyl compound biosynthetic process (GO:1901659)	43	15	3.43	+	4.37	1.43e-05	0.000799
viral transcription (GO:0019083)	115	40	9.17	+	4.36	1.6e-12	2.68e-10
positive regulation of mRNA splicing, via spliceosome (GO:0048026)	23	8	1.83	+	4.36	0.00148	0.0412
regulation of ubiquitin protein ligase activity (GO:1904666)	26	9	2.07	+	4.34	0.000778	0.0244
chaperone cofactor-dependent protein refolding (GO:0051085)	32	11	2.55	+	4.31	0.000218	0.00813
centromere complex assembly (GO:0034508)	38	13	3.03	+	4.29	6.21e-05	0.00298
protein targeting to ER (GO:0045047)	110	37	8.77	+	4.22	2.41e-11	3.43e-09
'de novo' protein folding (GO:0006458)	42	14	3.35	+	4.18	4.13e-05	0.00205
spliceosomal complex assembly (GO:0000245)	57	19	4.55	+	4.18	1.86e-06	0.000118
mRNA modification (GO:0016556)	24	8	1.91	+	4.18	0.00184	0.0489
purine ribonucleoside monophosphate metabolic process (GO:0009167)	36	12	2.87	+	4.18	0.000145	0.00573
purine nucleoside monophosphate metabolic process (GO:0009126)	39	13	3.11	+	4.18	7.73e-05	0.00351
transcription-coupled nucleotide-excision repair (GO:0006283)	73	24	5.82	+	4.12	1.06e-07	8.66e-06
DNA replication-independent nucleosome organization (GO:0034724)	40	13	3.19	+	4.07	9.55e-05	0.00406
establishment of protein localization to endoplasmic reticulum (GO:0072599)	114	37	9.09	+	4.07	5.61e-11	7.47e-09
nucleotide-excision repair, DNA incision, 5'-to lesion (GO:0006296)	37	12	2.95	+	4.07	0.000179	0.00687
positive regulation of telomere maintenance via telomere lengthening (GO:1904358)	37	12	2.95	+	4.07	0.000179	0.00685
positive regulation of telomere maintenance via telomerase (GO:0032212)	34	11	2.71	+	4.06	0.000336	0.0118
regulation of transcription involved in G1/S transition of mitotic cell cycle (GO:0000083)	34	11	2.71	+	4.06	0.000336	0.0117
chaperone-mediated protein folding (GO:0061077)	59	19	4.71	+	4.04	2.83e-06	0.000172
positive regulation of telomere maintenance (GO:0032206)	50	16	3.99	+	4.01	1.81e-05	0.000993
RNA splicing, via transesterification reactions (GO:0000375)	306	97	24.41	+	3.97	5.9e-26	2.69e-23
'de novo' posttranslational protein folding (GO:0051084)	38	12	3.03	+	3.96	0.00022	0.00807
ncRNA processing (GO:0034470)	432	136	34.45	+	3.95	8.22e-36	5.47e-33
regulation of transcription by RNA polymerase I (GO:0006356)	35	11	2.79	+	3.94	0.000413	0.0141
mRNA splicing, via spliceosome (GO:0000398)	303	95	24.17	+	3.93	3.74e-25	1.61e-22
RNA splicing, via transesterification reactions with bulged adenosine as nucleophile (GO:0000377)	303	95	24.17	+	3.93	3.74e-25	1.57e-22
nucleotide-excision repair, DNA incision (GO:0033683)	39	12	3.11	+	3.86	0.000268	0.00965
DNA replication-independent nucleosome assembly (GO:0006336)	39	12	3.11	+	3.86	0.000268	0.00962
regulation of DNA-dependent DNA replication (GO:0090329)	52	16	4.15	+	3.86	2.7e-05	0.00142
mitochondrial translational elongation (GO:0070125)	88	27	7.02	+	3.85	5.65e-08	4.83e-06
positive regulation of telomerase activity (GO:0051973)	36	11	2.87	+	3.83	0.000503	0.0167
nucleobase metabolic process (GO:0009112)	36	11	2.87	+	3.83	0.000503	0.0167
ribonucleoprotein complex localization (GO:0071166)	128	39	10.21	+	3.82	8.17e-11	1.07e-08
positive regulation of chromosome segregation (GO:0051984)	33	10	2.63	+	3.8	0.000946	0.0288
exonucleolytic catabolism of deadenylated mRNA (GO:0043928)	33	10	2.63	+	3.8	0.000946	0.0288
positive regulation of DNA biosynthetic process (GO:2000573)	70	21	5.58	+	3.76	2.22e-06	0.000138
cellular response to gamma radiation (GO:0071480)	30	9	2.39	+	3.76	0.00179	0.0478
transcription elongation from RNA polymerase I promoter (GO:0006362)	30	9	2.39	+	3.76	0.00179	0.0477
ribonucleoside monophosphate metabolic process (GO:0009161)	50	15	3.99	+	3.76	6.09e-05	0.00294
ribonucleoprotein complex export from nucleus (GO:0071426)	127	38	10.13	+	3.75	2.19e-10	2.72e-08
translational termination (GO:0006415)	97	29	7.74	+	3.75	2.96e-08	2.66e-06
G1/S transition of mitotic cell cycle (GO:0000082)	128	38	10.21	+	3.72	2.65e-10	3.06e-08
nuclear-transcribed mRNA catabolic process (GO:0000956)	199	59	15.87	+	3.72	3.39e-15	7.61e-13
intracellular transport of virus (GO:0075733)	54	16	4.31	+	3.72	3.96e-05	0.00198
nuclear envelope reassembly (GO:0031468)	54	16	4.31	+	3.72	3.96e-05	0.00198
mitotic nuclear envelope reassembly (GO:0007084)	51	15	4.07	+	3.69	7.34e-05	0.00339
embryonic digestive tract development (GO:0048566)	34	10	2.71	+	3.69	0.00114	0.0338
negative regulation of DNA replication (GO:0008156)	34	10	2.71	+	3.69	0.00114	0.0338
DNA-dependent DNA replication (GO:0006261)	126	37	10.05	+	3.68	5.84e-10	6.3e-08
positive regulation of viral transcription (GO:0050434)	41	12	3.27	+	3.67	0.000393	0.0135
cell cycle G1/S phase transition (GO:0044843)	130	38	10.37	+	3.67	3.83e-10	4.27e-08
mitochondrial translational termination (GO:0070126)	89	26	7.1	+	3.66	2.21e-07	1.67e-05
transcription initiation from RNA polymerase I promoter (GO:0006361)	38	11	3.03	+	3.63	0.000734	0.0234
RNA export from nucleus (GO:0006405)	135	39	10.77	+	3.62	3e-10	3.43e-08
telomere maintenance (GO:0000723)	97	28	7.74	+	3.62	9.44e-08	7.85e-06
transcription by RNA polymerase I (GO:0006360)	42	12	3.35	+	3.58	0.000472	0.0158
nuclear-transcribed mRNA catabolic process, exonucleolytic (GO:0000291)	35	10	2.79	+	3.58	0.00138	0.0391
deoxyribonucleotide metabolic process (GO:0009262)	35	10	2.79	+	3.58	0.00138	0.0391
ncRNA metabolic process (GO:0034660)	525	148	41.87	+	3.53	1.97e-34	1.26e-31
RNA splicing (GO:0008380)	402	113	32.06	+	3.52	2.37e-26	1.11e-23
protein localization to endoplasmic reticulum (GO:0070972)	139	39	11.09	+	3.52	6.09e-10	6.53e-08
DNA replication (GO:0006260)	214	60	17.07	+	3.52	1.59e-14	3.26e-12
telomere organization (GO:0032200)	100	28	7.98	+	3.51	1.61e-07	1.27e-05
RNA catabolic process (GO:0006401)	251	70	20.02	+	3.5	1.28e-16	3.3e-14
regulation of cellular response to heat (GO:1900034)	79	22	6.3	+	3.49	3.56e-06	0.000213
protein export from nucleus (GO:0006611)	152	42	12.12	+	3.46	2e-10	2.5e-08
transport of virus (GO:0046794)	58	16	4.63	+	3.46	8.11e-05	0.00364
RNA localization (GO:0006403)	225	62	17.95	+	3.45	1.13e-14	2.4e-12
translational elongation (GO:0006414)	124	34	9.89	+	3.44	1.22e-08	1.13e-06
mRNA catabolic process (GO:0006402)	219	60	17.47	+	3.44	3.75e-14	7.39e-12
DNA duplex unwinding (GO:0032508)	106	29	8.45	+	3.43	1.47e-07	1.17e-05
RNA processing (GO:0006396)	919	251	73.3	+	3.42	9.47e-57	1.51e-53
regulation of mRNA processing (GO:0050684)	154	42	12.28	+	3.42	2.81e-10	3.23e-08
mRNA export from nucleus (GO:0006406)	110	30	8.77	+	3.42	9.56e-08	7.91e-06
mRNA-containing ribonucleoprotein complex export from nucleus (GO:0071427)	110	30	8.77	+	3.42	9.56e-08	7.87e-06
regulation of mRNA splicing, via spliceosome (GO:0048024)	115	31	9.17	+	3.38	7.34e-08	6.17e-06
RNA transport (GO:0050658)	201	54	16.03	+	3.37	1.36e-12	2.33e-10
nucleic acid transport (GO:0050657)	201	54	16.03	+	3.37	1.36e-12	2.3e-10
protein transmembrane transport (GO:0071806)	60	16	4.79	+	3.34	0.000114	0.00471
multi-organism localization (GO:1902579)	60	16	4.79	+	3.34	0.000114	0.00469
multi-organism transport (GO:0044766)	60	16	4.79	+	3.34	0.000114	0.00468
establishment of RNA localization (GO:0051236)	203	54	16.19	+	3.34	1.88e-12	3.13e-10
nuclear export (GO:0051168)	166	44	13.24	+	3.32	2.29e-10	2.75e-08
DNA geometric change (GO:0032392)	114	30	9.09	+	3.3	1.84e-07	1.44e-05
nucleotide-excision repair (GO:0006289)	107	28	8.53	+	3.28	5.14e-07	3.7e-05
interleukin-12-mediated signaling pathway (GO:0035722)	46	12	3.67	+	3.27	0.000932	0.0286
mRNA metabolic process (GO:0016071)	690	177	55.03	+	3.22	1.17e-36	8.86e-34
translation (GO:0006412)	390	100	31.1	+	3.21	5.59e-21	1.98e-18
regulation of cellular senescence (GO:2000772)	43	11	3.43	+	3.21	0.00172	0.0464
positive regulation of ATPase activity (GO:0032781)	55	14	4.39	+	3.19	0.000446	0.015
DNA-templated transcription, termination (GO:0006353)	79	20	6.3	+	3.17	3.14e-05	0.00161
mRNA transport (GO:0051028)	158	40	12.6	+	3.17	4.53e-09	4.41e-07
mRNA processing (GO:0006397)	478	120	38.12	+	3.15	2.6e-24	1.04e-21
cellular response to interleukin-12 (GO:0071349)	48	12	3.83	+	3.13	0.00128	0.0372
histone exchange (GO:0043486)	48	12	3.83	+	3.13	0.00128	0.0371
nucleoside monophosphate metabolic process (GO:0009123)	72	18	5.74	+	3.13	8.82e-05	0.00387
protein targeting to mitochondrion (GO:0006626)	56	14	4.47	+	3.13	0.00052	0.0172
regulation of DNA replication (GO:0006275)	112	28	8.93	+	3.13	1.11e-06	7.41e-05
mitochondrial translation (GO:0032543)	113	28	9.01	+	3.11	1.29e-06	8.43e-05
regulation of gene silencing by miRNA (GO:0060964)	89	22	7.1	+	3.1	1.77e-05	0.000974
regulation of sister chromatid segregation (GO:0033045)	85	21	6.78	+	3.1	2.74e-05	0.00143
regulation of alternative mRNA splicing, via spliceosome (GO:0000381)	77	19	6.14	+	3.09	6.59e-05	0.00313
regulation of mitotic sister chromatid segregation (GO:0033047)	73	18	5.82	+	3.09	0.000102	0.00433
peptide biosynthetic process (GO:0043043)	415	102	33.1	+	3.08	3.01e-20	1.02e-17
response to interleukin-12 (GO:0070671)	49	12	3.91	+	3.07	0.00148	0.0413
digestive tract morphogenesis (GO:0048546)	49	12	3.91	+	3.07	0.00148	0.0412
DNA-templated transcription, elongation (GO:0006354)	90	22	7.18	+	3.06	2.05e-05	0.00112
import into nucleus (GO:0051170)	119	29	9.49	+	3.06	1.12e-06	7.41e-05
nucleobase-containing compound transport (GO:0015931)	263	64	20.98	+	3.05	5.18e-13	9.3e-11
regulation of chromosome segregation (GO:0051983)	107	26	8.53	+	3.05	4.14e-06	0.000246
regulation of RNA splicing (GO:0043484)	158	38	12.6	+	3.02	3.5e-08	3.12e-06
regulation of telomerase activity (GO:0051972)	50	12	3.99	+	3.01	0.00172	0.0463
regulation of posttranscriptional gene silencing (GO:0060147)	92	22	7.34	+	3	2.73e-05	0.00144
regulation of gene silencing by RNA (GO:0060966)	92	22	7.34	+	3	2.73e-05	0.00143
cellular protein complex disassembly (GO:0043624)	139	33	11.09	+	2.98	3.5e-07	2.57e-05
regulation of ubiquitin-protein transferase activity (GO:0051438)	55	13	4.39	+	2.96	0.00126	0.0369
tRNA processing (GO:0008033)	132	31	10.53	+	2.94	9.57e-07	6.61e-05
transcription elongation from RNA polymerase II promoter (GO:0006368)	73	17	5.82	+	2.92	0.000282	0.01
positive regulation of chromosome organization (GO:2001252)	185	43	14.75	+	2.91	1.07e-08	9.96e-07
nucleocytoplasmic transport (GO:0006913)	267	62	21.29	+	2.91	6.61e-12	1.02e-09
response to gamma radiation (GO:0010332)	56	13	4.47	+	2.91	0.00145	0.0409
regulation of telomere maintenance (GO:0032204)	82	19	6.54	+	2.91	0.000134	0.00539
nuclear transport (GO:0051169)	270	62	21.53	+	2.88	9.89e-12	1.5e-09
positive regulation of gene expression, epigenetic (GO:0045815)	61	14	4.87	+	2.88	0.00107	0.0318
positive regulation of mitotic cell cycle (GO:0045931)	157	36	12.52	+	2.87	2.18e-07	1.66e-05
mitochondrial gene expression (GO:0140053)	140	32	11.17	+	2.87	1.07e-06	7.13e-05
protein-DNA complex assembly (GO:0065004)	206	47	16.43	+	2.86	3.72e-09	3.74e-07
regulation of mitotic metaphase/anaphase transition (GO:0030071)	57	13	4.55	+	2.86	0.00167	0.0455
positive regulation of translation (GO:0045727)	137	31	10.93	+	2.84	1.87e-06	0.000119
nuclear envelope organization (GO:0006998)	84	19	6.7	+	2.84	0.000176	0.00678
regulation of mitotic sister chromatid separation (GO:0010965)	62	14	4.94	+	2.83	0.00122	0.0357
regulation of chromosome separation (GO:1905818)	67	15	5.34	+	2.81	0.000894	0.0277
chromatin assembly or disassembly (GO:0006333)	166	37	13.24	+	2.79	4.32e-07	3.15e-05
regulation of telomere maintenance via telomere lengthening (GO:1904356)	63	14	5.02	+	2.79	0.00139	0.0393
regulation of glycolytic process (GO:0006110)	81	18	6.46	+	2.79	0.00031	0.0109
double-strand break repair via homologous recombination (GO:0000724)	99	22	7.9	+	2.79	7.04e-05	0.00332
cellular response to ionizing radiation (GO:0071479)	68	15	5.42	+	2.77	0.00102	0.0305
cellular response to leukemia inhibitory factor (GO:1990830)	100	22	7.98	+	2.76	8e-05	0.00362
response to leukemia inhibitory factor (GO:1990823)	100	22	7.98	+	2.76	8e-05	0.00361
recombinational repair (GO:0000725)	100	22	7.98	+	2.76	8e-05	0.0036
protein targeting to membrane (GO:0006612)	183	40	14.6	+	2.74	1.76e-07	1.38e-05
protein-DNA complex subunit organization (GO:0071824)	248	54	19.78	+	2.73	1.18e-09	1.25e-07
tRNA modification (GO:0006400)	92	20	7.34	+	2.73	0.00019	0.00716
RNA phosphodiester bond hydrolysis, endonucleolytic (GO:0090502)	92	20	7.34	+	2.73	0.00019	0.00714
nucleobase-containing compound catabolic process (GO:0034655)	382	83	30.47	+	2.72	5.01e-14	9.64e-12
protein sumoylation (GO:0016925)	65	14	5.18	+	2.7	0.0018	0.0479
regulation of ATPase activity (GO:0043462)	79	17	6.3	+	2.7	0.000618	0.0201
ATP-dependent chromatin remodeling (GO:0043044)	79	17	6.3	+	2.7	0.000618	0.0201
mitotic cell cycle phase transition (GO:0044772)	284	61	22.65	+	2.69	2.24e-10	2.73e-08
negative regulation of intrinsic apoptotic signaling pathway (GO:2001243)	98	21	7.82	+	2.69	0.000158	0.00614
regulation of gene silencing (GO:0060968)	112	24	8.93	+	2.69	8.4e-05	0.00376
DNA repair (GO:0006281)	517	110	41.23	+	2.67	1.06e-17	3.02e-15
amide biosynthetic process (GO:0043604)	541	115	43.15	+	2.67	1.9e-18	5.71e-16
protein folding (GO:0006457)	226	48	18.02	+	2.66	1.87e-08	1.71e-06
regulation of DNA biosynthetic process (GO:2000278)	113	24	9.01	+	2.66	8.9e-05	0.00389
cell cycle phase transition (GO:0044770)	292	62	23.29	+	2.66	1.96e-10	2.47e-08
protein import into nucleus (GO:0006606)	99	21	7.9	+	2.66	0.000276	0.00984
regulation of ATP metabolic process (GO:1903578)	123	26	9.81	+	2.65	4.43e-05	0.00219
regulation of carbohydrate catabolic process (GO:0043470)	90	19	7.18	+	2.65	0.000603	0.0197
DNA conformation change (GO:0071103)	304	64	24.25	+	2.64	1.22e-10	1.57e-08
protein localization to mitochondrion (GO:0070585)	81	17	6.46	+	2.63	0.000789	0.0246
regulation of translation (GO:0006417)	378	79	30.15	+	2.62	1.27e-12	2.2e-10
peptide metabolic process (GO:0006518)	534	111	42.59	+	2.61	3.33e-17	9.01e-15
RNA metabolic process (GO:0016070)	1692	351	134.95	+	2.6	4.03e-55	5.36e-52
protein-containing complex disassembly (GO:0032984)	227	47	18.1	+	2.6	6.45e-08	5.47e-06
nucleosome assembly (GO:0006334)	116	24	9.25	+	2.59	0.00011	0.00458
M phase (GO:0000279)	170	35	13.56	+	2.58	2.86e-06	0.000173
mitotic M phase (GO:0000087)	170	35	13.56	+	2.58	2.86e-06	0.000173
regulation of mRNA metabolic process (GO:1903311)	346	71	27.6	+	2.57	3.42e-11	4.71e-09
positive regulation of mitotic cell cycle phase transition (GO:1901992)	83	17	6.62	+	2.57	0.00145	0.0408
positive regulation of mRNA metabolic process (GO:1903313)	83	17	6.62	+	2.57	0.00145	0.0407
osteoblast differentiation (GO:0001649)	127	26	10.13	+	2.57	6.17e-05	0.00297
mitotic spindle organization (GO:0007052)	162	33	12.92	+	2.55	6.59e-06	0.000379
protein import (GO:0017038)	158	32	12.6	+	2.54	1e-05	0.000564
nucleic acid metabolic process (GO:0090304)	2292	463	182.8	+	2.53	4.66e-72	2.48e-68
DNA recombination (GO:0006310)	224	45	17.87	+	2.52	2.22e-07	1.67e-05
chromatin assembly (GO:0031497)	145	29	11.56	+	2.51	3.15e-05	0.00161
gene expression (GO:0010467)	2172	434	173.23	+	2.51	1.17e-65	3.11e-62
positive regulation of DNA metabolic process (GO:0051054)	201	40	16.03	+	2.5	1.32e-06	8.56e-05
anaphase (GO:0051322)	156	31	12.44	+	2.49	2.69e-05	0.00143
mitotic anaphase (GO:0000090)	156	31	12.44	+	2.49	2.69e-05	0.00142
mitochondrial transmembrane transport (GO:1990542)	96	19	7.66	+	2.48	0.000888	0.0276
double-strand break repair (GO:0006302)	187	37	14.91	+	2.48	3.8e-06	0.000226
RNA methylation (GO:0001510)	86	17	6.86	+	2.48	0.00176	0.0471
nucleosome organization (GO:0034728)	157	31	12.52	+	2.48	2.84e-05	0.00147
nucleic acid phosphodiester bond hydrolysis (GO:0090305)	304	60	24.25	+	2.47	3.77e-09	3.76e-07
microtubule cytoskeleton organization involved in mitosis (GO:1902850)	183	36	14.6	+	2.47	5.71e-06	0.000331
DNA metabolic process (GO:0006259)	758	149	60.46	+	2.46	1.11e-20	3.86e-18
RNA phosphodiester bond hydrolysis (GO:0090501)	168	33	13.4	+	2.46	1.54e-05	0.000854
nucleoside metabolic process (GO:0009116)	107	21	8.53	+	2.46	0.000497	0.0166
response to UV (GO:0009411)	143	28	11.41	+	2.46	8.45e-05	0.00377
nucleoside triphosphate metabolic process (GO:0009141)	92	18	7.34	+	2.45	0.00135	0.0386
cellular protein-containing complex assembly (GO:0034622)	823	161	65.64	+	2.45	4.03e-22	1.53e-19
tRNA metabolic process (GO:0006399)	195	38	15.55	+	2.44	3.55e-06	0.000213
spindle assembly (GO:0051225)	93	18	7.42	+	2.43	0.00146	0.0408
posttranscriptional regulation of gene expression (GO:0010608)	553	107	44.11	+	2.43	9.31e-15	2.04e-12
stem cell population maintenance (GO:0019827)	140	27	11.17	+	2.42	0.000132	0.00532
mitotic nuclear division (GO:0140014)	151	29	12.04	+	2.41	7.15e-05	0.00334
spindle organization (GO:0007051)	224	43	17.87	+	2.41	1.35e-06	8.72e-05
cell cycle checkpoint (GO:0000075)	198	38	15.79	+	2.41	6.91e-06	0.000395
heterocycle catabolic process (GO:0046700)	438	84	34.93	+	2.4	1.27e-11	1.91e-09
cellular nitrogen compound catabolic process (GO:0044270)	439	84	35.01	+	2.4	1.35e-11	1.99e-09
nucleobase-containing small molecule biosynthetic process (GO:0034404)	110	21	8.77	+	2.39	0.000651	0.0211
aromatic compound catabolic process (GO:0019439)	456	87	36.37	+	2.39	5.84e-12	9.32e-10
maintenance of cell number (GO:0098727)	142	27	11.33	+	2.38	0.000149	0.00589
biological phase (GO:0044848)	269	51	21.45	+	2.38	2.13e-07	1.65e-05
mitotic cell cycle phase (GO:0098763)	269	51	21.45	+	2.38	2.13e-07	1.64e-05
cell cycle phase (GO:0022403)	269	51	21.45	+	2.38	2.13e-07	1.63e-05
mitotic cell cycle process (GO:1903047)	683	129	54.47	+	2.37	8.05e-17	2.11e-14
mitotic prometaphase (GO:0000236)	170	32	13.56	+	2.36	3.7e-05	0.00187
positive regulation of cell cycle phase transition (GO:1901989)	101	19	8.06	+	2.36	0.00136	0.0389
regulation of nucleocytoplasmic transport (GO:0046822)	117	22	9.33	+	2.36	0.000821	0.0256
nucleobase-containing compound metabolic process (GO:0006139)	2804	525	223.64	+	2.35	3.14e-73	2.51e-69
regulation of chromosome organization (GO:0033044)	364	68	29.03	+	2.34	3.79e-09	3.76e-07
mitotic cell cycle (GO:0000278)	761	142	60.69	+	2.34	5.63e-18	1.63e-15
response to ionizing radiation (GO:0010212)	145	27	11.56	+	2.33	0.000184	0.00695
establishment of protein localization to organelle (GO:0072594)	452	84	36.05	+	2.33	4.72e-11	6.39e-09
chromatin remodeling (GO:0006338)	183	34	14.6	+	2.33	3.4e-05	0.00173
mitotic sister chromatid segregation (GO:0000070)	108	20	8.61	+	2.32	0.00172	0.0463
positive regulation of cellular amide metabolic process (GO:0034250)	168	31	13.4	+	2.31	9.35e-05	0.00399
nucleus organization (GO:0006997)	152	28	12.12	+	2.31	0.000156	0.0061
regulation of intrinsic apoptotic signaling pathway (GO:2001242)	163	30	13	+	2.31	0.000131	0.0053
blastocyst development (GO:0001824)	109	20	8.69	+	2.3	0.0018	0.0478
regulation of cellular amide metabolic process (GO:0034248)	436	80	34.77	+	2.3	2.26e-10	2.73e-08
RNA 3'-end processing (GO:0031123)	142	26	11.33	+	2.3	0.000295	0.0104
cellular response to DNA damage stimulus (GO:0006974)	788	144	62.85	+	2.29	1.16e-17	3.25e-15
negative regulation of translation (GO:0017148)	138	25	11.01	+	2.27	0.000439	0.0149
protein-containing complex localization (GO:0031503)	261	47	20.82	+	2.26	2.51e-06	0.000155
DNA integrity checkpoint (GO:0031570)	150	27	11.96	+	2.26	0.000393	0.0135
cellular response to unfolded protein (GO:0034620)	128	23	10.21	+	2.25	0.000837	0.026
protein localization to nucleus (GO:0034504)	168	30	13.4	+	2.24	0.000169	0.00652
heterocycle metabolic process (GO:0046483)	2991	534	238.55	+	2.24	2.63e-68	1.05e-64
regulation of generation of precursor metabolites and energy (GO:0043467)	163	29	13	+	2.23	0.000233	0.00852
organic cyclic compound catabolic process (GO:1901361)	490	87	39.08	+	2.23	1.55e-10	1.96e-08
cellular aromatic compound metabolic process (GO:0006725)	3039	539	242.38	+	2.22	3.15e-68	1e-64
regulation of signal transduction by p53 class mediator (GO:1901796)	181	32	14.44	+	2.22	0.000109	0.00457
viral process (GO:0016032)	792	140	63.17	+	2.22	3.8e-16	9.2e-14
regulation of nuclear division (GO:0051783)	193	34	15.39	+	2.21	9.29e-05	0.00398
protein targeting (GO:0006605)	375	66	29.91	+	2.21	3.53e-08	3.13e-06
cellular nitrogen compound metabolic process (GO:0034641)	3450	605	275.16	+	2.2	5.99e-77	9.56e-73
cell division (GO:0051301)	497	87	39.64	+	2.19	3.24e-10	3.66e-08
RNA modification (GO:0009451)	172	30	13.72	+	2.19	0.000219	0.00806
regulation of RNA stability (GO:0043487)	195	34	15.55	+	2.19	0.000102	0.0043
DNA packaging (GO:0006323)	190	33	15.15	+	2.18	0.000141	0.00558
regulation of mitotic nuclear division (GO:0007088)	167	29	13.32	+	2.18	0.0003	0.0106
ossification (GO:0001503)	265	46	21.14	+	2.18	5.71e-06	0.00033
positive regulation of cell cycle (GO:0045787)	392	68	31.26	+	2.17	3.85e-08	3.38e-06
symbiotic process (GO:0044403)	884	153	70.5	+	2.17	7.12e-17	1.89e-14
regulation of protein localization to nucleus (GO:1900180)	133	23	10.61	+	2.17	0.00169	0.0459
positive regulation of cell cycle process (GO:0090068)	295	51	23.53	+	2.17	2.14e-06	0.000134
mitotic cell cycle checkpoint (GO:0007093)	157	27	12.52	+	2.16	0.000565	0.0186
sister chromatid segregation (GO:0000819)	140	24	11.17	+	2.15	0.00132	0.0382
establishment of protein localization to membrane (GO:0090150)	294	50	23.45	+	2.13	5.47e-06	0.000319
response to unfolded protein (GO:0006986)	165	28	13.16	+	2.13	0.000718	0.0229
lung development (GO:0030324)	171	29	13.64	+	2.13	0.000537	0.0177
cellular response to radiation (GO:0071478)	172	29	13.72	+	2.11	0.000559	0.0184
protein-containing complex subunit organization (GO:0043933)	1544	260	123.14	+	2.11	5.92e-27	2.95e-24
organic cyclic compound metabolic process (GO:1901360)	3273	550	261.04	+	2.11	1.49e-62	3.4e-59
regulation of DNA metabolic process (GO:0051052)	364	61	29.03	+	2.1	7.45e-07	5.17e-05
regulation of mRNA stability (GO:0043488)	186	31	14.83	+	2.09	0.000365	0.0127
purine-containing compound biosynthetic process (GO:0072522)	174	29	13.88	+	2.09	0.000613	0.02
cellular amide metabolic process (GO:0043603)	796	132	63.49	+	2.08	1.98e-13	3.6e-11
cellular component disassembly (GO:0022411)	398	66	31.74	+	2.08	3.33e-07	2.46e-05
respiratory tube development (GO:0030323)	175	29	13.96	+	2.08	0.000645	0.0209
purine nucleotide biosynthetic process (GO:0006164)	163	27	13	+	2.08	0.00111	0.0329
viral life cycle (GO:0019058)	218	36	17.39	+	2.07	0.000152	0.00596
cellular nitrogen compound biosynthetic process (GO:0044271)	1657	273	132.16	+	2.07	4.23e-27	2.18e-24
male sex differentiation (GO:0046661)	158	26	12.6	+	2.06	0.00152	0.0422
macromolecule biosynthetic process (GO:0009059)	1772	291	141.33	+	2.06	8.55e-29	4.71e-26
cellular macromolecule biosynthetic process (GO:0034645)	1714	281	136.7	+	2.06	1.25e-27	6.66e-25
ribose phosphate biosynthetic process (GO:0046390)	172	28	13.72	+	2.04	0.00098	0.0296
cell cycle process (GO:0022402)	1051	171	83.82	+	2.04	2.03e-16	5.14e-14
protein-containing complex assembly (GO:0065003)	1300	211	103.68	+	2.04	3.71e-20	1.23e-17
regulation of mitotic cell cycle (GO:0007346)	637	103	50.8	+	2.03	4.5e-10	4.99e-08
chromosome organization (GO:0051276)	1054	168	84.06	+	2	2.24e-15	5.25e-13
nuclear division (GO:0000280)	289	46	23.05	+	2	4.97e-05	0.00243
chromosome segregation (GO:0007059)	277	44	22.09	+	1.99	8.64e-05	0.00382
regulation of mRNA catabolic process (GO:0061013)	208	33	16.59	+	1.99	0.000686	0.022
cell cycle (GO:0007049)	1371	217	109.35	+	1.98	1.67e-19	5.43e-17
cellular component biogenesis (GO:0044085)	2641	417	210.64	+	1.98	4.45e-39	3.55e-36
nucleoside phosphate biosynthetic process (GO:1901293)	249	39	19.86	+	1.96	0.000238	0.00868
respiratory system development (GO:0060541)	198	31	15.79	+	1.96	0.00127	0.0371
response to topologically incorrect protein (GO:0035966)	186	29	14.83	+	1.95	0.0015	0.0415
mitochondrial transport (GO:0006839)	225	35	17.95	+	1.95	0.00071	0.0227
nucleotide biosynthetic process (GO:0009165)	245	38	19.54	+	1.94	0.000334	0.0117
protein localization to organelle (GO:0033365)	774	119	61.73	+	1.93	2.38e-10	2.83e-08
organelle fission (GO:0048285)	319	49	25.44	+	1.93	7.2e-05	0.00333
cell population proliferation (GO:0008283)	497	76	39.64	+	1.92	6.1e-07	4.29e-05
regulation of cell cycle process (GO:0010564)	761	115	60.69	+	1.89	1.34e-09	1.4e-07
regulation of mitotic cell cycle phase transition (GO:1901990)	418	63	33.34	+	1.89	8.62e-06	0.00049
nuclear chromosome segregation (GO:0098813)	219	33	17.47	+	1.89	0.00143	0.0402
cellular macromolecule catabolic process (GO:0044265)	917	138	73.14	+	1.89	3.11e-11	4.35e-09
regulation of response to DNA damage stimulus (GO:2001020)	226	34	18.02	+	1.89	0.00113	0.0336
negative regulation of cell cycle process (GO:0010948)	327	49	26.08	+	1.88	9.41e-05	0.00401
organonitrogen compound biosynthetic process (GO:1901566)	1415	211	112.86	+	1.87	2.15e-16	5.27e-14
regulation of cell cycle (GO:0051726)	1200	178	95.71	+	1.86	8.66e-14	1.61e-11
regulation of cell cycle phase transition (GO:1901987)	455	67	36.29	+	1.85	8.93e-06	0.000505
extracellular matrix organization (GO:0030198)	361	53	28.79	+	1.84	8.69e-05	0.00382
positive regulation of organelle organization (GO:0010638)	635	93	50.65	+	1.84	2.39e-07	1.79e-05
extracellular structure organization (GO:0043062)	362	53	28.87	+	1.84	8.99e-05	0.00392
negative regulation of cell cycle (GO:0045786)	574	84	45.78	+	1.83	1.01e-06	6.89e-05
nucleobase-containing compound biosynthetic process (GO:0034654)	1102	161	87.89	+	1.83	5.98e-12	9.37e-10
negative regulation of mitotic cell cycle (GO:0045930)	310	45	24.72	+	1.82	0.00044	0.0149
intracellular protein transport (GO:0006886)	994	144	79.28	+	1.82	1.54e-10	1.96e-08
cellular response to stress (GO:0033554)	1761	255	140.45	+	1.82	2.19e-18	6.47e-16
sex differentiation (GO:0007548)	270	39	21.53	+	1.81	0.000946	0.0289
reproductive structure development (GO:0048608)	432	61	34.45	+	1.77	7.71e-05	0.00352
macromolecule catabolic process (GO:0009057)	1052	148	83.9	+	1.76	4.53e-10	4.99e-08
heterocycle biosynthetic process (GO:0018130)	1175	165	93.71	+	1.76	4.92e-11	6.61e-09
aromatic compound biosynthetic process (GO:0019438)	1183	166	94.35	+	1.76	4.01e-11	5.47e-09
reproductive system development (GO:0061458)	436	61	34.77	+	1.75	8.6e-05	0.00382
RNA biosynthetic process (GO:0032774)	658	92	52.48	+	1.75	1.6e-06	0.000103
transcription, DNA-templated (GO:0006351)	645	90	51.44	+	1.75	1.91e-06	0.00012
nucleic acid-templated transcription (GO:0097659)	646	90	51.52	+	1.75	2.65e-06	0.000162
regulation of cellular response to stress (GO:0080135)	744	103	59.34	+	1.74	5.86e-07	4.16e-05
positive regulation of establishment of protein localization (GO:1904951)	477	66	38.04	+	1.73	6.03e-05	0.00292
cellular response to abiotic stimulus (GO:0071214)	311	43	24.8	+	1.73	0.00136	0.0389
cellular response to environmental stimulus (GO:0104004)	311	43	24.8	+	1.73	0.00136	0.0388
response to radiation (GO:0009314)	443	61	35.33	+	1.73	0.000135	0.00542
regulation of apoptotic signaling pathway (GO:2001233)	408	56	32.54	+	1.72	0.000299	0.0106
biosynthetic process (GO:0009058)	2929	402	233.61	+	1.72	8.54e-26	3.79e-23
organic substance biosynthetic process (GO:1901576)	2873	393	229.14	+	1.72	7.35e-25	3.01e-22
cellular biosynthetic process (GO:0044249)	2759	377	220.05	+	1.71	1.19e-23	4.63e-21
cellular component assembly (GO:0022607)	2379	320	189.74	+	1.69	8.16e-19	2.55e-16
in utero embryonic development (GO:0001701)	392	52	31.26	+	1.66	0.000916	0.0282
mitochondrion organization (GO:0007005)	460	61	36.69	+	1.66	0.000344	0.012
macromolecule metabolic process (GO:0043170)	6354	840	506.77	+	1.66	8.24e-60	1.46e-56
gland development (GO:0048732)	419	55	33.42	+	1.65	0.000943	0.0288
organic cyclic compound biosynthetic process (GO:1901362)	1323	172	105.52	+	1.63	3.28e-09	3.33e-07
carbohydrate derivative biosynthetic process (GO:1901137)	611	79	48.73	+	1.62	0.00011	0.00457
nucleotide metabolic process (GO:0009117)	441	57	35.17	+	1.62	0.000942	0.0289
nucleoside phosphate metabolic process (GO:0006753)	449	58	35.81	+	1.62	0.00102	0.0305
nitrogen compound metabolic process (GO:0006807)	7114	907	567.39	+	1.6	6.04e-60	1.21e-56
nucleobase-containing small molecule metabolic process (GO:0055086)	535	68	42.67	+	1.59	0.000483	0.0162
cellular component organization or biogenesis (GO:0071840)	5878	745	468.81	+	1.59	2.31e-43	2.04e-40
positive regulation of protein transport (GO:0051222)	461	58	36.77	+	1.58	0.0016	0.044
positive regulation of apoptotic process (GO:0043065)	652	82	52	+	1.58	0.000177	0.0068
cellular macromolecule metabolic process (GO:0044260)	5183	650	413.38	+	1.57	2.16e-34	1.33e-31
intracellular transport (GO:0046907)	1540	193	122.82	+	1.57	4.61e-09	4.46e-07
positive regulation of programmed cell death (GO:0043068)	658	82	52.48	+	1.56	0.000248	0.00896
cellular response to lipid (GO:0071396)	530	66	42.27	+	1.56	0.00107	0.0318
transcription by RNA polymerase II (GO:0006366)	492	61	39.24	+	1.55	0.00168	0.0457
positive regulation of cell migration (GO:0030335)	525	65	41.87	+	1.55	0.00134	0.0385
cellular response to growth factor stimulus (GO:0071363)	502	62	40.04	+	1.55	0.00184	0.0489
positive regulation of transferase activity (GO:0051347)	697	86	55.59	+	1.55	0.000214	0.00797
regulation of organelle organization (GO:0033043)	1330	164	106.08	+	1.55	2.07e-07	1.61e-05
organelle assembly (GO:0070925)	756	93	60.3	+	1.54	0.000128	0.00519
cellular protein localization (GO:0034613)	1643	202	131.04	+	1.54	7.29e-09	6.97e-07
cellular macromolecule localization (GO:0070727)	1652	203	131.76	+	1.54	7.75e-09	7.32e-07
positive regulation of cellular component organization (GO:0051130)	1213	149	96.74	+	1.54	1.03e-06	7.01e-05
negative regulation of gene expression (GO:0010629)	1966	241	156.8	+	1.54	2.48e-10	2.89e-08
positive regulation of cell death (GO:0010942)	710	87	56.63	+	1.54	0.000242	0.00882
protein transport (GO:0015031)	1521	186	121.31	+	1.53	4.71e-08	4.08e-06
establishment of protein localization (GO:0045184)	1606	196	128.09	+	1.53	2.59e-08	2.34e-06
cellular metabolic process (GO:0044237)	7796	951	621.78	+	1.53	1.52e-55	2.21e-52
microtubule cytoskeleton organization (GO:0000226)	558	68	44.5	+	1.53	0.00141	0.0399
primary metabolic process (GO:0044238)	7588	922	605.19	+	1.52	9.14e-52	9.73e-49
regulation of cellular protein localization (GO:1903827)	570	69	45.46	+	1.52	0.00158	0.0435
peptide transport (GO:0015833)	1553	187	123.86	+	1.51	1.35e-07	1.09e-05
negative regulation of apoptotic process (GO:0043066)	906	109	72.26	+	1.51	7.91e-05	0.00359
amide transport (GO:0042886)	1588	191	126.65	+	1.51	1.08e-07	8.79e-06
regulation of cellular protein metabolic process (GO:0032268)	2672	321	213.11	+	1.51	1.03e-12	1.8e-10
regulation of apoptotic process (GO:0042981)	1557	187	124.18	+	1.51	1.41e-07	1.13e-05
organic substance metabolic process (GO:0071704)	8021	957	639.73	+	1.5	1.88e-51	1.87e-48
negative regulation of programmed cell death (GO:0043069)	923	110	73.62	+	1.49	9.26e-05	0.00397
chordate embryonic development (GO:0043009)	655	78	52.24	+	1.49	0.00118	0.0346
chromatin organization (GO:0006325)	697	83	55.59	+	1.49	0.000787	0.0246
regulation of programmed cell death (GO:0043067)	1579	188	125.94	+	1.49	2.19e-07	1.67e-05
regulation of transferase activity (GO:0051338)	1031	122	82.23	+	1.48	4.94e-05	0.00242
negative regulation of cell death (GO:0060548)	1016	120	81.03	+	1.48	7.07e-05	0.00332
nitrogen compound transport (GO:0071705)	1867	220	148.91	+	1.48	3.56e-08	3.14e-06
organelle organization (GO:0006996)	3534	416	281.86	+	1.48	1.54e-15	3.67e-13
regulation of protein metabolic process (GO:0051246)	2851	335	227.39	+	1.47	3.96e-12	6.45e-10
embryo development ending in birth or egg hatching (GO:0009792)	674	79	53.76	+	1.47	0.00174	0.0468
regulation of cell death (GO:0010941)	1707	200	136.14	+	1.47	2.69e-07	2e-05
cellular component organization (GO:0016043)	5658	661	451.26	+	1.46	1.43e-26	6.91e-24
microtubule-based process (GO:0007017)	745	87	59.42	+	1.46	0.00114	0.0336
regulation of catabolic process (GO:0009894)	1037	121	82.71	+	1.46	0.000105	0.00442
response to organic cyclic compound (GO:0014070)	927	108	73.93	+	1.46	0.00025	0.00903
head development (GO:0060322)	817	95	65.16	+	1.46	0.000743	0.0236
establishment of localization in cell (GO:0051649)	2374	276	189.34	+	1.46	1.29e-09	1.35e-07
metabolic process (GO:0008152)	8585	997	684.71	+	1.46	1.41e-49	1.32e-46
positive regulation of cellular protein metabolic process (GO:0032270)	1620	188	129.21	+	1.46	1.26e-06	8.23e-05
negative regulation of macromolecule metabolic process (GO:0010605)	2846	330	226.99	+	1.45	2.3e-11	3.3e-09
regulation of establishment of protein localization (GO:0070201)	786	91	62.69	+	1.45	0.00096	0.0291
positive regulation of protein metabolic process (GO:0051247)	1733	199	138.22	+	1.44	1.04e-06	6.99e-05
negative regulation of cellular protein metabolic process (GO:0032269)	1058	121	84.38	+	1.43	0.000195	0.00733
regulation of cellular component organization (GO:0051128)	2432	277	193.97	+	1.43	7.74e-09	7.36e-07
positive regulation of developmental process (GO:0051094)	1402	159	111.82	+	1.42	2.96e-05	0.00153
negative regulation of metabolic process (GO:0009892)	3098	351	247.09	+	1.42	6.51e-11	8.59e-09
cellular response to cytokine stimulus (GO:0071345)	1034	117	82.47	+	1.42	0.000402	0.0138
positive regulation of macromolecule biosynthetic process (GO:0010557)	1972	223	157.28	+	1.42	5.8e-07	4.13e-05
interspecies interaction between organisms (GO:0044419)	2073	234	165.33	+	1.42	3.4e-07	2.5e-05
negative regulation of protein metabolic process (GO:0051248)	1135	128	90.52	+	1.41	0.000247	0.00894
response to abiotic stimulus (GO:0009628)	1174	132	93.63	+	1.41	0.000203	0.00759
cellular response to organic substance (GO:0071310)	2378	267	189.66	+	1.41	5.43e-08	4.66e-06
negative regulation of cellular macromolecule biosynthetic process (GO:2000113)	1417	159	113.01	+	1.41	4.97e-05	0.00242
apoptotic process (GO:0006915)	910	102	72.58	+	1.41	0.00134	0.0386
cellular response to endogenous stimulus (GO:0071495)	1187	133	94.67	+	1.4	0.000219	0.00812
cellular catabolic process (GO:0044248)	1806	201	144.04	+	1.4	5.97e-06	0.000344
negative regulation of developmental process (GO:0051093)	981	109	78.24	+	1.39	0.00131	0.0378
positive regulation of macromolecule metabolic process (GO:0010604)	3621	402	288.8	+	1.39	1.99e-11	2.88e-09
embryo development (GO:0009790)	1027	114	81.91	+	1.39	0.000905	0.0279
positive regulation of cellular biosynthetic process (GO:0031328)	2066	229	164.78	+	1.39	1.49e-06	9.59e-05
protein localization (GO:0008104)	2203	244	175.7	+	1.39	6.81e-07	4.75e-05
negative regulation of macromolecule biosynthetic process (GO:0010558)	1500	166	119.63	+	1.39	6.29e-05	0.003
cellular protein metabolic process (GO:0044267)	3807	421	303.63	+	1.39	7.91e-12	1.21e-09
positive regulation of nitrogen compound metabolic process (GO:0051173)	3274	362	261.12	+	1.39	5.08e-10	5.52e-08
positive regulation of biosynthetic process (GO:0009891)	2099	231	167.41	+	1.38	2.16e-06	0.000135
positive regulation of molecular function (GO:0044093)	1835	201	146.35	+	1.37	1.56e-05	0.000867
regulation of catalytic activity (GO:0050790)	2392	262	190.78	+	1.37	4.96e-07	3.6e-05
cellular localization (GO:0051641)	2996	328	238.95	+	1.37	1.27e-08	1.17e-06
regulation of gene expression (GO:0010468)	4873	533	388.65	+	1.37	1.14e-14	2.4e-12
positive regulation of catalytic activity (GO:0043085)	1474	161	117.56	+	1.37	0.000151	0.00595
response to cytokine (GO:0034097)	1124	122	89.65	+	1.36	0.00121	0.0356
regulation of protein localization (GO:0032880)	1079	117	86.06	+	1.36	0.00174	0.0467
positive regulation of gene expression (GO:0010628)	2363	256	188.46	+	1.36	1.75e-06	0.000112
negative regulation of biosynthetic process (GO:0009890)	1589	172	126.73	+	1.36	0.000119	0.00489
positive regulation of nucleobase-containing compound metabolic process (GO:0045935)	1952	211	155.68	+	1.36	2.17e-05	0.00117
negative regulation of cellular biosynthetic process (GO:0031327)	1559	168	124.34	+	1.35	0.000184	0.00693
positive regulation of metabolic process (GO:0009893)	3920	422	312.64	+	1.35	2.24e-10	2.75e-08
regulation of protein modification process (GO:0031399)	1877	202	149.7	+	1.35	4.1e-05	0.00204
negative regulation of nitrogen compound metabolic process (GO:0051172)	2409	259	192.13	+	1.35	2.58e-06	0.000158
regulation of macromolecule metabolic process (GO:0060255)	6474	696	516.34	+	1.35	5.84e-19	1.86e-16
macromolecule localization (GO:0033036)	2551	274	203.46	+	1.35	1.2e-06	7.88e-05
negative regulation of cellular metabolic process (GO:0031324)	2607	280	207.92	+	1.35	1.01e-06	6.91e-05
positive regulation of cellular metabolic process (GO:0031325)	3452	370	275.32	+	1.34	8.94e-09	8.4e-07
regulation of hydrolase activity (GO:0051336)	1297	139	103.44	+	1.34	0.000994	0.03
negative regulation of RNA metabolic process (GO:0051253)	1373	147	109.51	+	1.34	0.000655	0.0212
response to endogenous stimulus (GO:0009719)	1458	156	116.28	+	1.34	0.000444	0.015
regulation of phosphorylation (GO:0042325)	1631	174	130.08	+	1.34	0.000245	0.00889
regulation of phosphate metabolic process (GO:0019220)	1828	195	145.79	+	1.34	8.6e-05	0.00381
regulation of phosphorus metabolic process (GO:0051174)	1829	195	145.87	+	1.34	8.67e-05	0.00382
organic substance catabolic process (GO:1901575)	1774	189	141.49	+	1.34	0.000121	0.00491
negative regulation of nucleobase-containing compound metabolic process (GO:0045934)	1477	157	117.8	+	1.33	0.000574	0.0188
regulation of nitrogen compound metabolic process (GO:0051171)	5895	626	470.16	+	1.33	2.42e-15	5.6e-13
cellular response to chemical stimulus (GO:0070887)	2941	312	234.56	+	1.33	5.39e-07	3.86e-05
organic substance transport (GO:0071702)	2228	236	177.7	+	1.33	2.11e-05	0.00115
positive regulation of multicellular organismal process (GO:0051240)	1788	189	142.6	+	1.33	0.000182	0.00696
protein metabolic process (GO:0019538)	4396	464	350.61	+	1.32	2.44e-10	2.89e-08
regulation of molecular function (GO:0065009)	3076	324	245.33	+	1.32	5e-07	3.61e-05
response to organic substance (GO:0010033)	3040	320	242.46	+	1.32	6.39e-07	4.47e-05
regulation of nucleobase-containing compound metabolic process (GO:0019219)	4041	425	322.3	+	1.32	3.8e-09	3.75e-07
regulation of response to stress (GO:0080134)	1627	171	129.76	+	1.32	0.000497	0.0166
regulation of primary metabolic process (GO:0080090)	6088	639	485.56	+	1.32	1.05e-14	2.26e-12
negative regulation of biological process (GO:0048519)	5530	580	441.05	+	1.32	6.83e-13	1.21e-10
regulation of metabolic process (GO:0019222)	7021	733	559.97	+	1.31	3e-17	8.26e-15
regulation of macromolecule biosynthetic process (GO:0010556)	4046	421	322.69	+	1.3	1.47e-08	1.35e-06
response to stress (GO:0006950)	3654	380	291.43	+	1.3	1.21e-07	9.78e-06
regulation of cellular macromolecule biosynthetic process (GO:2000112)	3903	405	311.29	+	1.3	4.96e-08	4.28e-06
regulation of cellular metabolic process (GO:0031323)	6299	653	502.39	+	1.3	4.43e-14	8.63e-12
negative regulation of cellular process (GO:0048523)	4873	505	388.65	+	1.3	3.24e-10	3.64e-08
organonitrogen compound metabolic process (GO:1901564)	5421	561	432.36	+	1.3	1.97e-11	2.89e-09
regulation of developmental process (GO:0050793)	2663	275	212.39	+	1.29	2.2e-05	0.00118
catabolic process (GO:0009056)	2082	214	166.05	+	1.29	0.000288	0.0102
positive regulation of RNA metabolic process (GO:0051254)	1784	183	142.29	+	1.29	0.000972	0.0294
regulation of cell population proliferation (GO:0042127)	1668	171	133.03	+	1.29	0.00153	0.0424
regulation of cell differentiation (GO:0045595)	1876	192	149.62	+	1.28	0.000786	0.0247
positive regulation of cellular process (GO:0048522)	5737	587	457.56	+	1.28	2.96e-11	4.18e-09
regulation of cellular biosynthetic process (GO:0031326)	4195	429	334.58	+	1.28	7.83e-08	6.54e-06
regulation of RNA metabolic process (GO:0051252)	3781	386	301.56	+	1.28	5.89e-07	4.16e-05
regulation of multicellular organismal development (GO:2000026)	2099	214	167.41	+	1.28	0.000418	0.0142
regulation of biosynthetic process (GO:0009889)	4276	434	341.04	+	1.27	1.37e-07	1.1e-05
positive regulation of biological process (GO:0048518)	6306	640	502.94	+	1.27	5.9e-12	9.32e-10
macromolecule modification (GO:0043412)	3398	338	271.01	+	1.25	3.35e-05	0.00171
cellular process (GO:0009987)	15430	1487	1230.64	+	1.21	5.16e-52	5.88e-49
regulation of multicellular organismal process (GO:0051239)	3237	310	258.17	+	1.2	0.001	0.0302
regulation of signal transduction (GO:0009966)	3147	300	250.99	+	1.2	0.00163	0.0447
regulation of RNA biosynthetic process (GO:2001141)	3510	332	279.94	+	1.19	0.00129	0.0374
regulation of nucleic acid-templated transcription (GO:1903506)	3505	331	279.55	+	1.18	0.00161	0.0443
developmental process (GO:0032502)	5935	557	473.35	+	1.18	1.66e-05	0.000919
establishment of localization (GO:0051234)	4698	439	374.7	+	1.17	0.000379	0.0131
localization (GO:0051179)	5845	544	466.18	+	1.17	5.92e-05	0.00287
multicellular organism development (GO:0007275)	5086	472	405.64	+	1.16	0.000347	0.0121
transport (GO:0006810)	4568	423	364.33	+	1.16	0.00102	0.0306
cellular response to stimulus (GO:0051716)	6610	610	527.19	+	1.16	3.7e-05	0.00187
anatomical structure development (GO:0048856)	5478	500	436.91	+	1.14	0.000901	0.0279
regulation of biological process (GO:0050789)	11714	1069	934.27	+	1.14	1.01e-10	1.31e-08
regulation of cellular process (GO:0050794)	11160	1014	890.08	+	1.14	3.91e-09	3.83e-07
biological regulation (GO:0065007)	12390	1110	988.18	+	1.12	3.4e-09	3.44e-07
biological_process (GO:0008150)	17912	1576	1428.6	+	1.1	1.27e-29	7.48e-27
lipid metabolic process (GO:0006629)	1217	65	97.06	-	0.67	0.000775	0.0244
system process (GO:0003008)	2068	108	164.94	-	0.65	2.44e-06	0.000151
detection of stimulus (GO:0051606)	709	31	56.55	-	0.55	0.000433	0.0147
nervous system process (GO:0050877)	1412	59	112.62	-	0.52	4.03e-08	3.52e-06
G protein-coupled receptor signaling pathway (GO:0007186)	1145	44	91.32	-	0.48	7.17e-08	6.06e-06
immune response-regulating cell surface receptor signaling pathway (GO:0002768)	487	16	38.84	-	0.41	9.11e-05	0.00393
immune response-regulating signaling pathway (GO:0002764)	490	16	39.08	-	0.41	6.8e-05	0.00321
sensory perception (GO:0007600)	984	31	78.48	-	0.4	2.72e-09	2.78e-07
immune response-activating cell surface receptor signaling pathway (GO:0002429)	452	14	36.05	-	0.39	7.17e-05	0.00334
immune response-activating signal transduction (GO:0002757)	452	14	36.05	-	0.39	7.17e-05	0.00333
Unclassified (UNCLASSIFIED)	2939	87	234.4	-	0.37	1.27e-29	7.22e-27
adaptive immune response (GO:0002250)	614	18	48.97	-	0.37	9.62e-07	6.62e-05
humoral immune response (GO:0006959)	385	10	30.71	-	0.33	3.85e-05	0.00193
defense response to bacterium (GO:0042742)	349	9	27.83	-	0.32	9.19e-05	0.00396
keratinocyte differentiation (GO:0030216)	268	4	21.37	-	0.19	1.88e-05	0.00103
detection of chemical stimulus (GO:0009593)	521	6	41.55	-	0.14	3.22e-11	4.48e-09
detection of stimulus involved in sensory perception (GO:0050906)	549	6	43.79	-	0.14	5.24e-12	8.45e-10
sensory perception of chemical stimulus (GO:0007606)	540	4	43.07	-	0.09	1.26e-13	2.31e-11
complement activation, classical pathway (GO:0006958)	161	1	12.84	-	0.08	0.000109	0.00456
humoral immune response mediated by circulating immunoglobulin (GO:0002455)	167	1	13.32	-	0.08	7.56e-05	0.00346
complement activation (GO:0006956)	177	1	14.12	-	0.07	3.46e-05	0.00175
keratinization (GO:0031424)	226	1	18.02	-	0.06	1.12e-06	7.4e-05
detection of chemical stimulus involved in sensory perception (GO:0050907)	484	2	38.6	-	0.05	5.84e-14	1.1e-11
sensory perception of smell (GO:0007608)	468	1	37.33	-	0.03	1.45e-14	3.01e-12
chloride transmembrane transport (GO:1902476)	98	0	7.82	-	< 0.01	0.00132	0.0382
detection of chemical stimulus involved in sensory perception of smell (GO:0050911)	439	0	35.01	-	< 0.01	3.09e-15	7.04e-13
B cell receptor signaling pathway (GO:0050853)	131	0	10.45	-	< 0.01	7.14e-05	0.00334
cornification (GO:0070268)	113	0	9.01	-	< 0.01	0.000383	0.0132

## Sheet: CLUSTER 3.txt
Analysis Type:	PANTHER Overrepresentation Test (Released 20200728)
Annotation Version and Release Date:	GO Ontology database DOI: 10.5281/zenodo.3873405 Released 2020-06-01
Analyzed List:	upload_1 (Homo sapiens)
Reference List:	Homo sapiens (all genes in database)
Test Type:	FISHER
Correction:	FDR
GO biological process complete	Homo sapiens - REFLIST (20851)	upload_1 (346)	upload_1 (expected)	upload_1 (over/under)	upload_1 (fold Enrichment)	upload_1 (raw P-value)	upload_1 (FDR)
malonyl-CoA catabolic process (GO:2001294)	4	4	0.07	+	60.26	4.64e-06	0.00104
malonyl-CoA metabolic process (GO:2001293)	6	4	0.1	+	40.18	1.36e-05	0.00264
purine nucleoside bisphosphate catabolic process (GO:0034034)	8	4	0.13	+	30.13	3.11e-05	0.00552
ribonucleoside bisphosphate catabolic process (GO:0034031)	8	4	0.13	+	30.13	3.11e-05	0.00546
nucleoside bisphosphate catabolic process (GO:0033869)	8	4	0.13	+	30.13	3.11e-05	0.0054
actin-myosin filament sliding (GO:0033275)	38	11	0.63	+	17.44	3.13e-10	6.25e-07
muscle filament sliding (GO:0030049)	38	11	0.63	+	17.44	3.13e-10	5.56e-07
muscle cell fate commitment (GO:0042693)	15	4	0.25	+	16.07	0.000223	0.0276
acetyl-CoA biosynthetic process (GO:0006085)	17	4	0.28	+	14.18	0.000335	0.0399
uterus development (GO:0060065)	22	5	0.37	+	13.7	6.76e-05	0.00982
positive regulation of fatty acid oxidation (GO:0046321)	18	4	0.3	+	13.39	0.000404	0.0468
regulation of fatty acid oxidation (GO:0046320)	35	7	0.58	+	12.05	4.8e-06	0.00106
skeletal muscle contraction (GO:0003009)	32	6	0.53	+	11.3	3.22e-05	0.00552
regulation of the force of heart contraction (GO:0002026)	27	5	0.45	+	11.16	0.000158	0.0208
purine ribonucleotide catabolic process (GO:0009154)	34	6	0.56	+	10.63	4.35e-05	0.00688
ribonucleotide catabolic process (GO:0009261)	35	6	0.58	+	10.33	5.03e-05	0.00772
embryonic skeletal system morphogenesis (GO:0048704)	98	15	1.63	+	9.22	4.9e-10	7.12e-07
myofibril assembly (GO:0030239)	60	9	1	+	9.04	1.78e-06	0.000465
cardiac muscle cell development (GO:0055013)	54	8	0.9	+	8.93	7.3e-06	0.00151
embryonic cranial skeleton morphogenesis (GO:0048701)	48	7	0.8	+	8.79	3.01e-05	0.0054
forebrain neuron differentiation (GO:0021879)	51	7	0.85	+	8.27	4.27e-05	0.00682
cardiac cell development (GO:0055006)	59	8	0.98	+	8.17	1.31e-05	0.00258
musculoskeletal movement (GO:0050881)	45	6	0.75	+	8.04	0.000176	0.0224
multicellular organismal movement (GO:0050879)	45	6	0.75	+	8.04	0.000176	0.0223
actin-mediated cell contraction (GO:0070252)	90	12	1.49	+	8.04	1.07e-07	5.19e-05
muscle fiber development (GO:0048747)	53	7	0.88	+	7.96	5.34e-05	0.00812
embryonic skeletal system development (GO:0048706)	131	17	2.17	+	7.82	3.43e-10	5.47e-07
purine nucleotide catabolic process (GO:0006195)	47	6	0.78	+	7.69	0.000218	0.0272
striated muscle contraction (GO:0006941)	110	14	1.83	+	7.67	1.58e-08	1.4e-05
cell differentiation in spinal cord (GO:0021515)	58	7	0.96	+	7.27	8.98e-05	0.0125
neuron fate commitment (GO:0048663)	68	8	1.13	+	7.09	3.34e-05	0.00561
striated muscle cell development (GO:0055002)	132	15	2.19	+	6.85	1.94e-08	1.41e-05
forebrain generation of neurons (GO:0021872)	63	7	1.05	+	6.7	0.000144	0.0192
purine-containing compound catabolic process (GO:0072523)	54	6	0.9	+	6.7	0.000432	0.0482
cardiac muscle cell differentiation (GO:0055007)	82	9	1.36	+	6.61	1.79e-05	0.00341
actin filament-based movement (GO:0030048)	120	13	1.99	+	6.53	2.86e-07	9.73e-05
myotube differentiation (GO:0014902)	65	7	1.08	+	6.49	0.000172	0.0222
regulation of striated muscle contraction (GO:0006942)	95	10	1.58	+	6.34	8.62e-06	0.00172
muscle cell development (GO:0055001)	146	15	2.42	+	6.19	6.6e-08	3.77e-05
cranial skeletal system development (GO:1904888)	69	7	1.14	+	6.11	0.000242	0.0295
cardiac muscle contraction (GO:0060048)	79	8	1.31	+	6.1	8.85e-05	0.0124
cell fate specification (GO:0001708)	89	9	1.48	+	6.09	3.26e-05	0.00553
heart process (GO:0003015)	102	10	1.69	+	5.91	1.53e-05	0.00294
oogenesis (GO:0048477)	84	8	1.39	+	5.74	0.000131	0.0178
muscle contraction (GO:0006936)	246	23	4.08	+	5.63	1.12e-10	3.58e-07
striated muscle cell differentiation (GO:0051146)	205	19	3.4	+	5.59	5.5e-09	5.49e-06
cardiocyte differentiation (GO:0035051)	109	10	1.81	+	5.53	2.6e-05	0.00477
muscle system process (GO:0003012)	295	27	4.9	+	5.52	4.04e-12	6.45e-08
actomyosin structure organization (GO:0031032)	111	10	1.84	+	5.43	3e-05	0.00545
heart contraction (GO:0060047)	89	8	1.48	+	5.42	0.00019	0.0239
cellular component assembly involved in morphogenesis (GO:0010927)	101	9	1.68	+	5.37	8.1e-05	0.0114
skeletal muscle tissue development (GO:0007519)	130	11	2.16	+	5.1	2.08e-05	0.00391
central nervous system neuron differentiation (GO:0021953)	192	16	3.19	+	5.02	3.43e-07	0.000112
spinal cord development (GO:0021510)	111	9	1.84	+	4.89	0.000158	0.0207
muscle cell differentiation (GO:0042692)	248	20	4.12	+	4.86	1.93e-08	1.47e-05
skeletal system morphogenesis (GO:0048705)	229	18	3.8	+	4.74	1.43e-07	6e-05
skeletal muscle organ development (GO:0060538)	140	11	2.32	+	4.73	3.93e-05	0.0064
regulation of fatty acid metabolic process (GO:0019217)	102	8	1.69	+	4.73	0.000449	0.0498
regulation of muscle contraction (GO:0006937)	165	12	2.74	+	4.38	3.59e-05	0.00597
cell fate commitment (GO:0045165)	252	18	4.18	+	4.3	5.34e-07	0.000164
cartilage development (GO:0051216)	156	11	2.59	+	4.25	9.8e-05	0.0135
striated muscle tissue development (GO:0014706)	286	20	4.75	+	4.21	1.71e-07	7.01e-05
gonad development (GO:0008406)	215	15	3.57	+	4.2	6.2e-06	0.00132
embryonic organ morphogenesis (GO:0048562)	307	21	5.09	+	4.12	1.19e-07	5.27e-05
muscle organ development (GO:0007517)	294	20	4.88	+	4.1	2.59e-07	8.99e-05
development of primary sexual characteristics (GO:0045137)	221	15	3.67	+	4.09	8.46e-06	0.00171
muscle tissue development (GO:0060537)	301	20	4.99	+	4	3.68e-07	0.000115
positive regulation of lipid metabolic process (GO:0045834)	156	10	2.59	+	3.86	0.000414	0.0468
cardiac muscle tissue development (GO:0048738)	158	10	2.62	+	3.81	0.000455	0.0501
male sex differentiation (GO:0046661)	158	10	2.62	+	3.81	0.000455	0.0497
connective tissue development (GO:0061448)	209	13	3.47	+	3.75	7.82e-05	0.0112
ear development (GO:0043583)	231	14	3.83	+	3.65	5.45e-05	0.0082
limb development (GO:0060173)	182	11	3.02	+	3.64	0.000347	0.041
appendage development (GO:0048736)	182	11	3.02	+	3.64	0.000347	0.0407
sex differentiation (GO:0007548)	270	16	4.48	+	3.57	2.1e-05	0.00389
regionalization (GO:0003002)	338	20	5.61	+	3.57	2.01e-06	0.000518
muscle structure development (GO:0061061)	485	28	8.05	+	3.48	2.86e-08	1.9e-05
regulation of muscle system process (GO:0090257)	235	13	3.9	+	3.33	0.000235	0.0288
anterior/posterior pattern specification (GO:0009952)	217	12	3.6	+	3.33	0.000406	0.0467
embryonic organ development (GO:0048568)	452	24	7.5	+	3.2	1.19e-06	0.000332
pattern specification process (GO:0007389)	441	23	7.32	+	3.14	2.64e-06	0.00065
skeletal system development (GO:0001501)	489	25	8.11	+	3.08	1.36e-06	0.000368
embryonic morphogenesis (GO:0048598)	583	29	9.67	+	3	3.25e-07	0.000108
sensory organ development (GO:0007423)	576	24	9.56	+	2.51	5.55e-05	0.00828
animal organ morphogenesis (GO:0009887)	968	40	16.06	+	2.49	2.49e-07	8.85e-05
regulation of anatomical structure size (GO:0090066)	525	21	8.71	+	2.41	0.000385	0.0449
actin filament-based process (GO:0030029)	605	24	10.04	+	2.39	0.000142	0.019
cellular response to lipid (GO:0071396)	530	21	8.79	+	2.39	0.000412	0.047
positive regulation of transcription by RNA polymerase II (GO:0045944)	1259	49	20.89	+	2.35	5.17e-08	3.18e-05
positive regulation of transcription, DNA-templated (GO:0045893)	1600	57	26.55	+	2.15	7.89e-08	4.34e-05
embryo development (GO:0009790)	1027	36	17.04	+	2.11	4.95e-05	0.00767
positive regulation of nucleic acid-templated transcription (GO:1903508)	1694	59	28.11	+	2.1	9.97e-08	5.14e-05
positive regulation of RNA biosynthetic process (GO:1902680)	1695	59	28.13	+	2.1	1.01e-07	5.03e-05
cell development (GO:0048468)	1644	57	27.28	+	2.09	2.04e-07	7.95e-05
anatomical structure formation involved in morphogenesis (GO:0048646)	897	31	14.88	+	2.08	0.000162	0.021
neuron differentiation (GO:0030182)	1045	36	17.34	+	2.08	5.72e-05	0.00846
central nervous system development (GO:0007417)	1019	35	16.91	+	2.07	7.97e-05	0.0114
head development (GO:0060322)	817	28	13.56	+	2.07	0.000415	0.0467
anatomical structure morphogenesis (GO:0009653)	2189	75	36.32	+	2.06	1.99e-09	2.65e-06
regulation of transcription by RNA polymerase II (GO:0006357)	2193	75	36.39	+	2.06	2.1e-09	2.58e-06
movement of cell or subcellular component (GO:0006928)	1584	54	26.28	+	2.05	6.98e-07	0.00021
positive regulation of RNA metabolic process (GO:0051254)	1784	60	29.6	+	2.03	2.2e-07	8.36e-05
positive regulation of nucleobase-containing compound metabolic process (GO:0045935)	1952	64	32.39	+	1.98	2.32e-07	8.62e-05
developmental process involved in reproduction (GO:0003006)	977	32	16.21	+	1.97	0.000316	0.038
tissue development (GO:0009888)	1774	58	29.44	+	1.97	9.59e-07	0.000278
positive regulation of cellular biosynthetic process (GO:0031328)	2066	67	34.28	+	1.95	1.75e-07	6.99e-05
positive regulation of biosynthetic process (GO:0009891)	2099	68	34.83	+	1.95	1.31e-07	5.66e-05
animal organ development (GO:0048513)	3242	103	53.8	+	1.91	4.54e-11	2.42e-07
positive regulation of macromolecule biosynthetic process (GO:0010557)	1972	62	32.72	+	1.89	1.28e-06	0.000353
generation of neurons (GO:0048699)	1582	49	26.25	+	1.87	3.7e-05	0.00609
neurogenesis (GO:0022008)	1686	51	27.98	+	1.82	4.14e-05	0.00667
system process (GO:0003008)	2068	62	34.32	+	1.81	7.69e-06	0.00157
positive regulation of gene expression (GO:0010628)	2363	70	39.21	+	1.79	2.21e-06	0.000552
regulation of transcription, DNA-templated (GO:0006355)	3435	100	57	+	1.75	9.94e-09	9.34e-06
nervous system development (GO:0007399)	2422	70	40.19	+	1.74	4.58e-06	0.00105
regulation of nucleic acid-templated transcription (GO:1903506)	3505	101	58.16	+	1.74	1.87e-08	1.57e-05
regulation of RNA biosynthetic process (GO:2001141)	3510	101	58.24	+	1.73	1.9e-08	1.52e-05
system development (GO:0048731)	4490	129	74.51	+	1.73	4.34e-11	3.46e-07
cell differentiation (GO:0030154)	3761	108	62.41	+	1.73	3.94e-09	4.5e-06
cellular developmental process (GO:0048869)	3815	109	63.31	+	1.72	4.61e-09	4.91e-06
regulation of RNA metabolic process (GO:0051252)	3781	106	62.74	+	1.69	2.28e-08	1.58e-05
regulation of nucleobase-containing compound metabolic process (GO:0019219)	4041	111	67.06	+	1.66	3.34e-08	2.13e-05
positive regulation of cellular metabolic process (GO:0031325)	3452	94	57.28	+	1.64	9.07e-07	0.000268
regulation of cellular macromolecule biosynthetic process (GO:2000112)	3903	106	64.77	+	1.64	1.15e-07	5.26e-05
multicellular organism development (GO:0007275)	5086	138	84.4	+	1.64	3.05e-10	6.96e-07
anatomical structure development (GO:0048856)	5478	148	90.9	+	1.63	4.75e-11	1.89e-07
regulation of macromolecule biosynthetic process (GO:0010556)	4046	109	67.14	+	1.62	1.13e-07	5.32e-05
regulation of cellular biosynthetic process (GO:0031326)	4195	113	69.61	+	1.62	5.48e-08	3.24e-05
positive regulation of metabolic process (GO:0009893)	3920	105	65.05	+	1.61	3.54e-07	0.000113
regulation of biosynthetic process (GO:0009889)	4276	114	70.96	+	1.61	9.58e-08	5.1e-05
positive regulation of nitrogen compound metabolic process (GO:0051173)	3274	87	54.33	+	1.6	7.26e-06	0.00152
positive regulation of macromolecule metabolic process (GO:0010604)	3621	96	60.09	+	1.6	2.11e-06	0.000536
developmental process (GO:0032502)	5935	155	98.48	+	1.57	2.02e-10	5.37e-07
regulation of gene expression (GO:0010468)	4873	121	80.86	+	1.5	1.42e-06	0.000379
regulation of cellular metabolic process (GO:0031323)	6299	148	104.53	+	1.42	1.17e-06	0.000333
regulation of nitrogen compound metabolic process (GO:0051171)	5895	138	97.82	+	1.41	4.45e-06	0.00104
regulation of primary metabolic process (GO:0080090)	6088	142	101.02	+	1.41	3.15e-06	0.000761
multicellular organismal process (GO:0032501)	7109	165	117.97	+	1.4	2.4e-07	8.71e-05
regulation of macromolecule metabolic process (GO:0060255)	6474	148	107.43	+	1.38	6.01e-06	0.0013
regulation of metabolic process (GO:0019222)	7021	158	116.51	+	1.36	5.44e-06	0.00119
positive regulation of cellular process (GO:0048522)	5737	129	95.2	+	1.36	9.9e-05	0.0135
positive regulation of biological process (GO:0048518)	6306	141	104.64	+	1.35	4.46e-05	0.00697
regulation of cellular process (GO:0050794)	11160	228	185.19	+	1.23	4.5e-06	0.00104
regulation of biological process (GO:0050789)	11714	237	194.38	+	1.22	3.99e-06	0.000951
biological regulation (GO:0065007)	12390	242	205.6	+	1.18	6.63e-05	0.00972
detection of chemical stimulus (GO:0009593)	521	0	8.65	-	< 0.01	0.000315	0.0381

## Sheet: CLUSTER 4.txt
Analysis Type:	PANTHER Overrepresentation Test (Released 20200728)
Annotation Version and Release Date:	GO Ontology database DOI: 10.5281/zenodo.3873405 Released 2020-06-01
Analyzed List:	upload_1 (Homo sapiens)
Reference List:	Homo sapiens (all genes in database)
Test Type:	FISHER
Correction:	FDR
GO biological process complete	Homo sapiens - REFLIST (20851)	upload_1 (1459)	upload_1 (expected)	upload_1 (over/under)	upload_1 (fold Enrichment)	upload_1 (raw P-value)	upload_1 (FDR)
positive regulation of CD4-positive, alpha-beta T cell proliferation (GO:2000563)	5	4	0.35	+	11.43	0.00176	0.0398
lymphocyte aggregation (GO:0071593)	5	4	0.35	+	11.43	0.00176	0.0397
regulation of matrix metallopeptidase secretion (GO:1904464)	5	4	0.35	+	11.43	0.00176	0.0396
antigen processing and presentation of peptide antigen via MHC class Ib (GO:0002428)	10	7	0.7	+	10	5.47e-05	0.0021
antigen processing and presentation of exogenous peptide antigen via MHC class I, TAP-independent (GO:0002480)	9	6	0.63	+	9.53	0.000232	0.00748
antigen processing and presentation of endogenous peptide antigen via MHC class Ib (GO:0002476)	9	6	0.63	+	9.53	0.000232	0.00746
antigen processing and presentation of endogenous peptide antigen via MHC class I via ER pathway, TAP-independent (GO:0002486)	8	5	0.56	+	8.93	0.000981	0.0247
antigen processing and presentation of endogenous peptide antigen via MHC class I via ER pathway (GO:0002484)	8	5	0.56	+	8.93	0.000981	0.0246
pericyte cell differentiation (GO:1904238)	8	5	0.56	+	8.93	0.000981	0.0246
antigen processing and presentation of endogenous peptide antigen (GO:0002483)	18	10	1.26	+	7.94	6.13e-06	0.000328
antigen processing and presentation of endogenous peptide antigen via MHC class I (GO:0019885)	18	10	1.26	+	7.94	6.13e-06	0.000327
regulation of dendritic cell apoptotic process (GO:2000668)	11	6	0.77	+	7.8	0.000512	0.0144
retina vasculature morphogenesis in camera-type eye (GO:0061299)	11	6	0.77	+	7.8	0.000512	0.0144
positive regulation of vasculogenesis (GO:2001214)	12	6	0.84	+	7.15	0.000725	0.0194
endothelial tube morphogenesis (GO:0061154)	12	6	0.84	+	7.15	0.000725	0.0193
morphogenesis of an endothelium (GO:0003159)	12	6	0.84	+	7.15	0.000725	0.0193
retina vasculature development in camera-type eye (GO:0061298)	18	9	1.26	+	7.15	3.4e-05	0.00141
mitral valve morphogenesis (GO:0003183)	10	5	0.7	+	7.15	0.00205	0.0447
antigen processing and presentation of endogenous antigen (GO:0019883)	25	12	1.75	+	6.86	2.34e-06	0.000142
type I interferon signaling pathway (GO:0060337)	69	32	4.83	+	6.63	2.29e-14	5.37e-12
cellular response to type I interferon (GO:0071357)	69	32	4.83	+	6.63	2.29e-14	5.29e-12
cellular response to interferon-alpha (GO:0035457)	13	6	0.91	+	6.6	0.001	0.025
response to interferon-alpha (GO:0035455)	24	11	1.68	+	6.55	8.7e-06	0.000433
hyaluronan catabolic process (GO:0030214)	16	7	1.12	+	6.25	0.000487	0.0139
negative regulation of natural killer cell mediated cytotoxicity (GO:0045953)	16	7	1.12	+	6.25	0.000487	0.0138
response to type I interferon (GO:0034340)	74	32	5.18	+	6.18	1.05e-13	2.23e-11
antigen processing and presentation via MHC class Ib (GO:0002475)	17	7	1.19	+	5.88	0.00065	0.0178
regulation of vasculogenesis (GO:2001212)	17	7	1.19	+	5.88	0.00065	0.0177
angiogenesis involved in wound healing (GO:0060055)	17	7	1.19	+	5.88	0.00065	0.0177
negative regulation of natural killer cell mediated immunity (GO:0002716)	17	7	1.19	+	5.88	0.00065	0.0177
vascular endothelial growth factor signaling pathway (GO:0038084)	22	9	1.54	+	5.85	0.000115	0.004
negative regulation of cell migration involved in sprouting angiogenesis (GO:0090051)	15	6	1.05	+	5.72	0.00179	0.04
kidney vasculature development (GO:0061440)	21	8	1.47	+	5.44	0.000408	0.012
renal system vasculature development (GO:0061437)	21	8	1.47	+	5.44	0.000408	0.012
embryonic hemopoiesis (GO:0035162)	21	8	1.47	+	5.44	0.000408	0.012
positive regulation of alpha-beta T cell proliferation (GO:0046641)	21	8	1.47	+	5.44	0.000408	0.012
branching involved in blood vessel morphogenesis (GO:0001569)	29	11	2.03	+	5.42	3.56e-05	0.00145
atrioventricular valve morphogenesis (GO:0003181)	24	9	1.68	+	5.36	0.000196	0.00645
negative regulation of myeloid cell apoptotic process (GO:0033033)	16	6	1.12	+	5.36	0.00233	0.0493
negative regulation of blood vessel endothelial cell migration (GO:0043537)	35	13	2.45	+	5.31	8.45e-06	0.000424
glomerulus vasculature development (GO:0072012)	19	7	1.33	+	5.27	0.0011	0.027
endothelium development (GO:0003158)	94	34	6.58	+	5.17	1.08e-12	2.06e-10
positive regulation of focal adhesion assembly (GO:0051894)	25	9	1.75	+	5.14	0.000251	0.00798
establishment of endothelial barrier (GO:0061028)	34	12	2.38	+	5.04	2.83e-05	0.00122
negative regulation of leukocyte mediated cytotoxicity (GO:0001911)	20	7	1.4	+	5	0.0014	0.0329
negative regulation of endothelial cell migration (GO:0010596)	52	18	3.64	+	4.95	3.81e-07	2.79e-05
atrioventricular valve development (GO:0003171)	26	9	1.82	+	4.95	0.000319	0.00979
endothelial cell differentiation (GO:0045446)	81	28	5.67	+	4.94	2.48e-10	3.07e-08
positive regulation of cell-substrate junction organization (GO:0150117)	29	10	2.03	+	4.93	0.000153	0.00518
blood vessel remodeling (GO:0001974)	32	11	2.24	+	4.91	7.39e-05	0.00274
regulation of cell migration involved in sprouting angiogenesis (GO:0090049)	38	13	2.66	+	4.89	1.74e-05	0.000792
regulation of actin cytoskeleton reorganization (GO:2000249)	41	14	2.87	+	4.88	8.44e-06	0.000425
negative regulation of NIK/NF-kappaB signaling (GO:1901223)	24	8	1.68	+	4.76	0.000838	0.0215
cell migration involved in sprouting angiogenesis (GO:0002042)	21	7	1.47	+	4.76	0.00177	0.0398
positive regulation of cell migration involved in sprouting angiogenesis (GO:0090050)	21	7	1.47	+	4.76	0.00177	0.0397
regulation of alpha-beta T cell proliferation (GO:0046640)	33	11	2.31	+	4.76	9.28e-05	0.00328
epithelial cell apoptotic process (GO:1904019)	27	9	1.89	+	4.76	0.000401	0.0119
T cell migration (GO:0072678)	30	10	2.1	+	4.76	0.000192	0.00636
heart valve development (GO:0003170)	61	20	4.27	+	4.69	1.8e-07	1.36e-05
negative regulation of endothelial cell proliferation (GO:0001937)	43	14	3.01	+	4.65	1.32e-05	0.000621
regulation of sprouting angiogenesis (GO:1903670)	72	23	5.04	+	4.57	3.27e-08	2.95e-06
release of cytochrome c from mitochondria (GO:0001836)	22	7	1.54	+	4.55	0.0022	0.0471
positive regulation of sprouting angiogenesis (GO:1903672)	41	13	2.87	+	4.53	3.36e-05	0.0014
negative regulation of innate immune response (GO:0045824)	60	19	4.2	+	4.53	5.64e-07	4e-05
regulation of blood vessel endothelial cell migration (GO:0043535)	93	29	6.51	+	4.46	8.71e-10	9.94e-08
negative regulation of type I interferon production (GO:0032480)	45	14	3.15	+	4.45	2.02e-05	0.000899
sprouting angiogenesis (GO:0002040)	58	18	4.06	+	4.44	1.42e-06	9.15e-05
cellular response to vascular endothelial growth factor stimulus (GO:0035924)	42	13	2.94	+	4.42	4.14e-05	0.00165
cardiac epithelial to mesenchymal transition (GO:0060317)	26	8	1.82	+	4.4	0.00129	0.0307
heart valve morphogenesis (GO:0003179)	52	16	3.64	+	4.4	5.9e-06	0.000318
interferon-gamma-mediated signaling pathway (GO:0060333)	72	22	5.04	+	4.37	1.24e-07	9.79e-06
endothelial cell development (GO:0001885)	53	16	3.71	+	4.31	7.22e-06	0.000373
negative regulation of sprouting angiogenesis (GO:1903671)	27	8	1.89	+	4.23	0.00157	0.0364
negative regulation of blood vessel morphogenesis (GO:2000181)	122	36	8.54	+	4.22	3.08e-11	4.47e-09
negative regulation of angiogenesis (GO:0016525)	119	35	8.33	+	4.2	6.22e-11	8.71e-09
regulation of vascular permeability (GO:0043114)	45	13	3.15	+	4.13	7.49e-05	0.00276
regulation of endothelial cell migration (GO:0010594)	164	47	11.48	+	4.1	7.51e-14	1.64e-11
positive regulation of cell-matrix adhesion (GO:0001954)	56	16	3.92	+	4.08	1.29e-05	0.000609
negative regulation of response to biotic stimulus (GO:0002832)	95	27	6.65	+	4.06	1.71e-08	1.61e-06
semaphorin-plexin signaling pathway (GO:0071526)	39	11	2.73	+	4.03	0.000315	0.00972
aortic valve development (GO:0003176)	32	9	2.24	+	4.02	0.00111	0.0272
angiogenesis (GO:0001525)	321	89	22.46	+	3.96	3.07e-24	4.08e-21
negative regulation of vasculature development (GO:1901343)	134	37	9.38	+	3.95	8.16e-11	1.1e-08
negative regulation of epithelial cell migration (GO:0010633)	69	19	4.83	+	3.94	3.23e-06	0.000188
negative regulation of Notch signaling pathway (GO:0045746)	40	11	2.8	+	3.93	0.000378	0.0114
positive regulation of lipid kinase activity (GO:0090218)	40	11	2.8	+	3.93	0.000378	0.0113
positive regulation of smooth muscle cell migration (GO:0014911)	40	11	2.8	+	3.93	0.000378	0.0113
regulation of cellular extravasation (GO:0002691)	33	9	2.31	+	3.9	0.00133	0.0316
semi-lunar valve development (GO:1905314)	37	10	2.59	+	3.86	0.000774	0.0202
regulation of extracellular matrix organization (GO:1903053)	41	11	2.87	+	3.83	0.000451	0.013
positive regulation of blood vessel endothelial cell migration (GO:0043536)	56	15	3.92	+	3.83	4.49e-05	0.00177
negative regulation of leukocyte apoptotic process (GO:2000107)	49	13	3.43	+	3.79	0.000155	0.00522
lymphocyte chemotaxis (GO:0048247)	49	13	3.43	+	3.79	0.000155	0.00521
regulation of endothelial cell differentiation (GO:0045601)	34	9	2.38	+	3.78	0.00159	0.0366
positive regulation of Rho protein signal transduction (GO:0035025)	34	9	2.38	+	3.78	0.00159	0.0366
endocardial cushion morphogenesis (GO:0003203)	34	9	2.38	+	3.78	0.00159	0.0365
glomerulus development (GO:0032835)	53	14	3.71	+	3.78	9.07e-05	0.00322
positive regulation of response to cytokine stimulus (GO:0060760)	57	15	3.99	+	3.76	5.34e-05	0.00205
negative regulation of viral genome replication (GO:0045071)	61	16	4.27	+	3.75	3.14e-05	0.00133
positive regulation of endothelial cell migration (GO:0010595)	103	27	7.21	+	3.75	7.02e-08	5.87e-06
T cell homeostasis (GO:0043029)	35	9	2.45	+	3.67	0.00188	0.0417
heart trabecula morphogenesis (GO:0061384)	35	9	2.45	+	3.67	0.00188	0.0417
positive regulation of vasculature development (GO:1904018)	191	49	13.36	+	3.67	7.37e-13	1.43e-10
negative regulation of interleukin-6 production (GO:0032715)	43	11	3.01	+	3.66	0.000634	0.0174
regulation of viral genome replication (GO:0045069)	98	25	6.86	+	3.65	3.28e-07	2.44e-05
regulation of focal adhesion assembly (GO:0051893)	63	16	4.41	+	3.63	4.38e-05	0.00174
regulation of cell-substrate junction assembly (GO:0090109)	63	16	4.41	+	3.63	4.38e-05	0.00173
regulation of endothelial cell proliferation (GO:0001936)	134	34	9.38	+	3.63	2.99e-09	3.23e-07
regulation of cell-substrate junction organization (GO:0150116)	67	17	4.69	+	3.63	2.58e-05	0.00112
regulation of vasculature development (GO:1901342)	340	86	23.79	+	3.61	3.02e-21	1.85e-18
regulation of angiogenesis (GO:0045765)	307	77	21.48	+	3.58	5.76e-19	2.71e-16
vasculogenesis (GO:0001570)	72	18	5.04	+	3.57	1.79e-05	0.00081
cellular response to interferon-gamma (GO:0071346)	164	41	11.48	+	3.57	1.07e-10	1.39e-08
positive regulation of phosphatidylinositol 3-kinase activity (GO:0043552)	36	9	2.52	+	3.57	0.00222	0.0474
regulation of natural killer cell mediated cytotoxicity (GO:0042269)	40	10	2.8	+	3.57	0.00128	0.0307
lymphocyte migration (GO:0072676)	72	18	5.04	+	3.57	1.79e-05	0.000808
regulation of epithelial cell migration (GO:0010632)	226	56	15.81	+	3.54	5.81e-14	1.29e-11
response to interferon-gamma (GO:0034341)	186	46	13.01	+	3.53	1.08e-11	1.76e-09
endothelial cell migration (GO:0043542)	69	17	4.83	+	3.52	3.55e-05	0.00146
aorta development (GO:0035904)	53	13	3.71	+	3.51	0.000298	0.00926
mitochondrial electron transport, NADH to ubiquinone (GO:0006120)	49	12	3.43	+	3.5	0.00051	0.0144
endocardial cushion development (GO:0003197)	45	11	3.15	+	3.49	0.000875	0.0224
endodermal cell differentiation (GO:0035987)	41	10	2.87	+	3.49	0.00151	0.035
blood vessel morphogenesis (GO:0048514)	415	101	29.04	+	3.48	1.07e-23	1.14e-20
vascular endothelial growth factor receptor signaling pathway (GO:0048010)	71	17	4.97	+	3.42	4.83e-05	0.00189
regulation of lipid kinase activity (GO:0043550)	67	16	4.69	+	3.41	8.2e-05	0.00295
mitochondrial ATP synthesis coupled electron transport (GO:0042775)	88	21	6.16	+	3.41	6.83e-06	0.000358
Rho protein signal transduction (GO:0007266)	63	15	4.41	+	3.4	0.000139	0.00475
cellular extravasation (GO:0045123)	42	10	2.94	+	3.4	0.00176	0.0398
antigen processing and presentation of exogenous peptide antigen via MHC class I, TAP-dependent (GO:0002479)	76	18	5.32	+	3.38	3.31e-05	0.00139
ATP synthesis coupled electron transport (GO:0042773)	89	21	6.23	+	3.37	7.93e-06	0.000403
endoderm formation (GO:0001706)	51	12	3.57	+	3.36	0.000692	0.0186
negative regulation of blood coagulation (GO:0030195)	51	12	3.57	+	3.36	0.000692	0.0186
negative regulation of viral life cycle (GO:1903901)	85	20	5.95	+	3.36	1.34e-05	0.000629
positive regulation of actin filament bundle assembly (GO:0032233)	64	15	4.48	+	3.35	0.000162	0.0054
positive regulation of angiogenesis (GO:0045766)	171	40	11.97	+	3.34	9.6e-10	1.08e-07
blood vessel development (GO:0001568)	505	118	35.34	+	3.34	3.15e-26	7.19e-23
positive regulation of epithelial cell migration (GO:0010634)	146	34	10.22	+	3.33	1.88e-08	1.74e-06
leukocyte cell-cell adhesion (GO:0007159)	56	13	3.92	+	3.32	0.000469	0.0135
positive regulation of Notch signaling pathway (GO:0045747)	52	12	3.64	+	3.3	0.000802	0.0208
negative regulation of hemostasis (GO:1900047)	52	12	3.64	+	3.3	0.000802	0.0208
positive regulation of Ras protein signal transduction (GO:0046579)	74	17	5.18	+	3.28	7.51e-05	0.00276
vasculature development (GO:0001944)	528	121	36.95	+	3.28	3.09e-26	8.21e-23
cardiovascular system development (GO:0072358)	537	123	37.58	+	3.27	1.21e-26	3.87e-23
regulation of natural killer cell mediated immunity (GO:0002715)	44	10	3.08	+	3.25	0.00236	0.05
regulation of actin filament bundle assembly (GO:0032231)	102	23	7.14	+	3.22	5.71e-06	0.00031
regulation of phosphatidylinositol 3-kinase activity (GO:0043551)	58	13	4.06	+	3.2	0.000625	0.0172
regulation of lymphocyte migration (GO:2000401)	63	14	4.41	+	3.18	0.000422	0.0124
regulation of smooth muscle cell migration (GO:0014910)	63	14	4.41	+	3.18	0.000422	0.0123
tissue remodeling (GO:0048771)	99	22	6.93	+	3.18	1.1e-05	0.000533
lymphocyte homeostasis (GO:0002260)	54	12	3.78	+	3.18	0.00107	0.0264
positive regulation of stress fiber assembly (GO:0051496)	54	12	3.78	+	3.18	0.00107	0.0264
antigen processing and presentation of exogenous peptide antigen via MHC class I (GO:0042590)	81	18	5.67	+	3.18	6.77e-05	0.00255
positive regulation of phospholipid metabolic process (GO:1903727)	54	12	3.78	+	3.18	0.00107	0.0263
regulation of Notch signaling pathway (GO:0008593)	104	23	7.28	+	3.16	7.52e-06	0.000386
regulation of viral life cycle (GO:1903900)	154	34	10.78	+	3.16	5.74e-08	4.88e-06
positive regulation of cytokine-mediated signaling pathway (GO:0001961)	50	11	3.5	+	3.14	0.00182	0.0406
negative regulation of epithelial cell proliferation (GO:0050680)	132	29	9.24	+	3.14	5.79e-07	4.09e-05
positive regulation of small GTPase mediated signal transduction (GO:0051057)	82	18	5.74	+	3.14	7.76e-05	0.00283
epithelial cell migration (GO:0010631)	87	19	6.09	+	3.12	5.27e-05	0.00204
antigen processing and presentation of peptide antigen via MHC class I (GO:0002474)	101	22	7.07	+	3.11	1.45e-05	0.000671
regulation of leukocyte apoptotic process (GO:2000106)	88	19	6.16	+	3.09	6.02e-05	0.00229
regulation of endothelial cell apoptotic process (GO:2000351)	51	11	3.57	+	3.08	0.00208	0.0453
defense response to virus (GO:0051607)	204	44	14.27	+	3.08	1.26e-09	1.4e-07
negative regulation of response to cytokine stimulus (GO:0060761)	65	14	4.55	+	3.08	0.000553	0.0156
negative regulation of coagulation (GO:0050819)	56	12	3.92	+	3.06	0.0014	0.0329
positive regulation of muscle cell differentiation (GO:0051149)	89	19	6.23	+	3.05	6.86e-05	0.00257
regulation of Rho protein signal transduction (GO:0035023)	89	19	6.23	+	3.05	6.86e-05	0.00256
artery development (GO:0060840)	89	19	6.23	+	3.05	6.86e-05	0.00256
negative regulation of wound healing (GO:0061045)	75	16	5.25	+	3.05	0.000252	0.00798
negative regulation of cytokine-mediated signaling pathway (GO:0001960)	61	13	4.27	+	3.05	0.000938	0.0237
positive regulation of endothelial cell proliferation (GO:0001938)	94	20	6.58	+	3.04	4.65e-05	0.00182
regulation of actomyosin structure organization (GO:0110020)	99	21	6.93	+	3.03	3.16e-05	0.00134
regulation of stress fiber assembly (GO:0051492)	90	19	6.3	+	3.02	7.8e-05	0.00284
epithelium migration (GO:0090132)	90	19	6.3	+	3.02	7.8e-05	0.00283
regulation of interleukin-1 secretion (GO:0050704)	57	12	3.99	+	3.01	0.00159	0.0366
cortical cytoskeleton organization (GO:0030865)	62	13	4.34	+	3	0.00107	0.0264
positive regulation of leukocyte migration (GO:0002687)	145	30	10.15	+	2.96	1.11e-06	7.39e-05
regulation of cell-matrix adhesion (GO:0001952)	121	25	8.47	+	2.95	8.63e-06	0.000432
respiratory electron transport chain (GO:0022904)	108	22	7.56	+	2.91	3.53e-05	0.00145
positive regulation of cytokine production involved in immune response (GO:0002720)	59	12	4.13	+	2.91	0.00205	0.0447
regulation of cytokine production involved in immune response (GO:0002718)	89	18	6.23	+	2.89	0.00019	0.0063
antigen processing and presentation of peptide antigen (GO:0048002)	193	39	13.5	+	2.89	4.98e-08	4.27e-06
negative regulation of viral process (GO:0048525)	104	21	7.28	+	2.89	5.88e-05	0.00225
oxidative phosphorylation (GO:0006119)	119	24	8.33	+	2.88	1.83e-05	0.000826
positive regulation of intrinsic apoptotic signaling pathway (GO:2001244)	60	12	4.2	+	2.86	0.00232	0.0492
Ras protein signal transduction (GO:0007265)	170	34	11.9	+	2.86	4.33e-07	3.13e-05
small GTPase mediated signal transduction (GO:0007264)	260	52	18.19	+	2.86	4.22e-10	5.02e-08
negative regulation of cell migration (GO:0030336)	266	53	18.61	+	2.85	3.22e-10	3.9e-08
positive regulation of cell migration (GO:0030335)	525	104	36.74	+	2.83	1.32e-18	5.86e-16
response to virus (GO:0009615)	288	57	20.15	+	2.83	8.69e-11	1.17e-08
antigen processing and presentation of exogenous peptide antigen (GO:0002478)	177	35	12.39	+	2.83	3.72e-07	2.74e-05
positive regulation of receptor signaling pathway via JAK-STAT (GO:0046427)	86	17	6.02	+	2.83	0.000358	0.0108
regulation of leukocyte mediated cytotoxicity (GO:0001910)	76	15	5.32	+	2.82	0.000788	0.0205
epithelial to mesenchymal transition (GO:0001837)	71	14	4.97	+	2.82	0.00117	0.0285
negative regulation of cytokine secretion (GO:0050710)	66	13	4.62	+	2.81	0.00175	0.0396
tissue migration (GO:0090130)	97	19	6.79	+	2.8	0.000183	0.00609
regulation of response to cytokine stimulus (GO:0060759)	174	34	12.18	+	2.79	6.89e-07	4.85e-05
regulation of viral process (GO:0050792)	215	42	15.04	+	2.79	3.55e-08	3.18e-06
endoderm development (GO:0007492)	77	15	5.39	+	2.78	0.000886	0.0227
positive regulation of leukocyte proliferation (GO:0070665)	149	29	10.43	+	2.78	4.74e-06	0.00026
leukocyte homeostasis (GO:0001776)	72	14	5.04	+	2.78	0.00132	0.0313
antigen processing and presentation (GO:0019882)	222	43	15.53	+	2.77	4.5e-08	3.93e-06
positive regulation of endopeptidase activity (GO:0010950)	176	34	12.32	+	2.76	8.65e-07	5.9e-05
positive regulation of lymphocyte differentiation (GO:0045621)	104	20	7.28	+	2.75	0.000156	0.00523
negative regulation of cell motility (GO:2000146)	281	54	19.66	+	2.75	8.08e-10	9.41e-08
regulation of leukocyte migration (GO:0002685)	214	41	14.97	+	2.74	1.11e-07	8.95e-06
positive regulation of cysteine-type endopeptidase activity involved in apoptotic process (GO:0043280)	136	26	9.52	+	2.73	1.89e-05	0.000852
positive regulation of smooth muscle cell proliferation (GO:0048661)	89	17	6.23	+	2.73	0.000505	0.0143
positive regulation of receptor signaling pathway via STAT (GO:1904894)	89	17	6.23	+	2.73	0.000505	0.0143
negative regulation of binding (GO:0051100)	173	33	12.11	+	2.73	2.42e-06	0.000146
negative regulation of immune effector process (GO:0002698)	126	24	8.82	+	2.72	4.11e-05	0.00164
positive regulation of chemotaxis (GO:0050921)	147	28	10.29	+	2.72	9.77e-06	0.000478
regulation of blood coagulation (GO:0030193)	84	16	5.88	+	2.72	0.000749	0.0197
positive regulation of lymphocyte proliferation (GO:0050671)	137	26	9.59	+	2.71	2.11e-05	0.000938
antigen processing and presentation of exogenous antigen (GO:0019884)	185	35	12.94	+	2.7	1.24e-06	8.16e-05
positive regulation of cell motility (GO:2000147)	550	104	38.48	+	2.7	2.08e-17	6.79e-15
regulation of epithelial to mesenchymal transition (GO:0010717)	90	17	6.3	+	2.7	0.000564	0.0157
negative regulation of protein binding (GO:0032091)	106	20	7.42	+	2.7	0.000195	0.00642
positive regulation of mononuclear cell proliferation (GO:0032946)	138	26	9.66	+	2.69	3.82e-05	0.00155
regulation of hemostasis (GO:1900046)	85	16	5.95	+	2.69	0.000836	0.0215
renal system process (GO:0003014)	117	22	8.19	+	2.69	9.96e-05	0.00351
positive regulation of locomotion (GO:0040017)	565	106	39.53	+	2.68	1.56e-17	5.19e-15
tube morphogenesis (GO:0035239)	667	125	46.67	+	2.68	2.05e-20	1.09e-17
negative regulation of cellular component movement (GO:0051271)	315	59	22.04	+	2.68	2.76e-10	3.36e-08
negative regulation of G1/S transition of mitotic cell cycle (GO:2000134)	107	20	7.49	+	2.67	0.000217	0.00705
regulation of symbiotic process (GO:0043903)	231	43	16.16	+	2.66	8.91e-08	7.33e-06
regulation of cell migration (GO:0030334)	877	163	61.37	+	2.66	3.5e-26	6.98e-23
regulation of alpha-beta T cell activation (GO:0046634)	97	18	6.79	+	2.65	0.000474	0.0136
negative regulation of locomotion (GO:0040013)	313	58	21.9	+	2.65	8.2e-10	9.42e-08
positive regulation of peptidase activity (GO:0010952)	195	36	13.64	+	2.64	1.22e-06	8.06e-05
positive regulation of phosphatidylinositol 3-kinase signaling (GO:0014068)	87	16	6.09	+	2.63	0.00104	0.0258
positive regulation of cellular component movement (GO:0051272)	566	104	39.6	+	2.63	1.2e-16	3.54e-14
regulation of epithelial cell proliferation (GO:0050678)	344	63	24.07	+	2.62	1.74e-10	2.22e-08
positive regulation of cysteine-type endopeptidase activity (GO:2001056)	153	28	10.71	+	2.62	2.32e-05	0.00102
regulation of phospholipid metabolic process (GO:1903725)	93	17	6.51	+	2.61	0.00078	0.0203
branching morphogenesis of an epithelial tube (GO:0048754)	132	24	9.24	+	2.6	0.000103	0.00363
negative regulation of cell cycle G1/S phase transition (GO:1902807)	110	20	7.7	+	2.6	0.000446	0.013
cellular oxidant detoxification (GO:0098869)	94	17	6.58	+	2.58	0.0014	0.0329
viral entry into host cell (GO:0046718)	94	17	6.58	+	2.58	0.0014	0.0329
regulation of G1/S transition of mitotic cell cycle (GO:2000045)	155	28	10.85	+	2.58	2.69e-05	0.00116
cardiac septum development (GO:0003279)	111	20	7.77	+	2.58	0.000469	0.0135
positive regulation of T cell proliferation (GO:0042102)	100	18	7	+	2.57	0.000984	0.0246
regulation of cell motility (GO:2000145)	940	169	65.77	+	2.57	9.88e-26	1.75e-22
cellular response to chemokine (GO:1990869)	89	16	6.23	+	2.57	0.00209	0.0454
response to chemokine (GO:1990868)	89	16	6.23	+	2.57	0.00209	0.0454
regulation of response to endoplasmic reticulum stress (GO:1905897)	89	16	6.23	+	2.57	0.00209	0.0453
regulation of muscle cell differentiation (GO:0051147)	156	28	10.92	+	2.57	2.9e-05	0.00125
response to interleukin-1 (GO:0070555)	201	36	14.06	+	2.56	2.08e-06	0.00013
regulation of cytokine-mediated signaling pathway (GO:0001959)	163	29	11.41	+	2.54	2.33e-05	0.00102
negative regulation of response to wounding (GO:1903035)	90	16	6.3	+	2.54	0.00218	0.0469
regulation of coagulation (GO:0050818)	90	16	6.3	+	2.54	0.00218	0.0468
movement in host environment (GO:0052126)	107	19	7.49	+	2.54	0.000734	0.0195
positive regulation of T cell activation (GO:0050870)	214	38	14.97	+	2.54	1.92e-06	0.000121
regulation of locomotion (GO:0040012)	980	173	68.57	+	2.52	1.39e-25	2.22e-22
entry into host (GO:0044409)	102	18	7.14	+	2.52	0.00109	0.0268
regulation of cell killing (GO:0031341)	102	18	7.14	+	2.52	0.00109	0.0268
circulatory system development (GO:0072359)	880	155	61.58	+	2.52	9e-23	7.98e-20
cellular response to interleukin-1 (GO:0071347)	176	31	12.32	+	2.52	1.4e-05	0.000656
positive regulation of leukocyte cell-cell adhesion (GO:1903039)	233	41	16.3	+	2.51	7.54e-07	5.21e-05
regulation of NIK/NF-kappaB signaling (GO:1901222)	109	19	7.63	+	2.49	0.000828	0.0214
epithelial cell development (GO:0002064)	201	35	14.06	+	2.49	6.63e-06	0.00035
positive regulation of epithelial cell proliferation (GO:0050679)	196	34	13.71	+	2.48	9.7e-06	0.000476
antigen processing and presentation of exogenous peptide antigen via MHC class II (GO:0019886)	98	17	6.86	+	2.48	0.00171	0.0389
regulation of chemotaxis (GO:0050920)	225	39	15.74	+	2.48	1.84e-06	0.000116
mesenchymal cell differentiation (GO:0048762)	156	27	10.92	+	2.47	6.47e-05	0.00245
cellular detoxification (GO:1990748)	105	18	7.35	+	2.45	0.00131	0.0311
regulation of lymphocyte proliferation (GO:0050670)	222	38	15.53	+	2.45	3.1e-06	0.000182
formation of primary germ layer (GO:0001704)	117	20	8.19	+	2.44	0.000691	0.0186
interaction with host (GO:0051701)	164	28	11.48	+	2.44	8.68e-05	0.00309
regulation of leukocyte proliferation (GO:0070663)	241	41	16.86	+	2.43	1.37e-06	8.86e-05
antigen processing and presentation of peptide or polysaccharide antigen via MHC class II (GO:0002504)	100	17	7	+	2.43	0.00193	0.0426
antigen processing and presentation of peptide antigen via MHC class II (GO:0002495)	100	17	7	+	2.43	0.00193	0.0425
mitochondrial respiratory chain complex assembly (GO:0033108)	100	17	7	+	2.43	0.00193	0.0425
regulation of calcium ion transport into cytosol (GO:0010522)	106	18	7.42	+	2.43	0.0014	0.0329
regulation of cell shape (GO:0008360)	159	27	11.13	+	2.43	0.000127	0.00437
positive regulation of cell-cell adhesion (GO:0022409)	277	47	19.38	+	2.42	3.07e-07	2.29e-05
regulation of mononuclear cell proliferation (GO:0032944)	224	38	15.67	+	2.42	3.6e-06	0.000204
leukocyte chemotaxis (GO:0030595)	142	24	9.94	+	2.42	0.000221	0.00718
cardiac chamber development (GO:0003205)	172	29	12.04	+	2.41	6.79e-05	0.00256
ameboidal-type cell migration (GO:0001667)	178	30	12.46	+	2.41	4.91e-05	0.00191
cell chemotaxis (GO:0060326)	202	34	14.13	+	2.41	1.4e-05	0.000656
cellular response to toxic substance (GO:0097237)	113	19	7.91	+	2.4	0.00109	0.0269
cytokine-mediated signaling pathway (GO:0019221)	696	117	48.7	+	2.4	6.45e-16	1.69e-13
regulation of cellular component movement (GO:0051270)	1025	171	71.72	+	2.38	6.4e-23	6.01e-20
regulation of phosphatidylinositol 3-kinase signaling (GO:0014066)	126	21	8.82	+	2.38	0.00064	0.0176
positive regulation of cell-substrate adhesion (GO:0010811)	126	21	8.82	+	2.38	0.00064	0.0175
cytokine production (GO:0001816)	162	27	11.34	+	2.38	0.000144	0.0049
regulation of interleukin-1 production (GO:0032652)	102	17	7.14	+	2.38	0.00221	0.0472
regulation of Ras protein signal transduction (GO:0046578)	198	33	13.85	+	2.38	2.19e-05	0.000969
regulation of cell cycle G1/S phase transition (GO:1902806)	175	29	12.25	+	2.37	8.05e-05	0.00291
tube development (GO:0035295)	863	143	60.39	+	2.37	5.88e-19	2.68e-16
morphogenesis of a branching structure (GO:0001763)	169	28	11.83	+	2.37	0.00011	0.00386
nephron development (GO:0072006)	127	21	8.89	+	2.36	0.000693	0.0185
signal transduction by p53 class mediator (GO:0072331)	121	20	8.47	+	2.36	0.000937	0.0237
regulation of cell adhesion (GO:0030155)	720	119	50.38	+	2.36	1.04e-15	2.63e-13
cell-matrix adhesion (GO:0007160)	128	21	8.96	+	2.34	0.00118	0.0286
negative regulation of cytokine production (GO:0001818)	282	46	19.73	+	2.33	1.3e-06	8.51e-05
platelet degranulation (GO:0002576)	129	21	9.03	+	2.33	0.00122	0.0293
regulation of type I interferon production (GO:0032479)	129	21	9.03	+	2.33	0.00122	0.0293
positive regulation of ERK1 and ERK2 cascade (GO:0070374)	209	34	14.62	+	2.32	3.36e-05	0.0014
morphogenesis of a branching epithelium (GO:0061138)	160	26	11.2	+	2.32	0.000248	0.0079
cell-substrate adhesion (GO:0031589)	185	30	12.94	+	2.32	7.77e-05	0.00283
negative regulation of peptide secretion (GO:0002792)	136	22	9.52	+	2.31	0.000902	0.023
cellular response to lipopolysaccharide (GO:0071222)	186	30	13.01	+	2.31	8.36e-05	0.00301
homeostasis of number of cells (GO:0048872)	211	34	14.76	+	2.3	3.66e-05	0.00149
regulation of lymphocyte differentiation (GO:0045619)	180	29	12.6	+	2.3	0.000113	0.00393
myeloid cell homeostasis (GO:0002262)	112	18	7.84	+	2.3	0.00217	0.0469
regulation of T cell proliferation (GO:0042129)	168	27	11.76	+	2.3	0.000206	0.00675
reactive oxygen species metabolic process (GO:0072593)	112	18	7.84	+	2.3	0.00217	0.0469
regulation of smooth muscle cell proliferation (GO:0048660)	137	22	9.59	+	2.29	0.000944	0.0238
regulation of cysteine-type endopeptidase activity (GO:2000116)	243	39	17	+	2.29	8.76e-06	0.000434
regulation of actin cytoskeleton organization (GO:0032956)	362	58	25.33	+	2.29	6.84e-08	5.75e-06
positive regulation of hemopoiesis (GO:1903708)	200	32	13.99	+	2.29	7.29e-05	0.00271
regulation of cysteine-type endopeptidase activity involved in apoptotic process (GO:0043281)	219	35	15.32	+	2.28	2.96e-05	0.00127
positive regulation of peptidyl-tyrosine phosphorylation (GO:0050731)	194	31	13.57	+	2.28	0.000101	0.00355
positive regulation of leukocyte differentiation (GO:1902107)	157	25	10.99	+	2.28	0.000407	0.012
regulation of small GTPase mediated signal transduction (GO:0051056)	327	52	22.88	+	2.27	4.76e-07	3.42e-05
regulation of cell-substrate adhesion (GO:0010810)	214	34	14.97	+	2.27	4.28e-05	0.0017
regulation of interleukin-6 production (GO:0032675)	145	23	10.15	+	2.27	0.000759	0.0199
regulation of wound healing (GO:0061041)	145	23	10.15	+	2.27	0.000759	0.0199
cellular respiration (GO:0045333)	158	25	11.06	+	2.26	0.000434	0.0126
cellular response to molecule of bacterial origin (GO:0071219)	196	31	13.71	+	2.26	0.00011	0.00385
positive regulation of cell adhesion (GO:0045785)	430	68	30.09	+	2.26	7.2e-09	7.37e-07
regulation of calcium ion transport (GO:0051924)	260	41	18.19	+	2.25	9.01e-06	0.000444
mesenchyme development (GO:0060485)	222	35	15.53	+	2.25	3.55e-05	0.00145
anatomical structure formation involved in morphogenesis (GO:0048646)	897	141	62.77	+	2.25	7.58e-17	2.28e-14
regulation of receptor signaling pathway via JAK-STAT (GO:0046425)	134	21	9.38	+	2.24	0.00151	0.035
regulation of leukocyte differentiation (GO:1902105)	288	45	20.15	+	2.23	3.35e-06	0.000193
positive regulation of supramolecular fiber organization (GO:1902905)	199	31	13.92	+	2.23	0.000128	0.00439
regulation of response to biotic stimulus (GO:0002831)	411	64	28.76	+	2.23	4.89e-08	4.24e-06
regulation of actin filament organization (GO:0110053)	278	43	19.45	+	2.21	1.04e-05	0.000506
regulation of GTPase activity (GO:0043087)	485	75	33.94	+	2.21	3.34e-09	3.53e-07
regulation of protein binding (GO:0043393)	214	33	14.97	+	2.2	8.36e-05	0.003
negative regulation of protein secretion (GO:0050709)	130	20	9.1	+	2.2	0.00231	0.0492
regulation of T cell activation (GO:0050863)	332	51	23.23	+	2.2	1.72e-06	0.00011
female pregnancy (GO:0007565)	189	29	13.22	+	2.19	0.000264	0.00829
electron transport chain (GO:0022900)	176	27	12.32	+	2.19	0.000469	0.0135
positive regulation of JNK cascade (GO:0046330)	137	21	9.59	+	2.19	0.00179	0.0401
regulation of actin filament-based process (GO:0032970)	405	62	28.34	+	2.19	1.14e-07	9.09e-06
regulation of ERK1 and ERK2 cascade (GO:0070372)	294	45	20.57	+	2.19	6.35e-06	0.000338
negative regulation of cell adhesion (GO:0007162)	281	43	19.66	+	2.19	1.14e-05	0.000544
activation of MAPK activity (GO:0000187)	157	24	10.99	+	2.18	0.00119	0.0288
negative regulation of secretion by cell (GO:1903531)	203	31	14.2	+	2.18	0.000162	0.00541
regulation of receptor signaling pathway via STAT (GO:1904892)	138	21	9.66	+	2.17	0.0019	0.0419
regulation of I-kappaB kinase/NF-kappaB signaling (GO:0043122)	250	38	17.49	+	2.17	3.44e-05	0.00142
regulation of binding (GO:0051098)	375	57	26.24	+	2.17	5.54e-07	3.95e-05
regulation of calcium ion transmembrane transport (GO:1903169)	158	24	11.06	+	2.17	0.00123	0.0295
cellular response to cytokine stimulus (GO:0071345)	1034	157	72.35	+	2.17	1.45e-17	4.92e-15
regulation of blood pressure (GO:0008217)	185	28	12.94	+	2.16	0.000399	0.0119
regulation of innate immune response (GO:0045088)	304	46	21.27	+	2.16	5.79e-06	0.000313
positive regulation of cation transmembrane transport (GO:1904064)	146	22	10.22	+	2.15	0.00236	0.05
regulation of hemopoiesis (GO:1903706)	472	71	33.03	+	2.15	2.9e-08	2.65e-06
kidney development (GO:0001822)	273	41	19.1	+	2.15	2.49e-05	0.00108
regulation of anatomical structure morphogenesis (GO:0022603)	1112	167	77.81	+	2.15	2.86e-18	1.09e-15
multi-multicellular organism process (GO:0044706)	220	33	15.39	+	2.14	0.000157	0.00528
bone development (GO:0060348)	187	28	13.08	+	2.14	0.000447	0.0129
regulation of cellular response to growth factor stimulus (GO:0090287)	294	44	20.57	+	2.14	1.17e-05	0.000558
wound healing (GO:0042060)	435	65	30.44	+	2.14	1.14e-07	9.08e-06
positive regulation of hydrolase activity (GO:0051345)	770	115	53.88	+	2.13	1.09e-12	2.04e-10
regulation of cell-cell adhesion (GO:0022407)	429	64	30.02	+	2.13	1.55e-07	1.19e-05
gastrulation (GO:0007369)	161	24	11.27	+	2.13	0.00138	0.0325
regulation of response to wounding (GO:1903034)	175	26	12.25	+	2.12	0.000817	0.0211
renal system development (GO:0072001)	283	42	19.8	+	2.12	2.24e-05	0.000987
positive regulation of I-kappaB kinase/NF-kappaB signaling (GO:0043123)	189	28	13.22	+	2.12	0.000736	0.0195
negative regulation of cell growth (GO:0030308)	189	28	13.22	+	2.12	0.000736	0.0195
regulation of peptidyl-tyrosine phosphorylation (GO:0050730)	257	38	17.98	+	2.11	6.81e-05	0.00256
regulation of leukocyte cell-cell adhesion (GO:1903037)	318	47	22.25	+	2.11	8.7e-06	0.000434
regulation of intrinsic apoptotic signaling pathway (GO:2001242)	163	24	11.41	+	2.1	0.00151	0.0349
leukocyte differentiation (GO:0002521)	347	51	24.28	+	2.1	4.66e-06	0.000258
response to cytokine (GO:0034097)	1124	165	78.65	+	2.1	3.24e-17	1.04e-14
transmembrane receptor protein tyrosine kinase signaling pathway (GO:0007169)	526	77	36.81	+	2.09	2.12e-08	1.94e-06
cellular response to tumor necrosis factor (GO:0071356)	246	36	17.21	+	2.09	0.000131	0.00448
response to wounding (GO:0009611)	533	78	37.3	+	2.09	1.59e-08	1.5e-06
MAPK cascade (GO:0000165)	369	54	25.82	+	2.09	2.27e-06	0.000139
negative regulation of cellular response to growth factor stimulus (GO:0090288)	171	25	11.97	+	2.09	0.00123	0.0295
positive regulation of binding (GO:0051099)	178	26	12.46	+	2.09	0.00143	0.0335
negative regulation of secretion (GO:0051048)	226	33	15.81	+	2.09	0.000316	0.00973
cellular response to biotic stimulus (GO:0071216)	220	32	15.39	+	2.08	0.000287	0.00892
heart morphogenesis (GO:0003007)	248	36	17.35	+	2.07	0.000142	0.00482
positive regulation of cytoskeleton organization (GO:0051495)	221	32	15.46	+	2.07	0.000443	0.0129
epithelial tube morphogenesis (GO:0060562)	311	45	21.76	+	2.07	2.02e-05	0.000897
regulation of supramolecular fiber organization (GO:1902903)	374	54	26.17	+	2.06	3.93e-06	0.000222
response to hypoxia (GO:0001666)	347	50	24.28	+	2.06	8.1e-06	0.000409
extracellular matrix organization (GO:0030198)	361	52	25.26	+	2.06	7.05e-06	0.000366
positive regulation of ion transmembrane transport (GO:0034767)	160	23	11.2	+	2.05	0.00237	0.0499
extracellular structure organization (GO:0043062)	362	52	25.33	+	2.05	7.24e-06	0.000373
signal transduction by protein phosphorylation (GO:0023014)	383	55	26.8	+	2.05	3.27e-06	0.000189
positive regulation of GTPase activity (GO:0043547)	412	59	28.83	+	2.05	1.72e-06	0.00011
tissue homeostasis (GO:0001894)	224	32	15.67	+	2.04	0.000479	0.0137
negative regulation of cell activation (GO:0050866)	203	29	14.2	+	2.04	0.000733	0.0195
positive regulation of response to external stimulus (GO:0032103)	518	74	36.25	+	2.04	7.46e-08	6.21e-06
regulation of cytokine secretion (GO:0050707)	210	30	14.69	+	2.04	0.000574	0.016
regulation of plasma membrane bounded cell projection assembly (GO:0120032)	182	26	12.74	+	2.04	0.0016	0.0368
regulation of animal organ morphogenesis (GO:2000027)	260	37	18.19	+	2.03	0.000197	0.00644
cell activation (GO:0001775)	1071	152	74.94	+	2.03	1.08e-14	2.64e-12
negative regulation of signal transduction (GO:0009968)	1290	183	90.26	+	2.03	1e-17	3.56e-15
response to decreased oxygen levels (GO:0036293)	360	51	25.19	+	2.02	1.11e-05	0.000536
negative regulation of mitotic cell cycle phase transition (GO:1901991)	219	31	15.32	+	2.02	0.000672	0.0181
regulation of cell projection assembly (GO:0060491)	184	26	12.87	+	2.02	0.00172	0.0393
negative regulation of protein transport (GO:0051224)	184	26	12.87	+	2.02	0.00172	0.0392
negative regulation of cell-cell adhesion (GO:0022408)	184	26	12.87	+	2.02	0.00172	0.0392
urogenital system development (GO:0001655)	319	45	22.32	+	2.02	3.85e-05	0.00155
negative regulation of multicellular organismal process (GO:0051241)	1235	174	86.42	+	2.01	1.59e-16	4.54e-14
positive regulation of lymphocyte activation (GO:0051251)	377	53	26.38	+	2.01	1.09e-05	0.000528
intracellular signal transduction (GO:0035556)	1652	232	115.59	+	2.01	5.46e-22	4.15e-19
cellular response to hypoxia (GO:0071456)	193	27	13.5	+	2	0.00146	0.0339
negative regulation of canonical Wnt signaling pathway (GO:0090090)	186	26	13.01	+	2	0.00187	0.0417
positive regulation of MAPK cascade (GO:0043410)	545	76	38.14	+	1.99	1.45e-07	1.12e-05
negative regulation of cell communication (GO:0010648)	1429	199	99.99	+	1.99	1.88e-18	7.69e-16
response to tumor necrosis factor (GO:0034612)	273	38	19.1	+	1.99	0.000188	0.00623
myeloid cell differentiation (GO:0030099)	230	32	16.09	+	1.99	0.000604	0.0167
positive regulation of MAP kinase activity (GO:0043406)	266	37	18.61	+	1.99	0.000241	0.00768
regulation of reactive oxygen species metabolic process (GO:2000377)	187	26	13.08	+	1.99	0.00196	0.043
negative regulation of signaling (GO:0023057)	1432	199	100.2	+	1.99	2.14e-18	8.34e-16
regulation of mitotic cell cycle phase transition (GO:1901990)	418	58	29.25	+	1.98	5.1e-06	0.000279
negative regulation of response to external stimulus (GO:0032102)	563	78	39.39	+	1.98	1e-07	8.2e-06
regulation of metal ion transport (GO:0010959)	397	55	27.78	+	1.98	7.99e-06	0.000405
negative regulation of establishment of protein localization (GO:1904950)	188	26	13.15	+	1.98	0.00205	0.0448
positive regulation of programmed cell death (GO:0043068)	658	91	46.04	+	1.98	1.1e-08	1.06e-06
positive regulation of apoptotic process (GO:0043065)	652	90	45.62	+	1.97	1.48e-08	1.4e-06
positive regulation of cell population proliferation (GO:0008284)	935	129	65.42	+	1.97	8.74e-12	1.44e-09
negative regulation of apoptotic signaling pathway (GO:2001234)	232	32	16.23	+	1.97	0.000951	0.0239
response to oxygen levels (GO:0070482)	385	53	26.94	+	1.97	1.41e-05	0.000659
leukocyte activation (GO:0045321)	923	127	64.58	+	1.97	1.1e-11	1.76e-09
regulation of leukocyte mediated immunity (GO:0002703)	211	29	14.76	+	1.96	0.0014	0.033
lymphocyte activation (GO:0046649)	386	53	27.01	+	1.96	1.48e-05	0.000683
myeloid leukocyte activation (GO:0002274)	584	80	40.86	+	1.96	1.06e-07	8.65e-06
positive regulation of proteolysis (GO:0045862)	365	50	25.54	+	1.96	3.13e-05	0.00133
T cell activation (GO:0042110)	241	33	16.86	+	1.96	0.000756	0.0199
positive regulation of cell death (GO:0010942)	710	97	49.68	+	1.95	6.48e-09	6.67e-07
positive regulation of cytosolic calcium ion concentration (GO:0007204)	286	39	20.01	+	1.95	0.000249	0.00793
negative regulation of Wnt signaling pathway (GO:0030178)	220	30	15.39	+	1.95	0.00118	0.0286
hemopoiesis (GO:0030097)	580	79	40.58	+	1.95	2.17e-07	1.63e-05
positive regulation of intracellular signal transduction (GO:1902533)	1044	142	73.05	+	1.94	1.36e-12	2.53e-10
hemostasis (GO:0007599)	302	41	21.13	+	1.94	0.000231	0.00748
blood circulation (GO:0008015)	399	54	27.92	+	1.93	1.92e-05	0.000862
ATP metabolic process (GO:0046034)	207	28	14.48	+	1.93	0.00203	0.0443
heart development (GO:0007507)	525	71	36.74	+	1.93	8.69e-07	5.91e-05
regulation of cation transmembrane transport (GO:1904062)	348	47	24.35	+	1.93	7.72e-05	0.00283
negative regulation of response to stimulus (GO:0048585)	1837	248	128.54	+	1.93	1.75e-21	1.16e-18
regulation of response to external stimulus (GO:0032101)	1208	163	84.53	+	1.93	4.81e-14	1.08e-11
negative regulation of growth (GO:0045926)	252	34	17.63	+	1.93	0.000676	0.0182
regulation of apoptotic signaling pathway (GO:2001233)	408	55	28.55	+	1.93	1.63e-05	0.000748
response to lipopolysaccharide (GO:0032496)	319	43	22.32	+	1.93	0.000148	0.00502
blood coagulation (GO:0007596)	297	40	20.78	+	1.92	0.000317	0.00976
negative regulation of developmental process (GO:0051093)	981	132	68.64	+	1.92	1.71e-11	2.67e-09
inflammatory response (GO:0006954)	513	69	35.9	+	1.92	1.53e-06	9.85e-05
regulation of myeloid cell differentiation (GO:0045637)	238	32	16.65	+	1.92	0.00112	0.0273
regulation of cell cycle phase transition (GO:1901987)	455	61	31.84	+	1.92	7.87e-06	0.000401
immune system development (GO:0002520)	664	89	46.46	+	1.92	4.94e-08	4.26e-06
granulocyte activation (GO:0036230)	500	67	34.99	+	1.92	2.61e-06	0.000156
positive regulation of transmembrane transport (GO:0034764)	209	28	14.62	+	1.91	0.00219	0.047
regulation of cytokine production (GO:0001817)	739	99	51.71	+	1.91	8.59e-09	8.68e-07
regulation of MAPK cascade (GO:0043408)	732	98	51.22	+	1.91	1.1e-08	1.06e-06
coagulation (GO:0050817)	299	40	20.92	+	1.91	0.000332	0.0101
hematopoietic or lymphoid organ development (GO:0048534)	628	84	43.94	+	1.91	1.76e-07	1.33e-05
neutrophil activation (GO:0042119)	495	66	34.64	+	1.91	3.57e-06	0.000203
regulation of cell population proliferation (GO:0042127)	1668	222	116.71	+	1.9	1.87e-18	7.88e-16
leukocyte degranulation (GO:0043299)	504	67	35.27	+	1.9	3.01e-06	0.000177
myeloid cell activation involved in immune response (GO:0002275)	520	69	36.39	+	1.9	2.61e-06	0.000156
negative regulation of cell population proliferation (GO:0008285)	701	93	49.05	+	1.9	4.46e-08	3.91e-06
myeloid leukocyte mediated immunity (GO:0002444)	514	68	35.97	+	1.89	3.47e-06	0.000199
negative regulation of intracellular signal transduction (GO:1902532)	514	68	35.97	+	1.89	3.47e-06	0.000199
leukocyte migration (GO:0050900)	378	50	26.45	+	1.89	6.62e-05	0.00251
regulated exocytosis (GO:0045055)	696	92	48.7	+	1.89	6.08e-08	5.14e-06
negative regulation of cell cycle phase transition (GO:1901988)	235	31	16.44	+	1.89	0.00165	0.0378
positive regulation of cellular component biogenesis (GO:0044089)	539	71	37.72	+	1.88	2.55e-06	0.000154
neutrophil activation involved in immune response (GO:0002283)	486	64	34.01	+	1.88	6.93e-06	0.000361
chemotaxis (GO:0006935)	549	72	38.41	+	1.87	2.14e-06	0.000133
actin filament organization (GO:0007015)	267	35	18.68	+	1.87	0.000935	0.0237
cell activation involved in immune response (GO:0002263)	626	82	43.8	+	1.87	4.05e-07	2.95e-05
tissue morphogenesis (GO:0048729)	550	72	38.48	+	1.87	2.22e-06	0.000137
immune effector process (GO:0002252)	1086	142	75.99	+	1.87	1.83e-11	2.83e-09
neutrophil degranulation (GO:0043312)	482	63	33.73	+	1.87	9.81e-06	0.000479
taxis (GO:0042330)	551	72	38.55	+	1.87	2.29e-06	0.00014
response to molecule of bacterial origin (GO:0002237)	337	44	23.58	+	1.87	0.000227	0.00734
negative regulation of defense response (GO:0031348)	406	53	28.41	+	1.87	5.32e-05	0.00205
regulation of body fluid levels (GO:0050878)	506	66	35.41	+	1.86	6.83e-06	0.000359
regulation of cytoskeleton organization (GO:0051493)	561	73	39.25	+	1.86	2.65e-06	0.000158
regulation of MAP kinase activity (GO:0043405)	346	45	24.21	+	1.86	0.000258	0.00814
regulation of stress-activated protein kinase signaling cascade (GO:0070302)	231	30	16.16	+	1.86	0.00237	0.05
neutrophil mediated immunity (GO:0002446)	493	64	34.5	+	1.86	1.16e-05	0.000551
innate immune response (GO:0045087)	833	108	58.29	+	1.85	1.07e-08	1.04e-06
cell migration (GO:0016477)	972	126	68.01	+	1.85	5.62e-10	6.64e-08
enzyme linked receptor protein signaling pathway (GO:0007167)	733	95	51.29	+	1.85	8.47e-08	7.01e-06
regulation of endopeptidase activity (GO:0052548)	425	55	29.74	+	1.85	5.06e-05	0.00196
morphogenesis of an epithelium (GO:0002009)	441	57	30.86	+	1.85	4.54e-05	0.00179
exocytosis (GO:0006887)	792	102	55.42	+	1.84	3.58e-08	3.19e-06
positive regulation of defense response (GO:0031349)	373	48	26.1	+	1.84	0.000196	0.00645
leukocyte activation involved in immune response (GO:0002366)	622	80	43.52	+	1.84	1.19e-06	7.94e-05
positive regulation of leukocyte activation (GO:0002696)	422	54	29.53	+	1.83	7.31e-05	0.00271
regulation of peptidase activity (GO:0052547)	454	58	31.77	+	1.83	4.12e-05	0.00164
regulation of cellular component biogenesis (GO:0044087)	979	125	68.5	+	1.82	1.41e-09	1.56e-07
positive regulation of signal transduction (GO:0009967)	1661	212	116.22	+	1.82	8.67e-16	2.23e-13
regulation of defense response (GO:0031347)	863	110	60.39	+	1.82	1.85e-08	1.73e-06
regulation of lymphocyte activation (GO:0051249)	534	68	37.37	+	1.82	1.14e-05	0.000544
regulation of cell death (GO:0010941)	1707	217	119.44	+	1.82	5.87e-16	1.56e-13
skeletal system development (GO:0001501)	489	62	34.22	+	1.81	3.43e-05	0.00142
positive regulation of protein phosphorylation (GO:0001934)	1012	128	70.81	+	1.81	1.71e-09	1.87e-07
regulation of hydrolase activity (GO:0051336)	1297	164	90.75	+	1.81	4.92e-12	8.27e-10
positive regulation of cell activation (GO:0050867)	436	55	30.51	+	1.8	9.27e-05	0.00328
multicellular organismal homeostasis (GO:0048871)	357	45	24.98	+	1.8	0.00047	0.0135
negative regulation of cell death (GO:0060548)	1016	128	71.09	+	1.8	1.84e-09	2e-07
regulation of canonical Wnt signaling pathway (GO:0060828)	294	37	20.57	+	1.8	0.00153	0.0354
regulation of intracellular signal transduction (GO:1902531)	1820	229	127.35	+	1.8	1.74e-16	4.86e-14
regulation of Wnt signaling pathway (GO:0030111)	374	47	26.17	+	1.8	0.000312	0.00966
regulation of programmed cell death (GO:0043067)	1579	198	110.49	+	1.79	3.75e-14	8.56e-12
regulation of cell activation (GO:0050865)	662	83	46.32	+	1.79	1.73e-06	0.00011
positive regulation of phosphorus metabolic process (GO:0010562)	1160	145	81.17	+	1.79	2.19e-10	2.75e-08
positive regulation of phosphate metabolic process (GO:0045937)	1160	145	81.17	+	1.79	2.19e-10	2.73e-08
positive regulation of phosphorylation (GO:0042327)	1089	136	76.2	+	1.78	9.38e-10	1.06e-07
positive regulation of cytokine production (GO:0001819)	465	58	32.54	+	1.78	7.45e-05	0.00275
cellular response to lipid (GO:0071396)	530	66	37.09	+	1.78	3.27e-05	0.00138
actin cytoskeleton organization (GO:0030036)	530	66	37.09	+	1.78	3.27e-05	0.00137
response to growth factor (GO:0070848)	531	66	37.16	+	1.78	3.32e-05	0.00139
positive regulation of signaling (GO:0023056)	1908	237	133.51	+	1.78	2.21e-16	5.98e-14
positive regulation of cell communication (GO:0010647)	1900	236	132.95	+	1.78	2.02e-16	5.55e-14
regulation of leukocyte activation (GO:0002694)	620	77	43.38	+	1.77	7.56e-06	0.000387
regulation of apoptotic process (GO:0042981)	1557	193	108.95	+	1.77	2.5e-13	5.11e-11
regulation of signal transduction (GO:0009966)	3147	390	220.2	+	1.77	4.48e-28	1.79e-24
negative regulation of phosphorylation (GO:0042326)	453	56	31.7	+	1.77	0.000126	0.00436
negative regulation of protein phosphorylation (GO:0001933)	413	51	28.9	+	1.76	0.000277	0.00865
regulation of immune system process (GO:0002682)	1733	214	121.26	+	1.76	1.36e-14	3.3e-12
positive regulation of catalytic activity (GO:0043085)	1474	182	103.14	+	1.76	1.96e-12	3.48e-10
regulation of protein catabolic process (GO:0042176)	405	50	28.34	+	1.76	0.000346	0.0105
negative regulation of transport (GO:0051051)	496	61	34.71	+	1.76	8.15e-05	0.00294
positive regulation of protein serine/threonine kinase activity (GO:0071902)	350	43	24.49	+	1.76	0.000905	0.023
regulation of peptide secretion (GO:0002791)	513	63	35.9	+	1.76	7.4e-05	0.00274
regulation of protein phosphorylation (GO:0001932)	1461	179	102.23	+	1.75	5e-12	8.32e-10
viral process (GO:0016032)	792	97	55.42	+	1.75	7.13e-07	4.97e-05
regulation of cell growth (GO:0001558)	425	52	29.74	+	1.75	0.000331	0.0101
positive regulation of immune system process (GO:0002684)	1098	134	76.83	+	1.74	4.67e-09	4.87e-07
defense response to other organism (GO:0098542)	1025	125	71.72	+	1.74	1.91e-08	1.76e-06
positive regulation of multicellular organismal process (GO:0051240)	1788	218	125.11	+	1.74	2.21e-14	5.27e-12
negative regulation of immune system process (GO:0002683)	625	76	43.73	+	1.74	1.67e-05	0.000762
regulation of cytosolic calcium ion concentration (GO:0051480)	329	40	23.02	+	1.74	0.00188	0.0418
cellular response to growth factor stimulus (GO:0071363)	502	61	35.13	+	1.74	0.000127	0.00438
regulation of multicellular organismal development (GO:2000026)	2099	255	146.87	+	1.74	1.3e-16	3.79e-14
secretion by cell (GO:0032940)	1005	122	70.32	+	1.73	2.97e-08	2.69e-06
negative regulation of immune response (GO:0050777)	347	42	24.28	+	1.73	0.00128	0.0306
localization of cell (GO:0051674)	1100	133	76.97	+	1.73	9.71e-09	9.62e-07
cell motility (GO:0048870)	1100	133	76.97	+	1.73	9.71e-09	9.56e-07
regulation of protein-containing complex assembly (GO:0043254)	455	55	31.84	+	1.73	0.000261	0.00825
cellular response to organic substance (GO:0071310)	2378	287	166.39	+	1.72	1.88e-18	7.52e-16
actin filament-based process (GO:0030029)	605	73	42.33	+	1.72	2.57e-05	0.00111
regulation of response to stress (GO:0080134)	1627	196	113.85	+	1.72	1.55e-12	2.78e-10
locomotion (GO:0040011)	1337	161	93.55	+	1.72	2.5e-10	3.08e-08
regulation of cellular component size (GO:0032535)	391	47	27.36	+	1.72	0.00083	0.0214
regulation of phosphorylation (GO:0042325)	1631	196	114.13	+	1.72	2.22e-12	3.89e-10
regulation of localization (GO:0032879)	2846	342	199.14	+	1.72	5.01e-22	4e-19
circulatory system process (GO:0003013)	491	59	34.36	+	1.72	0.000217	0.00707
response to other organism (GO:0051707)	1418	170	99.22	+	1.71	9.49e-11	1.25e-08
apoptotic process (GO:0006915)	910	109	63.68	+	1.71	3.44e-07	2.55e-05
positive regulation of cellular protein metabolic process (GO:0032270)	1620	194	113.36	+	1.71	3.87e-12	6.64e-10
regulation of cell communication (GO:0010646)	3625	434	253.65	+	1.71	8.55e-29	4.55e-25
response to external biotic stimulus (GO:0043207)	1420	170	99.36	+	1.71	9.92e-11	1.3e-08
regulation of signaling (GO:0023051)	3664	438	256.38	+	1.71	6.31e-29	5.04e-25
regulation of developmental growth (GO:0048638)	343	41	24	+	1.71	0.00232	0.0492
embryonic organ development (GO:0048568)	452	54	31.63	+	1.71	0.000364	0.011
positive regulation of molecular function (GO:0044093)	1835	219	128.4	+	1.71	1.76e-13	3.64e-11
negative regulation of programmed cell death (GO:0043069)	923	110	64.58	+	1.7	4.08e-07	2.96e-05
positive regulation of response to stimulus (GO:0048584)	2414	287	168.91	+	1.7	9.83e-18	3.57e-15
positive regulation of protein metabolic process (GO:0051247)	1733	206	121.26	+	1.7	1.51e-12	2.73e-10
embryo development (GO:0009790)	1027	122	71.86	+	1.7	1.1e-07	8.94e-06
defense response (GO:0006952)	1424	169	99.64	+	1.7	2.09e-10	2.65e-08
immune system process (GO:0002376)	2832	336	198.16	+	1.7	8.36e-21	4.94e-18
response to biotic stimulus (GO:0009607)	1452	172	101.6	+	1.69	1.55e-10	1.99e-08
positive regulation of cell differentiation (GO:0045597)	1005	119	70.32	+	1.69	1.63e-07	1.24e-05
positive regulation of organelle organization (GO:0010638)	635	75	44.43	+	1.69	3.88e-05	0.00156
negative regulation of apoptotic process (GO:0043066)	906	107	63.4	+	1.69	8.91e-07	6.03e-05
regulation of anatomical structure size (GO:0090066)	525	62	36.74	+	1.69	0.000182	0.00607
regulation of protein secretion (GO:0050708)	483	57	33.8	+	1.69	0.000383	0.0115
cellular calcium ion homeostasis (GO:0006874)	433	51	30.3	+	1.68	0.000759	0.0199
export from cell (GO:0140352)	1053	124	73.68	+	1.68	1.12e-07	8.99e-06
regulation of mitotic cell cycle (GO:0007346)	637	75	44.57	+	1.68	4.07e-05	0.00163
symbiotic process (GO:0044403)	884	104	61.86	+	1.68	1.33e-06	8.68e-05
positive regulation of protein modification process (GO:0031401)	1243	146	86.98	+	1.68	8.58e-09	8.72e-07
mitochondrion organization (GO:0007005)	460	54	32.19	+	1.68	0.000561	0.0157
protein phosphorylation (GO:0006468)	947	111	66.26	+	1.68	7.77e-07	5.35e-05
regulation of multicellular organismal process (GO:0051239)	3237	379	226.5	+	1.67	6.31e-23	6.3e-20
positive regulation of developmental process (GO:0051094)	1402	164	98.1	+	1.67	1.16e-09	1.3e-07
cellular response to chemical stimulus (GO:0070887)	2941	344	205.79	+	1.67	1.65e-20	9.09e-18
cell surface receptor signaling pathway (GO:0007166)	2519	294	176.26	+	1.67	3.62e-17	1.11e-14
regulation of response to stimulus (GO:0048583)	4371	510	305.85	+	1.67	2.24e-32	3.57e-28
calcium ion homeostasis (GO:0055074)	446	52	31.21	+	1.67	0.000889	0.0227
regulation of growth (GO:0040008)	687	80	48.07	+	1.66	3.84e-05	0.00155
regulation of immune response (GO:0050776)	1151	134	80.54	+	1.66	5.48e-08	4.68e-06
regulation of developmental process (GO:0050793)	2663	310	186.34	+	1.66	5.87e-18	2.18e-15
regulation of peptide transport (GO:0090087)	793	92	55.49	+	1.66	1.08e-05	0.000523
response to lipid (GO:0033993)	871	101	60.95	+	1.66	4.05e-06	0.000227
phosphorylation (GO:0016310)	1285	149	89.91	+	1.66	1.42e-08	1.36e-06
secretion (GO:0046903)	1122	130	78.51	+	1.66	1.35e-07	1.06e-05
cell death (GO:0008219)	1079	125	75.5	+	1.66	2.16e-07	1.63e-05
regulation of protein serine/threonine kinase activity (GO:0071900)	527	61	36.88	+	1.65	0.000355	0.0108
animal organ morphogenesis (GO:0009887)	968	112	67.73	+	1.65	1.03e-06	6.92e-05
positive regulation of kinase activity (GO:0033674)	615	71	43.03	+	1.65	0.000114	0.00395
regulation of DNA-binding transcription factor activity (GO:0051090)	442	51	30.93	+	1.65	0.00118	0.0286
biological adhesion (GO:0022610)	945	109	66.12	+	1.65	1.99e-06	0.000124
cell projection assembly (GO:0030031)	460	53	32.19	+	1.65	0.00105	0.0262
immune response (GO:0006955)	1927	222	134.84	+	1.65	2.97e-12	5.16e-10
regulation of transmembrane transport (GO:0034762)	573	66	40.09	+	1.65	0.000237	0.0076
embryonic morphogenesis (GO:0048598)	583	67	40.79	+	1.64	0.000264	0.00828
regulation of ion transport (GO:0043269)	705	81	49.33	+	1.64	4.81e-05	0.00188
cell population proliferation (GO:0008283)	497	57	34.78	+	1.64	0.000653	0.0177
cellular response to oxygen-containing compound (GO:1901701)	1073	123	75.08	+	1.64	5.11e-07	3.66e-05
regulation of phosphate metabolic process (GO:0019220)	1828	209	127.91	+	1.63	2.52e-11	3.79e-09
regulation of phosphorus metabolic process (GO:0051174)	1829	209	127.98	+	1.63	2.56e-11	3.81e-09
anatomical structure morphogenesis (GO:0009653)	2189	250	153.17	+	1.63	1.58e-13	3.31e-11
regulation of inflammatory response (GO:0050727)	543	62	38	+	1.63	0.000433	0.0126
cell adhesion (GO:0007155)	939	107	65.7	+	1.63	3.54e-06	0.000202
positive regulation of transport (GO:0051050)	1019	116	71.3	+	1.63	1.36e-06	8.83e-05
cellular divalent inorganic cation homeostasis (GO:0072503)	466	53	32.61	+	1.63	0.00118	0.0286
positive regulation of protein kinase activity (GO:0045860)	538	61	37.65	+	1.62	0.000561	0.0157
regulation of protein kinase activity (GO:0045859)	803	91	56.19	+	1.62	2.34e-05	0.00102
regulation of secretion (GO:0051046)	830	94	58.08	+	1.62	2.24e-05	0.000987
positive regulation of establishment of protein localization (GO:1904951)	477	54	33.38	+	1.62	0.0013	0.0309
regulation of kinase activity (GO:0043549)	912	103	63.82	+	1.61	8.77e-06	0.000433
divalent inorganic cation homeostasis (GO:0072507)	487	55	34.08	+	1.61	0.00144	0.0335
positive regulation of protein transport (GO:0051222)	461	52	32.26	+	1.61	0.00199	0.0435
regulation of ion transmembrane transport (GO:0034765)	488	55	34.15	+	1.61	0.00145	0.0338
programmed cell death (GO:0012501)	1042	117	72.91	+	1.6	2.33e-06	0.000142
response to organic substance (GO:0010033)	3040	341	212.72	+	1.6	1.18e-17	4.1e-15
regulation of cell morphogenesis (GO:0022604)	509	57	35.62	+	1.6	0.00134	0.0318
regulation of establishment of protein localization (GO:0070201)	786	88	55	+	1.6	4.83e-05	0.00188
negative regulation of phosphate metabolic process (GO:0045936)	572	64	40.02	+	1.6	0.000593	0.0164
regulation of protein transport (GO:0051223)	761	85	53.25	+	1.6	8.77e-05	0.00312
negative regulation of phosphorus metabolic process (GO:0010563)	573	64	40.09	+	1.6	0.000603	0.0167
negative regulation of protein modification process (GO:0031400)	610	68	42.68	+	1.59	0.00048	0.0137
cell morphogenesis involved in differentiation (GO:0000904)	566	63	39.6	+	1.59	0.000748	0.0197
negative regulation of molecular function (GO:0044092)	1178	131	82.43	+	1.59	8.57e-07	5.87e-05
regulation of molecular function (GO:0065009)	3076	342	215.24	+	1.59	3.29e-17	1.03e-14
endocytosis (GO:0006897)	559	62	39.11	+	1.59	0.00093	0.0236
regulation of catalytic activity (GO:0050790)	2392	265	167.37	+	1.58	6.39e-13	1.26e-10
regulation of transport (GO:0051049)	1909	211	133.58	+	1.58	3.62e-10	4.34e-08
positive regulation of cellular component organization (GO:0051130)	1213	134	84.88	+	1.58	8.95e-07	6.03e-05
interspecies interaction between organisms (GO:0044419)	2073	229	145.05	+	1.58	4.68e-11	6.67e-09
regulation of protein localization (GO:0032880)	1079	119	75.5	+	1.58	4.45e-06	0.000247
regulation of protein modification process (GO:0031399)	1877	207	131.34	+	1.58	6.53e-10	7.66e-08
regulation of secretion by cell (GO:1903530)	775	85	54.23	+	1.57	0.000136	0.00464
response to external stimulus (GO:0009605)	2526	276	176.75	+	1.56	8.61e-13	1.66e-10
movement of cell or subcellular component (GO:0006928)	1584	173	110.84	+	1.56	3.65e-08	3.24e-06
regulation of vesicle-mediated transport (GO:0060627)	559	61	39.11	+	1.56	0.00164	0.0376
negative regulation of cell differentiation (GO:0045596)	724	79	50.66	+	1.56	0.000264	0.00828
regulation of cell cycle process (GO:0010564)	761	83	53.25	+	1.56	0.000207	0.00677
positive regulation of transferase activity (GO:0051347)	697	76	48.77	+	1.56	0.00036	0.0109
vesicle-mediated transport (GO:0016192)	1966	214	137.57	+	1.56	8.08e-10	9.35e-08
embryo development ending in birth or egg hatching (GO:0009792)	674	73	47.16	+	1.55	0.000661	0.0179
regulation of protein metabolic process (GO:0051246)	2851	308	199.49	+	1.54	8.63e-14	1.86e-11
regulation of proteolysis (GO:0030162)	742	80	51.92	+	1.54	0.0004	0.0119
response to oxygen-containing compound (GO:1901700)	1604	172	112.24	+	1.53	1.31e-07	1.03e-05
regulation of cell differentiation (GO:0045595)	1876	201	131.27	+	1.53	8.6e-09	8.64e-07
chordate embryonic development (GO:0043009)	655	70	45.83	+	1.53	0.000996	0.0249
negative regulation of protein metabolic process (GO:0051248)	1135	121	79.42	+	1.52	1.65e-05	0.000756
negative regulation of cellular component organization (GO:0051129)	723	77	50.59	+	1.52	0.000762	0.0199
leukocyte mediated immunity (GO:0002443)	762	81	53.32	+	1.52	0.00048	0.0137
regulation of cellular response to stress (GO:0080135)	744	79	52.06	+	1.52	0.000692	0.0185
regulation of cellular component organization (GO:0051128)	2432	258	170.17	+	1.52	9.41e-11	1.25e-08
cell morphogenesis (GO:0000902)	726	77	50.8	+	1.52	0.000781	0.0203
signal transduction (GO:0007165)	4950	524	346.36	+	1.51	1e-23	1.14e-20
metal ion homeostasis (GO:0055065)	624	66	43.66	+	1.51	0.00217	0.0469
cellular response to nitrogen compound (GO:1901699)	662	70	46.32	+	1.51	0.00136	0.0321
regulation of transferase activity (GO:0051338)	1031	109	72.14	+	1.51	5.99e-05	0.00229
response to abiotic stimulus (GO:0009628)	1174	124	82.15	+	1.51	1.74e-05	0.000791
epithelial cell differentiation (GO:0030855)	682	72	47.72	+	1.51	0.00122	0.0294
regulation of cellular protein metabolic process (GO:0032268)	2672	281	186.97	+	1.5	2.65e-11	3.92e-09
signaling (GO:0023052)	5322	559	372.39	+	1.5	4.96e-25	7.2e-22
negative regulation of cellular process (GO:0048523)	4873	510	340.98	+	1.5	6.87e-22	4.77e-19
cell communication (GO:0007154)	5413	563	378.76	+	1.49	3.11e-24	3.82e-21
homeostatic process (GO:0042592)	1686	173	117.97	+	1.47	1.83e-06	0.000116
epithelium development (GO:0060429)	1121	115	78.44	+	1.47	0.000114	0.00396
phosphorus metabolic process (GO:0006793)	2167	222	151.63	+	1.46	3.95e-08	3.48e-06
cell projection organization (GO:0030030)	1191	122	83.34	+	1.46	8.59e-05	0.00307
positive regulation of immune response (GO:0050778)	752	77	52.62	+	1.46	0.002	0.0437
negative regulation of biological process (GO:0048519)	5530	564	386.95	+	1.46	2.46e-22	2.07e-19
regulation of biological quality (GO:0065008)	4085	416	285.84	+	1.46	3.68e-15	9.19e-13
phosphate-containing compound metabolic process (GO:0006796)	2140	217	149.74	+	1.45	1.43e-07	1.11e-05
negative regulation of cellular protein metabolic process (GO:0032269)	1058	107	74.03	+	1.45	0.000321	0.00982
tissue development (GO:0009888)	1774	179	124.13	+	1.44	3.1e-06	0.000182
regulation of organelle organization (GO:0033043)	1330	134	93.06	+	1.44	6.27e-05	0.00238
plasma membrane bounded cell projection organization (GO:0120036)	1144	115	80.05	+	1.44	0.000262	0.00825
positive regulation of cellular process (GO:0048522)	5737	576	401.43	+	1.43	1.75e-21	1.12e-18
response to nitrogen compound (GO:1901698)	1096	110	76.69	+	1.43	0.000393	0.0117
response to organic cyclic compound (GO:0014070)	927	93	64.86	+	1.43	0.00115	0.0279
cell-cell signaling (GO:0007267)	1167	117	81.66	+	1.43	0.00024	0.00768
cell development (GO:0048468)	1644	164	115.04	+	1.43	1.49e-05	0.000686
cytoskeleton organization (GO:0007010)	1205	120	84.32	+	1.42	0.00024	0.00767
positive regulation of macromolecule metabolic process (GO:0010604)	3621	359	253.37	+	1.42	1.96e-11	3e-09
response to stress (GO:0006950)	3654	361	255.68	+	1.41	2.34e-11	3.55e-09
chemical homeostasis (GO:0048878)	1125	111	78.72	+	1.41	0.000584	0.0162
positive regulation of biological process (GO:0048518)	6306	622	441.25	+	1.41	6.54e-22	4.75e-19
response to organonitrogen compound (GO:0010243)	1011	99	70.74	+	1.4	0.00179	0.04
response to chemical (GO:0042221)	4423	432	309.49	+	1.4	4.27e-13	8.62e-11
positive regulation of metabolic process (GO:0009893)	3920	382	274.29	+	1.39	2.98e-11	4.37e-09
system development (GO:0048731)	4490	437	314.18	+	1.39	4.48e-13	8.94e-11
positive regulation of nitrogen compound metabolic process (GO:0051173)	3274	318	229.09	+	1.39	4.19e-09	4.4e-07
positive regulation of transcription by RNA polymerase II (GO:0045944)	1259	122	88.1	+	1.38	0.000596	0.0165
regulation of cell cycle (GO:0051726)	1200	116	83.97	+	1.38	0.00102	0.0254
animal organ development (GO:0048513)	3242	313	226.85	+	1.38	9e-09	8.98e-07
positive regulation of gene expression (GO:0010628)	2363	227	165.35	+	1.37	3.13e-06	0.000182
cellular response to stimulus (GO:0051716)	6610	634	462.52	+	1.37	1.27e-19	6.35e-17
positive regulation of cellular metabolic process (GO:0031325)	3452	331	241.55	+	1.37	5.72e-09	5.93e-07
establishment of localization in cell (GO:0051649)	2374	227	166.12	+	1.37	4.01e-06	0.000225
multicellular organism development (GO:0007275)	5086	478	355.88	+	1.34	3.98e-12	6.76e-10
response to endogenous stimulus (GO:0009719)	1458	137	102.02	+	1.34	0.00091	0.0231
negative regulation of macromolecule metabolic process (GO:0010605)	2846	263	199.14	+	1.32	6.61e-06	0.000351
cellular localization (GO:0051641)	2996	275	209.64	+	1.31	6.01e-06	0.000323
negative regulation of metabolic process (GO:0009892)	3098	284	216.78	+	1.31	4.69e-06	0.000258
anatomical structure development (GO:0048856)	5478	502	383.31	+	1.31	3.6e-11	5.17e-09
cellular component assembly (GO:0022607)	2379	218	166.46	+	1.31	8.37e-05	0.003
negative regulation of gene expression (GO:0010629)	1966	180	137.57	+	1.31	0.0004	0.0119
response to stimulus (GO:0050896)	8523	779	596.38	+	1.31	1.48e-20	8.46e-18
localization (GO:0051179)	5845	528	408.99	+	1.29	7.01e-11	9.64e-09
neurogenesis (GO:0022008)	1686	152	117.97	+	1.29	0.00225	0.048
developmental process (GO:0032502)	5935	535	415.29	+	1.29	6.95e-11	9.65e-09
cell differentiation (GO:0030154)	3761	335	263.17	+	1.27	5.25e-06	0.000286
negative regulation of nitrogen compound metabolic process (GO:0051172)	2409	214	168.56	+	1.27	0.000555	0.0156
negative regulation of cellular metabolic process (GO:0031324)	2607	231	182.42	+	1.27	0.000342	0.0104
cellular developmental process (GO:0048869)	3815	338	266.95	+	1.27	6.96e-06	0.000362
nervous system development (GO:0007399)	2422	214	169.47	+	1.26	0.00067	0.0181
transport (GO:0006810)	4568	397	319.64	+	1.24	4.29e-06	0.000239
establishment of localization (GO:0051234)	4698	408	328.73	+	1.24	2.88e-06	0.00017
regulation of cellular process (GO:0050794)	11160	960	780.89	+	1.23	4.65e-20	2.39e-17
cellular component biogenesis (GO:0044085)	2641	227	184.8	+	1.23	0.00182	0.0406
cellular component organization (GO:0016043)	5658	485	395.91	+	1.23	7.49e-07	5.2e-05
regulation of biological process (GO:0050789)	11714	993	819.66	+	1.21	2.79e-19	1.35e-16
regulation of macromolecule metabolic process (GO:0060255)	6474	541	453	+	1.19	2.25e-06	0.000139
cellular component organization or biogenesis (GO:0071840)	5878	491	411.3	+	1.19	1.18e-05	0.000557
protein metabolic process (GO:0019538)	4396	367	307.6	+	1.19	0.000313	0.00968
biological regulation (GO:0065007)	12390	1034	866.96	+	1.19	1.71e-18	7.4e-16
multicellular organismal process (GO:0032501)	7109	592	497.44	+	1.19	6.98e-07	4.88e-05
regulation of nitrogen compound metabolic process (GO:0051171)	5895	488	412.49	+	1.18	3.07e-05	0.00131
regulation of metabolic process (GO:0019222)	7021	580	491.28	+	1.18	2.74e-06	0.000163
regulation of primary metabolic process (GO:0080090)	6088	502	425.99	+	1.18	3.2e-05	0.00135
regulation of cellular metabolic process (GO:0031323)	6299	517	440.76	+	1.17	3.8e-05	0.00154
organonitrogen compound metabolic process (GO:1901564)	5421	440	379.32	+	1.16	0.000566	0.0158
metabolic process (GO:0008152)	8585	671	600.72	+	1.12	0.00035	0.0106
cellular process (GO:0009987)	15430	1198	1079.68	+	1.11	1.46e-12	2.69e-10
biological_process (GO:0008150)	17912	1330	1253.35	+	1.06	3.32e-09	3.53e-07
nucleic acid metabolic process (GO:0090304)	2292	123	160.38	-	0.77	0.00195	0.0429
Unclassified (UNCLASSIFIED)	2939	129	205.65	-	0.63	3.32e-09	3.55e-07
RNA processing (GO:0006396)	919	40	64.3	-	0.62	0.00166	0.0379
nervous system process (GO:0050877)	1412	59	98.8	-	0.6	1.96e-05	0.000877
sensory perception (GO:0007600)	984	34	68.85	-	0.49	6.64e-06	0.00035
ncRNA processing (GO:0034470)	432	14	30.23	-	0.46	0.00187	0.0415
ncRNA metabolic process (GO:0034660)	525	16	36.74	-	0.44	0.000276	0.00861
detection of stimulus (GO:0051606)	709	20	49.61	-	0.4	4.1e-06	0.000229
nucleobase-containing compound transport (GO:0015931)	263	6	18.4	-	0.33	0.00178	0.0399
detection of stimulus involved in sensory perception (GO:0050906)	549	10	38.41	-	0.26	1.42e-07	1.1e-05
keratinization (GO:0031424)	226	4	15.81	-	0.25	0.00112	0.0275
detection of chemical stimulus (GO:0009593)	521	7	36.46	-	0.19	1.08e-08	1.05e-06
complement activation, classical pathway (GO:0006958)	161	2	11.27	-	0.18	0.00219	0.0471
viral gene expression (GO:0019080)	132	1	9.24	-	0.11	0.00231	0.0492
sensory perception of chemical stimulus (GO:0007606)	540	4	37.79	-	0.11	1.41e-11	2.22e-09
detection of chemical stimulus involved in sensory perception (GO:0050907)	484	3	33.87	-	0.09	5.02e-11	7.09e-09
detection of chemical stimulus involved in sensory perception of smell (GO:0050911)	439	2	30.72	-	0.07	7.6e-11	1.04e-08
sensory perception of smell (GO:0007608)	468	2	32.75	-	0.06	1.09e-11	1.76e-09

## Sheet: CLUSTER 5.txt
Analysis Type:	PANTHER Overrepresentation Test (Released 20200728)
Annotation Version and Release Date:	GO Ontology database DOI: 10.5281/zenodo.3873405 Released 2020-06-01
Analyzed List:	upload_1 (Homo sapiens)
Reference List:	Homo sapiens (all genes in database)
Test Type:	FISHER
Correction:	FDR
GO biological process complete	Homo sapiens - REFLIST (20851)	upload_1 (441)	upload_1 (expected)	upload_1 (over/under)	upload_1 (fold Enrichment)	upload_1 (raw P-value)	upload_1 (FDR)
bicellular tight junction assembly (GO:0070830)	59	10	1.25	+	8.01	1.5e-06	0.00797
tight junction assembly (GO:0120192)	61	10	1.29	+	7.75	1.96e-06	0.00783
tight junction organization (GO:0120193)	62	10	1.31	+	7.63	2.24e-06	0.00595
apical junction assembly (GO:0043297)	68	10	1.44	+	6.95	4.7e-06	0.0107
regulation of cell-cell adhesion (GO:0022407)	429	25	9.07	+	2.76	1.02e-05	0.0148
cell junction organization (GO:0034330)	507	28	10.72	+	2.61	7.83e-06	0.0125
regulation of cellular component movement (GO:0051270)	1025	43	21.68	+	1.98	3.41e-05	0.0389
cell activation (GO:0001775)	1071	44	22.65	+	1.94	4.92e-05	0.0491
regulation of localization (GO:0032879)	2846	95	60.19	+	1.58	7.19e-06	0.0127
positive regulation of cellular process (GO:0048522)	5737	168	121.34	+	1.38	2.02e-06	0.00645
positive regulation of biological process (GO:0048518)	6306	182	133.37	+	1.36	1.36e-06	0.0108
nucleic acid metabolic process (GO:0090304)	2292	21	48.48	-	0.43	6.24e-06	0.0124
RNA metabolic process (GO:0016070)	1692	14	35.79	-	0.39	3.88e-05	0.0413
RNA processing (GO:0006396)	919	2	19.44	-	0.1	1.26e-06	0.0201
detection of stimulus involved in sensory perception (GO:0050906)	549	0	11.61	-	< 0.01	2.14e-05	0.0284
detection of chemical stimulus (GO:0009593)	521	0	11.02	-	< 0.01	2.96e-05	0.0363

## Sheet: CLUSTER 6.txt
Analysis Type:	PANTHER Overrepresentation Test (Released 20200728)
Annotation Version and Release Date:	GO Ontology database DOI: 10.5281/zenodo.3873405 Released 2020-06-01
Analyzed List:	upload_1 (Homo sapiens)
Reference List:	Homo sapiens (all genes in database)
Test Type:	FISHER
Correction:	FDR
GO biological process complete	Homo sapiens - REFLIST (20851)	upload_1 (2505)	upload_1 (expected)	upload_1 (over/under)	upload_1 (fold Enrichment)	upload_1 (raw P-value)	upload_1 (FDR)
hemidesmosome assembly (GO:0031581)	12	9	1.44	+	6.24	0.000163	0.0132
regulation of ventricular cardiac muscle cell action potential (GO:0098911)	15	9	1.8	+	4.99	0.000538	0.0346
mitochondrial electron transport, NADH to ubiquinone (GO:0006120)	49	29	5.89	+	4.93	6.99e-10	2.15e-07
mitochondrial electron transport, cytochrome c to oxygen (GO:0006123)	20	11	2.4	+	4.58	0.000232	0.0179
aerobic electron transport chain (GO:0019646)	20	11	2.4	+	4.58	0.000232	0.0178
mitochondrial ATP synthesis coupled electron transport (GO:0042775)	88	46	10.57	+	4.35	2.33e-13	2.19e-10
ATP synthesis coupled electron transport (GO:0042773)	89	46	10.69	+	4.3	3.17e-13	2.66e-10
regulation of cardiac muscle cell action potential (GO:0098901)	28	14	3.36	+	4.16	7.38e-05	0.0076
NADH dehydrogenase complex assembly (GO:0010257)	66	32	7.93	+	4.04	4.1e-09	1.13e-06
mitochondrial respiratory chain complex I assembly (GO:0032981)	66	32	7.93	+	4.04	4.1e-09	1.11e-06
glucose 6-phosphate metabolic process (GO:0051156)	25	12	3	+	4	0.00032	0.0225
multivesicular body assembly (GO:0036258)	30	14	3.6	+	3.88	0.000131	0.0113
respiratory electron transport chain (GO:0022904)	108	50	12.97	+	3.85	7.63e-13	5.8e-10
oxidative phosphorylation (GO:0006119)	119	55	14.3	+	3.85	5.84e-14	6.21e-11
multivesicular body organization (GO:0036257)	31	14	3.72	+	3.76	0.000171	0.0137
mitochondrial respiratory chain complex assembly (GO:0033108)	100	42	12.01	+	3.5	5.43e-10	1.7e-07
cellular zinc ion homeostasis (GO:0006882)	34	14	4.08	+	3.43	0.000363	0.025
endosome transport via multivesicular body sorting pathway (GO:0032509)	35	14	4.2	+	3.33	0.000459	0.0303
electron transport chain (GO:0022900)	176	70	21.14	+	3.31	9.48e-15	1.08e-11
zinc ion homeostasis (GO:0055069)	37	14	4.45	+	3.15	0.000715	0.0439
cellular respiration (GO:0045333)	158	58	18.98	+	3.06	2.45e-11	1.12e-08
cellular modified amino acid biosynthetic process (GO:0042398)	44	16	5.29	+	3.03	0.000437	0.0293
cellular aldehyde metabolic process (GO:0006081)	57	20	6.85	+	2.92	0.000132	0.0114
tight junction assembly (GO:0120192)	61	21	7.33	+	2.87	0.000113	0.0101
ATP metabolic process (GO:0046034)	207	71	24.87	+	2.86	2.63e-12	1.68e-09
bicellular tight junction assembly (GO:0070830)	59	20	7.09	+	2.82	0.000319	0.0226
tight junction organization (GO:0120193)	62	21	7.45	+	2.82	0.000216	0.0168
endosome organization (GO:0007032)	75	25	9.01	+	2.77	5.22e-05	0.00587
aerobic respiration (GO:0009060)	78	26	9.37	+	2.77	3.61e-05	0.00447
apical junction assembly (GO:0043297)	68	22	8.17	+	2.69	0.0002	0.0158
monosaccharide catabolic process (GO:0046365)	62	20	7.45	+	2.69	0.000419	0.0283
actin polymerization or depolymerization (GO:0008154)	61	19	7.33	+	2.59	0.000768	0.0461
energy derivation by oxidation of organic compounds (GO:0015980)	228	69	27.39	+	2.52	5.42e-10	1.73e-07
regulation of mitochondrial membrane permeability (GO:0046902)	74	22	8.89	+	2.47	0.000665	0.041
generation of precursor metabolites and energy (GO:0006091)	412	121	49.5	+	2.44	8.11e-16	9.95e-13
alpha-amino acid catabolic process (GO:1901606)	104	30	12.49	+	2.4	0.000105	0.00981
cellular amino acid catabolic process (GO:0009063)	125	36	15.02	+	2.4	1.66e-05	0.00227
nephron epithelium development (GO:0072009)	98	28	11.77	+	2.38	0.000215	0.0169
regulation of membrane permeability (GO:0090559)	85	24	10.21	+	2.35	0.000519	0.0336
lipid oxidation (GO:0034440)	86	24	10.33	+	2.32	0.000583	0.0371
monocarboxylic acid catabolic process (GO:0072329)	120	33	14.42	+	2.29	0.000102	0.00961
cell-cell junction assembly (GO:0007043)	128	35	15.38	+	2.28	5.89e-05	0.00636
alcohol biosynthetic process (GO:0046165)	99	27	11.89	+	2.27	0.000413	0.0281
fatty acid catabolic process (GO:0009062)	96	26	11.53	+	2.25	0.000583	0.0369
integrin-mediated signaling pathway (GO:0007229)	100	27	12.01	+	2.25	0.000453	0.0302
glycolipid metabolic process (GO:0006664)	108	29	12.97	+	2.24	0.000408	0.0278
liposaccharide metabolic process (GO:1903509)	109	29	13.1	+	2.21	0.00043	0.029
proton transmembrane transport (GO:1902600)	143	38	17.18	+	2.21	5.03e-05	0.00569
organic acid catabolic process (GO:0016054)	266	70	31.96	+	2.19	5.82e-08	1.33e-05
carboxylic acid catabolic process (GO:0046395)	266	70	31.96	+	2.19	5.82e-08	1.31e-05
mitochondrial membrane organization (GO:0007006)	138	36	16.58	+	2.17	0.000106	0.00977
nephron development (GO:0072006)	127	33	15.26	+	2.16	0.000255	0.0192
monosaccharide metabolic process (GO:0005996)	201	52	24.15	+	2.15	4.8e-06	0.00079
vitamin metabolic process (GO:0006766)	124	32	14.9	+	2.15	0.000356	0.0246
cell-cell junction organization (GO:0045216)	183	47	21.99	+	2.14	1.35e-05	0.0019
carbohydrate catabolic process (GO:0016052)	121	31	14.54	+	2.13	0.000498	0.0323
mitochondrion organization (GO:0007005)	460	117	55.26	+	2.12	8.08e-12	4.78e-09
mitochondrial transport (GO:0006839)	225	57	27.03	+	2.11	2.39e-06	0.000406
hexose metabolic process (GO:0019318)	158	40	18.98	+	2.11	7.22e-05	0.00749
kidney epithelium development (GO:0072073)	131	33	15.74	+	2.1	0.000333	0.0233
sphingolipid metabolic process (GO:0006665)	155	39	18.62	+	2.09	9.99e-05	0.00955
small molecule catabolic process (GO:0044282)	434	109	52.14	+	2.09	9.17e-11	3.57e-08
neutrophil degranulation (GO:0043312)	482	120	57.91	+	2.07	1.41e-11	7.03e-09
alpha-amino acid metabolic process (GO:1901605)	206	51	24.75	+	2.06	1.55e-05	0.00213
neutrophil mediated immunity (GO:0002446)	493	122	59.23	+	2.06	1.4e-11	7.18e-09
neutrophil activation involved in immune response (GO:0002283)	486	120	58.39	+	2.06	2.46e-11	1.09e-08
steroid biosynthetic process (GO:0006694)	130	32	15.62	+	2.05	0.000764	0.046
leukocyte degranulation (GO:0043299)	504	124	60.55	+	2.05	1.39e-11	7.4e-09
myeloid leukocyte mediated immunity (GO:0002444)	514	125	61.75	+	2.02	2.14e-11	1e-08
neutrophil activation (GO:0042119)	495	120	59.47	+	2.02	8.49e-11	3.48e-08
granulocyte activation (GO:0036230)	500	121	60.07	+	2.01	6.69e-11	2.81e-08
membrane lipid metabolic process (GO:0006643)	204	49	24.51	+	2	3.73e-05	0.00451
glycerophospholipid biosynthetic process (GO:0046474)	214	51	25.71	+	1.98	3.43e-05	0.00431
myeloid cell activation involved in immune response (GO:0002275)	520	123	62.47	+	1.97	1.47e-10	5.46e-08
oxidation-reduction process (GO:0055114)	958	224	115.09	+	1.95	5.79e-18	1.54e-14
positive regulation of apoptotic signaling pathway (GO:2001235)	180	42	21.62	+	1.94	0.000271	0.02
cell junction assembly (GO:0034329)	284	66	34.12	+	1.93	4.83e-06	0.000787
phospholipid biosynthetic process (GO:0008654)	250	57	30.03	+	1.9	3.66e-05	0.00449
cellular amino acid metabolic process (GO:0006520)	293	66	35.2	+	1.87	1.4e-05	0.00194
regulation of cellular component size (GO:0032535)	391	88	46.97	+	1.87	4.46e-07	8.9e-05
regulated exocytosis (GO:0045055)	696	156	83.62	+	1.87	1.78e-11	8.6e-09
organic hydroxy compound biosynthetic process (GO:1901617)	174	39	20.9	+	1.87	0.000779	0.0464
glycerolipid biosynthetic process (GO:0045017)	233	52	27.99	+	1.86	0.000147	0.0122
protein localization to plasma membrane (GO:0072659)	194	43	23.31	+	1.84	0.000643	0.0398
exocytosis (GO:0006887)	792	175	95.15	+	1.84	2.28e-12	1.52e-09
protein localization to cell periphery (GO:1990778)	239	52	28.71	+	1.81	0.000254	0.0192
myeloid leukocyte activation (GO:0002274)	584	127	70.16	+	1.81	7.64e-09	1.94e-06
cell junction organization (GO:0034330)	507	110	60.91	+	1.81	7.43e-08	1.6e-05
small molecule biosynthetic process (GO:0044283)	582	126	69.92	+	1.8	1.04e-08	2.55e-06
cell activation involved in immune response (GO:0002263)	626	134	75.21	+	1.78	5.69e-09	1.51e-06
leukocyte activation involved in immune response (GO:0002366)	622	133	74.73	+	1.78	7.21e-09	1.86e-06
monocarboxylic acid metabolic process (GO:0032787)	535	114	64.27	+	1.77	1.06e-07	2.25e-05
organophosphate biosynthetic process (GO:0090407)	526	112	63.19	+	1.77	1.66e-07	3.5e-05
kidney development (GO:0001822)	273	58	32.8	+	1.77	0.000158	0.013
carboxylic acid biosynthetic process (GO:0046394)	311	66	37.36	+	1.77	6.96e-05	0.00731
organic acid biosynthetic process (GO:0016053)	312	66	37.48	+	1.76	7.16e-05	0.00747
protein-containing complex disassembly (GO:0032984)	227	48	27.27	+	1.76	0.000772	0.0461
renal system development (GO:0072001)	283	59	34	+	1.74	0.000274	0.02
carboxylic acid metabolic process (GO:0019752)	898	187	107.88	+	1.73	3.37e-11	1.45e-08
nucleotide biosynthetic process (GO:0009165)	245	51	29.43	+	1.73	0.000618	0.0384
fatty acid metabolic process (GO:0006631)	325	67	39.04	+	1.72	0.000136	0.0116
vesicle organization (GO:0016050)	310	63	37.24	+	1.69	0.000264	0.0197
lipid biosynthetic process (GO:0008610)	599	121	71.96	+	1.68	6.08e-07	0.000117
glycerolipid metabolic process (GO:0046486)	392	79	47.09	+	1.68	5.99e-05	0.00637
glycerophospholipid metabolic process (GO:0006650)	319	64	38.32	+	1.67	0.000319	0.0225
oxoacid metabolic process (GO:0043436)	988	198	118.7	+	1.67	1.57e-10	5.71e-08
positive regulation of cell adhesion (GO:0045785)	430	86	51.66	+	1.66	3.67e-05	0.00447
phospholipid metabolic process (GO:0006644)	385	77	46.25	+	1.66	9.67e-05	0.00936
cell-cell adhesion (GO:0098609)	511	102	61.39	+	1.66	6.19e-06	0.000968
organophosphate metabolic process (GO:0019637)	884	176	106.2	+	1.66	3.02e-09	8.62e-07
positive regulation of cellular protein localization (GO:1903829)	343	68	41.21	+	1.65	0.000277	0.0201
secretion by cell (GO:0032940)	1005	199	120.74	+	1.65	3.04e-10	1.01e-07
urogenital system development (GO:0001655)	319	63	38.32	+	1.64	0.000581	0.0371
organic acid metabolic process (GO:0006082)	1008	199	121.1	+	1.64	4.21e-10	1.37e-07
export from cell (GO:0140352)	1053	207	126.51	+	1.64	2.8e-10	9.5e-08
cellular lipid metabolic process (GO:0044255)	967	190	116.17	+	1.64	1.64e-09	4.85e-07
regulation of anatomical structure size (GO:0090066)	525	103	63.07	+	1.63	1.08e-05	0.0016
carbohydrate metabolic process (GO:0005975)	482	94	57.91	+	1.62	3.87e-05	0.00465
positive regulation of cellular component biogenesis (GO:0044089)	539	105	64.75	+	1.62	1.35e-05	0.00191
small molecule metabolic process (GO:0044281)	1741	339	209.16	+	1.62	4.04e-16	5.38e-13
secretion (GO:0046903)	1122	218	134.79	+	1.62	2.07e-10	7.18e-08
transmembrane receptor protein tyrosine kinase signaling pathway (GO:0007169)	526	101	63.19	+	1.6	3.41e-05	0.00432
regulation of cell adhesion (GO:0030155)	720	138	86.5	+	1.6	1.17e-06	0.000213
organic hydroxy compound metabolic process (GO:1901615)	473	90	56.83	+	1.58	0.000106	0.00969
regulation of actin filament-based process (GO:0032970)	405	77	48.66	+	1.58	0.000341	0.0237
nucleoside phosphate metabolic process (GO:0006753)	449	85	53.94	+	1.58	0.000218	0.0169
purine-containing compound metabolic process (GO:0072521)	371	70	44.57	+	1.57	0.000797	0.0471
nucleotide metabolic process (GO:0009117)	441	83	52.98	+	1.57	0.000333	0.0232
regulation of cellular protein localization (GO:1903827)	570	107	68.48	+	1.56	3.9e-05	0.00464
positive regulation of locomotion (GO:0040017)	565	106	67.88	+	1.56	4.69e-05	0.00546
leukocyte activation (GO:0045321)	923	173	110.89	+	1.56	1.74e-07	3.61e-05
lipid metabolic process (GO:0006629)	1217	228	146.21	+	1.56	1.18e-09	3.57e-07
positive regulation of cellular component movement (GO:0051272)	566	105	68	+	1.54	8.05e-05	0.00803
regulation of cellular component movement (GO:0051270)	1025	190	123.14	+	1.54	6.62e-08	1.45e-05
actin cytoskeleton organization (GO:0030036)	530	98	63.67	+	1.54	0.000141	0.012
positive regulation of cell migration (GO:0030335)	525	97	63.07	+	1.54	0.000169	0.0137
positive regulation of cell motility (GO:2000147)	550	101	66.08	+	1.53	0.000142	0.0119
nucleobase-containing small molecule metabolic process (GO:0055086)	535	98	64.27	+	1.52	0.000194	0.0155
cell adhesion (GO:0007155)	939	171	112.81	+	1.52	1e-06	0.000186
regulation of cell motility (GO:2000145)	940	171	112.93	+	1.51	1.02e-06	0.000187
cell activation (GO:0001775)	1071	194	128.67	+	1.51	2.47e-07	5.06e-05
leukocyte mediated immunity (GO:0002443)	762	138	91.55	+	1.51	1.35e-05	0.00192
biological adhesion (GO:0022610)	945	171	113.53	+	1.51	1.38e-06	0.000245
regulation of cytoskeleton organization (GO:0051493)	561	101	67.4	+	1.5	0.000268	0.0199
regulation of locomotion (GO:0040012)	980	176	117.74	+	1.49	1.29e-06	0.000231
regulation of cell migration (GO:0030334)	877	156	105.36	+	1.48	9.11e-06	0.00139
response to inorganic substance (GO:0010035)	546	97	65.6	+	1.48	0.000586	0.0368
regulation of vesicle-mediated transport (GO:0060627)	559	98	67.16	+	1.46	0.000846	0.0493
organonitrogen compound biosynthetic process (GO:1901566)	1415	247	170	+	1.45	6.48e-08	1.44e-05
phosphorus metabolic process (GO:0006793)	2167	378	260.34	+	1.45	7.85e-12	4.82e-09
phosphate-containing compound metabolic process (GO:0006796)	2140	373	257.1	+	1.45	1.23e-11	6.78e-09
cell migration (GO:0016477)	972	169	116.77	+	1.45	1.2e-05	0.00172
vesicle-mediated transport (GO:0016192)	1966	341	236.19	+	1.44	1.99e-10	7.05e-08
carbohydrate derivative metabolic process (GO:1901135)	1011	175	121.46	+	1.44	1.1e-05	0.00161
regulation of protein localization (GO:0032880)	1079	185	129.63	+	1.43	1.05e-05	0.00157
membrane organization (GO:0061024)	932	159	111.97	+	1.42	5.81e-05	0.00631
establishment of localization in cell (GO:0051649)	2374	401	285.21	+	1.41	8.63e-11	3.45e-08
positive regulation of transport (GO:0051050)	1019	172	122.42	+	1.4	4.23e-05	0.00497
negative regulation of catalytic activity (GO:0043086)	819	138	98.39	+	1.4	0.000279	0.0201
enzyme linked receptor protein signaling pathway (GO:0007167)	733	123	88.06	+	1.4	0.000716	0.0438
regulation of localization (GO:0032879)	2846	477	341.91	+	1.4	1.9e-12	1.32e-09
cellular localization (GO:0051641)	2996	501	359.93	+	1.39	6.38e-13	5.09e-10
regulation of cellular localization (GO:0060341)	1023	171	122.9	+	1.39	7.92e-05	0.00795
regulation of secretion (GO:0051046)	830	138	99.71	+	1.38	0.000454	0.0301
cell projection organization (GO:0030030)	1191	198	143.08	+	1.38	2.52e-05	0.00328
programmed cell death (GO:0012501)	1042	173	125.18	+	1.38	9.12e-05	0.00893
localization of cell (GO:0051674)	1100	182	132.15	+	1.38	7.63e-05	0.00781
cell motility (GO:0048870)	1100	182	132.15	+	1.38	7.63e-05	0.00776
plasma membrane bounded cell projection organization (GO:0120036)	1144	189	137.44	+	1.38	5.8e-05	0.00635
apoptotic process (GO:0006915)	910	150	109.33	+	1.37	0.000367	0.0252
immune effector process (GO:0002252)	1086	179	130.47	+	1.37	0.000102	0.00966
regulation of cellular component biogenesis (GO:0044087)	979	161	117.62	+	1.37	0.000273	0.02
epithelium development (GO:0060429)	1121	184	134.67	+	1.37	8.87e-05	0.00874
regulation of kinase activity (GO:0043549)	912	148	109.57	+	1.35	0.000781	0.0463
cell death (GO:0008219)	1079	175	129.63	+	1.35	0.000246	0.0187
cellular component assembly (GO:0022607)	2379	385	285.81	+	1.35	2.04e-08	4.79e-06
positive regulation of cellular component organization (GO:0051130)	1213	196	145.73	+	1.34	0.00013	0.0113
regulation of transport (GO:0051049)	1909	305	229.34	+	1.33	2.58e-06	0.000434
phosphorylation (GO:0016310)	1285	205	154.38	+	1.33	0.000162	0.0133
cellular protein localization (GO:0034613)	1643	262	197.39	+	1.33	1.74e-05	0.00235
protein localization (GO:0008104)	2203	350	264.66	+	1.32	6.02e-07	0.000117
cellular macromolecule localization (GO:0070727)	1652	262	198.47	+	1.32	2.18e-05	0.00285
negative regulation of protein metabolic process (GO:0051248)	1135	180	136.36	+	1.32	0.000568	0.0364
locomotion (GO:0040011)	1337	212	160.62	+	1.32	0.000153	0.0127
movement of cell or subcellular component (GO:0006928)	1584	251	190.3	+	1.32	3.59e-05	0.00448
intracellular transport (GO:0046907)	1540	244	185.01	+	1.32	4.78e-05	0.00552
biosynthetic process (GO:0009058)	2929	463	351.88	+	1.32	7.8e-09	1.95e-06
organic substance biosynthetic process (GO:1901576)	2873	454	345.16	+	1.32	1.21e-08	2.89e-06
transport (GO:0006810)	4568	717	548.79	+	1.31	1.42e-13	1.42e-10
regulation of cell population proliferation (GO:0042127)	1668	261	200.39	+	1.3	5.38e-05	0.006
macromolecule localization (GO:0033036)	2551	399	306.47	+	1.3	3.38e-07	6.82e-05
establishment of localization (GO:0051234)	4698	732	564.41	+	1.3	2.44e-13	2.16e-10
regulation of programmed cell death (GO:0043067)	1579	246	189.7	+	1.3	0.000129	0.0114
tissue development (GO:0009888)	1774	275	213.13	+	1.29	6.2e-05	0.00656
response to endogenous stimulus (GO:0009719)	1458	226	175.16	+	1.29	0.000315	0.0225
regulation of hydrolase activity (GO:0051336)	1297	201	155.82	+	1.29	0.000748	0.0452
localization (GO:0051179)	5845	903	702.21	+	1.29	2.31e-16	4.6e-13
cellular biosynthetic process (GO:0044249)	2759	424	331.46	+	1.28	6.79e-07	0.000129
regulation of cell death (GO:0010941)	1707	262	205.08	+	1.28	0.000163	0.0132
regulation of phosphorus metabolic process (GO:0051174)	1829	280	219.73	+	1.27	0.000106	0.00972
positive regulation of signaling (GO:0023056)	1908	292	229.22	+	1.27	7.81e-05	0.00789
regulation of catalytic activity (GO:0050790)	2392	366	287.37	+	1.27	8.11e-06	0.00124
regulation of apoptotic process (GO:0042981)	1557	238	187.06	+	1.27	0.000469	0.0305
protein-containing complex subunit organization (GO:0043933)	1544	236	185.49	+	1.27	0.000449	0.03
positive regulation of cell communication (GO:0010647)	1900	290	228.26	+	1.27	0.000102	0.00957
regulation of phosphate metabolic process (GO:0019220)	1828	279	219.61	+	1.27	0.000141	0.0119
regulation of phosphorylation (GO:0042325)	1631	248	195.95	+	1.27	0.00046	0.0302
protein transport (GO:0015031)	1521	231	182.73	+	1.26	0.000738	0.0448
cellular component biogenesis (GO:0044085)	2641	401	317.28	+	1.26	5.08e-06	0.000812
amide transport (GO:0042886)	1588	241	190.78	+	1.26	0.000607	0.038
peptide transport (GO:0015833)	1553	235	186.57	+	1.26	0.000825	0.0482
regulation of biological quality (GO:0065008)	4085	617	490.76	+	1.26	6.28e-09	1.64e-06
anatomical structure morphogenesis (GO:0009653)	2189	329	262.98	+	1.25	8.7e-05	0.00862
organelle organization (GO:0006996)	3534	527	424.57	+	1.24	5.78e-07	0.000114
regulation of cellular component organization (GO:0051128)	2432	360	292.18	+	1.23	0.000118	0.0105
cellular component organization (GO:0016043)	5658	836	679.74	+	1.23	9.5e-11	3.61e-08
organic substance transport (GO:0071702)	2228	329	267.67	+	1.23	0.000287	0.0206
regulation of signaling (GO:0023051)	3664	539	440.19	+	1.22	1.88e-06	0.000327
regulation of cell communication (GO:0010646)	3625	532	435.5	+	1.22	2.94e-06	0.000489
catabolic process (GO:0009056)	2082	305	250.13	+	1.22	0.000799	0.0471
regulation of protein metabolic process (GO:0051246)	2851	415	342.51	+	1.21	0.000107	0.00965
regulation of cellular protein metabolic process (GO:0032268)	2672	388	321.01	+	1.21	0.000243	0.0186
response to organic substance (GO:0010033)	3040	440	365.22	+	1.2	9.93e-05	0.00955
regulation of molecular function (GO:0065009)	3076	445	369.54	+	1.2	9.48e-05	0.00923
cellular component organization or biogenesis (GO:0071840)	5878	850	706.17	+	1.2	3.36e-09	9.42e-07
regulation of signal transduction (GO:0009966)	3147	453	378.07	+	1.2	0.000124	0.0109
regulation of developmental process (GO:0050793)	2663	382	319.93	+	1.19	0.000617	0.0385
regulation of multicellular organismal process (GO:0051239)	3237	461	388.89	+	1.19	0.00026	0.0195
organonitrogen compound metabolic process (GO:1901564)	5421	769	651.27	+	1.18	6.94e-07	0.00013
metabolic process (GO:0008152)	8585	1210	1031.39	+	1.17	1.05e-11	5.99e-09
positive regulation of cellular process (GO:0048522)	5737	805	689.23	+	1.17	1.54e-06	0.000269
cellular metabolic process (GO:0044237)	7796	1092	936.6	+	1.17	2.05e-09	5.94e-07
negative regulation of cellular process (GO:0048523)	4873	679	585.43	+	1.16	4.13e-05	0.00489
system development (GO:0048731)	4490	622	539.42	+	1.15	0.000207	0.0163
regulation of response to stimulus (GO:0048583)	4371	605	525.12	+	1.15	0.000271	0.02
positive regulation of biological process (GO:0048518)	6306	869	757.59	+	1.15	6.27e-06	0.000972
multicellular organism development (GO:0007275)	5086	699	611.02	+	1.14	0.000146	0.0122
anatomical structure development (GO:0048856)	5478	750	658.12	+	1.14	0.000107	0.00966
negative regulation of biological process (GO:0048519)	5530	753	664.36	+	1.13	0.000198	0.0157
organic substance metabolic process (GO:0071704)	8021	1082	963.63	+	1.12	5.24e-06	0.000829
developmental process (GO:0032502)	5935	798	713.02	+	1.12	0.000461	0.0301
cellular process (GO:0009987)	15430	2069	1853.73	+	1.12	3.28e-22	5.24e-18
primary metabolic process (GO:0044238)	7588	1010	911.61	+	1.11	0.000136	0.0116
biological_process (GO:0008150)	17912	2292	2151.91	+	1.07	3.98e-16	6.36e-13
system process (GO:0003008)	2068	187	248.45	-	0.75	5.95e-05	0.00638
nucleic acid metabolic process (GO:0090304)	2292	200	275.36	-	0.73	2.2e-06	0.000378
RNA metabolic process (GO:0016070)	1692	145	203.27	-	0.71	2.56e-05	0.0033
G protein-coupled receptor signaling pathway (GO:0007186)	1145	93	137.56	-	0.68	0.000105	0.00979
Unclassified (UNCLASSIFIED)	2939	213	353.09	-	0.6	3.98e-16	5.78e-13
RNA processing (GO:0006396)	919	66	110.41	-	0.6	1.19e-05	0.00173
nervous system process (GO:0050877)	1412	100	169.64	-	0.59	2.04e-08	4.72e-06
adaptive immune response (GO:0002250)	614	40	73.76	-	0.54	4.96e-05	0.00566
sensory perception (GO:0007600)	984	60	118.22	-	0.51	1.15e-08	2.78e-06
ncRNA metabolic process (GO:0034660)	525	31	63.07	-	0.49	2.14e-05	0.00282
ribonucleoprotein complex biogenesis (GO:0022613)	468	27	56.22	-	0.48	4.83e-05	0.00555
rRNA processing (GO:0006364)	259	13	31.12	-	0.42	0.00073	0.0445
ncRNA processing (GO:0034470)	432	21	51.9	-	0.4	5e-06	0.000807
ribosome biogenesis (GO:0042254)	335	16	40.25	-	0.4	5.45e-05	0.00605
mRNA catabolic process (GO:0006402)	219	10	26.31	-	0.38	0.000801	0.047
detection of stimulus (GO:0051606)	709	27	85.18	-	0.32	1.79e-12	1.3e-09
humoral immune response mediated by circulating immunoglobulin (GO:0002455)	167	4	20.06	-	0.2	5.54e-05	0.0061
complement activation (GO:0006956)	177	4	21.26	-	0.19	2.87e-05	0.00366
production of molecular mediator of immune response (GO:0002440)	178	4	21.38	-	0.19	1.91e-05	0.00256
complement activation, classical pathway (GO:0006958)	161	3	19.34	-	0.16	2.05e-05	0.00272
detection of stimulus involved in sensory perception (GO:0050906)	549	10	65.96	-	0.15	2.02e-16	4.6e-13
regulation of complement activation (GO:0030449)	117	2	14.06	-	0.14	0.00028	0.0201
immunoglobulin production (GO:0002377)	153	2	18.38	-	0.11	1e-05	0.00151
sensory perception of chemical stimulus (GO:0007606)	540	7	64.87	-	0.11	1.64e-18	6.55e-15
sensory perception of smell (GO:0007608)	468	6	56.22	-	0.11	2.9e-16	5.14e-13
tRNA modification (GO:0006400)	92	1	11.05	-	0.09	0.000584	0.0369
phagocytosis, recognition (GO:0006910)	106	1	12.73	-	0.08	0.000121	0.0107
detection of chemical stimulus (GO:0009593)	521	4	62.59	-	0.06	7.84e-21	6.26e-17
detection of chemical stimulus involved in sensory perception of smell (GO:0050911)	439	3	52.74	-	0.06	4.43e-18	1.42e-14
detection of chemical stimulus involved in sensory perception (GO:0050907)	484	3	58.15	-	0.05	3.52e-20	1.88e-16

## Sheet: CLUSTER 7.txt
Analysis Type:	PANTHER Overrepresentation Test (Released 20200728)
Annotation Version and Release Date:	GO Ontology database DOI: 10.5281/zenodo.3873405 Released 2020-06-01
Analyzed List:	upload_1 (Homo sapiens)
Reference List:	Homo sapiens (all genes in database)
Test Type:	FISHER
Correction:	FDR
GO biological process complete	Homo sapiens - REFLIST (20851)	upload_1 (1421)	upload_1 (expected)	upload_1 (over/under)	upload_1 (fold Enrichment)	upload_1 (raw P-value)	upload_1 (FDR)
nuclear-transcribed mRNA catabolic process, deadenylation-independent decay (GO:0031086)	7	5	0.48	+	10.48	0.000569	0.0376
oxygen transport (GO:0015671)	14	7	0.95	+	7.34	0.000223	0.0183
cellular response to arsenic-containing substance (GO:0071243)	21	9	1.43	+	6.29	7.18e-05	0.0079
RNA destabilization (GO:0050779)	36	11	2.45	+	4.48	0.000141	0.0132
mRNA destabilization (GO:0061157)	33	10	2.25	+	4.45	0.000298	0.0227
response to arsenic-containing substance (GO:0046685)	35	10	2.39	+	4.19	0.000442	0.0307
positive regulation of histone methylation (GO:0031062)	43	11	2.93	+	3.75	0.000515	0.0349
positive regulation of mRNA catabolic process (GO:0061014)	51	12	3.48	+	3.45	0.000556	0.0368
circadian regulation of gene expression (GO:0032922)	65	15	4.43	+	3.39	0.000143	0.0133
regulation of megakaryocyte differentiation (GO:0045652)	57	13	3.88	+	3.35	0.000429	0.03
regulation of mRNA splicing, via spliceosome (GO:0048024)	115	24	7.84	+	3.06	7.42e-06	0.001
regulation of mRNA processing (GO:0050684)	154	30	10.5	+	2.86	1.96e-06	0.000301
positive regulation of mRNA metabolic process (GO:1903313)	83	16	5.66	+	2.83	0.000512	0.0348
regulation of RNA splicing (GO:0043484)	158	30	10.77	+	2.79	3.08e-06	0.00046
mRNA export from nucleus (GO:0006406)	110	20	7.5	+	2.67	0.000216	0.0181
mRNA-containing ribonucleoprotein complex export from nucleus (GO:0071427)	110	20	7.5	+	2.67	0.000216	0.018
negative regulation of translation (GO:0017148)	138	24	9.4	+	2.55	0.00012	0.0117
regulation of osteoblast differentiation (GO:0045667)	116	20	7.91	+	2.53	0.000522	0.0351
ribonucleoprotein complex localization (GO:0071166)	128	22	8.72	+	2.52	0.000266	0.021
positive regulation of chromatin organization (GO:1905269)	111	19	7.56	+	2.51	0.000778	0.0482
regulation of histone modification (GO:0031056)	155	26	10.56	+	2.46	9.29e-05	0.00969
negative regulation of cellular amide metabolic process (GO:0034249)	156	26	10.63	+	2.45	0.000101	0.0104
ribonucleoprotein complex export from nucleus (GO:0071426)	127	21	8.66	+	2.43	0.000527	0.0354
mRNA transport (GO:0051028)	158	26	10.77	+	2.41	0.000184	0.016
RNA splicing (GO:0008380)	402	66	27.4	+	2.41	1.24e-09	3.25e-07
regulation of chromatin organization (GO:1902275)	202	33	13.77	+	2.4	1.97e-05	0.00241
regulation of mRNA metabolic process (GO:1903311)	346	56	23.58	+	2.37	3.97e-08	7.83e-06
regulation of myeloid cell differentiation (GO:0045637)	238	38	16.22	+	2.34	8.62e-06	0.00116
intracellular receptor signaling pathway (GO:0030522)	206	32	14.04	+	2.28	7.45e-05	0.00815
mRNA processing (GO:0006397)	478	74	32.58	+	2.27	1.56e-09	3.83e-07
regulation of RNA stability (GO:0043487)	195	30	13.29	+	2.26	0.00015	0.0136
mRNA metabolic process (GO:0016071)	690	106	47.02	+	2.25	4.53e-13	2.26e-10
establishment of RNA localization (GO:0051236)	203	31	13.83	+	2.24	0.000118	0.0117
mRNA splicing, via spliceosome (GO:0000398)	303	46	20.65	+	2.23	3.8e-06	0.000562
RNA splicing, via transesterification reactions with bulged adenosine as nucleophile (GO:0000377)	303	46	20.65	+	2.23	3.8e-06	0.000557
positive regulation of chromosome organization (GO:2001252)	185	28	12.61	+	2.22	0.000314	0.0238
regulation of mRNA stability (GO:0043488)	186	28	12.68	+	2.21	0.000327	0.0245
RNA splicing, via transesterification reactions (GO:0000375)	306	46	20.85	+	2.21	4.22e-06	0.000607
RNA transport (GO:0050658)	201	30	13.7	+	2.19	0.0002	0.0171
nucleic acid transport (GO:0050657)	201	30	13.7	+	2.19	0.0002	0.017
regulation of mRNA catabolic process (GO:0061013)	208	31	14.18	+	2.19	0.000155	0.0139
regulation of ossification (GO:0030278)	198	29	13.49	+	2.15	0.000325	0.0244
mRNA catabolic process (GO:0006402)	219	32	14.92	+	2.14	0.000207	0.0175
apoptotic signaling pathway (GO:0097190)	288	41	19.63	+	2.09	5.19e-05	0.00587
RNA localization (GO:0006403)	225	32	15.33	+	2.09	0.000271	0.0212
histone modification (GO:0016570)	361	51	24.6	+	2.07	5.56e-06	0.000779
regulation of chromosome organization (GO:0033044)	364	51	24.81	+	2.06	6.42e-06	0.000891
covalent chromatin modification (GO:0016569)	365	51	24.87	+	2.05	9.71e-06	0.00127
cellular response to nutrient levels (GO:0031669)	239	33	16.29	+	2.03	0.000389	0.0278
chromatin organization (GO:0006325)	697	96	47.5	+	2.02	1.23e-09	3.28e-07
response to starvation (GO:0042594)	233	32	15.88	+	2.02	0.000528	0.0353
cell cycle phase transition (GO:0044770)	292	39	19.9	+	1.96	0.000236	0.0192
cellular response to extracellular stimulus (GO:0031668)	270	36	18.4	+	1.96	0.000362	0.0265
regulation of cellular response to growth factor stimulus (GO:0090287)	294	39	20.04	+	1.95	0.000251	0.0203
cellular response to external stimulus (GO:0071496)	345	45	23.51	+	1.91	0.000138	0.013
rhythmic process (GO:0048511)	277	36	18.88	+	1.91	0.000628	0.0404
negative regulation of transcription by RNA polymerase II (GO:0000122)	863	112	58.81	+	1.9	1.08e-09	2.92e-07
cellular response to abiotic stimulus (GO:0071214)	311	40	21.19	+	1.89	0.000369	0.0269
cellular response to environmental stimulus (GO:0104004)	311	40	21.19	+	1.89	0.000369	0.0268
positive regulation of catabolic process (GO:0009896)	462	58	31.49	+	1.84	3.64e-05	0.00424
positive regulation of cell cycle (GO:0045787)	392	49	26.71	+	1.83	0.000158	0.0141
positive regulation of RNA metabolic process (GO:0051254)	1784	222	121.58	+	1.83	1.25e-16	1.25e-13
regulation of translation (GO:0006417)	378	47	25.76	+	1.82	0.000265	0.0211
regulation of cellular amide metabolic process (GO:0034248)	436	54	29.71	+	1.82	0.000108	0.0109
positive regulation of nucleobase-containing compound metabolic process (GO:0045935)	1952	236	133.03	+	1.77	1.86e-16	1.75e-13
positive regulation of transcription, DNA-templated (GO:0045893)	1600	193	109.04	+	1.77	2.42e-13	1.33e-10
response to nutrient levels (GO:0031667)	491	59	33.46	+	1.76	8.96e-05	0.00941
negative regulation of cellular macromolecule biosynthetic process (GO:2000113)	1417	170	96.57	+	1.76	1.25e-11	4.24e-09
RNA processing (GO:0006396)	919	110	62.63	+	1.76	9.49e-08	1.76e-05
RNA metabolic process (GO:0016070)	1692	202	115.31	+	1.75	1.48e-13	9.08e-11
posttranscriptional regulation of gene expression (GO:0010608)	553	66	37.69	+	1.75	3.91e-05	0.00449
negative regulation of macromolecule biosynthetic process (GO:0010558)	1500	179	102.23	+	1.75	4.72e-12	1.88e-09
regulation of cell cycle (GO:0051726)	1200	143	81.78	+	1.75	1.07e-09	2.93e-07
chromosome organization (GO:0051276)	1054	125	71.83	+	1.74	1.92e-08	4.15e-06
response to extracellular stimulus (GO:0009991)	524	62	35.71	+	1.74	0.000101	0.0103
positive regulation of nucleic acid-templated transcription (GO:1903508)	1694	200	115.45	+	1.73	4.72e-13	2.28e-10
positive regulation of RNA biosynthetic process (GO:1902680)	1695	200	115.51	+	1.73	4.84e-13	2.27e-10
transcription, DNA-templated (GO:0006351)	645	76	43.96	+	1.73	1.74e-05	0.00216
nucleic acid-templated transcription (GO:0097659)	646	76	44.03	+	1.73	1.77e-05	0.00218
regulation of apoptotic signaling pathway (GO:2001233)	408	48	27.81	+	1.73	0.000643	0.0408
negative regulation of cellular biosynthetic process (GO:0031327)	1559	183	106.25	+	1.72	1.08e-11	3.73e-09
cellular response to DNA damage stimulus (GO:0006974)	788	92	53.7	+	1.71	2.87e-06	0.000436
regulation of hemopoiesis (GO:1903706)	472	55	32.17	+	1.71	0.000389	0.0277
negative regulation of biosynthetic process (GO:0009890)	1589	185	108.29	+	1.71	1.61e-11	5.36e-09
transcription by RNA polymerase II (GO:0006366)	492	57	33.53	+	1.7	0.00027	0.0212
RNA biosynthetic process (GO:0032774)	658	76	44.84	+	1.69	2.99e-05	0.00353
positive regulation of transcription by RNA polymerase II (GO:0045944)	1259	145	85.8	+	1.69	6.74e-09	1.54e-06
negative regulation of nucleobase-containing compound metabolic process (GO:0045934)	1477	169	100.66	+	1.68	4.68e-10	1.38e-07
negative regulation of RNA metabolic process (GO:0051253)	1373	157	93.57	+	1.68	1.94e-09	4.69e-07
apoptotic process (GO:0006915)	910	104	62.02	+	1.68	1.37e-06	0.000224
cellular response to growth factor stimulus (GO:0071363)	502	57	34.21	+	1.67	0.000431	0.0301
negative regulation of nucleic acid-templated transcription (GO:1903507)	1272	144	86.69	+	1.66	2.13e-08	4.53e-06
negative regulation of protein modification process (GO:0031400)	610	69	41.57	+	1.66	0.00012	0.0116
regulation of mitotic cell cycle (GO:0007346)	637	72	43.41	+	1.66	8.73e-05	0.00929
negative regulation of RNA biosynthetic process (GO:1902679)	1274	144	86.82	+	1.66	2.18e-08	4.58e-06
nucleic acid metabolic process (GO:0090304)	2292	258	156.2	+	1.65	1.62e-14	1.08e-11
positive regulation of macromolecule biosynthetic process (GO:0010557)	1972	220	134.39	+	1.64	5.04e-12	1.96e-09
cellular response to lipid (GO:0071396)	530	59	36.12	+	1.63	0.000588	0.0386
response to growth factor (GO:0070848)	531	59	36.19	+	1.63	0.000599	0.0389
negative regulation of gene expression (GO:0010629)	1966	218	133.98	+	1.63	9.4e-12	3.41e-09
regulation of transcription by RNA polymerase II (GO:0006357)	2193	243	149.45	+	1.63	5.65e-13	2.58e-10
negative regulation of transcription, DNA-templated (GO:0045892)	1219	135	83.08	+	1.63	2.03e-07	3.61e-05
positive regulation of biosynthetic process (GO:0009891)	2099	231	143.05	+	1.61	3.95e-12	1.62e-09
regulation of cellular catabolic process (GO:0031329)	873	96	59.5	+	1.61	1.55e-05	0.00194
positive regulation of cellular biosynthetic process (GO:0031328)	2066	227	140.8	+	1.61	7.33e-12	2.72e-09
cellular response to stress (GO:0033554)	1761	193	120.01	+	1.61	5.92e-10	1.72e-07
negative regulation of cellular component organization (GO:0051129)	723	79	49.27	+	1.6	0.00012	0.0117
regulation of RNA metabolic process (GO:0051252)	3781	412	257.68	+	1.6	7.17e-22	2.86e-18
positive regulation of nitrogen compound metabolic process (GO:0051173)	3274	355	223.12	+	1.59	4.26e-18	5.23e-15
positive regulation of gene expression (GO:0010628)	2363	256	161.04	+	1.59	8.96e-13	3.87e-10
embryo development (GO:0009790)	1027	111	69.99	+	1.59	6.69e-06	0.000921
regulation of catabolic process (GO:0009894)	1037	112	70.67	+	1.58	7.2e-06	0.000983
regulation of cellular response to stress (GO:0080135)	744	80	50.7	+	1.58	0.000195	0.0167
positive regulation of macromolecule metabolic process (GO:0010604)	3621	389	246.77	+	1.58	1.92e-19	3.41e-16
chordate embryonic development (GO:0043009)	655	70	44.64	+	1.57	0.00063	0.0404
regulation of nucleobase-containing compound metabolic process (GO:0019219)	4041	431	275.39	+	1.57	2.58e-21	6.87e-18
regulation of cell cycle process (GO:0010564)	761	81	51.86	+	1.56	0.000229	0.0187
viral process (GO:0016032)	792	84	53.97	+	1.56	0.000175	0.0153
response to hormone (GO:0009725)	850	90	57.93	+	1.55	0.000124	0.0119
programmed cell death (GO:0012501)	1042	110	71.01	+	1.55	2.33e-05	0.00282
DNA metabolic process (GO:0006259)	758	80	51.66	+	1.55	0.000298	0.0227
positive regulation of cell differentiation (GO:0045597)	1005	106	68.49	+	1.55	2.98e-05	0.00355
embryo development ending in birth or egg hatching (GO:0009792)	674	71	45.93	+	1.55	0.000747	0.0464
positive regulation of metabolic process (GO:0009893)	3920	412	267.15	+	1.54	3.34e-19	5.33e-16
regulation of cellular macromolecule biosynthetic process (GO:2000112)	3903	410	265.99	+	1.54	5.39e-19	7.83e-16
negative regulation of cell differentiation (GO:0045596)	724	76	49.34	+	1.54	0.000506	0.0345
cell death (GO:0008219)	1079	113	73.53	+	1.54	2.4e-05	0.00289
negative regulation of macromolecule metabolic process (GO:0010605)	2846	298	193.96	+	1.54	3.29e-13	1.75e-10
positive regulation of cellular metabolic process (GO:0031325)	3452	361	235.25	+	1.53	3.34e-16	2.96e-13
response to lipid (GO:0033993)	871	91	59.36	+	1.53	0.000151	0.0135
regulation of cell differentiation (GO:0045595)	1876	196	127.85	+	1.53	1.27e-08	2.81e-06
negative regulation of cellular metabolic process (GO:0031324)	2607	272	177.67	+	1.53	7.12e-12	2.71e-09
regulation of neurogenesis (GO:0050767)	845	88	57.59	+	1.53	0.000211	0.0177
cell cycle process (GO:0022402)	1051	109	71.63	+	1.52	4.34e-05	0.00495
regulation of transcription, DNA-templated (GO:0006355)	3435	356	234.1	+	1.52	2.31e-15	1.68e-12
cellular response to endogenous stimulus (GO:0071495)	1187	123	80.89	+	1.52	1.48e-05	0.00186
gene expression (GO:0010467)	2172	225	148.02	+	1.52	1.51e-09	3.76e-07
response to endogenous stimulus (GO:0009719)	1458	151	99.36	+	1.52	1.3e-06	0.000216
regulation of nucleic acid-templated transcription (GO:1903506)	3505	363	238.87	+	1.52	1.18e-15	9.94e-13
regulation of RNA biosynthetic process (GO:2001141)	3510	363	239.21	+	1.52	1.26e-15	1.01e-12
negative regulation of nitrogen compound metabolic process (GO:0051172)	2409	249	164.17	+	1.52	1.86e-10	5.82e-08
regulation of macromolecule biosynthetic process (GO:0010556)	4046	418	275.74	+	1.52	2.9e-18	3.86e-15
regulation of nervous system development (GO:0051960)	959	99	65.36	+	1.51	0.000133	0.0128
positive regulation of cellular component organization (GO:0051130)	1213	125	82.67	+	1.51	1.41e-05	0.0018
negative regulation of cellular protein metabolic process (GO:0032269)	1058	109	72.1	+	1.51	5.91e-05	0.00664
regulation of gene expression (GO:0010468)	4873	501	332.1	+	1.51	2.08e-22	1.11e-18
regulation of cell development (GO:0060284)	975	100	66.45	+	1.5	0.00015	0.0136
negative regulation of metabolic process (GO:0009892)	3098	317	211.13	+	1.5	6.62e-13	2.94e-10
regulation of protein kinase activity (GO:0045859)	803	82	54.72	+	1.5	0.000715	0.045
nucleobase-containing compound metabolic process (GO:0006139)	2804	286	191.09	+	1.5	2.16e-11	7.05e-09
regulation of cellular component organization (GO:0051128)	2432	248	165.74	+	1.5	6.54e-10	1.86e-07
regulation of cellular biosynthetic process (GO:0031326)	4195	427	285.89	+	1.49	1.1e-17	1.25e-14
negative regulation of apoptotic process (GO:0043066)	906	92	61.74	+	1.49	0.000335	0.0249
positive regulation of intracellular signal transduction (GO:1902533)	1044	106	71.15	+	1.49	0.000117	0.0116
regulation of organelle organization (GO:0033043)	1330	135	90.64	+	1.49	1.48e-05	0.00188
cellular macromolecule catabolic process (GO:0044265)	917	93	62.49	+	1.49	0.000355	0.0261
negative regulation of cell death (GO:0060548)	1016	103	69.24	+	1.49	0.000159	0.014
positive regulation of developmental process (GO:0051094)	1402	142	95.55	+	1.49	8.84e-06	0.00118
regulation of multicellular organismal development (GO:2000026)	2099	212	143.05	+	1.48	3.64e-08	7.27e-06
regulation of biosynthetic process (GO:0009889)	4276	431	291.41	+	1.48	4.23e-17	4.51e-14
regulation of protein modification process (GO:0031399)	1877	189	127.92	+	1.48	2.98e-07	5.23e-05
symbiotic process (GO:0044403)	884	89	60.24	+	1.48	0.000597	0.0389
positive regulation of signal transduction (GO:0009967)	1661	167	113.2	+	1.48	1.9e-06	0.000297
regulation of cellular component biogenesis (GO:0044087)	979	98	66.72	+	1.47	0.000417	0.0294
regulation of transferase activity (GO:0051338)	1031	103	70.26	+	1.47	0.000283	0.0218
macromolecule catabolic process (GO:0009057)	1052	105	71.69	+	1.46	0.000254	0.0204
regulation of kinase activity (GO:0043549)	912	91	62.15	+	1.46	0.000713	0.045
positive regulation of protein modification process (GO:0031401)	1243	124	84.71	+	1.46	6.08e-05	0.00679
negative regulation of programmed cell death (GO:0043069)	923	92	62.9	+	1.46	0.000611	0.0395
negative regulation of protein metabolic process (GO:0051248)	1135	113	77.35	+	1.46	0.000164	0.0143
cellular aromatic compound metabolic process (GO:0006725)	3039	301	207.11	+	1.45	1.2e-10	3.84e-08
negative regulation of multicellular organismal process (GO:0051241)	1235	122	84.17	+	1.45	0.000116	0.0116
heterocycle metabolic process (GO:0046483)	2991	295	203.84	+	1.45	2.58e-10	7.77e-08
response to oxygen-containing compound (GO:1901700)	1604	158	109.31	+	1.45	9.43e-06	0.00124
positive regulation of signaling (GO:0023056)	1908	187	130.03	+	1.44	1.94e-06	0.0003
positive regulation of cell communication (GO:0010647)	1900	186	129.49	+	1.44	1.89e-06	0.000298
regulation of intracellular signal transduction (GO:1902531)	1820	178	124.03	+	1.44	3.82e-06	0.000555
cell cycle (GO:0007049)	1371	133	93.43	+	1.42	0.000102	0.0104
regulation of macromolecule metabolic process (GO:0060255)	6474	628	441.2	+	1.42	1.13e-23	1.81e-19
positive regulation of protein metabolic process (GO:0051247)	1733	168	118.1	+	1.42	1.19e-05	0.00153
cellular response to oxygen-containing compound (GO:1901701)	1073	104	73.13	+	1.42	0.000723	0.0451
regulation of nitrogen compound metabolic process (GO:0051171)	5895	571	401.75	+	1.42	1.53e-20	3.5e-17
positive regulation of multicellular organismal process (GO:0051240)	1788	173	121.85	+	1.42	1e-05	0.0013
regulation of protein phosphorylation (GO:0001932)	1461	141	99.57	+	1.42	8.24e-05	0.00883
organic cyclic compound metabolic process (GO:1901360)	3273	315	223.06	+	1.41	6.73e-10	1.89e-07
regulation of developmental process (GO:0050793)	2663	256	181.48	+	1.41	5.94e-08	1.14e-05
regulation of cellular metabolic process (GO:0031323)	6299	605	429.28	+	1.41	2.01e-21	6.42e-18
cellular response to chemical stimulus (GO:0070887)	2941	282	200.43	+	1.41	1.15e-08	2.58e-06
cellular response to organic substance (GO:0071310)	2378	228	162.06	+	1.41	4.48e-07	7.77e-05
regulation of primary metabolic process (GO:0080090)	6088	582	414.9	+	1.4	7.98e-20	1.59e-16
regulation of cell death (GO:0010941)	1707	163	116.33	+	1.4	3.87e-05	0.00448
regulation of cellular protein metabolic process (GO:0032268)	2672	255	182.1	+	1.4	9.91e-08	1.82e-05
negative regulation of signal transduction (GO:0009968)	1290	123	87.91	+	1.4	0.000384	0.0278
regulation of protein metabolic process (GO:0051246)	2851	271	194.3	+	1.39	5.74e-08	1.12e-05
regulation of phosphorylation (GO:0042325)	1631	155	111.15	+	1.39	7.86e-05	0.00848
cellular nitrogen compound metabolic process (GO:0034641)	3450	327	235.12	+	1.39	1.48e-09	3.75e-07
regulation of metabolic process (GO:0019222)	7021	665	478.48	+	1.39	6.33e-23	5.06e-19
positive regulation of cellular protein metabolic process (GO:0032270)	1620	153	110.4	+	1.39	0.000113	0.0114
positive regulation of catalytic activity (GO:0043085)	1474	139	100.45	+	1.38	0.000253	0.0204
negative regulation of cellular process (GO:0048523)	4873	459	332.1	+	1.38	1.53e-13	9.04e-11
negative regulation of cell communication (GO:0010648)	1429	134	97.39	+	1.38	0.000388	0.0279
macromolecule biosynthetic process (GO:0009059)	1772	166	120.76	+	1.37	7.82e-05	0.0085
regulation of multicellular organismal process (GO:0051239)	3237	303	220.6	+	1.37	2.62e-08	5.43e-06
negative regulation of signaling (GO:0023057)	1432	134	97.59	+	1.37	0.000475	0.0325
generation of neurons (GO:0048699)	1582	148	107.81	+	1.37	0.000218	0.0181
response to organic substance (GO:0010033)	3040	284	207.18	+	1.37	1.02e-07	1.84e-05
cellular macromolecule biosynthetic process (GO:0034645)	1714	160	116.81	+	1.37	0.000138	0.0131
positive regulation of cellular process (GO:0048522)	5737	535	390.98	+	1.37	1.39e-15	1.05e-12
positive regulation of molecular function (GO:0044093)	1835	169	125.06	+	1.35	0.000149	0.0136
neurogenesis (GO:0022008)	1686	155	114.9	+	1.35	0.000327	0.0244
cell development (GO:0048468)	1644	151	112.04	+	1.35	0.000411	0.029
regulation of apoptotic process (GO:0042981)	1557	143	106.11	+	1.35	0.000636	0.0405
cellular catabolic process (GO:0044248)	1806	165	123.08	+	1.34	0.000285	0.0219
negative regulation of biological process (GO:0048519)	5530	502	376.87	+	1.33	1.76e-12	7.38e-10
positive regulation of response to stimulus (GO:0048584)	2414	219	164.51	+	1.33	3.04e-05	0.00357
cellular protein localization (GO:0034613)	1643	149	111.97	+	1.33	0.00072	0.0451
positive regulation of biological process (GO:0048518)	6306	571	429.76	+	1.33	1.59e-14	1.1e-11
regulation of phosphate metabolic process (GO:0019220)	1828	165	124.58	+	1.32	0.000444	0.0307
regulation of phosphorus metabolic process (GO:0051174)	1829	165	124.65	+	1.32	0.000447	0.0307
regulation of signal transduction (GO:0009966)	3147	281	214.47	+	1.31	4.92e-06	0.000695
regulation of signaling (GO:0023051)	3664	326	249.7	+	1.31	7.66e-07	0.00013
organelle organization (GO:0006996)	3534	314	240.84	+	1.3	1.36e-06	0.000224
response to stress (GO:0006950)	3654	324	249.02	+	1.3	1.08e-06	0.000181
regulation of cell communication (GO:0010646)	3625	321	247.04	+	1.3	1.43e-06	0.000231
catabolic process (GO:0009056)	2082	184	141.89	+	1.3	0.000555	0.0369
regulation of catalytic activity (GO:0050790)	2392	210	163.02	+	1.29	0.000279	0.0217
regulation of biological quality (GO:0065008)	4085	355	278.39	+	1.28	1.77e-06	0.000282
cellular macromolecule metabolic process (GO:0044260)	5183	449	353.22	+	1.27	3.21e-08	6.58e-06
macromolecule metabolic process (GO:0043170)	6354	550	433.03	+	1.27	2.04e-10	6.26e-08
regulation of molecular function (GO:0065009)	3076	266	209.63	+	1.27	8.79e-05	0.0093
response to chemical (GO:0042221)	4423	378	301.43	+	1.25	2.96e-06	0.000446
cellular component organization or biogenesis (GO:0071840)	5878	496	400.59	+	1.24	1.06e-07	1.9e-05
cellular response to stimulus (GO:0051716)	6610	555	450.47	+	1.23	1.66e-08	3.62e-06
nitrogen compound metabolic process (GO:0006807)	7114	596	484.82	+	1.23	3.27e-09	7.57e-07
cellular component organization (GO:0016043)	5658	474	385.59	+	1.23	6.38e-07	0.00011
cell differentiation (GO:0030154)	3761	315	256.31	+	1.23	0.000146	0.0134
cellular developmental process (GO:0048869)	3815	319	259.99	+	1.23	0.000138	0.013
primary metabolic process (GO:0044238)	7588	631	517.12	+	1.22	2.27e-09	5.41e-07
cellular metabolic process (GO:0044237)	7796	647	531.3	+	1.22	1.38e-09	3.57e-07
regulation of response to stimulus (GO:0048583)	4371	361	297.88	+	1.21	0.0001	0.0104
cellular protein metabolic process (GO:0044267)	3807	314	259.45	+	1.21	0.00041	0.0291
organic substance metabolic process (GO:0071704)	8021	661	546.63	+	1.21	2.4e-09	5.64e-07
regulation of cellular process (GO:0050794)	11160	903	760.56	+	1.19	1.76e-13	1e-10
metabolic process (GO:0008152)	8585	692	585.07	+	1.18	3.5e-08	7.07e-06
cell communication (GO:0007154)	5413	435	368.9	+	1.18	0.000143	0.0132
regulation of biological process (GO:0050789)	11714	941	798.31	+	1.18	8.35e-14	5.33e-11
anatomical structure development (GO:0048856)	5478	437	373.33	+	1.17	0.000278	0.0217
multicellular organism development (GO:0007275)	5086	405	346.61	+	1.17	0.00059	0.0386
developmental process (GO:0032502)	5935	471	404.47	+	1.16	0.000194	0.0167
signaling (GO:0023052)	5322	422	362.7	+	1.16	0.000631	0.0403
biological regulation (GO:0065007)	12390	981	844.38	+	1.16	4.48e-13	2.31e-10
response to stimulus (GO:0050896)	8523	670	580.84	+	1.15	4.24e-06	0.000605
cellular process (GO:0009987)	15430	1164	1051.56	+	1.11	9.43e-12	3.34e-09
biological_process (GO:0008150)	17912	1290	1220.71	+	1.06	7.33e-08	1.39e-05
Unclassified (UNCLASSIFIED)	2939	131	200.29	-	0.65	7.33e-08	1.38e-05
adaptive immune response (GO:0002250)	614	18	41.84	-	0.43	6.65e-05	0.00737
keratinization (GO:0031424)	226	3	15.4	-	0.19	0.000345	0.0255
electron transport chain (GO:0022900)	176	1	11.99	-	0.08	0.000262	0.0209

## Sheet: CLUSTER 9.txt
Analysis Type:	PANTHER Overrepresentation Test (Released 20200728)
Annotation Version and Release Date:	GO Ontology database DOI: 10.5281/zenodo.3873405 Released 2020-06-01
Analyzed List:	upload_1 (Homo sapiens)
Reference List:	Homo sapiens (all genes in database)
Test Type:	FISHER
Correction:	FDR
GO biological process complete	Homo sapiens - REFLIST (20851)	upload_1 (315)	upload_1 (expected)	upload_1 (over/under)	upload_1 (fold Enrichment)	upload_1 (raw P-value)	upload_1 (FDR)
striated muscle contraction (GO:0006941)	110	11	1.66	+	6.62	1.99e-06	0.0317

## Sheet: CLUSTER 10.txt
Analysis Type:	PANTHER Overrepresentation Test (Released 20200728)
Annotation Version and Release Date:	GO Ontology database DOI: 10.5281/zenodo.3873405 Released 2020-06-01
Analyzed List:	upload_1 (Homo sapiens)
Reference List:	Homo sapiens (all genes in database)
Test Type:	FISHER
Correction:	FDR
GO biological process complete	Homo sapiens - REFLIST (20851)	upload_1 (1151)	upload_1 (expected)	upload_1 (over/under)	upload_1 (fold Enrichment)	upload_1 (raw P-value)	upload_1 (FDR)
somatostatin signaling pathway (GO:0038170)	5	4	0.28	+	14.49	0.000759	0.0247
somatostatin receptor signaling pathway (GO:0038169)	5	4	0.28	+	14.49	0.000759	0.0246
collagen biosynthetic process (GO:0032964)	9	7	0.5	+	14.09	7.94e-06	0.000551
glomerular capillary formation (GO:0072104)	6	4	0.33	+	12.08	0.00121	0.0357
glomerulus vasculature morphogenesis (GO:0072103)	6	4	0.33	+	12.08	0.00121	0.0357
negative regulation of gastrulation (GO:2000542)	6	4	0.33	+	12.08	0.00121	0.0356
negative regulation of vascular associated smooth muscle cell migration (GO:1904753)	6	4	0.33	+	12.08	0.00121	0.0355
glomerulus morphogenesis (GO:0072102)	9	5	0.5	+	10.06	0.000523	0.0184
regulation of branching involved in salivary gland morphogenesis (GO:0060693)	9	5	0.5	+	10.06	0.000523	0.0183
positive regulation of fibroblast migration (GO:0010763)	14	7	0.77	+	9.06	6.4e-05	0.00331
COPII-coated vesicle cargo loading (GO:0090110)	13	6	0.72	+	8.36	0.000305	0.0123
aortic valve development (GO:0003176)	32	14	1.77	+	7.93	5.28e-08	7.39e-06
aortic valve morphogenesis (GO:0003180)	28	12	1.55	+	7.76	5.67e-07	5.76e-05
glomerulus vasculature development (GO:0072012)	19	8	1.05	+	7.63	4.98e-05	0.00265
semi-lunar valve development (GO:1905314)	37	15	2.04	+	7.34	3.96e-08	5.91e-06
regulation of establishment of endothelial barrier (GO:1903140)	15	6	0.83	+	7.25	0.000557	0.0194
cellular response to vitamin D (GO:0071305)	15	6	0.83	+	7.25	0.000557	0.0193
regulation of endothelial cell development (GO:1901550)	15	6	0.83	+	7.25	0.000557	0.0193
regulation of Wnt signaling pathway, planar cell polarity pathway (GO:2000095)	15	6	0.83	+	7.25	0.000557	0.0192
secondary alcohol biosynthetic process (GO:1902653)	41	16	2.26	+	7.07	2.15e-08	3.47e-06
cholesterol biosynthetic process (GO:0006695)	41	16	2.26	+	7.07	2.15e-08	3.44e-06
ventricular cardiac muscle cell differentiation (GO:0055012)	18	7	0.99	+	7.04	0.00022	0.00933
positive regulation of non-canonical Wnt signaling pathway (GO:2000052)	13	5	0.72	+	6.97	0.00188	0.0499
negative regulation of substrate adhesion-dependent cell spreading (GO:1900025)	13	5	0.72	+	6.97	0.00188	0.0498
regulation of tau-protein kinase activity (GO:1902947)	13	5	0.72	+	6.97	0.00188	0.0497
sterol biosynthetic process (GO:0016126)	47	18	2.59	+	6.94	3.62e-09	7.6e-07
kidney vasculature development (GO:0061440)	21	8	1.16	+	6.9	8.77e-05	0.00437
renal system vasculature development (GO:0061437)	21	8	1.16	+	6.9	8.77e-05	0.00436
cellular response to vitamin (GO:0071295)	24	9	1.32	+	6.79	3.51e-05	0.00196
negative regulation of morphogenesis of an epithelium (GO:1905331)	16	6	0.88	+	6.79	0.000732	0.0241
collagen fibril organization (GO:0030199)	48	17	2.65	+	6.42	2.52e-08	3.87e-06
cGMP metabolic process (GO:0046068)	18	6	0.99	+	6.04	0.00121	0.0356
collagen metabolic process (GO:0032963)	63	21	3.48	+	6.04	1.43e-09	3.47e-07
pulmonary valve development (GO:0003177)	21	7	1.16	+	6.04	0.000473	0.0171
negative regulation of embryonic development (GO:0045992)	25	8	1.38	+	5.8	0.000235	0.00991
cGMP-mediated signaling (GO:0019934)	22	7	1.21	+	5.76	0.000595	0.0204
vasoconstriction (GO:0042310)	29	9	1.6	+	5.62	0.000117	0.00558
heart valve morphogenesis (GO:0003179)	52	16	2.87	+	5.57	3.17e-07	3.47e-05
cellular response to prostaglandin stimulus (GO:0071379)	23	7	1.27	+	5.51	0.000742	0.0244
regulation of non-canonical Wnt signaling pathway (GO:2000050)	23	7	1.27	+	5.51	0.000742	0.0243
regulation of cholesterol biosynthetic process (GO:0045540)	43	13	2.37	+	5.48	4.74e-06	0.000355
regulation of sterol biosynthetic process (GO:0106118)	43	13	2.37	+	5.48	4.74e-06	0.000353
cartilage development involved in endochondral bone morphogenesis (GO:0060351)	27	8	1.49	+	5.37	0.000363	0.0139
trabecula formation (GO:0060343)	24	7	1.32	+	5.28	0.000915	0.0285
aorta morphogenesis (GO:0035909)	28	8	1.55	+	5.18	0.000446	0.0164
glomerulus development (GO:0032835)	53	15	2.93	+	5.13	1.78e-06	0.000152
smooth muscle cell differentiation (GO:0051145)	32	9	1.77	+	5.09	0.000218	0.0093
heart valve development (GO:0003170)	61	17	3.37	+	5.05	4.44e-07	4.76e-05
cellular response to nutrient (GO:0031670)	36	10	1.99	+	5.03	0.000107	0.00524
IRE1-mediated unfolded protein response (GO:0036498)	55	15	3.04	+	4.94	2.63e-06	0.000214
retrograde vesicle-mediated transport, Golgi to endoplasmic reticulum (GO:0006890)	85	23	4.69	+	4.9	6.91e-09	1.31e-06
negative regulation of blood vessel diameter (GO:0097756)	37	10	2.04	+	4.9	0.00013	0.00603
vesicle cargo loading (GO:0035459)	26	7	1.44	+	4.88	0.00136	0.039
atrioventricular valve development (GO:0003171)	26	7	1.44	+	4.88	0.00136	0.0389
regulation of endothelial cell differentiation (GO:0045601)	34	9	1.88	+	4.8	0.00032	0.0125
regulation of fibroblast migration (GO:0010762)	34	9	1.88	+	4.8	0.00032	0.0125
regulation of heart morphogenesis (GO:2000826)	42	11	2.32	+	4.74	7.68e-05	0.00388
basement membrane organization (GO:0071711)	27	7	1.49	+	4.7	0.00163	0.0449
regulation of cholesterol metabolic process (GO:0090181)	58	15	3.2	+	4.69	4.57e-06	0.000344
positive regulation of axon extension (GO:0045773)	44	11	2.43	+	4.53	0.00011	0.00532
blood vessel remodeling (GO:0001974)	32	8	1.77	+	4.53	0.000942	0.029
negative regulation of cell junction assembly (GO:1901889)	32	8	1.77	+	4.53	0.000942	0.029
platelet aggregation (GO:0070527)	44	11	2.43	+	4.53	0.00011	0.0053
endocardial cushion development (GO:0003197)	45	11	2.48	+	4.43	0.00013	0.00601
response to prostaglandin (GO:0034694)	33	8	1.82	+	4.39	0.00112	0.0333
artery morphogenesis (GO:0048844)	62	15	3.42	+	4.38	9.11e-06	0.000609
endochondral bone morphogenesis (GO:0060350)	54	13	2.98	+	4.36	3.72e-05	0.00206
mesenchyme morphogenesis (GO:0072132)	50	12	2.76	+	4.35	7.55e-05	0.00385
ventricular septum morphogenesis (GO:0060412)	42	10	2.32	+	4.31	0.000313	0.0124
regulation of collagen metabolic process (GO:0010712)	42	10	2.32	+	4.31	0.000313	0.0124
endocardial cushion morphogenesis (GO:0003203)	34	8	1.88	+	4.26	0.00132	0.038
positive regulation of epithelial to mesenchymal transition (GO:0010718)	47	11	2.59	+	4.24	0.000181	0.0079
endothelium development (GO:0003158)	94	22	5.19	+	4.24	1.32e-07	1.62e-05
regulation of cardiac muscle cell differentiation (GO:2000725)	36	8	1.99	+	4.03	0.0018	0.0485
regulation of substrate adhesion-dependent cell spreading (GO:1900024)	54	12	2.98	+	4.03	0.000142	0.00642
endoplasmic reticulum unfolded protein response (GO:0030968)	104	23	5.74	+	4.01	1.66e-07	1.98e-05
positive regulation of bone mineralization (GO:0030501)	41	9	2.26	+	3.98	0.00102	0.0311
outflow tract morphogenesis (GO:0003151)	73	16	4.03	+	3.97	1.35e-05	0.000845
substrate adhesion-dependent cell spreading (GO:0034446)	55	12	3.04	+	3.95	0.000165	0.00731
mesenchymal cell development (GO:0014031)	83	18	4.58	+	3.93	4.54e-06	0.000345
positive regulation of osteoblast differentiation (GO:0045669)	60	13	3.31	+	3.93	9.47e-05	0.00468
myofibril assembly (GO:0030239)	60	13	3.31	+	3.93	9.47e-05	0.00466
neural crest cell differentiation (GO:0014033)	88	19	4.86	+	3.91	2.63e-06	0.000215
smooth muscle contraction (GO:0006939)	51	11	2.82	+	3.91	0.000333	0.0128
actin filament bundle assembly (GO:0051017)	56	12	3.09	+	3.88	0.000191	0.00823
positive regulation of ossification (GO:0045778)	89	19	4.91	+	3.87	3.03e-06	0.000241
cholesterol metabolic process (GO:0008203)	122	26	6.73	+	3.86	5.04e-08	7.25e-06
negative regulation of oxidative stress-induced cell death (GO:1903202)	47	10	2.59	+	3.85	0.000674	0.0225
negative regulation of cellular response to oxidative stress (GO:1900408)	47	10	2.59	+	3.85	0.000674	0.0224
regulation of epithelial to mesenchymal transition (GO:0010717)	90	19	4.97	+	3.82	3.5e-06	0.000275
sterol metabolic process (GO:0016125)	138	29	7.62	+	3.81	1.14e-08	2.08e-06
negative regulation of cell-substrate adhesion (GO:0010812)	62	13	3.42	+	3.8	0.000126	0.00589
negative regulation of endothelial cell proliferation (GO:0001937)	43	9	2.37	+	3.79	0.00137	0.0392
vesicle coating (GO:0006901)	67	14	3.7	+	3.79	7.24e-05	0.00371
regulation of systemic arterial blood pressure mediated by a chemical signal (GO:0003044)	48	10	2.65	+	3.77	0.000777	0.0251
secondary alcohol metabolic process (GO:1902652)	131	27	7.23	+	3.73	5.1e-08	7.28e-06
cell differentiation involved in kidney development (GO:0061005)	44	9	2.43	+	3.71	0.00157	0.0436
positive regulation of biomineralization (GO:0110151)	49	10	2.7	+	3.7	0.000893	0.028
endocrine process (GO:0050886)	49	10	2.7	+	3.7	0.000893	0.0279
positive regulation of biomineral tissue development (GO:0070169)	49	10	2.7	+	3.7	0.000893	0.0279
regulation of cardiac muscle hypertrophy (GO:0010611)	54	11	2.98	+	3.69	0.000508	0.0179
regulation of smooth muscle contraction (GO:0006940)	59	12	3.26	+	3.68	0.00029	0.0119
homotypic cell-cell adhesion (GO:0034109)	59	12	3.26	+	3.68	0.00029	0.0119
actin filament bundle organization (GO:0061572)	59	12	3.26	+	3.68	0.00029	0.0118
cardiac septum morphogenesis (GO:0060411)	74	15	4.08	+	3.67	5.48e-05	0.00289
neural crest cell development (GO:0014032)	79	16	4.36	+	3.67	3.15e-05	0.00179
regulation of steroid biosynthetic process (GO:0050810)	89	18	4.91	+	3.66	1.05e-05	0.000686
response to unfolded protein (GO:0006986)	165	33	9.11	+	3.62	3.32e-09	7.15e-07
regulation of actin filament depolymerization (GO:0030834)	55	11	3.04	+	3.62	0.000581	0.02
regulation of alcohol biosynthetic process (GO:1902930)	75	15	4.14	+	3.62	6.26e-05	0.00326
negative regulation of response to oxidative stress (GO:1902883)	50	10	2.76	+	3.62	0.00102	0.0311
vesicle targeting, to, from or within Golgi (GO:0048199)	70	14	3.86	+	3.62	0.000109	0.0053
actomyosin structure organization (GO:0031032)	111	22	6.13	+	3.59	1.52e-06	0.000134
endothelial cell differentiation (GO:0045446)	81	16	4.47	+	3.58	4.11e-05	0.00224
regulation of bone mineralization (GO:0030500)	76	15	4.2	+	3.58	7.14e-05	0.00366
cellular response to unfolded protein (GO:0034620)	128	25	7.07	+	3.54	3.83e-07	4.13e-05
cardiac muscle cell differentiation (GO:0055007)	82	16	4.53	+	3.53	4.67e-05	0.00251
Golgi vesicle budding (GO:0048194)	77	15	4.25	+	3.53	8.12e-05	0.00406
positive regulation of endothelial cell migration (GO:0010595)	103	20	5.69	+	3.52	5.89e-06	0.000422
regulation of muscle hypertrophy (GO:0014743)	57	11	3.15	+	3.5	0.000754	0.0246
stem cell development (GO:0048864)	83	16	4.58	+	3.49	5.31e-05	0.00281
regulation of biomineralization (GO:0110149)	94	18	5.19	+	3.47	2e-05	0.0012
regulation of biomineral tissue development (GO:0070167)	94	18	5.19	+	3.47	2e-05	0.00119
artery development (GO:0060840)	89	17	4.91	+	3.46	3.47e-05	0.00196
COPII vesicle coating (GO:0048208)	63	12	3.48	+	3.45	0.000489	0.0175
vesicle targeting, rough ER to cis-Golgi (GO:0048207)	63	12	3.48	+	3.45	0.000489	0.0174
sprouting angiogenesis (GO:0002040)	58	11	3.2	+	3.44	0.000856	0.0271
aorta development (GO:0035904)	53	10	2.93	+	3.42	0.0015	0.0421
COPII-coated vesicle budding (GO:0090114)	69	13	3.81	+	3.41	0.000317	0.0125
endothelial cell migration (GO:0043542)	69	13	3.81	+	3.41	0.000317	0.0125
cardiac chamber morphogenesis (GO:0003206)	128	24	7.07	+	3.4	1.23e-06	0.00011
regulation of blood vessel diameter (GO:0097746)	140	26	7.73	+	3.36	5.27e-07	5.5e-05
regulation of tube diameter (GO:0035296)	140	26	7.73	+	3.36	5.27e-07	5.47e-05
neural crest cell migration (GO:0001755)	54	10	2.98	+	3.35	0.0017	0.0462
regulation of tube size (GO:0035150)	141	26	7.78	+	3.34	5.94e-07	5.82e-05
cardiocyte differentiation (GO:0035051)	109	20	6.02	+	3.32	1.23e-05	0.000781
response to topologically incorrect protein (GO:0035966)	186	34	10.27	+	3.31	1.4e-08	2.45e-06
endoplasmic reticulum to Golgi vesicle-mediated transport (GO:0006888)	197	36	10.87	+	3.31	5.31e-09	1.07e-06
response to vitamin (GO:0033273)	88	16	4.86	+	3.29	9.75e-05	0.00479
neuron projection extension (GO:1990138)	66	12	3.64	+	3.29	0.000704	0.0234
cellular detoxification (GO:1990748)	105	19	5.8	+	3.28	2.38e-05	0.00139
extracellular matrix organization (GO:0030198)	361	65	19.93	+	3.26	6.75e-15	7.7e-12
cell-matrix adhesion (GO:0007160)	128	23	7.07	+	3.26	3.82e-06	0.000293
extracellular structure organization (GO:0043062)	362	65	19.98	+	3.25	7.57e-15	8.06e-12
response to estradiol (GO:0032355)	145	26	8	+	3.25	9.46e-07	8.73e-05
cortical cytoskeleton organization (GO:0030865)	62	11	3.42	+	3.21	0.00138	0.0394
cellular response to topologically incorrect protein (GO:0035967)	147	26	8.11	+	3.2	1.19e-06	0.000106
regulation of endothelial cell migration (GO:0010594)	164	29	9.05	+	3.2	2.94e-07	3.28e-05
regulation of oxidative stress-induced cell death (GO:1903201)	68	12	3.75	+	3.2	0.000887	0.0279
regulation of muscle contraction (GO:0006937)	165	29	9.11	+	3.18	3.29e-07	3.57e-05
tissue migration (GO:0090130)	97	17	5.35	+	3.17	8.91e-05	0.00442
regulation of steroid metabolic process (GO:0019218)	120	21	6.62	+	3.17	1.42e-05	0.000877
negative regulation of epithelial cell proliferation (GO:0050680)	132	23	7.29	+	3.16	5.99e-06	0.000427
regulation of protein depolymerization (GO:1901879)	92	16	5.08	+	3.15	0.000154	0.00688
osteoblast differentiation (GO:0001649)	127	22	7.01	+	3.14	1.03e-05	0.000676
cell-substrate adhesion (GO:0031589)	185	32	10.21	+	3.13	1.13e-07	1.41e-05
regulation of osteoblast differentiation (GO:0045667)	116	20	6.4	+	3.12	2.72e-05	0.00156
regulation of wound healing (GO:0061041)	145	25	8	+	3.12	2.83e-06	0.000228
alcohol biosynthetic process (GO:0046165)	99	17	5.46	+	3.11	0.000111	0.00536
regulation of endothelial cell proliferation (GO:0001936)	134	23	7.4	+	3.11	7.45e-06	0.000524
positive regulation of response to wounding (GO:1903036)	70	12	3.86	+	3.11	0.00111	0.0331
regulation of glucose transmembrane transport (GO:0010827)	76	13	4.2	+	3.1	0.000712	0.0235
platelet degranulation (GO:0002576)	129	22	7.12	+	3.09	1.28e-05	0.000803
integrin-mediated signaling pathway (GO:0007229)	100	17	5.52	+	3.08	0.000124	0.00581
steroid biosynthetic process (GO:0006694)	130	22	7.18	+	3.07	1.42e-05	0.000876
positive regulation of axonogenesis (GO:0050772)	89	15	4.91	+	3.05	0.000329	0.0127
regulation of systemic arterial blood pressure (GO:0003073)	101	17	5.58	+	3.05	0.000138	0.00626
cellular response to toxic substance (GO:0097237)	113	19	6.24	+	3.05	5.77e-05	0.00303
bone morphogenesis (GO:0060349)	96	16	5.3	+	3.02	0.000236	0.00993
positive regulation of animal organ morphogenesis (GO:0110110)	90	15	4.97	+	3.02	0.000366	0.014
striated muscle cell development (GO:0055002)	132	22	7.29	+	3.02	1.75e-05	0.00105
regulation of ossification (GO:0030278)	198	33	10.93	+	3.02	1.55e-07	1.89e-05
ossification (GO:0001503)	265	44	14.63	+	3.01	1.53e-09	3.6e-07
vesicle targeting (GO:0006903)	91	15	5.02	+	2.99	0.000406	0.0152
positive regulation of epithelial cell migration (GO:0010634)	146	24	8.06	+	2.98	9.09e-06	0.00061
ventricular septum development (GO:0003281)	73	12	4.03	+	2.98	0.00152	0.0425
regulation of epithelial cell migration (GO:0010632)	226	37	12.48	+	2.97	4.2e-08	6.15e-06
cardiac septum development (GO:0003279)	111	18	6.13	+	2.94	0.000135	0.00619
regulation of muscle system process (GO:0090257)	235	38	12.97	+	2.93	3.69e-08	5.55e-06
regulation of blood vessel endothelial cell migration (GO:0043535)	93	15	5.13	+	2.92	0.000498	0.0177
positive regulation of phosphatidylinositol 3-kinase signaling (GO:0014068)	87	14	4.8	+	2.92	0.000772	0.025
epithelial cell migration (GO:0010631)	87	14	4.8	+	2.92	0.000772	0.025
mesenchymal cell differentiation (GO:0048762)	156	25	8.61	+	2.9	8.81e-06	0.000601
cartilage development (GO:0051216)	156	25	8.61	+	2.9	8.81e-06	0.000599
regulation of response to wounding (GO:1903034)	175	28	9.66	+	2.9	2.68e-06	0.000217
positive regulation of blood circulation (GO:1903524)	75	12	4.14	+	2.9	0.00187	0.0497
cellular oxidant detoxification (GO:0098869)	94	15	5.19	+	2.89	0.00055	0.0192
localization within membrane (GO:0051668)	88	14	4.86	+	2.88	0.000853	0.0271
proteoglycan metabolic process (GO:0006029)	88	14	4.86	+	2.88	0.000853	0.027
regulation of cell-substrate adhesion (GO:0010810)	214	34	11.81	+	2.88	2.74e-07	3.11e-05
positive regulation of protein kinase B signaling (GO:0051897)	170	27	9.38	+	2.88	4.54e-06	0.000343
positive regulation of cell-substrate adhesion (GO:0010811)	126	20	6.96	+	2.88	7.6e-05	0.00387
response to transforming growth factor beta (GO:0071559)	158	25	8.72	+	2.87	1.07e-05	0.000689
connective tissue development (GO:0061448)	209	33	11.54	+	2.86	4.64e-07	4.93e-05
muscle cell development (GO:0055001)	146	23	8.06	+	2.85	2.53e-05	0.00147
regulation of response to endoplasmic reticulum stress (GO:1905897)	89	14	4.91	+	2.85	0.00094	0.029
cardiac chamber development (GO:0003205)	172	27	9.49	+	2.84	5.5e-06	0.000397
muscle system process (GO:0003012)	295	46	16.28	+	2.82	3.81e-09	7.79e-07
epithelium migration (GO:0090132)	90	14	4.97	+	2.82	0.00104	0.0313
cellular response to BMP stimulus (GO:0071773)	103	16	5.69	+	2.81	0.000475	0.0171
response to BMP (GO:0071772)	103	16	5.69	+	2.81	0.000475	0.0171
bone development (GO:0060348)	187	29	10.32	+	2.81	3.1e-06	0.000245
regulation of animal organ morphogenesis (GO:2000027)	260	40	14.35	+	2.79	5.43e-08	7.53e-06
mesenchyme development (GO:0060485)	222	34	12.25	+	2.77	5.83e-07	5.82e-05
detoxification (GO:0098754)	131	20	7.23	+	2.77	0.000122	0.00575
muscle structure development (GO:0061061)	485	74	26.77	+	2.76	2.31e-13	1.94e-10
response to endoplasmic reticulum stress (GO:0034976)	256	39	14.13	+	2.76	9.98e-08	1.3e-05
developmental cell growth (GO:0048588)	92	14	5.08	+	2.76	0.00125	0.0365
cardiac muscle tissue development (GO:0048738)	158	24	8.72	+	2.75	2.89e-05	0.00165
ameboidal-type cell migration (GO:0001667)	178	27	9.83	+	2.75	9.61e-06	0.000636
tissue remodeling (GO:0048771)	99	15	5.46	+	2.74	0.000885	0.0279
striated muscle cell differentiation (GO:0051146)	205	31	11.32	+	2.74	2.29e-06	0.000191
muscle contraction (GO:0006936)	246	37	13.58	+	2.72	2.8e-07	3.15e-05
developmental growth involved in morphogenesis (GO:0060560)	120	18	6.62	+	2.72	0.000317	0.0125
heart morphogenesis (GO:0003007)	248	37	13.69	+	2.7	5.36e-07	5.52e-05
muscle cell differentiation (GO:0042692)	248	37	13.69	+	2.7	5.36e-07	5.49e-05
regulation of protein kinase B signaling (GO:0051896)	228	34	12.59	+	2.7	1e-06	9.18e-05
stem cell differentiation (GO:0048863)	161	24	8.89	+	2.7	3.78e-05	0.00208
positive regulation of endothelial cell proliferation (GO:0001938)	94	14	5.19	+	2.7	0.0015	0.0422
cell growth (GO:0016049)	94	14	5.19	+	2.7	0.0015	0.0421
primary neural tube formation (GO:0014020)	101	15	5.58	+	2.69	0.00106	0.032
cardiac ventricle development (GO:0003231)	129	19	7.12	+	2.67	0.000269	0.0111
heart development (GO:0007507)	525	77	28.98	+	2.66	5.27e-13	4.01e-10
positive regulation of angiogenesis (GO:0045766)	171	25	9.44	+	2.65	3.5e-05	0.00197
muscle tissue development (GO:0060537)	301	44	16.62	+	2.65	5.25e-08	7.42e-06
platelet activation (GO:0030168)	137	20	7.56	+	2.64	0.000209	0.00895
cellular response to transforming growth factor beta stimulus (GO:0071560)	151	22	8.34	+	2.64	0.000106	0.00517
vesicle budding from membrane (GO:0006900)	103	15	5.69	+	2.64	0.00127	0.0367
formation of primary germ layer (GO:0001704)	117	17	6.46	+	2.63	0.000635	0.0215
regulation of embryonic development (GO:0045995)	131	19	7.23	+	2.63	0.00032	0.0125
regulation of morphogenesis of an epithelium (GO:1905330)	182	26	10.05	+	2.59	4.83e-05	0.00258
muscle organ development (GO:0007517)	294	42	16.23	+	2.59	1.71e-07	2.02e-05
positive regulation of vasculature development (GO:1904018)	191	27	10.54	+	2.56	3.72e-05	0.00207
regulation of supramolecular fiber organization (GO:1902903)	374	52	20.65	+	2.52	1.45e-08	2.48e-06
regulation of smooth muscle cell proliferation (GO:0048660)	137	19	7.56	+	2.51	0.000748	0.0245
vascular process in circulatory system (GO:0003018)	260	36	14.35	+	2.51	2.4e-06	0.000199
regulation of lipid biosynthetic process (GO:0046890)	195	27	10.76	+	2.51	4.69e-05	0.00251
positive regulation of cell morphogenesis involved in differentiation (GO:0010770)	159	22	8.78	+	2.51	0.000262	0.0109
regulation of angiogenesis (GO:0045765)	307	42	16.95	+	2.48	5.76e-07	5.82e-05
regulation of epithelial cell proliferation (GO:0050678)	344	47	18.99	+	2.48	1.12e-07	1.4e-05
striated muscle tissue development (GO:0014706)	286	39	15.79	+	2.47	1.67e-06	0.000144
positive regulation of supramolecular fiber organization (GO:1902905)	199	27	10.99	+	2.46	6.06e-05	0.00317
negative regulation of cell migration (GO:0030336)	266	36	14.68	+	2.45	5.08e-06	0.00037
blood circulation (GO:0008015)	399	54	22.03	+	2.45	2.19e-08	3.45e-06
regulation of vasculature development (GO:1901342)	340	46	18.77	+	2.45	1.9e-07	2.23e-05
negative regulation of cell motility (GO:2000146)	281	38	15.51	+	2.45	2.61e-06	0.000215
regulation of blood pressure (GO:0008217)	185	25	10.21	+	2.45	0.000121	0.00572
skeletal system development (GO:0001501)	489	66	26.99	+	2.45	4.36e-10	1.36e-07
steroid metabolic process (GO:0008202)	260	35	14.35	+	2.44	7.56e-06	0.000527
lung development (GO:0030324)	171	23	9.44	+	2.44	0.000243	0.0102
regulation of fat cell differentiation (GO:0045598)	134	18	7.4	+	2.43	0.00129	0.0372
positive regulation of developmental growth (GO:0048639)	179	24	9.88	+	2.43	0.000183	0.00795
nephron development (GO:0072006)	127	17	7.01	+	2.42	0.00185	0.0494
response to purine-containing compound (GO:0014074)	157	21	8.67	+	2.42	0.000492	0.0175
negative regulation of cellular component movement (GO:0051271)	315	42	17.39	+	2.42	9.08e-07	8.43e-05
Golgi vesicle transport (GO:0048193)	398	53	21.97	+	2.41	4.01e-08	5.93e-06
supramolecular fiber organization (GO:0097435)	497	66	27.43	+	2.41	1.01e-09	2.6e-07
positive regulation of cell motility (GO:2000147)	550	73	30.36	+	2.4	1.04e-10	4.38e-08
blood vessel development (GO:0001568)	505	67	27.88	+	2.4	7.37e-10	2.06e-07
regulation of actin cytoskeleton organization (GO:0032956)	362	48	19.98	+	2.4	2.23e-07	2.58e-05
blood vessel morphogenesis (GO:0048514)	415	55	22.91	+	2.4	2.35e-08	3.64e-06
positive regulation of cellular component movement (GO:0051272)	566	75	31.24	+	2.4	5.86e-11	2.75e-08
negative regulation of protein serine/threonine kinase activity (GO:0071901)	136	18	7.51	+	2.4	0.00143	0.0403
organic hydroxy compound biosynthetic process (GO:1901617)	174	23	9.61	+	2.39	0.000294	0.0119
actin cytoskeleton organization (GO:0030036)	530	70	29.26	+	2.39	3.14e-10	1.09e-07
circulatory system development (GO:0072359)	880	116	48.58	+	2.39	3.59e-16	5.72e-13
positive regulation of cell migration (GO:0030335)	525	69	28.98	+	2.38	4.97e-10	1.5e-07
respiratory tube development (GO:0030323)	175	23	9.66	+	2.38	0.000313	0.0125
actin filament organization (GO:0007015)	267	35	14.74	+	2.37	1.07e-05	0.00069
regulation of actin filament-based process (GO:0032970)	405	53	22.36	+	2.37	5.91e-08	8.13e-06
angiogenesis (GO:0001525)	321	42	17.72	+	2.37	1.93e-06	0.000164
vasculature development (GO:0001944)	528	69	29.15	+	2.37	5.95e-10	1.73e-07
regulation of actin polymerization or depolymerization (GO:0008064)	192	25	10.6	+	2.36	0.000291	0.0118
regulation of actin filament length (GO:0030832)	193	25	10.65	+	2.35	0.000299	0.0121
regulation of actin filament organization (GO:0110053)	278	36	15.35	+	2.35	9.6e-06	0.000639
positive regulation of locomotion (GO:0040017)	565	73	31.19	+	2.34	3.29e-10	1.09e-07
cardiovascular system development (GO:0072358)	537	69	29.64	+	2.33	1.32e-09	3.3e-07
regulation of cell size (GO:0008361)	187	24	10.32	+	2.32	0.000441	0.0163
negative regulation of locomotion (GO:0040013)	313	40	17.28	+	2.32	4.88e-06	0.000363
regulation of anatomical structure size (GO:0090066)	525	67	28.98	+	2.31	2.9e-09	6.34e-07
learning (GO:0007612)	149	19	8.22	+	2.31	0.00141	0.04
response to nutrient (GO:0007584)	165	21	9.11	+	2.31	0.00126	0.0365
neural tube development (GO:0021915)	166	21	9.16	+	2.29	0.00129	0.0372
regulation of cell shape (GO:0008360)	159	20	8.78	+	2.28	0.00184	0.0493
regulation of cell junction assembly (GO:1901888)	199	25	10.99	+	2.28	0.000376	0.0142
establishment of vesicle localization (GO:0051650)	200	25	11.04	+	2.26	0.000393	0.0148
epithelial cell development (GO:0002064)	201	25	11.1	+	2.25	0.000412	0.0154
positive regulation of epithelial cell proliferation (GO:0050679)	196	24	10.82	+	2.22	0.00064	0.0217
response to reactive oxygen species (GO:0000302)	196	24	10.82	+	2.22	0.00064	0.0216
skeletal system morphogenesis (GO:0048705)	229	28	12.64	+	2.22	0.000312	0.0124
circulatory system process (GO:0003013)	491	60	27.1	+	2.21	9.18e-08	1.22e-05
positive regulation of cytoskeleton organization (GO:0051495)	221	27	12.2	+	2.21	0.000431	0.016
respiratory system development (GO:0060541)	198	24	10.93	+	2.2	0.000708	0.0234
response to hypoxia (GO:0001666)	347	42	19.15	+	2.19	8.83e-06	0.000597
regulation of cell migration (GO:0030334)	877	106	48.41	+	2.19	1.23e-12	8.53e-10
regulation of lipid metabolic process (GO:0019216)	422	51	23.29	+	2.19	1.01e-06	9.24e-05
actin filament-based process (GO:0030029)	605	73	33.4	+	2.19	6.38e-09	1.24e-06
regulation of cell motility (GO:2000145)	940	113	51.89	+	2.18	2.77e-13	2.21e-10
regulation of anatomical structure morphogenesis (GO:0022603)	1112	133	61.38	+	2.17	1.96e-15	2.61e-12
sulfur compound biosynthetic process (GO:0044272)	184	22	10.16	+	2.17	0.00139	0.0397
negative regulation of protein transport (GO:0051224)	184	22	10.16	+	2.17	0.00139	0.0396
wound healing (GO:0042060)	435	52	24.01	+	2.17	1.38e-06	0.000123
response to oxygen levels (GO:0070482)	385	46	21.25	+	2.16	4.97e-06	0.000366
response to decreased oxygen levels (GO:0036293)	360	43	19.87	+	2.16	1.2e-05	0.000768
vesicle localization (GO:0051648)	210	25	11.59	+	2.16	0.000923	0.0286
regulation of cellular response to growth factor stimulus (GO:0090287)	294	35	16.23	+	2.16	7.91e-05	0.00398
response to growth factor (GO:0070848)	531	63	29.31	+	2.15	1.01e-07	1.3e-05
positive regulation of cell adhesion (GO:0045785)	430	51	23.74	+	2.15	2.04e-06	0.000172
regulation of reactive oxygen species metabolic process (GO:2000377)	187	22	10.32	+	2.13	0.00162	0.0447
response to drug (GO:0042493)	289	34	15.95	+	2.13	0.000118	0.00561
tube development (GO:0035295)	863	101	47.64	+	2.12	2.14e-11	1.14e-08
positive regulation of neuron projection development (GO:0010976)	291	34	16.06	+	2.12	0.000127	0.0059
tissue morphogenesis (GO:0048729)	550	64	30.36	+	2.11	1.63e-07	1.95e-05
cellular response to growth factor stimulus (GO:0071363)	502	58	27.71	+	2.09	6.74e-07	6.52e-05
tube morphogenesis (GO:0035239)	667	77	36.82	+	2.09	1.15e-08	2.08e-06
regulation of locomotion (GO:0040012)	980	113	54.1	+	2.09	3.77e-12	2.23e-09
regulation of cellular component movement (GO:0051270)	1025	118	56.58	+	2.09	9.51e-13	6.9e-10
regulation of cellular component size (GO:0032535)	391	45	21.58	+	2.08	1.62e-05	0.000983
protein folding (GO:0006457)	226	26	12.48	+	2.08	0.000909	0.0283
developmental growth (GO:0048589)	383	44	21.14	+	2.08	2.19e-05	0.00129
growth (GO:0040007)	389	44	21.47	+	2.05	2.64e-05	0.00152
positive regulation of neuron differentiation (GO:0045666)	381	43	21.03	+	2.04	3.52e-05	0.00196
cell junction assembly (GO:0034329)	284	32	15.68	+	2.04	0.000474	0.0171
anatomical structure formation involved in morphogenesis (GO:0048646)	897	101	49.52	+	2.04	2.09e-10	7.75e-08
regulation of cytoskeleton organization (GO:0051493)	561	63	30.97	+	2.03	5.88e-07	5.83e-05
biological adhesion (GO:0022610)	945	106	52.17	+	2.03	5.99e-11	2.73e-08
organic hydroxy compound metabolic process (GO:1901615)	473	53	26.11	+	2.03	5.87e-06	0.000422
cell adhesion (GO:0007155)	939	105	51.83	+	2.03	1.23e-10	5.05e-08
positive regulation of cell projection organization (GO:0031346)	394	44	21.75	+	2.02	4.62e-05	0.00249
animal organ morphogenesis (GO:0009887)	968	108	53.43	+	2.02	5.68e-11	2.75e-08
regulation of transmembrane receptor protein serine/threonine kinase signaling pathway (GO:0090092)	251	28	13.86	+	2.02	0.000977	0.0299
positive regulation of cell development (GO:0010720)	565	63	31.19	+	2.02	6.83e-07	6.57e-05
cell morphogenesis involved in differentiation (GO:0000904)	566	63	31.24	+	2.02	1.02e-06	9.24e-05
regulation of cell morphogenesis involved in differentiation (GO:0010769)	315	35	17.39	+	2.01	0.000237	0.00993
regulation of developmental growth (GO:0048638)	343	38	18.93	+	2.01	0.000161	0.00715
positive regulation of developmental process (GO:0051094)	1402	155	77.39	+	2	4.09e-15	5.02e-12
negative regulation of cell development (GO:0010721)	336	37	18.55	+	1.99	0.000221	0.00934
cell migration (GO:0016477)	972	107	53.66	+	1.99	1.55e-10	6.03e-08
regulation of MAP kinase activity (GO:0043405)	346	38	19.1	+	1.99	0.000174	0.00769
purine ribonucleotide metabolic process (GO:0009150)	310	34	17.11	+	1.99	0.000351	0.0135
sulfur compound metabolic process (GO:0006790)	367	40	20.26	+	1.97	0.000168	0.00741
response to oxidative stress (GO:0006979)	395	43	21.8	+	1.97	7.68e-05	0.00389
response to wounding (GO:0009611)	533	58	29.42	+	1.97	5.14e-06	0.000373
negative regulation of cell population proliferation (GO:0008285)	701	76	38.7	+	1.96	1.62e-07	1.96e-05
regulation of cell adhesion (GO:0030155)	720	78	39.74	+	1.96	9.9e-08	1.3e-05
regulation of cell morphogenesis (GO:0022604)	509	55	28.1	+	1.96	8.49e-06	0.000582
positive regulation of cell differentiation (GO:0045597)	1005	108	55.48	+	1.95	4.65e-10	1.43e-07
positive regulation of growth (GO:0045927)	270	29	14.9	+	1.95	0.00145	0.0409
alcohol metabolic process (GO:0006066)	326	35	18	+	1.94	0.000462	0.0169
negative regulation of multicellular organismal process (GO:0051241)	1235	132	68.17	+	1.94	4.71e-12	2.69e-09
positive regulation of neurogenesis (GO:0050769)	487	52	26.88	+	1.93	2.08e-05	0.00123
negative regulation of cell adhesion (GO:0007162)	281	30	15.51	+	1.93	0.0012	0.0355
regulation of cell development (GO:0060284)	975	104	53.82	+	1.93	1.57e-09	3.63e-07
morphogenesis of an epithelium (GO:0002009)	441	47	24.34	+	1.93	5.24e-05	0.00278
embryonic morphogenesis (GO:0048598)	583	62	32.18	+	1.93	3.72e-06	0.00029
renal system development (GO:0072001)	283	30	15.62	+	1.92	0.00128	0.0371
second-messenger-mediated signaling (GO:0019932)	342	36	18.88	+	1.91	0.000613	0.0209
negative regulation of cell differentiation (GO:0045596)	724	76	39.97	+	1.9	5.9e-07	5.82e-05
ribonucleotide metabolic process (GO:0009259)	325	34	17.94	+	1.9	0.00108	0.0322
blood coagulation (GO:0007596)	297	31	16.39	+	1.89	0.00156	0.0433
purine nucleotide metabolic process (GO:0006163)	336	35	18.55	+	1.89	0.000849	0.0271
ribose phosphate metabolic process (GO:0019693)	336	35	18.55	+	1.89	0.000849	0.0271
anatomical structure morphogenesis (GO:0009653)	2189	228	120.84	+	1.89	1.8e-19	9.57e-16
coagulation (GO:0050817)	299	31	16.51	+	1.88	0.00164	0.0449
response to steroid hormone (GO:0048545)	329	34	18.16	+	1.87	0.00115	0.0341
negative regulation of developmental process (GO:0051093)	981	101	54.15	+	1.87	1.47e-08	2.5e-06
hemostasis (GO:0007599)	302	31	16.67	+	1.86	0.00178	0.048
tissue development (GO:0009888)	1774	182	97.93	+	1.86	9.03e-15	9.01e-12
post-translational protein modification (GO:0043687)	361	37	19.93	+	1.86	0.00085	0.027
generation of precursor metabolites and energy (GO:0006091)	412	42	22.74	+	1.85	0.000377	0.0142
cell morphogenesis (GO:0000902)	726	74	40.08	+	1.85	2.11e-06	0.000177
positive regulation of nervous system development (GO:0051962)	552	56	30.47	+	1.84	4.06e-05	0.00222
regulation of small molecule metabolic process (GO:0062012)	454	46	25.06	+	1.84	0.000218	0.00932
locomotion (GO:0040011)	1337	135	73.8	+	1.83	1.27e-10	5.05e-08
localization of cell (GO:0051674)	1100	111	60.72	+	1.83	7.95e-09	1.49e-06
cell motility (GO:0048870)	1100	111	60.72	+	1.83	7.95e-09	1.48e-06
chordate embryonic development (GO:0043009)	655	66	36.16	+	1.83	1.17e-05	0.000748
regulation of neuron differentiation (GO:0045664)	676	68	37.32	+	1.82	7.47e-06	0.000523
purine-containing compound metabolic process (GO:0072521)	371	37	20.48	+	1.81	0.00106	0.032
regulation of MAPK cascade (GO:0043408)	732	73	40.41	+	1.81	5.08e-06	0.000372
cellular component morphogenesis (GO:0032989)	624	62	34.45	+	1.8	2.56e-05	0.00148
eye development (GO:0001654)	373	37	20.59	+	1.8	0.00152	0.0425
positive regulation of MAPK cascade (GO:0043410)	545	54	30.08	+	1.79	0.000116	0.00557
cell junction organization (GO:0034330)	507	50	27.99	+	1.79	0.000217	0.00928
enzyme linked receptor protein signaling pathway (GO:0007167)	733	72	40.46	+	1.78	8.04e-06	0.000555
regulation of neurogenesis (GO:0050767)	845	83	46.65	+	1.78	1.7e-06	0.000146
visual system development (GO:0150063)	377	37	20.81	+	1.78	0.00162	0.0446
embryo development ending in birth or egg hatching (GO:0009792)	674	66	37.21	+	1.77	2.3e-05	0.00135
positive regulation of intracellular signal transduction (GO:1902533)	1044	102	57.63	+	1.77	1.22e-07	1.51e-05
regulation of multicellular organismal development (GO:2000026)	2099	205	115.87	+	1.77	1.01e-14	9.51e-12
regulation of system process (GO:0044057)	598	58	33.01	+	1.76	0.000111	0.00536
regulation of developmental process (GO:0050793)	2663	258	147	+	1.76	2.35e-18	7.5e-15
regulation of body fluid levels (GO:0050878)	506	49	27.93	+	1.75	0.000327	0.0127
regulation of protein serine/threonine kinase activity (GO:0071900)	527	51	29.09	+	1.75	0.000284	0.0117
sensory system development (GO:0048880)	383	37	21.14	+	1.75	0.00184	0.0492
regulation of cell population proliferation (GO:0042127)	1668	161	92.08	+	1.75	3.21e-11	1.65e-08
secretion by cell (GO:0032940)	1005	97	55.48	+	1.75	4.64e-07	4.91e-05
regulation of cell differentiation (GO:0045595)	1876	181	103.56	+	1.75	1.44e-12	9.56e-10
cell morphogenesis involved in neuron differentiation (GO:0048667)	457	44	25.23	+	1.74	0.000752	0.0245
small molecule biosynthetic process (GO:0044283)	582	56	32.13	+	1.74	0.000189	0.00818
plasma membrane bounded cell projection morphogenesis (GO:0120039)	510	49	28.15	+	1.74	0.000472	0.0171
forebrain development (GO:0030900)	406	39	22.41	+	1.74	0.00166	0.0455
response to organic cyclic compound (GO:0014070)	927	89	51.17	+	1.74	1.62e-06	0.000141
cell-cell adhesion (GO:0098609)	511	49	28.21	+	1.74	0.000479	0.0172
head development (GO:0060322)	817	78	45.1	+	1.73	1.05e-05	0.000686
cell projection morphogenesis (GO:0048858)	514	49	28.37	+	1.73	0.000503	0.0178
pattern specification process (GO:0007389)	441	42	24.34	+	1.73	0.00126	0.0366
cell part morphogenesis (GO:0032990)	536	51	29.59	+	1.72	0.000452	0.0166
transmembrane receptor protein tyrosine kinase signaling pathway (GO:0007169)	526	50	29.04	+	1.72	0.000423	0.0157
negative regulation of hydrolase activity (GO:0051346)	463	44	25.56	+	1.72	0.00112	0.0333
oxidation-reduction process (GO:0055114)	958	91	52.88	+	1.72	2.26e-06	0.000189
export from cell (GO:0140352)	1053	100	58.13	+	1.72	5.81e-07	5.83e-05
negative regulation of apoptotic process (GO:0043066)	906	86	50.01	+	1.72	3.72e-06	0.000288
reproductive structure development (GO:0048608)	432	41	23.85	+	1.72	0.00159	0.0441
neuron projection morphogenesis (GO:0048812)	506	48	27.93	+	1.72	0.000649	0.0219
regulated exocytosis (GO:0045055)	696	66	38.42	+	1.72	6.16e-05	0.00322
positive regulation of multicellular organismal process (GO:0051240)	1788	169	98.7	+	1.71	4.35e-11	2.17e-08
negative regulation of cell death (GO:0060548)	1016	96	56.08	+	1.71	1.13e-06	0.000102
secretion (GO:0046903)	1122	106	61.94	+	1.71	3.14e-07	3.49e-05
negative regulation of programmed cell death (GO:0043069)	923	87	50.95	+	1.71	4.43e-06	0.000338
reproductive system development (GO:0061458)	436	41	24.07	+	1.7	0.00172	0.0467
sensory organ development (GO:0007423)	576	54	31.8	+	1.7	0.000365	0.014
nucleobase-containing small molecule metabolic process (GO:0055086)	535	50	29.53	+	1.69	0.00065	0.0218
exocytosis (GO:0006887)	792	74	43.72	+	1.69	3.25e-05	0.00184
response to lipid (GO:0033993)	871	81	48.08	+	1.68	1.44e-05	0.000883
movement of cell or subcellular component (GO:0006928)	1584	147	87.44	+	1.68	3.78e-09	7.84e-07
epithelium development (GO:0060429)	1121	104	61.88	+	1.68	8.85e-07	8.26e-05
negative regulation of transport (GO:0051051)	496	46	27.38	+	1.68	0.0012	0.0355
regulation of neuron projection development (GO:0010975)	519	48	28.65	+	1.68	0.00107	0.0321
cellular response to lipid (GO:0071396)	530	49	29.26	+	1.67	0.000882	0.0278
positive regulation of cell population proliferation (GO:0008284)	935	86	51.61	+	1.67	1.36e-05	0.000846
cellular response to endogenous stimulus (GO:0071495)	1187	109	65.52	+	1.66	8.56e-07	8.04e-05
response to hormone (GO:0009725)	850	78	46.92	+	1.66	4.18e-05	0.00227
regulation of nervous system development (GO:0051960)	959	88	52.94	+	1.66	1.24e-05	0.000785
cellular response to organic cyclic compound (GO:0071407)	545	50	30.08	+	1.66	0.001	0.0306
regulation of growth (GO:0040008)	687	63	37.92	+	1.66	0.000219	0.00929
embryo development (GO:0009790)	1027	94	56.69	+	1.66	6.56e-06	0.000464
negative regulation of intracellular signal transduction (GO:1902532)	514	47	28.37	+	1.66	0.00144	0.0406
cell development (GO:0048468)	1644	150	90.75	+	1.65	6.88e-09	1.32e-06
regulation of intracellular signal transduction (GO:1902531)	1820	166	100.47	+	1.65	9.38e-10	2.46e-07
response to oxygen-containing compound (GO:1901700)	1604	146	88.54	+	1.65	1.28e-08	2.29e-06
negative regulation of phosphate metabolic process (GO:0045936)	572	52	31.58	+	1.65	0.000952	0.0292
regulation of hormone levels (GO:0010817)	528	48	29.15	+	1.65	0.00162	0.0446
negative regulation of phosphorus metabolic process (GO:0010563)	573	52	31.63	+	1.64	0.000967	0.0296
brain development (GO:0007420)	772	70	42.62	+	1.64	0.000137	0.00626
response to endogenous stimulus (GO:0009719)	1458	132	80.48	+	1.64	8.84e-08	1.19e-05
cellular response to hormone stimulus (GO:0032870)	565	51	31.19	+	1.64	0.00123	0.036
animal organ development (GO:0048513)	3242	291	178.96	+	1.63	1.87e-16	3.32e-13
monocarboxylic acid metabolic process (GO:0032787)	535	48	29.53	+	1.63	0.0018	0.0484
response to nitrogen compound (GO:1901698)	1096	98	60.5	+	1.62	9.08e-06	0.000612
central nervous system development (GO:0007417)	1019	91	56.25	+	1.62	2.17e-05	0.00128
negative regulation of catalytic activity (GO:0043086)	819	73	45.21	+	1.61	0.000154	0.00688
regulation of plasma membrane bounded cell projection organization (GO:0120035)	696	62	38.42	+	1.61	0.000465	0.0169
response to organonitrogen compound (GO:0010243)	1011	90	55.81	+	1.61	2.75e-05	0.00158
regulation of multicellular organismal process (GO:0051239)	3237	288	178.69	+	1.61	7.22e-16	1.05e-12
neuron projection development (GO:0031175)	697	62	38.48	+	1.61	0.000618	0.021
cytoskeleton organization (GO:0007010)	1205	107	66.52	+	1.61	4.93e-06	0.000364
negative regulation of protein modification process (GO:0031400)	610	54	33.67	+	1.6	0.00135	0.039
regulation of cell projection organization (GO:0031344)	705	62	38.92	+	1.59	0.000671	0.0224
positive regulation of signal transduction (GO:0009967)	1661	146	91.69	+	1.59	1.01e-07	1.29e-05
hematopoietic or lymphoid organ development (GO:0048534)	628	55	34.67	+	1.59	0.00157	0.0437
response to organic substance (GO:0010033)	3040	266	167.81	+	1.59	1.15e-13	1.02e-10
positive regulation of apoptotic process (GO:0043065)	652	57	35.99	+	1.58	0.00141	0.0401
positive regulation of cell death (GO:0010942)	710	62	39.19	+	1.58	0.000928	0.0287
cellular response to organic substance (GO:0071310)	2378	207	131.27	+	1.58	2.31e-10	8.38e-08
regulation of localization (GO:0032879)	2846	247	157.1	+	1.57	2.36e-12	1.51e-09
regulation of apoptotic process (GO:0042981)	1557	135	85.95	+	1.57	6.72e-07	6.54e-05
cellular response to oxygen-containing compound (GO:1901701)	1073	93	59.23	+	1.57	4.62e-05	0.0025
positive regulation of programmed cell death (GO:0043068)	658	57	36.32	+	1.57	0.00152	0.0424
vesicle-mediated transport (GO:0016192)	1966	170	108.53	+	1.57	2.08e-08	3.39e-06
positive regulation of cell communication (GO:0010647)	1900	164	104.88	+	1.56	4.23e-08	6.14e-06
regulation of programmed cell death (GO:0043067)	1579	136	87.16	+	1.56	8.03e-07	7.59e-05
regulation of cell death (GO:0010941)	1707	147	94.23	+	1.56	2.66e-07	3.03e-05
regulation of cellular response to stress (GO:0080135)	744	64	41.07	+	1.56	0.000922	0.0286
positive regulation of signaling (GO:0023056)	1908	163	105.32	+	1.55	8.22e-08	1.11e-05
regulation of transport (GO:0051049)	1909	163	105.38	+	1.55	1.06e-07	1.35e-05
cellular response to chemical stimulus (GO:0070887)	2941	251	162.35	+	1.55	8.37e-12	4.61e-09
generation of neurons (GO:0048699)	1582	135	87.33	+	1.55	1.45e-06	0.000128
nervous system development (GO:0007399)	2422	206	133.7	+	1.54	1.43e-09	3.5e-07
positive regulation of cellular component organization (GO:0051130)	1213	103	66.96	+	1.54	4.03e-05	0.00221
neurogenesis (GO:0022008)	1686	142	93.07	+	1.53	1.62e-06	0.000142
carbohydrate derivative metabolic process (GO:1901135)	1011	85	55.81	+	1.52	0.000278	0.0115
neuron development (GO:0048666)	847	71	46.76	+	1.52	0.00107	0.0321
system development (GO:0048731)	4490	374	247.85	+	1.51	7.75e-17	1.77e-13
negative regulation of molecular function (GO:0044092)	1178	98	65.03	+	1.51	0.000125	0.00584
regulation of cellular component organization (GO:0051128)	2432	202	134.25	+	1.5	1.43e-08	2.48e-06
multicellular organism development (GO:0007275)	5086	422	280.75	+	1.5	2.89e-19	1.15e-15
regulation of cellular component biogenesis (GO:0044087)	979	81	54.04	+	1.5	0.000652	0.0219
anatomical structure development (GO:0048856)	5478	452	302.39	+	1.49	1.25e-20	1e-16
neuron differentiation (GO:0030182)	1045	86	57.69	+	1.49	0.000454	0.0166
cell projection organization (GO:0030030)	1191	98	65.74	+	1.49	0.000176	0.00775
negative regulation of cellular protein metabolic process (GO:0032269)	1058	87	58.4	+	1.49	0.000481	0.0172
regulation of phosphate metabolic process (GO:0019220)	1828	150	100.91	+	1.49	2.93e-06	0.000235
regulation of phosphorus metabolic process (GO:0051174)	1829	150	100.96	+	1.49	2.96e-06	0.000236
negative regulation of protein metabolic process (GO:0051248)	1135	93	62.65	+	1.48	0.000348	0.0134
positive regulation of phosphorus metabolic process (GO:0010562)	1160	95	64.03	+	1.48	0.000311	0.0125
positive regulation of phosphate metabolic process (GO:0045937)	1160	95	64.03	+	1.48	0.000311	0.0124
response to abiotic stimulus (GO:0009628)	1174	96	64.81	+	1.48	0.000264	0.011
positive regulation of phosphorylation (GO:0042327)	1089	89	60.11	+	1.48	0.000451	0.0166
small molecule metabolic process (GO:0044281)	1741	142	96.11	+	1.48	8.34e-06	0.000574
regulation of phosphorylation (GO:0042325)	1631	133	90.03	+	1.48	1.64e-05	0.00099
plasma membrane bounded cell projection organization (GO:0120036)	1144	93	63.15	+	1.47	0.000376	0.0142
developmental process (GO:0032502)	5935	482	327.62	+	1.47	4.33e-21	6.91e-17
regulation of organelle organization (GO:0033043)	1330	108	73.42	+	1.47	0.000138	0.00625
regulation of signal transduction (GO:0009966)	3147	255	173.72	+	1.47	8.17e-10	2.17e-07
regulation of protein phosphorylation (GO:0001932)	1461	118	80.65	+	1.46	7.99e-05	0.00401
cell-cell signaling (GO:0007267)	1167	94	64.42	+	1.46	0.00053	0.0185
establishment of localization in cell (GO:0051649)	2374	191	131.05	+	1.46	3.17e-07	3.49e-05
cell activation (GO:0001775)	1071	86	59.12	+	1.45	0.00108	0.0323
regulation of cellular localization (GO:0060341)	1023	82	56.47	+	1.45	0.00138	0.0394
positive regulation of protein phosphorylation (GO:0001934)	1012	81	55.86	+	1.45	0.00165	0.0451
regulation of protein modification process (GO:0031399)	1877	150	103.61	+	1.45	1.29e-05	0.000809
negative regulation of signal transduction (GO:0009968)	1290	103	71.21	+	1.45	0.000376	0.0143
negative regulation of cell communication (GO:0010648)	1429	114	78.88	+	1.45	0.000178	0.0078
negative regulation of signaling (GO:0023057)	1432	114	79.05	+	1.44	0.000182	0.00792
regulation of hydrolase activity (GO:0051336)	1297	103	71.6	+	1.44	0.000397	0.0149
intracellular transport (GO:0046907)	1540	122	85.01	+	1.44	0.000119	0.00566
regulation of cell communication (GO:0010646)	3625	287	200.1	+	1.43	4.3e-10	1.37e-07
regulation of signaling (GO:0023051)	3664	289	202.26	+	1.43	5.1e-10	1.51e-07
regulation of protein localization (GO:0032880)	1079	85	59.56	+	1.43	0.00181	0.0485
response to cytokine (GO:0034097)	1124	88	62.05	+	1.42	0.00176	0.0477
negative regulation of response to stimulus (GO:0048585)	1837	143	101.4	+	1.41	6.88e-05	0.00355
cell differentiation (GO:0030154)	3761	292	207.61	+	1.41	2e-09	4.51e-07
cellular developmental process (GO:0048869)	3815	295	210.59	+	1.4	2.44e-09	5.42e-07
lipid metabolic process (GO:0006629)	1217	94	67.18	+	1.4	0.0017	0.0462
cellular response to stress (GO:0033554)	1761	136	97.21	+	1.4	0.000152	0.00684
establishment of protein localization (GO:0045184)	1606	124	88.65	+	1.4	0.000307	0.0123
positive regulation of cellular protein metabolic process (GO:0032270)	1620	125	89.43	+	1.4	0.000322	0.0125
negative regulation of cellular process (GO:0048523)	4873	376	269	+	1.4	3.51e-12	2.16e-09
cellular localization (GO:0051641)	2996	230	165.38	+	1.39	5.07e-07	5.33e-05
peptide transport (GO:0015833)	1553	119	85.73	+	1.39	0.000586	0.0201
protein transport (GO:0015031)	1521	116	83.96	+	1.38	0.000793	0.0255
amide transport (GO:0042886)	1588	121	87.66	+	1.38	0.000665	0.0223
regulation of catalytic activity (GO:0050790)	2392	182	132.04	+	1.38	1.74e-05	0.00105
positive regulation of catalytic activity (GO:0043085)	1474	112	81.37	+	1.38	0.00103	0.0311
negative regulation of cellular metabolic process (GO:0031324)	2607	197	143.91	+	1.37	1.24e-05	0.000785
response to chemical (GO:0042221)	4423	334	244.15	+	1.37	1.44e-09	3.43e-07
regulation of response to stimulus (GO:0048583)	4371	330	241.28	+	1.37	1.94e-09	4.43e-07
positive regulation of protein metabolic process (GO:0051247)	1733	130	95.66	+	1.36	0.000724	0.0239
multicellular organismal process (GO:0032501)	7109	533	392.43	+	1.36	9.89e-17	1.97e-13
regulation of biological quality (GO:0065008)	4085	306	225.5	+	1.36	2.34e-08	3.67e-06
regulation of cellular protein metabolic process (GO:0032268)	2672	200	147.5	+	1.36	1.55e-05	0.000944
positive regulation of response to stimulus (GO:0048584)	2414	180	133.26	+	1.35	6.33e-05	0.00328
nitrogen compound transport (GO:0071705)	1867	139	103.06	+	1.35	0.00061	0.0208
positive regulation of molecular function (GO:0044093)	1835	136	101.29	+	1.34	0.000815	0.0262
response to stress (GO:0006950)	3654	270	201.71	+	1.34	7.24e-07	6.88e-05
regulation of molecular function (GO:0065009)	3076	227	169.8	+	1.34	9.92e-06	0.000654
positive regulation of nucleic acid-templated transcription (GO:1903508)	1694	125	93.51	+	1.34	0.00168	0.0459
negative regulation of biological process (GO:0048519)	5530	408	305.26	+	1.34	1.01e-10	4.34e-08
positive regulation of RNA biosynthetic process (GO:1902680)	1695	125	93.57	+	1.34	0.00169	0.046
positive regulation of cellular biosynthetic process (GO:0031328)	2066	152	114.05	+	1.33	0.000506	0.0179
protein localization (GO:0008104)	2203	162	121.61	+	1.33	0.000292	0.0119
positive regulation of biosynthetic process (GO:0009891)	2099	154	115.87	+	1.33	0.000466	0.0169
regulation of protein metabolic process (GO:0051246)	2851	209	157.38	+	1.33	3.75e-05	0.00207
cell surface receptor signaling pathway (GO:0007166)	2519	184	139.05	+	1.32	0.000151	0.00678
positive regulation of RNA metabolic process (GO:0051254)	1784	130	98.48	+	1.32	0.00182	0.0486
positive regulation of cellular process (GO:0048522)	5737	418	316.69	+	1.32	2.55e-10	9.04e-08
cellular component organization (GO:0016043)	5658	412	312.33	+	1.32	4.14e-10	1.35e-07
cellular component assembly (GO:0022607)	2379	173	131.32	+	1.32	0.000317	0.0125
localization (GO:0051179)	5845	424	322.65	+	1.31	3.18e-10	1.08e-07
macromolecule localization (GO:0033036)	2551	185	140.82	+	1.31	0.000197	0.0085
negative regulation of nitrogen compound metabolic process (GO:0051172)	2409	174	132.98	+	1.31	0.000409	0.0153
positive regulation of biological process (GO:0048518)	6306	449	348.1	+	1.29	7.61e-10	2.09e-07
cellular component organization or biogenesis (GO:0071840)	5878	418	324.47	+	1.29	6.3e-09	1.24e-06
negative regulation of metabolic process (GO:0009892)	3098	220	171.01	+	1.29	0.000137	0.00625
cell communication (GO:0007154)	5413	383	298.8	+	1.28	9.32e-08	1.23e-05
signal transduction (GO:0007165)	4950	349	273.25	+	1.28	6.85e-07	6.55e-05
signaling (GO:0023052)	5322	375	293.78	+	1.28	2.05e-07	2.39e-05
transport (GO:0006810)	4568	321	252.16	+	1.27	3.61e-06	0.000282
positive regulation of cellular metabolic process (GO:0031325)	3452	242	190.55	+	1.27	0.000117	0.00559
establishment of localization (GO:0051234)	4698	329	259.34	+	1.27	3.76e-06	0.00029
cellular response to stimulus (GO:0051716)	6610	458	364.88	+	1.26	1.9e-08	3.13e-06
positive regulation of nitrogen compound metabolic process (GO:0051173)	3274	226	180.73	+	1.25	0.00058	0.02
positive regulation of metabolic process (GO:0009893)	3920	270	216.39	+	1.25	0.000132	0.0061
response to stimulus (GO:0050896)	8523	576	470.48	+	1.22	1.06e-09	2.69e-07
regulation of biological process (GO:0050789)	11714	748	646.63	+	1.16	3.46e-09	7.36e-07
regulation of cellular process (GO:0050794)	11160	710	616.05	+	1.15	6.09e-08	8.3e-06
biological regulation (GO:0065007)	12390	788	683.94	+	1.15	7.23e-10	2.06e-07
cellular process (GO:0009987)	15430	973	851.75	+	1.14	6.51e-17	1.73e-13
regulation of metabolic process (GO:0019222)	7021	440	387.57	+	1.14	0.00171	0.0464
biological_process (GO:0008150)	17912	1053	988.76	+	1.06	1.73e-08	2.91e-06
RNA metabolic process (GO:0016070)	1692	60	93.4	-	0.64	0.000266	0.011
nucleic acid metabolic process (GO:0090304)	2292	81	126.52	-	0.64	1.07e-05	0.000692
Unclassified (UNCLASSIFIED)	2939	98	162.24	-	0.6	1.73e-08	2.88e-06
chromosome organization (GO:0051276)	1054	31	58.18	-	0.53	0.000148	0.00666
chromatin organization (GO:0006325)	697	19	38.48	-	0.49	0.00083	0.0266
RNA processing (GO:0006396)	919	23	50.73	-	0.45	2.46e-05	0.00143
sensory perception (GO:0007600)	984	24	54.32	-	0.44	6.23e-06	0.000442
mRNA metabolic process (GO:0016071)	690	14	38.09	-	0.37	1.46e-05	0.00089
mRNA processing (GO:0006397)	478	9	26.39	-	0.34	0.000188	0.00816
RNA splicing (GO:0008380)	402	7	22.19	-	0.32	0.000438	0.0162
histone modification (GO:0016570)	361	6	19.93	-	0.3	0.000552	0.0192
covalent chromatin modification (GO:0016569)	365	6	20.15	-	0.3	0.000559	0.0193
detection of stimulus (GO:0051606)	709	11	39.14	-	0.28	2.42e-07	2.78e-05
positive regulation of response to biotic stimulus (GO:0002833)	252	3	13.91	-	0.22	0.00102	0.0311
DNA conformation change (GO:0071103)	304	3	16.78	-	0.18	0.000136	0.00622
detection of chemical stimulus (GO:0009593)	521	4	28.76	-	0.14	2.58e-08	3.92e-06
sensory perception of chemical stimulus (GO:0007606)	540	4	29.81	-	0.13	1.3e-08	2.3e-06
detection of stimulus involved in sensory perception (GO:0050906)	549	3	30.31	-	0.1	8.13e-10	2.2e-07
DNA packaging (GO:0006323)	190	1	10.49	-	0.1	0.000826	0.0265
sensory perception of smell (GO:0007608)	468	2	25.83	-	0.08	6.16e-09	1.23e-06
detection of chemical stimulus involved in sensory perception (GO:0050907)	484	1	26.72	-	0.04	1.73e-10	6.59e-08
detection of chemical stimulus involved in sensory perception of smell (GO:0050911)	439	0	24.23	-	< 0.01	7.23e-11	3.21e-08

## Sheet: CLUSTER 11.txt
Analysis Type:	PANTHER Overrepresentation Test (Released 20200728)
Annotation Version and Release Date:	GO Ontology database DOI: 10.5281/zenodo.3873405 Released 2020-06-01
Analyzed List:	upload_1 (Homo sapiens)
Reference List:	Homo sapiens (all genes in database)
Test Type:	FISHER
Correction:	FDR
GO biological process complete	Homo sapiens - REFLIST (20851)	upload_1 (682)	upload_1 (expected)	upload_1 (over/under)	upload_1 (fold Enrichment)	upload_1 (raw P-value)	upload_1 (FDR)
positive regulation of G2/MI transition of meiotic cell cycle (GO:0110032)	3	3	0.1	+	30.57	0.000589	0.0275
regulation of G2/MI transition of meiotic cell cycle (GO:0110030)	3	3	0.1	+	30.57	0.000589	0.0274
meiotic chromosome condensation (GO:0010032)	7	6	0.23	+	26.21	1.4e-06	0.000138
regulation of DNA endoreduplication (GO:0032875)	4	3	0.13	+	22.93	0.00101	0.043
mitotic spindle midzone assembly (GO:0051256)	8	6	0.26	+	22.93	2.39e-06	0.000222
positive regulation of protein localization to kinetochore (GO:1905342)	4	3	0.13	+	22.93	0.00101	0.0428
regulation of protein localization to kinetochore (GO:1905340)	4	3	0.13	+	22.93	0.00101	0.0427
mitotic spindle elongation (GO:0000022)	8	6	0.26	+	22.93	2.39e-06	0.00022
kinetochore organization (GO:0051383)	18	12	0.59	+	20.38	4.75e-11	9.24e-09
spindle midzone assembly (GO:0051255)	12	8	0.39	+	20.38	8.74e-08	1e-05
spindle elongation (GO:0051231)	9	6	0.29	+	20.38	3.87e-06	0.000347
prophase (GO:0051324)	15	9	0.49	+	18.34	2.6e-08	3.29e-06
mitotic prophase (GO:0000088)	15	9	0.49	+	18.34	2.6e-08	3.27e-06
regulation of attachment of spindle microtubules to kinetochore (GO:0051988)	13	7	0.43	+	16.46	1.68e-06	0.000161
kinetochore assembly (GO:0051382)	13	7	0.43	+	16.46	1.68e-06	0.00016
female meiosis I (GO:0007144)	8	4	0.26	+	15.29	0.000403	0.0206
regulation of meiotic cell cycle phase transition (GO:1901993)	8	4	0.26	+	15.29	0.000403	0.0205
mitotic chromosome condensation (GO:0007076)	16	8	0.52	+	15.29	4.56e-07	4.92e-05
centromeric sister chromatid cohesion (GO:0070601)	8	4	0.26	+	15.29	0.000403	0.0204
centrosome separation (GO:0051299)	8	4	0.26	+	15.29	0.000403	0.0204
CENP-A containing nucleosome assembly (GO:0034080)	30	15	0.98	+	15.29	3.97e-12	8.93e-10
CENP-A containing chromatin organization (GO:0061641)	30	15	0.98	+	15.29	3.97e-12	8.8e-10
meiosis II (GO:0007135)	11	5	0.36	+	13.9	0.000103	0.00642
attachment of mitotic spindle microtubules to kinetochore (GO:0051315)	11	5	0.36	+	13.9	0.000103	0.0064
meiosis II cell cycle process (GO:0061983)	11	5	0.36	+	13.9	0.000103	0.00637
centromere complex assembly (GO:0034508)	38	17	1.24	+	13.68	5.92e-13	1.48e-10
meiotic sister chromatid segregation (GO:0045144)	9	4	0.29	+	13.59	0.000568	0.027
meiotic sister chromatid cohesion (GO:0051177)	9	4	0.29	+	13.59	0.000568	0.0269
regulation of mitotic centrosome separation (GO:0046602)	9	4	0.29	+	13.59	0.000568	0.0268
chromatin remodeling at centromere (GO:0031055)	34	15	1.11	+	13.49	1.61e-11	3.22e-09
negative regulation of mitotic metaphase/anaphase transition (GO:0045841)	25	11	0.82	+	13.45	8.67e-09	1.21e-06
mitotic spindle assembly checkpoint (GO:0007094)	23	10	0.75	+	13.29	4.55e-08	5.55e-06
mitotic spindle checkpoint (GO:0071174)	23	10	0.75	+	13.29	4.55e-08	5.51e-06
spindle assembly checkpoint (GO:0071173)	23	10	0.75	+	13.29	4.55e-08	5.47e-06
spindle checkpoint (GO:0031577)	23	10	0.75	+	13.29	4.55e-08	5.43e-06
negative regulation of mitotic sister chromatid separation (GO:2000816)	28	12	0.92	+	13.1	2.29e-09	3.52e-07
protein localization to kinetochore (GO:0034501)	14	6	0.46	+	13.1	2.62e-05	0.00191
negative regulation of metaphase/anaphase transition of cell cycle (GO:1902100)	26	11	0.85	+	12.93	1.2e-08	1.61e-06
mitotic nuclear envelope disassembly (GO:0007077)	12	5	0.39	+	12.74	0.000142	0.00834
histone-serine phosphorylation (GO:0035404)	12	5	0.39	+	12.74	0.000142	0.00831
negative regulation of chromosome separation (GO:1905819)	29	12	0.95	+	12.65	3.15e-09	4.74e-07
DNA replication-independent nucleosome assembly (GO:0006336)	39	16	1.28	+	12.54	8.12e-12	1.73e-09
mitotic sister chromatid segregation (GO:0000070)	108	44	3.53	+	12.46	4.17e-30	3.03e-27
mitotic sister chromatid cohesion (GO:0007064)	15	6	0.49	+	12.23	3.57e-05	0.00254
DNA replication-independent nucleosome organization (GO:0034724)	40	16	1.31	+	12.23	1.1e-11	2.26e-09
negative regulation of sister chromatid segregation (GO:0033046)	33	13	1.08	+	12.04	1.12e-09	1.86e-07
centriole replication (GO:0007099)	18	7	0.59	+	11.89	9.06e-06	0.000741
protein localization to chromosome, centromeric region (GO:0071459)	18	7	0.59	+	11.89	9.06e-06	0.000738
negative regulation of mitotic sister chromatid segregation (GO:0033048)	31	12	1.01	+	11.83	5.77e-09	8.61e-07
negative regulation of chromosome segregation (GO:0051985)	34	13	1.11	+	11.69	1.5e-09	2.42e-07
attachment of spindle microtubules to kinetochore (GO:0008608)	21	8	0.69	+	11.65	2.31e-06	0.000216
centrosome duplication (GO:0051298)	30	11	0.98	+	11.21	3.95e-08	4.85e-06
inner cell mass cell proliferation (GO:0001833)	14	5	0.46	+	10.92	0.000252	0.0136
sister chromatid segregation (GO:0000819)	140	50	4.58	+	10.92	7.07e-32	5.64e-29
regulation of mitotic cell cycle spindle assembly checkpoint (GO:0090266)	14	5	0.46	+	10.92	0.000252	0.0135
regulation of spindle checkpoint (GO:0090231)	14	5	0.46	+	10.92	0.000252	0.0135
positive regulation of ubiquitin protein ligase activity (GO:1904668)	14	5	0.46	+	10.92	0.000252	0.0134
regulation of mitotic spindle checkpoint (GO:1903504)	14	5	0.46	+	10.92	0.000252	0.0134
negative regulation of cell division (GO:0051782)	17	6	0.56	+	10.79	6.29e-05	0.00422
DNA replication checkpoint (GO:0000076)	17	6	0.56	+	10.79	6.29e-05	0.0042
mitotic nuclear division (GO:0140014)	151	53	4.94	+	10.73	2e-33	1.77e-30
mitotic spindle organization (GO:0007052)	162	56	5.3	+	10.57	5.56e-35	5.54e-32
negative regulation of mitotic nuclear division (GO:0045839)	41	14	1.34	+	10.44	1.17e-09	1.93e-07
chromosome condensation (GO:0030261)	42	14	1.37	+	10.19	1.52e-09	2.43e-07
regulation of mitotic metaphase/anaphase transition (GO:0030071)	57	19	1.86	+	10.19	1.8e-12	4.28e-10
mitotic prometaphase (GO:0000236)	170	55	5.56	+	9.89	3.77e-33	3.17e-30
female meiotic nuclear division (GO:0007143)	31	10	1.01	+	9.86	4.39e-07	4.8e-05
histone phosphorylation (GO:0016572)	31	10	1.01	+	9.86	4.39e-07	4.76e-05
regulation of mitotic sister chromatid separation (GO:0010965)	62	20	2.03	+	9.86	7.73e-13	1.9e-10
microtubule cytoskeleton organization involved in mitosis (GO:1902850)	183	59	5.99	+	9.86	1.97e-35	2.86e-32
regulation of metaphase/anaphase transition of cell cycle (GO:1902099)	59	19	1.93	+	9.85	2.97e-12	6.77e-10
regulation of exit from mitosis (GO:0007096)	19	6	0.62	+	9.65	0.000104	0.00644
regulation of single stranded viral RNA replication via double stranded DNA intermediate (GO:0045091)	19	6	0.62	+	9.65	0.000104	0.00642
histone exchange (GO:0043486)	48	15	1.57	+	9.55	8.28e-10	1.39e-07
nuclear envelope disassembly (GO:0051081)	16	5	0.52	+	9.55	0.000419	0.021
membrane disassembly (GO:0030397)	16	5	0.52	+	9.55	0.000419	0.0209
negative regulation of single stranded viral RNA replication via double stranded DNA intermediate (GO:0045869)	16	5	0.52	+	9.55	0.000419	0.0208
spindle organization (GO:0007051)	224	70	7.33	+	9.55	3.43e-41	9.13e-38
centriole assembly (GO:0098534)	23	7	0.75	+	9.3	3.34e-05	0.00239
mitotic cytokinesis (GO:0000281)	73	22	2.39	+	9.21	1.74e-13	4.7e-11
positive regulation of cell cycle G2/M phase transition (GO:1902751)	30	9	0.98	+	9.17	2.75e-06	0.000252
negative regulation of nuclear division (GO:0051784)	50	15	1.64	+	9.17	1.33e-09	2.16e-07
regulation of chromosome separation (GO:1905818)	67	20	2.19	+	9.13	2.55e-12	5.9e-10
metaphase plate congression (GO:0051310)	54	16	1.77	+	9.06	4.35e-10	7.81e-08
positive regulation of G2/M transition of mitotic cell cycle (GO:0010971)	27	8	0.88	+	9.06	1.07e-05	0.000865
mitotic spindle assembly (GO:0090307)	48	14	1.57	+	8.92	6.38e-09	9.27e-07
centrosome cycle (GO:0007098)	83	24	2.71	+	8.84	2.95e-14	8.41e-12
M phase (GO:0000279)	170	49	5.56	+	8.81	9.81e-28	6.03e-25
mitotic M phase (GO:0000087)	170	49	5.56	+	8.81	9.81e-28	5.8e-25
regulation of mitotic sister chromatid segregation (GO:0033047)	73	21	2.39	+	8.8	1.31e-12	3.18e-10
sister chromatid cohesion (GO:0007062)	49	14	1.6	+	8.74	7.97e-09	1.13e-06
regulation of chromosome segregation (GO:0051983)	107	30	3.5	+	8.57	3.56e-17	1.29e-14
nuclear chromosome segregation (GO:0098813)	219	61	7.16	+	8.52	1.33e-33	1.25e-30
mitotic metaphase plate congression (GO:0007080)	44	12	1.44	+	8.34	1.44e-07	1.64e-05
regulation of sister chromatid segregation (GO:0033045)	85	23	2.78	+	8.27	3.3e-13	8.63e-11
regulation of ubiquitin protein ligase activity (GO:1904666)	26	7	0.85	+	8.23	6.46e-05	0.00428
G2 DNA damage checkpoint (GO:0031572)	34	9	1.11	+	8.09	6.54e-06	0.000552
replication fork processing (GO:0031297)	34	9	1.11	+	8.09	6.54e-06	0.000549
chromosome segregation (GO:0007059)	277	73	9.06	+	8.06	9.66e-39	1.93e-35
DNA strand elongation involved in DNA replication (GO:0006271)	19	5	0.62	+	8.05	0.000809	0.0362
nuclear division (GO:0000280)	289	76	9.45	+	8.04	2.88e-40	6.58e-37
anaphase (GO:0051322)	156	41	5.1	+	8.04	4.06e-22	1.96e-19
mitotic anaphase (GO:0000090)	156	41	5.1	+	8.04	4.06e-22	1.9e-19
nuclear DNA replication (GO:0033260)	46	12	1.5	+	7.98	2.17e-07	2.42e-05
establishment of chromosome localization (GO:0051303)	73	19	2.39	+	7.96	6.68e-11	1.27e-08
chromosome localization (GO:0050000)	73	19	2.39	+	7.96	6.68e-11	1.26e-08
spindle assembly (GO:0051225)	93	24	3.04	+	7.89	2.42e-13	6.43e-11
establishment of mitotic spindle localization (GO:0040001)	35	9	1.14	+	7.86	7.99e-06	0.000658
DNA-dependent DNA replication maintenance of fidelity (GO:0045005)	43	11	1.41	+	7.82	8.22e-07	8.36e-05
cell cycle DNA replication (GO:0044786)	47	12	1.54	+	7.81	2.65e-07	2.94e-05
biological phase (GO:0044848)	269	68	8.8	+	7.73	3.66e-35	4.49e-32
mitotic cell cycle phase (GO:0098763)	269	68	8.8	+	7.73	3.66e-35	4.17e-32
cell cycle phase (GO:0022403)	269	68	8.8	+	7.73	3.66e-35	3.89e-32
microtubule organizing center organization (GO:0031023)	96	24	3.14	+	7.64	4.35e-13	1.1e-10
blastocyst growth (GO:0001832)	20	5	0.65	+	7.64	0.000985	0.0425
organelle fission (GO:0048285)	319	77	10.43	+	7.38	1.44e-38	2.56e-35
oocyte maturation (GO:0001556)	21	5	0.69	+	7.28	0.00119	0.0493
regulation of centrosome cycle (GO:0046605)	59	14	1.93	+	7.25	5.89e-08	6.86e-06
establishment of mitotic spindle orientation (GO:0000132)	30	7	0.98	+	7.13	0.000139	0.00824
regulation of DNA-dependent DNA replication (GO:0090329)	52	12	1.7	+	7.06	6.72e-07	7.06e-05
chromosome organization involved in meiotic cell cycle (GO:0070192)	70	16	2.29	+	6.99	1.06e-08	1.45e-06
mitotic cell cycle process (GO:1903047)	683	156	22.34	+	6.98	1.2e-76	4.77e-73
cytoskeleton-dependent cytokinesis (GO:0061640)	101	23	3.3	+	6.96	6.96e-12	1.5e-09
regulation of mitotic nuclear division (GO:0007088)	167	38	5.46	+	6.96	9.32e-19	3.72e-16
G2/M transition of mitotic cell cycle (GO:0000086)	139	31	4.55	+	6.82	2.48e-15	7.75e-13
telomere maintenance via semi-conservative replication (GO:0032201)	27	6	0.88	+	6.79	0.000527	0.0253
interstrand cross-link repair (GO:0036297)	54	12	1.77	+	6.79	9.51e-07	9.61e-05
cell cycle G2/M phase transition (GO:0044839)	141	31	4.61	+	6.72	3.48e-15	1.07e-12
mitotic cell cycle (GO:0000278)	761	167	24.89	+	6.71	3.77e-80	3.01e-76
meiotic nuclear division (GO:0140013)	155	34	5.07	+	6.71	1.68e-16	5.58e-14
cell division (GO:0051301)	497	107	16.26	+	6.58	1.35e-49	4.33e-46
meiotic cell cycle process (GO:1903046)	168	36	5.49	+	6.55	4.07e-17	1.44e-14
cytokinesis (GO:0000910)	113	24	3.7	+	6.49	8.73e-12	1.83e-09
positive regulation of chromosome segregation (GO:0051984)	33	7	1.08	+	6.49	0.000232	0.0126
regulation of transcription involved in G1/S transition of mitotic cell cycle (GO:0000083)	34	7	1.11	+	6.29	0.000273	0.0144
positive regulation of cytokinesis (GO:0032467)	39	8	1.28	+	6.27	0.000102	0.00644
positive regulation of mitotic cell cycle phase transition (GO:1901992)	83	17	2.71	+	6.26	1.53e-08	2.03e-06
regulation of centrosome duplication (GO:0010824)	44	9	1.44	+	6.25	3.87e-05	0.00275
mitotic cell cycle checkpoint (GO:0007093)	157	32	5.14	+	6.23	7.9e-15	2.34e-12
ATP-dependent chromatin remodeling (GO:0043044)	79	16	2.58	+	6.19	4.64e-08	5.49e-06
regulation of cytokinesis (GO:0032465)	89	18	2.91	+	6.18	6.87e-09	9.89e-07
cell cycle checkpoint (GO:0000075)	198	40	6.48	+	6.18	4.25e-18	1.66e-15
DNA replication (GO:0006260)	214	43	7	+	6.14	2.75e-19	1.13e-16
establishment of spindle localization (GO:0051293)	45	9	1.47	+	6.11	4.52e-05	0.00315
mitotic G2/M transition checkpoint (GO:0044818)	30	6	0.98	+	6.11	0.000855	0.038
spindle localization (GO:0051653)	50	10	1.64	+	6.11	1.72e-05	0.00131
meiotic chromosome segregation (GO:0045132)	91	18	2.98	+	6.05	9.31e-09	1.29e-06
regulation of nuclear division (GO:0051783)	193	38	6.31	+	6.02	6.22e-17	2.16e-14
positive regulation of DNA replication (GO:0045740)	41	8	1.34	+	5.97	0.000139	0.00825
establishment of spindle orientation (GO:0051294)	36	7	1.18	+	5.94	0.00037	0.0191
mitotic cell cycle phase transition (GO:0044772)	284	55	9.29	+	5.92	1.08e-23	5.56e-21
centrosome localization (GO:0051642)	31	6	1.01	+	5.92	0.000993	0.0426
chromosome separation (GO:0051304)	31	6	1.01	+	5.92	0.000993	0.0425
cell cycle phase transition (GO:0044770)	292	56	9.55	+	5.86	6.31e-24	3.36e-21
DNA-dependent DNA replication (GO:0006261)	126	24	4.12	+	5.82	6.35e-11	1.22e-08
ciliary basal body-plasma membrane docking (GO:0097711)	95	18	3.11	+	5.79	1.67e-08	2.21e-06
protein localization to microtubule cytoskeleton (GO:0072698)	37	7	1.21	+	5.78	0.000428	0.0212
positive regulation of cell cycle phase transition (GO:1901989)	101	19	3.3	+	5.75	7.44e-09	1.06e-06
regulation of cell cycle checkpoint (GO:1901976)	32	6	1.05	+	5.73	0.00115	0.0479
microtubule organizing center localization (GO:0061842)	32	6	1.05	+	5.73	0.00115	0.0477
positive regulation of mitotic nuclear division (GO:0045840)	59	11	1.93	+	5.7	1.17e-05	0.000932
protein localization to cytoskeleton (GO:0044380)	43	8	1.41	+	5.69	0.000186	0.0104
meiotic cell cycle (GO:0051321)	226	42	7.39	+	5.68	8.72e-18	3.31e-15
protein localization to chromosome (GO:0034502)	65	12	2.13	+	5.64	5.17e-06	0.000448
meiosis I (GO:0007127)	115	21	3.76	+	5.58	1.94e-09	3.04e-07
DNA integrity checkpoint (GO:0031570)	150	27	4.91	+	5.5	1.28e-11	2.59e-09
meiosis I cell cycle process (GO:0061982)	117	21	3.83	+	5.49	2.55e-09	3.87e-07
DNA packaging (GO:0006323)	190	34	6.21	+	5.47	3.21e-14	9e-12
cell cycle process (GO:0022402)	1051	188	34.38	+	5.47	5.82e-78	3.1e-74
cell cycle G1/S phase transition (GO:0044843)	130	23	4.25	+	5.41	5.7e-10	9.9e-08
microtubule polymerization or depolymerization (GO:0031109)	51	9	1.67	+	5.4	0.000106	0.00649
microtubule cytoskeleton organization (GO:0000226)	558	97	18.25	+	5.31	5.86e-38	9.36e-35
regulation of meiotic cell cycle (GO:0051445)	52	9	1.7	+	5.29	0.000121	0.00726
regulation of cell cycle G2/M phase transition (GO:1902749)	215	37	7.03	+	5.26	6.87e-15	2.07e-12
positive regulation of mitotic cell cycle (GO:0045931)	157	27	5.14	+	5.26	3.22e-11	6.35e-09
G1/S transition of mitotic cell cycle (GO:0000082)	128	22	4.19	+	5.25	2.17e-09	3.37e-07
regulation of G2/M transition of mitotic cell cycle (GO:0010389)	198	34	6.48	+	5.25	9.19e-14	2.53e-11
male meiotic nuclear division (GO:0007140)	47	8	1.54	+	5.2	0.000318	0.0166
regulation of double-strand break repair via homologous recombination (GO:0010569)	47	8	1.54	+	5.2	0.000318	0.0166
recombinational repair (GO:0000725)	100	17	3.27	+	5.2	1.67e-07	1.89e-05
regulation of DNA replication (GO:0006275)	112	19	3.66	+	5.19	3.25e-08	4.05e-06
DNA conformation change (GO:0071103)	304	51	9.94	+	5.13	1.2e-19	5.05e-17
regulation of double-strand break repair (GO:2000779)	85	14	2.78	+	5.04	2.83e-06	0.000258
signal transduction involved in DNA damage checkpoint (GO:0072422)	73	12	2.39	+	5.03	1.47e-05	0.00115
signal transduction involved in DNA integrity checkpoint (GO:0072401)	73	12	2.39	+	5.03	1.47e-05	0.00114
nucleosome assembly (GO:0006334)	116	19	3.79	+	5.01	5.34e-08	6.26e-06
signal transduction involved in cell cycle checkpoint (GO:0072395)	74	12	2.42	+	4.96	1.66e-05	0.00127
double-strand break repair via homologous recombination (GO:0000724)	99	16	3.24	+	4.94	7e-07	7.26e-05
homologous chromosome segregation (GO:0045143)	62	10	2.03	+	4.93	8.68e-05	0.00552
cell cycle (GO:0007049)	1371	220	44.84	+	4.91	1.01e-84	1.62e-80
DNA geometric change (GO:0032392)	114	18	3.73	+	4.83	1.94e-07	2.19e-05
DNA damage checkpoint (GO:0000077)	140	22	4.58	+	4.8	9.38e-09	1.29e-06
positive regulation of cell cycle process (GO:0090068)	295	46	9.65	+	4.77	9.54e-17	3.24e-14
regulation of mitotic cell cycle phase transition (GO:1901990)	418	64	13.67	+	4.68	1.61e-22	8.03e-20
DNA duplex unwinding (GO:0032508)	106	16	3.47	+	4.61	1.57e-06	0.000153
positive regulation of nuclear division (GO:0051785)	73	11	2.39	+	4.61	6.75e-05	0.00443
regulation of cyclin-dependent protein serine/threonine kinase activity (GO:0000079)	100	15	3.27	+	4.59	3.54e-06	0.00032
double-strand break repair (GO:0006302)	187	28	6.12	+	4.58	2.44e-10	4.48e-08
mitotic DNA damage checkpoint (GO:0044773)	101	15	3.3	+	4.54	3.95e-06	0.000353
mitotic DNA integrity checkpoint (GO:0044774)	108	16	3.53	+	4.53	1.95e-06	0.000183
regulation of cell cycle phase transition (GO:1901987)	455	66	14.88	+	4.43	4.64e-22	2.12e-19
chromatin assembly (GO:0031497)	145	21	4.74	+	4.43	7.13e-08	8.24e-06
telomere maintenance (GO:0000723)	97	14	3.17	+	4.41	1.11e-05	0.000887
regulation of microtubule cytoskeleton organization (GO:0070507)	194	28	6.35	+	4.41	5.16e-10	9.05e-08
regulation of cyclin-dependent protein kinase activity (GO:1904029)	104	15	3.4	+	4.41	5.45e-06	0.00047
microtubule-based process (GO:0007017)	745	107	24.37	+	4.39	2.86e-35	3.8e-32
anaphase-promoting complex-dependent catabolic process (GO:0031145)	84	12	2.75	+	4.37	5.08e-05	0.00347
signal transduction in response to DNA damage (GO:0042770)	105	15	3.43	+	4.37	6.04e-06	0.000513
regulation of cell division (GO:0051302)	169	24	5.53	+	4.34	1.18e-08	1.59e-06
retrograde vesicle-mediated transport, Golgi to endoplasmic reticulum (GO:0006890)	85	12	2.78	+	4.32	5.63e-05	0.00383
telomere organization (GO:0032200)	100	14	3.27	+	4.28	1.51e-05	0.00117
negative regulation of chromosome organization (GO:2001251)	137	19	4.48	+	4.24	5.39e-07	5.78e-05
regulation of mitotic cell cycle (GO:0007346)	637	88	20.84	+	4.22	7.08e-28	4.52e-25
DNA damage response, signal transduction by p53 class mediator resulting in cell cycle arrest (GO:0006977)	58	8	1.9	+	4.22	0.00111	0.0464
regulation of DNA repair (GO:0006282)	131	18	4.28	+	4.2	1.21e-06	0.00012
mitotic G1 DNA damage checkpoint (GO:0031571)	66	9	2.16	+	4.17	0.000592	0.0274
DNA damage response, signal transduction by p53 class mediator (GO:0030330)	81	11	2.65	+	4.15	0.000155	0.00893
signal transduction involved in mitotic G1 DNA damage checkpoint (GO:0072431)	59	8	1.93	+	4.15	0.00122	0.0505
signal transduction involved in mitotic cell cycle checkpoint (GO:0072413)	59	8	1.93	+	4.15	0.00122	0.0504
signal transduction involved in mitotic DNA integrity checkpoint (GO:1902403)	59	8	1.93	+	4.15	0.00122	0.0502
signal transduction involved in mitotic DNA damage checkpoint (GO:1902402)	59	8	1.93	+	4.15	0.00122	0.0501
intracellular signal transduction involved in G1 DNA damage checkpoint (GO:1902400)	59	8	1.93	+	4.15	0.00122	0.05
regulation of microtubule-based process (GO:0032886)	230	31	7.52	+	4.12	2.8e-10	5.09e-08
mitotic G1/S transition checkpoint (GO:0044819)	67	9	2.19	+	4.11	0.000653	0.0297
G1 DNA damage checkpoint (GO:0044783)	67	9	2.19	+	4.11	0.000653	0.0296
DNA recombination (GO:0006310)	224	30	7.33	+	4.09	6.24e-10	1.07e-07
positive regulation of cell cycle (GO:0045787)	392	52	12.82	+	4.06	3.97e-16	1.29e-13
antigen processing and presentation of exogenous peptide antigen via MHC class II (GO:0019886)	98	13	3.21	+	4.06	5e-05	0.00343
regulation of cell cycle process (GO:0010564)	761	99	24.89	+	3.98	1.73e-29	1.15e-26
antigen processing and presentation of peptide or polysaccharide antigen via MHC class II (GO:0002504)	100	13	3.27	+	3.97	6.04e-05	0.00408
antigen processing and presentation of peptide antigen via MHC class II (GO:0002495)	100	13	3.27	+	3.97	6.04e-05	0.00407
negative regulation of mitotic cell cycle (GO:0045930)	310	40	10.14	+	3.94	2.42e-12	5.68e-10
negative regulation of mitotic cell cycle phase transition (GO:1901991)	219	28	7.16	+	3.91	5.86e-09	8.66e-07
negative regulation of cell cycle phase transition (GO:1901988)	235	30	7.69	+	3.9	1.73e-09	2.74e-07
positive regulation of organelle assembly (GO:1902117)	71	9	2.32	+	3.88	0.00095	0.0413
chromatin assembly or disassembly (GO:0006333)	166	21	5.43	+	3.87	5.45e-07	5.8e-05
protein-DNA complex assembly (GO:0065004)	206	26	6.74	+	3.86	2.59e-08	3.31e-06
organelle localization by membrane tethering (GO:0140056)	170	21	5.56	+	3.78	7.74e-07	7.92e-05
negative regulation of cell cycle process (GO:0010948)	327	40	10.7	+	3.74	1.09e-11	2.26e-09
DNA repair (GO:0006281)	517	63	16.91	+	3.73	1.13e-17	4.18e-15
nucleosome organization (GO:0034728)	157	19	5.14	+	3.7	3.39e-06	0.000307
chromatin remodeling (GO:0006338)	183	22	5.99	+	3.68	6.44e-07	6.81e-05
positive regulation of cell cycle arrest (GO:0071158)	84	10	2.75	+	3.64	0.000785	0.0352
membrane docking (GO:0022406)	179	21	5.85	+	3.59	1.65e-06	0.000159
chromosome organization (GO:0051276)	1054	119	34.47	+	3.45	2.46e-30	1.87e-27
negative regulation of G1/S transition of mitotic cell cycle (GO:2000134)	107	12	3.5	+	3.43	0.000399	0.0204
DNA metabolic process (GO:0006259)	758	84	24.79	+	3.39	6.46e-21	2.87e-18
regulation of cell cycle arrest (GO:0071156)	110	12	3.6	+	3.34	0.000501	0.0242
negative regulation of cell cycle G1/S phase transition (GO:1902807)	110	12	3.6	+	3.34	0.000501	0.0241
cellular response to DNA damage stimulus (GO:0006974)	788	85	25.77	+	3.3	1.77e-20	7.65e-18
regulation of chromosome organization (GO:0033044)	364	39	11.91	+	3.28	6.82e-10	1.16e-07
regulation of cell cycle (GO:0051726)	1200	127	39.25	+	3.24	5.8e-30	4.03e-27
negative regulation of cell cycle G2/M phase transition (GO:1902750)	104	11	3.4	+	3.23	0.00107	0.0452
positive regulation of protein ubiquitination (GO:0031398)	123	13	4.02	+	3.23	0.000392	0.0201
protein-DNA complex subunit organization (GO:0071824)	248	26	8.11	+	3.21	7.08e-07	7.29e-05
response to ionizing radiation (GO:0010212)	145	15	4.74	+	3.16	0.000179	0.0101
regulation of G1/S transition of mitotic cell cycle (GO:2000045)	155	16	5.07	+	3.16	0.000113	0.00684
regulation of response to DNA damage stimulus (GO:2001020)	226	23	7.39	+	3.11	4.83e-06	0.000422
female gamete generation (GO:0007292)	138	14	4.51	+	3.1	0.000349	0.0181
negative regulation of cell cycle (GO:0045786)	574	58	18.77	+	3.09	3.88e-13	9.98e-11
signal transduction by p53 class mediator (GO:0072331)	121	12	3.96	+	3.03	0.00108	0.0456
cytoskeleton organization (GO:0007010)	1205	119	39.41	+	3.02	1.39e-25	7.63e-23
regulation of cell cycle G1/S phase transition (GO:1902806)	175	17	5.72	+	2.97	0.000137	0.00817
positive regulation of DNA metabolic process (GO:0051054)	201	18	6.57	+	2.74	0.000225	0.0123
peptidyl-serine phosphorylation (GO:0018105)	180	16	5.89	+	2.72	0.000531	0.0254
organelle localization (GO:0051640)	602	53	19.69	+	2.69	4.5e-10	7.98e-08
regulation of DNA metabolic process (GO:0051052)	364	32	11.91	+	2.69	1.4e-06	0.000139
organelle assembly (GO:0070925)	756	66	24.73	+	2.67	5.95e-12	1.3e-09
cellular response to radiation (GO:0071478)	172	15	5.63	+	2.67	0.000937	0.041
positive regulation of chromosome organization (GO:2001252)	185	16	6.05	+	2.64	0.000698	0.0316
establishment of organelle localization (GO:0051656)	387	31	12.66	+	2.45	1.29e-05	0.00102
cilium organization (GO:0044782)	369	29	12.07	+	2.4	3.31e-05	0.00239
cilium assembly (GO:0060271)	348	27	11.38	+	2.37	7.5e-05	0.00489
microtubule-based movement (GO:0007018)	275	21	8.99	+	2.33	0.000593	0.0274
cellular process involved in reproduction in multicellular organism (GO:0022412)	354	27	11.58	+	2.33	0.000149	0.00862
negative regulation of organelle organization (GO:0010639)	401	30	13.12	+	2.29	6.52e-05	0.0043
regulation of cytoskeleton organization (GO:0051493)	561	41	18.35	+	2.23	4.65e-06	0.00041
gamete generation (GO:0007276)	702	50	22.96	+	2.18	1.11e-06	0.000111
chromatin organization (GO:0006325)	697	49	22.8	+	2.15	1.77e-06	0.000168
response to radiation (GO:0009314)	443	31	14.49	+	2.14	0.000153	0.00882
male gamete generation (GO:0048232)	569	39	18.61	+	2.1	3.07e-05	0.00223
regulation of organelle organization (GO:0033043)	1330	91	43.5	+	2.09	1.08e-10	2.01e-08
plasma membrane bounded cell projection assembly (GO:0120031)	443	30	14.49	+	2.07	0.000434	0.0214
organelle organization (GO:0006996)	3534	236	115.59	+	2.04	1.13e-27	6.47e-25
cell population proliferation (GO:0008283)	497	33	16.26	+	2.03	0.000226	0.0123
spermatogenesis (GO:0007283)	550	36	17.99	+	2	0.000167	0.00955
cell projection assembly (GO:0030031)	460	30	15.05	+	1.99	0.00059	0.0274
sexual reproduction (GO:0019953)	847	54	27.7	+	1.95	9.1e-06	0.000738
positive regulation of organelle organization (GO:0010638)	635	40	20.77	+	1.93	0.000184	0.0104
reproduction (GO:0000003)	1456	90	47.62	+	1.89	1.69e-08	2.21e-06
reproductive process (GO:0022414)	1453	89	47.53	+	1.87	3.74e-08	4.63e-06
positive regulation of transferase activity (GO:0051347)	697	42	22.8	+	1.84	0.00025	0.0135
regulation of transferase activity (GO:0051338)	1031	62	33.72	+	1.84	1.11e-05	0.000885
multicellular organismal reproductive process (GO:0048609)	838	50	27.41	+	1.82	8e-05	0.00515
cellular response to stress (GO:0033554)	1761	105	57.6	+	1.82	6.35e-09	9.3e-07
multicellular organism reproduction (GO:0032504)	853	50	27.9	+	1.79	0.000132	0.00791
developmental process involved in reproduction (GO:0003006)	977	56	31.96	+	1.75	0.000113	0.00681
negative regulation of cellular component organization (GO:0051129)	723	41	23.65	+	1.73	0.00102	0.0431
multi-organism reproductive process (GO:0044703)	1013	57	33.13	+	1.72	0.000147	0.00855
regulation of protein kinase activity (GO:0045859)	803	45	26.26	+	1.71	0.00086	0.0381
multi-organism process (GO:0051704)	1079	59	35.29	+	1.67	0.000231	0.0126
cellular component assembly (GO:0022607)	2379	129	77.81	+	1.66	1.91e-08	2.47e-06
cellular component biogenesis (GO:0044085)	2641	135	86.38	+	1.56	2.72e-07	3e-05
cellular component organization (GO:0016043)	5658	284	185.06	+	1.53	1.31e-15	4.19e-13
nucleic acid metabolic process (GO:0090304)	2292	115	74.97	+	1.53	5.93e-06	0.000507
regulation of cellular component organization (GO:0051128)	2432	120	79.55	+	1.51	7.68e-06	0.000635
cellular component organization or biogenesis (GO:0071840)	5878	288	192.26	+	1.5	1.59e-14	4.62e-12
regulation of nucleobase-containing compound metabolic process (GO:0019219)	4041	179	132.17	+	1.35	1.89e-05	0.00143
regulation of macromolecule biosynthetic process (GO:0010556)	4046	179	132.34	+	1.35	1.91e-05	0.00145
regulation of nucleic acid-templated transcription (GO:1903506)	3505	155	114.64	+	1.35	9.77e-05	0.00619
regulation of RNA biosynthetic process (GO:2001141)	3510	155	114.81	+	1.35	9.93e-05	0.00627
regulation of cellular biosynthetic process (GO:0031326)	4195	184	137.21	+	1.34	2.46e-05	0.00182
regulation of biosynthetic process (GO:0009889)	4276	187	139.86	+	1.34	2.28e-05	0.00169
regulation of transcription, DNA-templated (GO:0006355)	3435	150	112.35	+	1.34	0.000247	0.0133
regulation of cellular macromolecule biosynthetic process (GO:2000112)	3903	170	127.66	+	1.33	8.32e-05	0.00533
cellular macromolecule metabolic process (GO:0044260)	5183	218	169.53	+	1.29	4.24e-05	0.00299
regulation of RNA metabolic process (GO:0051252)	3781	159	123.67	+	1.29	0.000874	0.0386
regulation of nitrogen compound metabolic process (GO:0051171)	5895	239	192.82	+	1.24	0.000172	0.00975
regulation of cellular metabolic process (GO:0031323)	6299	250	206.03	+	1.21	0.000438	0.0215
regulation of primary metabolic process (GO:0080090)	6088	241	199.13	+	1.21	0.000727	0.0328
regulation of macromolecule metabolic process (GO:0060255)	6474	256	211.75	+	1.21	0.000414	0.0209
regulation of cellular process (GO:0050794)	11160	428	365.02	+	1.17	1.82e-06	0.000172
regulation of biological process (GO:0050789)	11714	437	383.14	+	1.14	4.35e-05	0.00306
biological regulation (GO:0065007)	12390	460	405.26	+	1.14	2.52e-05	0.00185
biological_process (GO:0008150)	17912	617	585.87	+	1.05	0.000484	0.0235
establishment of localization (GO:0051234)	4698	116	153.66	-	0.75	0.000537	0.0256
response to chemical (GO:0042221)	4423	106	144.67	-	0.73	0.000277	0.0146
Unclassified (UNCLASSIFIED)	2939	65	96.13	-	0.68	0.000484	0.0235
response to external stimulus (GO:0009605)	2526	55	82.62	-	0.67	0.000958	0.0416
transport (GO:0006810)	4568	91	149.41	-	0.61	2.14e-08	2.76e-06
system process (GO:0003008)	2068	37	67.64	-	0.55	4.43e-05	0.0031
nervous system process (GO:0050877)	1412	25	46.18	-	0.54	0.000762	0.0343
nitrogen compound transport (GO:0071705)	1867	33	61.07	-	0.54	8.48e-05	0.00542
defense response (GO:0006952)	1424	25	46.58	-	0.54	0.000604	0.0277
organic substance transport (GO:0071702)	2228	38	72.87	-	0.52	4.54e-06	0.000402
vesicle-mediated transport (GO:0016192)	1966	33	64.3	-	0.51	1.58e-05	0.00122
regulation of immune system process (GO:0002682)	1733	29	56.68	-	0.51	4.81e-05	0.00331
organonitrogen compound biosynthetic process (GO:1901566)	1415	23	46.28	-	0.5	0.000172	0.00978
immune response (GO:0006955)	1927	31	63.03	-	0.49	6.97e-06	0.00058
small molecule metabolic process (GO:0044281)	1741	28	56.95	-	0.49	1.94e-05	0.00146
positive regulation of immune system process (GO:0002684)	1098	17	35.91	-	0.47	0.000581	0.0272
response to cytokine (GO:0034097)	1124	17	36.76	-	0.46	0.000348	0.0181
cell activation (GO:0001775)	1071	16	35.03	-	0.46	0.000484	0.0234
regulation of immune response (GO:0050776)	1151	17	37.65	-	0.45	0.000207	0.0114
organophosphate metabolic process (GO:0019637)	884	12	28.91	-	0.42	0.000594	0.0273
secretion (GO:0046903)	1122	15	36.7	-	0.41	7.84e-05	0.00507
sensory perception (GO:0007600)	984	13	32.18	-	0.4	0.00019	0.0107
oxoacid metabolic process (GO:0043436)	988	13	32.32	-	0.4	0.000192	0.0107
organic acid metabolic process (GO:0006082)	1008	13	32.97	-	0.39	0.000108	0.00661
export from cell (GO:0140352)	1053	13	34.44	-	0.38	4.64e-05	0.00322
G protein-coupled receptor signaling pathway (GO:0007186)	1145	14	37.45	-	0.37	1.97e-05	0.00148
response to bacterium (GO:0009617)	738	9	24.14	-	0.37	0.000867	0.0384
secretion by cell (GO:0032940)	1005	12	32.87	-	0.37	4.65e-05	0.00322
leukocyte activation (GO:0045321)	923	11	30.19	-	0.36	0.000113	0.00683
negative regulation of immune system process (GO:0002683)	625	7	20.44	-	0.34	0.00112	0.047
myeloid leukocyte activation (GO:0002274)	584	6	19.1	-	0.31	0.00112	0.0468
exocytosis (GO:0006887)	792	8	25.9	-	0.31	7.68e-05	0.00498
regulated exocytosis (GO:0045055)	696	6	22.76	-	0.26	6.45e-05	0.00429
immune response-regulating cell surface receptor signaling pathway (GO:0002768)	487	4	15.93	-	0.25	0.000943	0.0411
immune response-regulating signaling pathway (GO:0002764)	490	4	16.03	-	0.25	0.000964	0.0417
leukocyte degranulation (GO:0043299)	504	4	16.48	-	0.24	0.00048	0.0234
leukocyte mediated immunity (GO:0002443)	762	6	24.92	-	0.24	1.27e-05	0.001
activation of immune response (GO:0002253)	525	4	17.17	-	0.23	0.000352	0.0182
nucleotide metabolic process (GO:0009117)	441	3	14.42	-	0.21	0.000822	0.0367
immune response-activating cell surface receptor signaling pathway (GO:0002429)	452	3	14.78	-	0.2	0.000578	0.0272
immune response-activating signal transduction (GO:0002757)	452	3	14.78	-	0.2	0.000578	0.0272
adaptive immune response (GO:0002250)	614	4	20.08	-	0.2	3.34e-05	0.0024
neutrophil degranulation (GO:0043312)	482	3	15.77	-	0.19	0.000201	0.0112
neutrophil activation involved in immune response (GO:0002283)	486	3	15.9	-	0.19	0.000203	0.0112
neutrophil mediated immunity (GO:0002446)	493	3	16.13	-	0.19	0.000213	0.0117
neutrophil activation (GO:0042119)	495	3	16.19	-	0.19	0.000143	0.00834
granulocyte activation (GO:0036230)	500	3	16.35	-	0.18	0.000145	0.00842
myeloid leukocyte mediated immunity (GO:0002444)	514	3	16.81	-	0.18	0.000103	0.00638
myeloid cell activation involved in immune response (GO:0002275)	520	3	17.01	-	0.18	7.13e-05	0.00466
purine-containing compound metabolic process (GO:0072521)	371	2	12.13	-	0.16	0.000878	0.0386
endocytosis (GO:0006897)	559	3	18.28	-	0.16	2.49e-05	0.00183
humoral immune response (GO:0006959)	385	2	12.59	-	0.16	0.000619	0.0283
negative regulation of defense response (GO:0031348)	406	2	13.28	-	0.15	0.000464	0.0227
detection of stimulus involved in sensory perception (GO:0050906)	549	2	17.96	-	0.11	5.76e-06	0.000494
purine ribonucleotide metabolic process (GO:0009150)	310	1	10.14	-	0.1	0.000879	0.0386
ribonucleotide metabolic process (GO:0009259)	325	1	10.63	-	0.09	0.000617	0.0282
negative regulation of inflammatory response (GO:0050728)	333	1	10.89	-	0.09	0.000417	0.0209
ribose phosphate metabolic process (GO:0019693)	336	1	10.99	-	0.09	0.000422	0.0209
negative regulation of immune response (GO:0050777)	347	1	11.35	-	0.09	0.000289	0.0152
detection of chemical stimulus involved in sensory perception of smell (GO:0050911)	439	1	14.36	-	0.07	2.21e-05	0.00165
sensory perception of smell (GO:0007608)	468	1	15.31	-	0.07	6.72e-06	0.000562
detection of chemical stimulus involved in sensory perception (GO:0050907)	484	1	15.83	-	0.06	4.68e-06	0.00041
detection of chemical stimulus (GO:0009593)	521	1	17.04	-	0.06	1.5e-06	0.000146
sensory perception of chemical stimulus (GO:0007606)	540	1	17.66	-	0.06	6.82e-07	7.12e-05
regulation of protein kinase B signaling (GO:0051896)	228	0	7.46	-	< 0.01	0.000993	0.0427

[truncated: 1 more sheets: CLUSTER 12.txt]
