# Supplementary material for: Identification and Characterization of the Wilms Tumor Cancer Stem Cell
Source: Adv Sci (Weinh). 2023 Apr 28;10(20):2206787. doi: 10.1002/advs.202206787 (PMC10369255; doi:10.1002/advs.202206787)
Supplement: Supplementary file 2 — Supporting Tables [file ADVS-10-2206787-s001.zip › SupplementaryDataset#5 .xlsx]

## Sheet: Cluster 4
Analysis Type:	PANTHER Overrepresentation Test (Released 20200728)
Annotation Version and Release Date:	GO Ontology database DOI: 10.5281/zenodo.3980761 Released 2020-08-10
Analyzed List:	upload_1 (Homo sapiens)
Reference List:	Homo sapiens (all genes in database)
Test Type:	FISHER
Correction:	FDR
GO biological process complete	Homo sapiens - REFLIST (20851)	upload_1 (124)	upload_1 (expected)	upload_1 (over/under)	upload_1 (fold Enrichment)	upload_1 (raw P-value)	upload_1 (FDR)
cellular response to cadmium ion (GO:0071276)	39	6	0.23	+	25.87	2.55e-07	0.000506
cellular response to copper ion (GO:0071280)	29	5	0.17	+	28.99	1.62e-06	0.00233
cellular response to zinc ion (GO:0071294)	25	5	0.15	+	33.63	8.43e-07	0.00134
cellular zinc ion homeostasis (GO:0006882)	34	6	0.2	+	29.67	1.23e-07	0.000978
detoxification (GO:0098754)	131	7	0.78	+	8.99	1.82e-05	0.0222
detoxification of copper ion (GO:0010273)	16	5	0.1	+	52.55	1.26e-07	0.000665
detoxification of inorganic compound (GO:0061687)	18	5	0.11	+	46.71	2.06e-07	0.000545
negative regulation of growth (GO:0045926)	252	11	1.5	+	7.34	4.74e-07	0.000837
response to cadmium ion (GO:0046686)	66	6	0.39	+	15.29	4.29e-06	0.00569
response to copper ion (GO:0046688)	44	7	0.26	+	26.75	1.99e-08	0.000315
response to toxic substance (GO:0009636)	244	9	1.45	+	6.2	1.99e-05	0.0226
response to zinc ion (GO:0010043)	56	5	0.33	+	15.01	3.04e-05	0.0322
stress response to copper ion (GO:1990169)	16	5	0.1	+	52.55	1.26e-07	0.000499
stress response to metal ion (GO:0097501)	18	5	0.11	+	46.71	2.06e-07	0.000467
zinc ion homeostasis (GO:0055069)	37	6	0.22	+	27.27	1.93e-07	0.000612
