# Supplementary material for: Identification and Characterization of the Wilms Tumor Cancer Stem Cell
Source: Adv Sci (Weinh). 2023 Apr 28;10(20):2206787. doi: 10.1002/advs.202206787 (PMC10369255; doi:10.1002/advs.202206787)
Supplement: Supplementary file 2 — Supporting Tables [file ADVS-10-2206787-s001.zip › SupplementaryDataset#6 .xlsx]

## Sheet: hFK Cluster 0
DE Genes					Upregulated GO Terms								Downregulated GO Terms
	p_val	avg_logFC	p_val_adj		Homo sapiens (REF)	upload_1 ( Hierarchy NEW! Tips)								Homo sapiens (REF)	upload_1 ( Hierarchy NEW! Tips)
PODXL	1.23526e-124	-1.11753	2.38393e-120		GO biological process complete	#	#	expected	Fold Enrichment	+/-	P value		GO biological process complete	#	#	expected	Fold Enrichment	+/-	P value
DEFB1	1.42216e-109	-1.08657	2.74463e-105		mesenchymal to epithelial transition involved in metanephros morphogenesis	8	4	0.05	86.53	+	0.0045		glomerular basement membrane development	11	7	0.13	55.3	+	5.88e-06
IGFBP5	2.10122e-102	-0.830678	4.05515e-98		kidney development	290	12	1.68	7.16	+	0.0016		extracellular matrix organization	363	46	4.18	11.01	+	2.23e-28
NPHS2	5.46945e-100	-1.01915	1.05555e-95		animal organ development	3244	45	18.74	2.4	+	5.87e-05		extracellular structure organization	364	46	4.19	10.98	+	2.48e-28
MDK	3.87252e-99	0.408472	7.47358e-95		anatomical structure development	5294	62	30.59	2.03	+	1.07e-05		cellular component organization	5677	123	65.33	1.88	+	3.94e-11
PTH1R	5.21348e-95	-0.824718	1.00615e-90		developmental process	5757	70	33.26	2.1	+	3.52e-08		cellular component organization or biogenesis	5896	123	67.85	1.81	+	8.73e-10
SPARC	6.28474e-95	-0.586075	1.21289e-90		system development	4313	54	24.92	2.17	+	2.47e-05		cellular process	15475	223	178.08	1.25	+	2.33e-10
IGFBP7	1.00566e-88	-0.520205	1.94083e-84		multicellular organism development	4899	58	28.31	2.05	+	3.55e-05		glomerulus development	54	18	0.62	28.97	+	1.16e-15
TCF21	1.94812e-83	-0.634998	3.75968e-79		multicellular organismal process	6972	67	40.28	1.66	+	0.00701		nephron development	127	22	1.46	15.05	+	1.83e-14
SLC12A1	5.81455e-82	-0.879041	1.12215e-77		renal system development	298	13	1.72	7.55	+	0.000262		kidney development	290	29	3.34	8.69	+	4.79e-14
S100A6	1.40002e-81	-0.598836	2.7019e-77		urogenital system development	331	15	1.91	7.84	+	1.27e-05		animal organ development	3244	95	37.33	2.54	+	3.71e-15
MME	2.67952e-81	-0.873675	5.1712e-77		cell differentiation	3537	47	20.44	2.3	+	0.000107		anatomical structure development	5294	137	60.92	2.25	+	4.01e-21
STMN1	7.26278e-81	0.396312	1.40164e-76		cellular developmental process	3593	49	20.76	2.36	+	1.26e-05		developmental process	5757	142	66.25	2.14	+	2.32e-20
VEGFA	6.67094e-78	-0.711877	1.28743e-73		cellular process	15475	110	89.42	1.23	+	0.0166		system development	4313	126	49.63	2.54	+	2.61e-23
CLIC5	4.70556e-77	-0.819683	9.08125e-73		epithelium development	1121	25	6.48	3.86	+	5.81e-05		multicellular organism development	4899	133	56.38	2.36	+	3.28e-22
ITM2B	7.15091e-77	-0.416457	1.38005e-72		tissue development	1762	33	10.18	3.24	+	9.89e-06		multicellular organismal process	6972	162	80.23	2.02	+	5.99e-23
DCN	1.41182e-74	-0.805319	2.72467e-70		metanephros development	82	9	0.47	19	+	2.41e-05		renal system development	298	30	3.43	8.75	+	1.04e-14
COL3A1	1.11997e-71	-0.570812	2.16143e-67		metanephric renal vesicle morphogenesis	11	5	0.06	78.67	+	0.000217		urogenital system development	331	31	3.81	8.14	+	1.78e-14
PTPRO	2.54389e-71	-0.761536	4.90945e-67		metanephric nephron morphogenesis	21	6	0.12	49.45	+	7.73e-05		antigen processing and presentation of exogenous peptide antigen via MHC class I, TAP-independent	9	5	0.1	48.28	+	0.00306
H2AFZ	3.58618e-71	0.462996	6.92097e-67		metanephros morphogenesis	28	6	0.16	37.09	+	0.00034		metanephric glomerulus development	10	5	0.12	43.45	+	0.00455
LYPD1	1.20034e-70	0.683149	2.31653e-66		kidney morphogenesis	84	8	0.49	16.48	+	0.00053		metanephric nephron development	32	6	0.37	16.29	+	0.0377
PAX2	4.9141e-66	0.533772	9.48372e-62		animal organ morphogenesis	971	19	5.61	3.39	+	0.0328		regulation of glomerular filtration	11	5	0.13	39.5	+	0.00656
MYL9	1.012e-62	-0.553115	1.95305e-58		anatomical structure morphogenesis	2180	35	12.6	2.78	+	0.000141		regulation of system process	586	26	6.74	3.86	+	7.95e-05
FXYD2	8.53379e-62	-0.599241	1.64694e-57		nephron morphogenesis	67	8	0.39	20.66	+	0.000104		regulation of multicellular organismal process	2696	95	31.02	3.06	+	8.62e-21
B2M	2.40825e-61	-0.486459	4.64768e-57		nephron development	127	9	0.73	12.26	+	0.000831		regulation of biological process	11904	186	136.99	1.36	+	2.77e-07
MARCKSL1	8.08115e-61	0.346293	1.55958e-56		metanephric nephron development	32	6	0.18	32.45	+	0.000685		biological regulation	12575	194	144.71	1.34	+	8.31e-08
MAFB	4.68655e-59	-0.642833	9.04457e-55		renal vesicle morphogenesis	13	5	0.08	66.56	+	0.000423		renal system process involved in regulation of blood volume	16	5	0.18	27.16	+	0.0292
TUBB	2.16482e-54	0.265995	4.17788e-50		morphogenesis of an epithelium	440	14	2.54	5.51	+	0.0032		regulation of body fluid levels	492	30	5.66	5.3	+	2.94e-09
SULT1E1	3.91362e-54	-0.636519	7.5529e-50		tissue morphogenesis	550	16	3.18	5.03	+	0.00142		regulation of biological quality	4013	97	46.18	2.1	+	4.82e-10
C7	2.65432e-53	-0.711636	5.12258e-49		renal vesicle development	14	5	0.08	61.81	+	0.000571		renal system process involved in regulation of systemic arterial blood pressure	24	6	0.28	21.72	+	0.00875
HMGB2	2.7908e-53	0.45313	5.38597e-49		kidney epithelium development	130	9	0.75	11.98	+	0.001		renal system process	117	17	1.35	12.63	+	1.99e-09
ATP1A1	4.29637e-53	-0.450289	8.29157e-49		nephron epithelium development	98	8	0.57	14.13	+	0.00161		system process	2063	55	23.74	2.32	+	3.49e-05
RPS24	8.20458e-53	0.193166	1.5834e-48		nephron epithelium morphogenesis	66	8	0.38	20.98	+	9.36e-05		regulation of systemic arterial blood pressure	102	9	1.17	7.67	+	0.0461
MPP5	8.51968e-53	-0.59269	1.64421e-48		mesenchymal to epithelial transition	16	5	0.09	54.08	+	0.00099		regulation of blood pressure	191	16	2.2	7.28	+	1.89e-05
DDN	2.64883e-52	-0.610764	5.11197e-48		double-strand break repair via break-induced replication	12	4	0.07	57.69	+	0.0163		blood circulation	405	30	4.66	6.44	+	2.45e-11
NASP	1.52344e-51	0.390563	2.94009e-47		DNA recombination	224	11	1.29	8.5	+	0.00104		circulatory system process	497	30	5.72	5.25	+	3.75e-09
TGFBR3	2.87446e-51	-0.614265	5.54743e-47		DNA metabolic process	766	25	4.43	5.65	+	2.44e-08		glomerular filtration	14	5	0.16	31.04	+	0.017
PTMA	3.1885e-51	0.220258	6.15348e-47		nucleic acid metabolic process	2219	34	12.82	2.65	+	0.000756		renal filtration	15	6	0.17	34.76	+	0.000872
RPL22	5.84956e-51	0.209968	1.12891e-46		nucleobase-containing compound metabolic process	2713	35	15.68	2.23	+	0.0342		glomerular visceral epithelial cell differentiation	19	6	0.22	27.44	+	0.00274
MXRA8	1.06317e-50	-0.497863	2.05182e-46		DNA repair	521	18	3.01	5.98	+	1.67e-05		glomerular epithelial cell differentiation	20	6	0.23	26.07	+	0.00353
SOST	2.73478e-50	-0.643037	5.27784e-46		cellular response to DNA damage stimulus	783	21	4.52	4.64	+	5.24e-05		glomerular epithelium development	23	9	0.26	34	+	5.58e-07
SPOCK2	3.67852e-50	-0.646025	7.09917e-46		cellular response to stress	1755	27	10.14	2.66	+	0.0216		nephron epithelium development	98	14	1.13	12.41	+	3.38e-07
ATP1B1	4.76461e-50	-0.517481	9.19522e-46		ureter development	17	5	0.1	50.9	+	0.00128		kidney epithelium development	130	15	1.5	10.03	+	1.04e-06
RPS4X	7.82657e-50	0.202075	1.51045e-45		otic vesicle development	15	4	0.09	46.15	+	0.0342		epithelium development	1121	39	12.9	3.02	+	1e-05
PLA2R1	4.99555e-49	-0.673241	9.64091e-45		regulation of branching involved in ureteric bud morphogenesis	22	5	0.13	39.33	+	0.00382		tissue development	1762	66	20.28	3.26	+	7.79e-14
TUBA1B	2.19367e-48	0.299832	4.23356e-44		regulation of developmental process	2465	36	14.24	2.53	+	0.000909		epithelial cell differentiation involved in kidney development	34	7	0.39	17.89	+	0.00332
COL4A1	2.31056e-48	-0.38655	4.45914e-44		regulation of biological process	11904	93	68.78	1.35	+	0.0358		cell differentiation involved in kidney development	45	9	0.52	17.38	+	8.51e-05
COL2A1	2.3807e-48	0.551904	4.59452e-44		regulation of kidney development	33	6	0.19	31.47	+	0.000806		cell differentiation	3537	94	40.7	2.31	+	3.81e-12
EGFL7	8.34825e-48	-0.479021	1.61113e-43		regulation of morphogenesis of an epithelium	68	6	0.39	15.27	+	0.0388		cellular developmental process	3593	96	41.35	2.32	+	1.08e-12
AIF1	2.67583e-46	-0.560242	5.16409e-42		regulation of morphogenesis of a branching structure	56	6	0.32	18.54	+	0.0136		renal filtration cell differentiation	19	6	0.22	27.44	+	0.00274
COL1A1	6.33689e-46	-0.484775	1.22296e-41		branching involved in ureteric bud morphogenesis	43	7	0.25	28.17	+	0.000128		angiogenesis involved in wound healing	17	5	0.2	25.56	+	0.0374
SALL1	1.26435e-45	0.4411	2.44007e-41		ureteric bud morphogenesis	53	7	0.31	22.86	+	0.000472		angiogenesis	323	29	3.72	7.8	+	6.83e-13
RPL4	2.74722e-45	0.206435	5.30186e-41		ureteric bud development	85	8	0.49	16.29	+	0.000577		anatomical structure formation involved in morphogenesis	889	47	10.23	4.59	+	4.76e-14
RANBP1	3.36483e-45	0.398207	6.49379e-41		mesonephric tubule development	86	8	0.5	16.1	+	0.000628		anatomical structure morphogenesis	2180	94	25.09	3.75	+	6.25e-27
B4GALNT4	3.45678e-45	0.443558	6.67124e-41		mesonephric epithelium development	86	8	0.5	16.1	+	0.000628		blood vessel morphogenesis	415	36	4.78	7.54	+	2.58e-16
LTBP4	6.44204e-45	-0.427472	1.24325e-40		mesonephros development	90	8	0.52	15.38	+	0.000871		tube morphogenesis	664	42	7.64	5.5	+	8.35e-15
TGFBR2	2.45942e-43	-0.56488	4.74643e-39		mesonephric tubule morphogenesis	54	7	0.31	22.43	+	0.000531		tube development	860	47	9.9	4.75	+	1.37e-14
CXCL12	2.97981e-43	-0.425396	5.75074e-39		nephron tubule morphogenesis	64	7	0.37	18.93	+	0.00154		blood vessel development	502	42	5.78	7.27	+	4.63e-19
GSN	4.18675e-43	-0.474015	8.08e-39		renal tubule morphogenesis	67	7	0.39	18.08	+	0.00206		vasculature development	525	42	6.04	6.95	+	2.27e-18
HTRA1	6.16523e-43	-0.552742	1.18983e-38		epithelial tube morphogenesis	309	11	1.79	6.16	+	0.022		circulatory system development	871	55	10.02	5.49	+	1.35e-20
NPM1	1.59943e-42	0.275493	3.08675e-38		renal tubule development	80	7	0.46	15.14	+	0.00629		wound healing	439	30	5.05	5.94	+	1.81e-10
COL4A4	1.63477e-42	-0.541714	3.15494e-38		nephron tubule development	77	7	0.44	15.73	+	0.00495		response to wounding	540	34	6.21	5.47	+	2.74e-11
UNCX	2.83569e-42	0.515725	5.4726e-38		branching morphogenesis of an epithelial tube	132	8	0.76	10.49	+	0.0135		response to stress	3648	80	41.98	1.91	+	3.31e-05
PLAT	4.81368e-42	-0.466489	9.28991e-38		morphogenesis of a branching structure	168	9	0.97	9.27	+	0.00779		response to stimulus	8502	158	97.84	1.61	+	6.14e-11
SELENOP	8.88781e-42	-0.416412	1.71526e-37		centromere complex assembly	38	6	0.22	27.33	+	0.0017		chloride ion homeostasis	17	5	0.2	25.56	+	0.0374
KNG1	1.04554e-40	-0.557361	2.0178e-36		protein-DNA complex assembly	204	12	1.18	10.18	+	3.95e-05		ion homeostasis	786	27	9.05	2.99	+	0.00598
VIM	1.46106e-40	-0.303351	2.81971e-36		cellular protein-containing complex assembly	818	19	4.73	4.02	+	0.0027		chemical homeostasis	1127	32	12.97	2.47	+	0.0395
ENPEP	1.83468e-40	-0.528639	3.54075e-36		protein-containing complex assembly	1296	22	7.49	2.94	+	0.049		homeostatic process	1668	44	19.19	2.29	+	0.00255
NPHS1	3.72627e-40	-0.557909	7.19133e-36		cellular component organization	5677	65	32.8	1.98	+	6.81e-06		inorganic ion homeostasis	715	24	8.23	2.92	+	0.0381
HLA-B	5.81702e-40	-0.488612	1.12263e-35		cellular component organization or biogenesis	5896	65	34.07	1.91	+	4.32e-05		antigen processing and presentation of endogenous peptide antigen via MHC class I	17	5	0.2	25.56	+	0.0374
HMGN2	6.98106e-40	0.255285	1.34728e-35		protein-DNA complex subunit organization	246	12	1.42	8.44	+	0.000287		antigen processing and presentation of endogenous peptide antigen	17	5	0.2	25.56	+	0.0374
HNRNPA1	8.27556e-40	0.194364	1.5971e-35		chromosome organization	1061	31	6.13	5.06	+	6.01e-10		antigen processing and presentation of endogenous antigen	24	6	0.28	21.72	+	0.00875
COL4A3	4.91674e-39	-0.52565	9.48882e-35		organelle organization	3565	49	20.6	2.38	+	9.98e-06		vascular endothelial growth factor signaling pathway	24	6	0.28	21.72	+	0.00875
GADD45A	1.43007e-38	-0.514514	2.75988e-34		chromatin remodeling at centromere	33	5	0.19	26.22	+	0.0226		transmembrane receptor protein tyrosine kinase signaling pathway	524	21	6.03	3.48	+	0.0113
UBE2C	3.4692e-38	0.41572	6.6952e-34		chromatin organization	702	17	4.06	4.19	+	0.00696		enzyme linked receptor protein signaling pathway	730	34	8.4	4.05	+	9.21e-08
BCAM	7.738e-38	-0.389642	1.49336e-33		positive regulation of morphogenesis of an epithelium	36	5	0.21	24.04	+	0.0333		cell surface receptor signaling pathway	2510	64	28.88	2.22	+	7.98e-06
HBG2	8.47253e-38	-0.357109	1.63511e-33		positive regulation of biological process	6275	62	36.26	1.71	+	0.00999		signal transduction	5152	106	59.29	1.79	+	6.66e-07
SNRPD1	1.97408e-37	0.360309	3.80978e-33		positive regulation of epithelial cell differentiation	56	6	0.32	18.54	+	0.0136		signaling	5504	112	63.34	1.77	+	2.2e-07
ITGA3	2.61018e-37	-0.478229	5.03738e-33		regulation of cell differentiation	1573	29	9.09	3.19	+	0.000187		cell communication	5595	112	64.39	1.74	+	5.26e-07
COL4A2	6.94734e-37	-0.306074	1.34077e-32		regulation of cellular process	11345	93	65.55	1.42	+	0.00211		cellular response to stimulus	6793	136	78.17	1.74	+	1.91e-10
NNAT	7.26479e-37	0.577017	1.40203e-32		positive regulation of cellular process	5685	59	32.85	1.8	+	0.00439		regulation of cellular process	11345	179	130.55	1.37	+	9.78e-07
ST3GAL6	7.91458e-37	-0.471506	1.52744e-32		regulation of epithelial cell differentiation	144	8	0.83	9.61	+	0.0251		cellular response to vascular endothelial growth factor stimulus	45	7	0.52	13.52	+	0.0178
MT-ATP6	1.49545e-36	-0.2732	2.88607e-32		regulation of multicellular organismal development	1331	23	7.69	2.99	+	0.0215		cellular response to growth factor stimulus	500	22	5.75	3.82	+	0.00136
MEOX1	2.26412e-36	0.288416	4.36952e-32		nuclear DNA replication	57	6	0.33	18.22	+	0.015		cellular response to organic substance	2350	69	27.04	2.55	+	1.81e-09
RPL14	3.60768e-36	0.191276	6.96247e-32		cell cycle DNA replication	58	6	0.34	17.9	+	0.0165		cellular response to chemical stimulus	2924	83	33.65	2.47	+	1.35e-11
KIRREL1	4.03735e-36	-0.428656	7.79168e-32		cell cycle process	1053	34	6.08	5.59	+	1.5e-12		response to chemical	4392	101	50.54	2	+	3.55e-09
AIF1L	4.23333e-36	-0.37521	8.16991e-32		cell cycle	1377	39	7.96	4.9	+	3.56e-13		response to organic substance	3006	80	34.59	2.31	+	1.94e-09
BGN	4.9901e-36	-0.425808	9.63039e-32		DNA-dependent DNA replication	141	8	0.81	9.82	+	0.0216		response to growth factor	528	22	6.08	3.62	+	0.00331
RPL19	5.73873e-36	0.156311	1.10752e-31		DNA replication	224	11	1.29	8.5	+	0.00104		basement membrane organization	28	7	0.32	21.72	+	0.00105
TJP1	6.6069e-36	-0.415423	1.27507e-31		positive regulation of mitotic cell cycle phase transition	82	7	0.47	14.77	+	0.00735		extracellular matrix assembly	32	7	0.37	19.01	+	0.00232
MCM7	2.25191e-35	0.332203	4.34597e-31		regulation of mitotic cell cycle phase transition	419	16	2.42	6.61	+	3.69e-05		vasculogenesis	70	13	0.81	16.14	+	9.16e-08
TPPP3	3.40048e-35	-0.461505	6.56259e-31		regulation of mitotic cell cycle	597	19	3.45	5.51	+	2.09e-05		establishment of endothelial barrier	33	6	0.38	15.8	+	0.0442
MCM3	3.99032e-35	0.353551	7.70091e-31		regulation of cell cycle	1206	32	6.97	4.59	+	2.79e-09		epithelial cell development	203	13	2.34	5.56	+	0.0113
MRGPRF	4.04531e-35	-0.446023	7.80704e-31		regulation of cell cycle phase transition	456	17	2.63	6.45	+	1.64e-05		cell development	1654	61	19.03	3.2	+	3.98e-12
ACTB	5.90154e-35	-0.171628	1.13894e-30		regulation of cell cycle process	768	26	4.44	5.86	+	3.69e-09		endothelium development	95	10	1.09	9.15	+	0.00307
UBE2S	7.76524e-35	0.377837	1.49861e-30		positive regulation of cell cycle phase transition	99	8	0.57	13.99	+	0.00173		negative regulation of endothelial cell proliferation	43	7	0.49	14.15	+	0.0135
ILF3	1.12267e-34	0.265652	2.16664e-30		positive regulation of cell cycle process	296	16	1.71	9.35	+	2.9e-07		regulation of endothelial cell proliferation	136	13	1.57	8.31	+	0.000149
EHD3	2.96083e-34	-0.548158	5.71411e-30		positive regulation of cell cycle	395	18	2.28	7.89	+	2.29e-07		regulation of epithelial cell proliferation	349	19	4.02	4.73	+	0.000442
SPTBN1	2.99981e-34	-0.334864	5.78934e-30		positive regulation of mitotic cell cycle	111	7	0.64	10.91	+	0.049		regulation of cell population proliferation	1666	54	19.17	2.82	+	4.31e-08
SNRPF	3.42108e-34	0.324341	6.60235e-30		embryonic skeletal system morphogenesis	97	8	0.56	14.27	+	0.00149		negative regulation of epithelial cell proliferation	132	11	1.52	7.24	+	0.00689
HBA2	3.8095e-34	-0.269079	7.35196e-30		skeletal system morphogenesis	228	11	1.32	8.35	+	0.00123		negative regulation of cell population proliferation	698	29	8.03	3.61	+	4.26e-05
RIPOR1	4.37328e-34	-0.439759	8.43999e-30		skeletal system development	488	16	2.82	5.67	+	0.000291		negative regulation of cellular process	4946	105	56.92	1.84	+	1.17e-07
CTSD	4.97454e-34	-0.357976	9.60037e-30		embryonic skeletal system development	130	8	0.75	10.65	+	0.0121		negative regulation of biological process	5581	112	64.22	1.74	+	4.81e-07
NR2F1	4.98607e-34	0.409082	9.62261e-30		chordate embryonic development	614	17	3.55	4.79	+	0.00112		collagen fibril organization	50	8	0.58	13.9	+	0.00267
TMSB10	9.93105e-34	0.125588	1.91659e-29		embryo development ending in birth or egg hatching	634	17	3.66	4.64	+	0.00174		supramolecular fiber organization	501	26	5.77	4.51	+	3.48e-06
AHNAK	1.71375e-33	-0.355838	3.30737e-29		embryo development	994	25	5.74	4.35	+	5.32e-06		excretion	44	7	0.51	13.82	+	0.0155
HMGA2	2.8792e-33	0.374511	5.55657e-29		embryonic organ morphogenesis	303	12	1.75	6.85	+	0.00251		bicellular tight junction assembly	58	9	0.67	13.48	+	0.000602
TNNI1	3.05138e-33	-0.447571	5.88887e-29		embryonic organ development	453	15	2.62	5.73	+	0.000717		apical junction assembly	67	9	0.77	11.67	+	0.00183
JPT1	1.00287e-32	0.34845	1.93545e-28		embryonic morphogenesis	583	17	3.37	5.05	+	0.000544		cell-cell junction assembly	127	13	1.46	8.9	+	7.01e-05
VASN	1.32279e-32	-0.405725	2.55285e-28		G1/S transition of mitotic cell cycle	129	9	0.75	12.07	+	0.000942		cell junction assembly	279	16	3.21	4.98	+	0.0027
EYA1	1.61957e-32	0.379717	3.12561e-28		mitotic cell cycle phase transition	289	19	1.67	11.38	+	1.26e-10		cell junction organization	491	26	5.65	4.6	+	2.31e-06
ADGRG2	2.05696e-32	0.319088	3.96973e-28		mitotic cell cycle process	675	27	3.9	6.92	+	2.49e-11		cell-cell junction organization	187	14	2.15	6.51	+	0.000729
RPS12	2.53061e-32	0.142018	4.88382e-28		mitotic cell cycle	752	29	4.35	6.67	+	4.83e-12		tight junction assembly	60	9	0.69	13.03	+	0.000782
ANXA2	2.59539e-32	-0.326773	5.00885e-28		cell cycle phase transition	297	19	1.72	11.07	+	2.01e-10		tight junction organization	62	9	0.71	12.61	+	0.00101
UHRF1	3.77047e-32	0.384581	7.27664e-28		cell cycle G1/S phase transition	131	9	0.76	11.89	+	0.00107		negative regulation of blood coagulation	52	8	0.6	13.37	+	0.00349
SYNPO	5.24126e-32	-0.449623	1.01151e-27		chromatin assembly	148	9	0.86	10.52	+	0.00284		negative regulation of coagulation	57	8	0.66	12.2	+	0.00656
TMEM258	1.26922e-31	0.250437	2.44946e-27		DNA packaging	193	13	1.12	11.66	+	1.8e-06		regulation of coagulation	77	10	0.89	11.29	+	0.000509
SLC9A3R2	1.43782e-31	-0.381471	2.77485e-27		DNA conformation change	309	18	1.79	10.08	+	4.63e-09		negative regulation of multicellular organismal process	1022	44	11.76	3.74	+	7.29e-10
TIMP3	1.97791e-31	-0.411028	3.81716e-27		chromatin assembly or disassembly	167	9	0.96	9.33	+	0.00743		regulation of blood coagulation	71	10	0.82	12.24	+	0.000253
NPNT	2.21188e-31	-0.386102	4.26871e-27		mitotic M phase	171	9	0.99	9.11	+	0.00897		regulation of response to external stimulus	1203	34	13.84	2.46	+	0.0192
SEMA3B	2.46519e-31	-0.402268	4.75756e-27		M phase	171	9	0.99	9.11	+	0.00897		regulation of response to stimulus	4275	97	49.2	1.97	+	2.57e-08
KCNJ16	2.5898e-31	-0.419493	4.99806e-27		cell cycle phase	270	13	1.56	8.33	+	8.58e-05		regulation of wound healing	131	12	1.51	7.96	+	0.000828
ALCAM	3.13098e-31	-0.381013	6.04247e-27		biological phase	270	13	1.56	8.33	+	8.58e-05		regulation of response to wounding	161	13	1.85	7.02	+	0.000945
CRABP2	3.30762e-31	0.489934	6.38338e-27		mitotic cell cycle phase	270	13	1.56	8.33	+	8.58e-05		regulation of hemostasis	72	10	0.83	12.07	+	0.000286
MT-ND4	1.03379e-30	-0.225804	1.99512e-26		cell cycle checkpoint	199	10	1.15	8.7	+	0.00328		negative regulation of hemostasis	53	8	0.61	13.12	+	0.00398
MUC6	1.2192e-30	0.416355	2.35293e-26		negative regulation of cellular process	4946	56	28.58	1.96	+	0.000568		negative regulation of wound healing	75	8	0.86	9.27	+	0.043
GINS2	1.41928e-30	0.321319	2.73908e-26		negative regulation of biological process	5581	58	32.25	1.8	+	0.00648		negative regulation of response to wounding	90	9	1.04	8.69	+	0.0178
P3H2	1.63847e-30	-0.393647	3.16208e-26		cell division	497	22	2.87	7.66	+	1.89e-09		negative regulation of response to stimulus	1822	56	20.97	2.67	+	1.21e-07
FBN3	3.01145e-30	0.359848	5.81179e-26		negative regulation of cell cycle process	329	12	1.9	6.31	+	0.00583		negative regulation of response to external stimulus	557	25	6.41	3.9	+	0.000126
CCNB2	3.67926e-30	0.363743	7.10061e-26		nuclear division	306	11	1.77	6.22	+	0.0201		regulation of vascular permeability	48	7	0.55	12.67	+	0.0262
CDKN1C	5.94299e-30	-0.351427	1.14694e-25		organelle fission	335	11	1.94	5.68	+	0.0464		collagen metabolic process	62	9	0.71	12.61	+	0.00101
CITED1	6.7369e-30	0.353985	1.30015e-25		regionalization	334	11	1.93	5.7	+	0.0451		artery morphogenesis	63	9	0.72	12.41	+	0.00114
FLT1	6.93945e-30	-0.443318	1.33925e-25		pattern specification process	439	15	2.54	5.91	+	0.000483		artery development	88	11	1.01	10.86	+	0.000156
TM4SF1	2.16469e-29	-0.41997	4.17763e-25		response to drug	392	12	2.27	5.3	+	0.034		aorta development	52	7	0.6	11.7	+	0.0424
DUSP9	2.19329e-29	-0.399427	4.23283e-25		cell population proliferation	490	15	2.83	5.3	+	0.00191		negative regulation of angiogenesis	105	12	1.21	9.93	+	8.66e-05
PTTG1	2.41073e-29	0.358562	4.65247e-25		positive regulation of cell population proliferation	941	24	5.44	4.41	+	9.52e-06		negative regulation of blood vessel morphogenesis	106	12	1.22	9.84	+	9.55e-05
MYH9	3.82483e-29	-0.304576	7.38154e-25		regulation of cell population proliferation	1666	26	9.63	2.7	+	0.0269		regulation of anatomical structure morphogenesis	977	42	11.24	3.74	+	3.08e-09
HMGB3	3.9779e-29	0.335601	7.67696e-25		negative regulation of developmental process	887	21	5.13	4.1	+	0.000427		regulation of developmental process	2465	77	28.37	2.71	+	1.35e-12
A2M	4.34721e-29	-0.385196	8.38967e-25		central nervous system development	1019	21	5.89	3.57	+	0.0041		negative regulation of vasculature development	107	12	1.23	9.75	+	0.000105
HELLS	5.64606e-29	0.354137	1.08963e-24		positive regulation of transcription by RNA polymerase II	1214	25	7.01	3.56	+	0.000272		negative regulation of developmental process	887	34	10.21	3.33	+	1.29e-05
PRDX2	5.93273e-29	0.254823	1.14496e-24		positive regulation of transcription, DNA-templated	1541	30	8.9	3.37	+	2.91e-05		regulation of vasculature development	286	26	3.29	7.9	+	2.28e-11
NTNG1	6.4145e-29	-0.441615	1.23793e-24		positive regulation of nucleic acid-templated transcription	1626	31	9.4	3.3	+	2.42e-05		regulation of multicellular organismal development	1331	54	15.32	3.53	+	6.55e-12
HMGB1	1.09295e-28	0.231047	2.10929e-24		positive regulation of RNA biosynthetic process	1627	31	9.4	3.3	+	2.45e-05		regulation of angiogenesis	283	26	3.26	7.98	+	1.8e-11
FLRT2	1.15473e-28	-0.365579	2.22852e-24		positive regulation of RNA metabolic process	1721	31	9.94	3.12	+	9.06e-05		outflow tract morphogenesis	72	8	0.83	9.66	+	0.0325
THSD7A	1.62424e-28	-0.386094	3.13462e-24		regulation of RNA metabolic process	3779	56	21.84	2.56	+	9.53e-09		heart morphogenesis	244	14	2.81	4.99	+	0.0151
TNS2	2.03262e-28	-0.35398	3.92274e-24		regulation of macromolecule metabolic process	6459	65	37.32	1.74	+	0.00231		heart development	524	27	6.03	4.48	+	1.81e-06
CDH16	2.64436e-28	-0.345866	5.10335e-24		regulation of metabolic process	6989	68	40.38	1.68	+	0.00254		animal organ morphogenesis	971	39	11.17	3.49	+	1.76e-07
GDNF	3.58062e-28	0.240359	6.91024e-24		regulation of nucleobase-containing compound metabolic process	4050	56	23.4	2.39	+	1.98e-07		regulation of transforming growth factor beta receptor signaling pathway	123	13	1.42	9.18	+	4.92e-05
HLA-A	3.86351e-28	-0.32501	7.4562e-24		regulation of nitrogen compound metabolic process	5869	62	33.91	1.83	+	0.000634		regulation of cellular response to transforming growth factor beta stimulus	126	13	1.45	8.97	+	6.43e-05
IGSF9	5.09687e-28	0.262567	9.83646e-24		regulation of cellular metabolic process	6275	65	36.26	1.79	+	0.000569		regulation of cellular response to growth factor stimulus	302	21	3.48	6.04	+	1.35e-06
GAPDH	5.19997e-28	0.176206	1.00354e-23		regulation of primary metabolic process	6057	63	35	1.8	+	0.000837		regulation of transmembrane receptor protein serine/threonine kinase signaling pathway	256	19	2.95	6.45	+	3.77e-06
NPR1	5.91248e-28	-0.390927	1.14105e-23		positive regulation of nucleobase-containing compound metabolic process	1896	32	10.96	2.92	+	0.000226		regulation of signal transduction	3068	73	35.31	2.07	+	6.53e-06
CKB	6.44664e-28	-0.334612	1.24414e-23		positive regulation of nitrogen compound metabolic process	3202	39	18.5	2.11	+	0.0274		regulation of cell communication	3432	79	39.49	2	+	4.23e-06
CHST1	7.38425e-28	0.271933	1.42509e-23		positive regulation of cellular metabolic process	3385	40	19.56	2.05	+	0.045		regulation of signaling	3468	84	39.91	2.1	+	6e-08
PLTP	7.68468e-28	-0.414235	1.48307e-23		positive regulation of macromolecule metabolic process	3566	42	20.6	2.04	+	0.0226		regulation of epithelial to mesenchymal transition	92	9	1.06	8.5	+	0.021
SLC30A3	8.15569e-28	0.193918	1.57397e-23		positive regulation of cellular biosynthetic process	1965	34	11.35	2.99	+	3.82e-05		regulation of cell differentiation	1573	46	18.1	2.54	+	5.59e-05
KCNJ1	1.46059e-27	-0.37568	2.8188e-23		regulation of cellular biosynthetic process	4150	57	23.98	2.38	+	1.39e-07		cell-matrix adhesion	127	12	1.46	8.21	+	0.000604
AGRN	1.86881e-27	-0.270603	3.60661e-23		regulation of biosynthetic process	4231	57	24.45	2.33	+	2.84e-07		cell-substrate adhesion	186	17	2.14	7.94	+	1.68e-06
COL13A1	2.05061e-27	0.333351	3.95748e-23		positive regulation of biosynthetic process	1997	34	11.54	2.95	+	5.73e-05		cell adhesion	945	54	10.87	4.97	+	3.22e-18
CADM1	2.5817e-27	0.375916	4.98242e-23		regulation of RNA biosynthetic process	3506	56	20.26	2.76	+	3.96e-10		biological adhesion	951	54	10.94	4.93	+	4.25e-18
APEX1	5.46965e-27	0.256065	1.05559e-22		regulation of macromolecule biosynthetic process	3991	56	23.06	2.43	+	1.4e-07		response to cAMP	97	9	1.12	8.06	+	0.0315
HNRNPD	5.86466e-27	0.231853	1.13182e-22		positive regulation of macromolecule biosynthetic process	1860	34	10.75	3.16	+	9.49e-06		response to oxygen-containing compound	1596	45	18.37	2.45	+	0.000274
PAX8	7.78975e-27	0.285837	1.50334e-22		regulation of nucleic acid-templated transcription	3501	56	20.23	2.77	+	3.72e-10		tissue remodeling	98	9	1.13	7.98	+	0.034
CDH5	8.66239e-27	-0.371345	1.67176e-22		regulation of transcription, DNA-templated	3432	55	19.83	2.77	+	6.88e-10		positive regulation of angiogenesis	158	14	1.82	7.7	+	0.000102
CLDN10	9.15813e-27	-0.386099	1.76743e-22		regulation of gene expression	4864	59	28.1	2.1	+	7.94e-06		positive regulation of vasculature development	158	14	1.82	7.7	+	0.000102
RPL34	9.83021e-27	0.124791	1.89713e-22		regulation of cellular macromolecule biosynthetic process	3890	55	22.48	2.45	+	1.2e-07		positive regulation of multicellular organismal process	1429	47	16.44	2.86	+	8.86e-07
HNRNPA2B1	1.32927e-26	0.162794	2.56536e-22		positive regulation of gene expression	2299	35	13.28	2.63	+	0.000532		positive regulation of biological process	6275	129	72.21	1.79	+	2.78e-10
TYMS	1.55209e-26	0.345719	2.99538e-22		regulation of transcription by RNA polymerase II	2617	40	15.12	2.65	+	3.49e-05		positive regulation of developmental process	1277	43	14.7	2.93	+	3.22e-06
MT-ND3	2.40195e-26	-0.292935	4.63552e-22		negative regulation of transcription, DNA-templated	1269	26	7.33	3.55	+	0.00015		actin filament-based movement	123	10	1.42	7.06	+	0.0272
HLA-E	3.10996e-26	-0.360461	6.00192e-22		negative regulation of cellular macromolecule biosynthetic process	1469	27	8.49	3.18	+	0.000687		actin filament-based process	608	26	7	3.72	+	0.000163
IQGAP2	3.139e-26	-0.369499	6.05795e-22		negative regulation of macromolecule biosynthetic process	1520	28	8.78	3.19	+	0.000355		movement of cell or subcellular component	1592	60	18.32	3.28	+	2.85e-12
RCC2	3.32949e-26	0.298602	6.42559e-22		negative regulation of biosynthetic process	1611	28	9.31	3.01	+	0.00118		platelet degranulation	129	10	1.48	6.74	+	0.0404
NES	3.97314e-26	-0.35334	7.66777e-22		negative regulation of cellular biosynthetic process	1582	28	9.14	3.06	+	0.000811		localization	5832	119	67.11	1.77	+	2.13e-08
LEPROT	4.14476e-26	-0.324323	7.99897e-22		negative regulation of gene expression	2018	30	11.66	2.57	+	0.0103		export from cell	1024	31	11.78	2.63	+	0.0115
NDRG1	4.55343e-26	-0.310373	8.78766e-22		negative regulation of nucleic acid-templated transcription	1309	27	7.56	3.57	+	6.52e-05		cell maturation	157	12	1.81	6.64	+	0.00511
PDLIM2	4.72247e-26	-0.379374	9.1139e-22		negative regulation of RNA biosynthetic process	1311	27	7.58	3.56	+	6.73e-05		anatomical structure maturation	201	14	2.31	6.05	+	0.00168
PECAM1	4.84404e-26	-0.353246	9.34852e-22		negative regulation of RNA metabolic process	1413	27	8.16	3.31	+	0.000314		developmental maturation	238	14	2.74	5.11	+	0.0114
SEMA3G	5.47126e-26	-0.400384	1.0559e-21		negative regulation of nucleobase-containing compound metabolic process	1530	27	8.84	3.05	+	0.00154		branching morphogenesis of an epithelial tube	132	10	1.52	6.58	+	0.049
CPNE7	5.7024e-26	0.201127	1.10051e-21		reproductive process	1466	24	8.47	2.83	+	0.0314		epithelial tube morphogenesis	309	15	3.56	4.22	+	0.0453
PCNA	6.121e-26	0.313935	1.18129e-21		reproduction	1469	24	8.49	2.83	+	0.0325		morphogenesis of an epithelium	440	20	5.06	3.95	+	0.00314
FOXC1	6.24592e-26	-0.35314	1.2054e-21		regulation of apoptotic process	1495	24	8.64	2.78	+	0.0437		tissue morphogenesis	550	28	6.33	4.42	+	1.06e-06
ST6GALNAC3	7.68567e-26	-0.38767	1.48326e-21		regulation of cell death	1665	26	9.62	2.7	+	0.0266		morphogenesis of a branching epithelium	159	11	1.83	6.01	+	0.0377
TMEM100	7.77614e-26	0.412219	1.50072e-21		Unclassified	2738	4	15.82	0.25	-	0		cellular response to transforming growth factor beta stimulus	149	11	1.71	6.42	+	0.0209
ADAMTS9	8.09961e-26	-0.335952	1.56314e-21										response to transforming growth factor beta	156	11	1.8	6.13	+	0.0317
H3F3A	8.67379e-26	0.15614	1.67396e-21										response to endogenous stimulus	1417	48	16.31	2.94	+	1.99e-07
MIF	9.11654e-26	0.35229	1.7594e-21										cellular response to endogenous stimulus	1146	37	13.19	2.81	+	0.000192
EPAS1	1.06594e-25	-0.4042	2.05715e-21										mesenchymal cell differentiation	156	11	1.8	6.13	+	0.0317
CPXM1	1.18112e-25	-0.3294	2.27945e-21										mesenchyme development	219	14	2.52	5.56	+	0.00446
DAPL1	1.36595e-25	0.361305	2.63616e-21										lung development	171	12	1.97	6.1	+	0.0119
CTXN1	1.42854e-25	0.335104	2.75693e-21										respiratory system development	198	13	2.28	5.71	+	0.00869
ENG	1.4781e-25	-0.363661	2.85259e-21										respiratory tube development	175	12	2.01	5.96	+	0.0149
RET	1.63056e-25	0.369451	3.14682e-21										cardiac muscle tissue development	157	11	1.81	6.09	+	0.0336
MYL6B	1.66983e-25	0.273314	3.2226e-21										striated muscle tissue development	276	15	3.18	4.72	+	0.0121
RPL28	2.19492e-25	0.115871	4.23598e-21										muscle tissue development	291	17	3.35	5.08	+	0.000888
EMX2	2.47165e-25	0.35489	4.77003e-21										regulation of cell-substrate adhesion	216	15	2.49	6.03	+	0.000629
GTF2I	2.60522e-25	0.190889	5.02781e-21										regulation of cell adhesion	721	30	8.3	3.62	+	2.18e-05
PLCE1	3.06173e-25	-0.387513	5.90882e-21										regulation of muscle contraction	162	11	1.86	5.9	+	0.0446
BEX1	3.54894e-25	0.342408	6.84911e-21										regulation of muscle system process	229	14	2.64	5.31	+	0.0074
SLIT1	3.57947e-25	0.221143	6.90803e-21										negative regulation of cell migration	271	18	3.12	5.77	+	5.71e-05
SIX2	3.8245e-25	0.338906	7.3809e-21										negative regulation of cell motility	286	18	3.29	5.47	+	0.000126
SFRP2	4.34358e-25	0.232696	8.38267e-21										negative regulation of locomotion	318	21	3.66	5.74	+	3.27e-06
HOXB2	4.99687e-25	0.338141	9.64346e-21										regulation of locomotion	998	51	11.48	4.44	+	5.56e-15
HNRNPA3	6.33911e-25	0.209697	1.22339e-20										negative regulation of cellular component movement	295	21	3.39	6.19	+	8.99e-07
TRIR	7.35954e-25	0.209072	1.42032e-20										regulation of cellular component movement	1035	55	11.91	4.62	+	3.1e-17
NME1	8.49422e-25	0.294636	1.6393e-20										regulation of localization	2771	86	31.89	2.7	+	1.33e-14
TCF3	9.79411e-25	0.296303	1.89016e-20										regulation of cell motility	956	50	11	4.54	+	5.22e-15
MALAT1	1.09629e-24	-0.321834	2.11573e-20										regulation of cell migration	894	48	10.29	4.67	+	1.1e-14
CRB2	1.12415e-24	-0.393117	2.1695e-20										ameboidal-type cell migration	182	12	2.09	5.73	+	0.022
PALLD	1.28758e-24	-0.300526	2.48491e-20										cell migration	973	43	11.2	3.84	+	6.24e-10
SGK1	1.86423e-24	-0.358116	3.59779e-20										cell motility	1106	45	12.73	3.54	+	2.45e-09
RPL32	1.88296e-24	0.122148	3.63392e-20										localization of cell	1106	45	12.73	3.54	+	2.45e-09
SHISA8	2.10345e-24	0.157592	4.05944e-20										locomotion	1340	52	15.42	3.37	+	1.43e-10
NEAT1	2.14754e-24	-0.303168	4.14455e-20										positive regulation of cell migration	523	32	6.02	5.32	+	4.07e-10
TOP2A	2.38628e-24	0.336249	4.60527e-20										positive regulation of cell motility	546	34	6.28	5.41	+	3.72e-11
TINAGL1	2.93169e-24	-0.374117	5.65787e-20										positive regulation of cellular component movement	559	34	6.43	5.29	+	7.12e-11
PSAP	3.2355e-24	-0.21589	6.2442e-20										positive regulation of cellular process	5685	122	65.42	1.86	+	1.33e-10
NID1	3.30191e-24	-0.328232	6.37236e-20										positive regulation of locomotion	561	34	6.46	5.27	+	7.86e-11
CRIM1	3.42568e-24	-0.343133	6.61121e-20										regulation of chemotaxis	223	13	2.57	5.07	+	0.0302
PSMA2	3.80181e-24	0.365788	7.33712e-20										tissue homeostasis	227	13	2.61	4.98	+	0.0363
GPX3	5.09922e-24	-0.384726	9.84098e-20										multicellular organismal homeostasis	362	19	4.17	4.56	+	0.000763
EEF1D	7.33578e-24	0.21154	1.41573e-19										regulation of actin filament organization	283	16	3.26	4.91	+	0.00324
ZEB2	7.6558e-24	-0.352922	1.47749e-19										regulation of actin cytoskeleton organization	365	17	4.2	4.05	+	0.0179
NUSAP1	8.49459e-24	0.289669	1.63937e-19										regulation of cytoskeleton organization	530	20	6.1	3.28	+	0.0486
COL18A1	8.85901e-24	-0.24224	1.7097e-19										regulation of cellular component organization	2367	62	27.24	2.28	+	5.41e-06
DSTN	1.15734e-23	-0.266212	2.23356e-19										regulation of actin filament-based process	406	21	4.67	4.49	+	0.000197
CENPV	1.20471e-23	0.320057	2.32496e-19										regulation of supramolecular fiber organization	377	18	4.34	4.15	+	0.00632
TNNT2	1.28009e-23	-0.397711	2.47045e-19										response to steroid hormone	285	16	3.28	4.88	+	0.00354
NACA	1.47994e-23	0.159096	2.85614e-19										response to hormone	816	34	9.39	3.62	+	1.61e-06
APOE	1.52363e-23	-0.261103	2.94045e-19										response to lipid	844	30	9.71	3.09	+	0.000661
PDGFRB	1.71923e-23	-0.361834	3.31794e-19										negative regulation of endopeptidase activity	252	14	2.9	4.83	+	0.0215
CLDN5	2.0055e-23	-0.351587	3.87041e-19										regulation of endopeptidase activity	424	18	4.88	3.69	+	0.0311
ECEL1	2.34495e-23	0.247378	4.52553e-19										regulation of catalytic activity	2384	53	27.43	1.93	+	0.0296
RPS15	2.36206e-23	0.125237	4.55854e-19										regulation of molecular function	3067	67	35.29	1.9	+	0.00173
COL9A2	2.40234e-23	0.282887	4.63628e-19										regulation of proteolysis	735	25	8.46	2.96	+	0.0189
PEG10	2.55737e-23	0.296015	4.93546e-19										regulation of protein metabolic process	2798	62	32.2	1.93	+	0.0029
SLC48A1	2.60828e-23	-0.358375	5.03372e-19										negative regulation of peptidase activity	261	14	3	4.66	+	0.0317
ZNF385C	3.21837e-23	0.149971	6.21113e-19										negative regulation of cellular protein metabolic process	1053	32	12.12	2.64	+	0.00705
GMDS	3.37669e-23	-0.355153	6.51667e-19										negative regulation of protein metabolic process	1109	34	12.76	2.66	+	0.00251
PKM	4.3783e-23	0.216452	8.44969e-19										regulation of cellular protein metabolic process	2661	60	30.62	1.96	+	0.00268
NORAD	4.75708e-23	-0.264322	9.1807e-19										negative regulation of catalytic activity	820	29	9.44	3.07	+	0.00123
MIR503HG	5.54506e-23	-0.279954	1.07014e-18										negative regulation of molecular function	1176	33	13.53	2.44	+	0.0312
SULF1	5.7863e-23	-0.365506	1.1167e-18										axon guidance	277	15	3.19	4.71	+	0.0126
PRKDC	6.66878e-23	0.308564	1.28701e-18										neuron projection guidance	278	15	3.2	4.69	+	0.0132
LAMA5	7.59361e-23	-0.288133	1.46549e-18										neuron projection morphogenesis	502	20	5.78	3.46	+	0.0222
ACTG1	8.67299e-23	-0.121751	1.6738e-18										neuron projection development	695	24	8	3	+	0.0239
H1FX	1.0154e-22	0.209723	1.95962e-18										neurogenesis	1401	40	16.12	2.48	+	0.00156
HMGN1	1.08337e-22	0.188126	2.0908e-18										nervous system development	2202	59	25.34	2.33	+	6.45e-06
PLEKHG4B	1.2205e-22	0.223859	2.35544e-18										plasma membrane bounded cell projection organization	1151	33	13.25	2.49	+	0.0241
EVA1B	1.25579e-22	-0.260394	2.42355e-18										cell projection organization	1197	34	13.77	2.47	+	0.018
HES6	1.25891e-22	0.245092	2.42957e-18										plasma membrane bounded cell projection morphogenesis	506	20	5.82	3.43	+	0.0249
THBS1	1.29407e-22	-0.319647	2.49743e-18										cell projection morphogenesis	510	21	5.87	3.58	+	0.00743
LHX1	1.50775e-22	0.308474	2.9098e-18										cell morphogenesis	721	27	8.3	3.25	+	0.00116
PLD3	1.66069e-22	-0.249242	3.20497e-18										cell part morphogenesis	532	21	6.12	3.43	+	0.0142
CKS2	1.9274e-22	0.319314	3.71968e-18										cellular component morphogenesis	617	25	7.1	3.52	+	0.000844
CA12	2.10027e-22	-0.356115	4.0533e-18										chemotaxis	548	23	6.31	3.65	+	0.00157
CALCA	2.7681e-22	0.274914	5.34215e-18										taxis	550	23	6.33	3.63	+	0.00167
RPL36A	2.96078e-22	0.170408	5.71401e-18										response to external stimulus	2532	61	29.14	2.09	+	0.000224
RBP1	3.84857e-22	0.262534	7.42735e-18										axonogenesis	389	18	4.48	4.02	+	0.00971
ARHGAP23	4.43622e-22	-0.339252	8.56147e-18										cell morphogenesis involved in neuron differentiation	456	19	5.25	3.62	+	0.0214
EZR	8.17877e-22	-0.277752	1.57842e-17										cell morphogenesis involved in differentiation	568	22	6.54	3.37	+	0.0107
HLA-C	9.01431e-22	-0.309377	1.73967e-17										axon development	423	19	4.87	3.9	+	0.0074
PKDCC	9.05201e-22	0.229372	1.74695e-17										aging	283	15	3.26	4.61	+	0.0163
F2R	9.33984e-22	-0.337254	1.8025e-17										cell-cell adhesion	510	27	5.87	4.6	+	1.02e-06
TRIB2	9.54214e-22	-0.296336	1.84154e-17										ossification	265	14	3.05	4.59	+	0.0375
CAPN2	1.01143e-21	-0.285015	1.95196e-17										muscle structure development	477	25	5.49	4.55	+	6.39e-06
IFITM1	1.0239e-21	0.196631	1.97603e-17										blood coagulation	291	15	3.35	4.48	+	0.0226
SMC4	1.06538e-21	0.287781	2.05607e-17										coagulation	293	15	3.37	4.45	+	0.0244
RPL29	1.10726e-21	0.114223	2.13691e-17										hemostasis	296	15	3.41	4.4	+	0.0275
CDT1	1.15929e-21	0.262422	2.23731e-17										regulation of cellular component size	392	19	4.51	4.21	+	0.00246
PODXL2	1.67098e-21	0.312804	3.22483e-17										regulation of anatomical structure size	529	25	6.09	4.11	+	4.73e-05
C21orf58	1.7374e-21	0.224891	3.35301e-17										response to hypoxia	343	16	3.95	4.05	+	0.0354
KRT18	1.78344e-21	0.271354	3.44186e-17										response to oxygen levels	381	19	4.38	4.33	+	0.00162
SLC9A3	2.4086e-21	-0.343821	4.64835e-17										response to abiotic stimulus	1162	35	13.37	2.62	+	0.00246
CENPW	2.90023e-21	0.29724	5.59716e-17										positive regulation of cell adhesion	431	20	4.96	4.03	+	0.0023
RAD54L	2.90546e-21	0.203331	5.60724e-17										leukocyte migration	381	17	4.38	3.88	+	0.0311
ETV4	2.92251e-21	0.323266	5.64016e-17										actin cytoskeleton organization	532	22	6.12	3.59	+	0.00375
FOXM1	3.01557e-21	0.289187	5.81974e-17										regulation of growth	675	27	7.77	3.48	+	0.000321
SOX9	3.69739e-21	0.25892	7.13559e-17										positive regulation of cell population proliferation	941	31	10.83	2.86	+	0.002
AC120042.3	3.89922e-21	0.155934	7.5251e-17										cellular response to cytokine stimulus	1036	34	11.92	2.85	+	0.000529
EIF4A1	3.96168e-21	0.219618	7.64565e-17										response to cytokine	1125	37	12.95	2.86	+	0.00012
PLPP3	4.06747e-21	-0.327736	7.84981e-17										embryo development	994	32	11.44	2.8	+	0.00206
PDZK1IP1	4.70586e-21	-0.328887	9.08185e-17										positive regulation of transport	939	29	10.81	2.68	+	0.0179
NCAPH	4.81227e-21	0.184737	9.28721e-17										regulation of transport	1799	46	20.7	2.22	+	0.00343
RAPGEF3	4.99329e-21	-0.323886	9.63655e-17										positive regulation of cellular component organization	1160	33	13.35	2.47	+	0.0261
COL1A2	5.14631e-21	-0.290028	9.93185e-17										negative regulation of signal transduction	1290	36	14.84	2.43	+	0.0109
CHCHD10	5.19678e-21	-0.268971	1.00293e-16										positive regulation of signal transduction	1561	42	17.96	2.34	+	0.00368
GJA5	5.68541e-21	-0.35013	1.09723e-16										positive regulation of signaling	1730	45	19.91	2.26	+	0.00387
SINHCAF	5.9526e-21	0.279047	1.14879e-16										positive regulation of cell communication	1723	45	19.83	2.27	+	0.00227
RAN	6.91275e-21	0.235057	1.33409e-16										positive regulation of response to stimulus	2295	52	26.41	1.97	+	0.0201
NTN4	7.26426e-21	-0.302041	1.40193e-16										regulation of protein phosphorylation	1463	39	16.84	2.32	+	0.0128
SNRPB	7.31571e-21	0.23252	1.41186e-16										positive regulation of macromolecule metabolic process	3566	71	41.04	1.73	+	0.023
ARHGEF3	7.57644e-21	-0.328519	1.46218e-16										positive regulation of metabolic process	3852	74	44.33	1.67	+	0.0462
PLS3	7.58678e-21	-0.285467	1.46417e-16										Unclassified	2738	8	31.51	0.25	-	0
CNTN1	1.32303e-20	-0.330682	2.55331e-16
ESAM	1.49954e-20	-0.313654	2.89397e-16
PBK	1.67019e-20	0.226353	3.22329e-16
FEN1	1.73492e-20	0.271299	3.34822e-16
RPL8	1.76409e-20	0.110524	3.40451e-16
RMI2	2.13102e-20	0.237043	4.11266e-16
CENPJ	2.16653e-20	0.252805	4.18118e-16
TMPO	3.11985e-20	0.254603	6.021e-16
PCLAF	4.55061e-20	0.30074	8.78221e-16
LOX	5.55255e-20	-0.326946	1.07159e-15
CSNK1E	6.46717e-20	0.24122	1.2481e-15
RPL12	6.98668e-20	0.115936	1.34836e-15
MGP	7.87791e-20	-0.40482	1.52036e-15
ACKR3	7.8925e-20	-0.288775	1.52317e-15
MEG3	8.56772e-20	-0.24875	1.65348e-15
CCND1	8.88015e-20	0.300155	1.71378e-15
KNTC1	9.51129e-20	0.224022	1.83558e-15
RNASE1	1.08901e-19	-0.316351	2.10167e-15
F3	1.15957e-19	-0.347567	2.23785e-15
FANCA	1.18425e-19	0.213549	2.28548e-15
HLA-DQB1	1.54557e-19	0.177178	2.98279e-15
APLP2	1.58444e-19	-0.23004	3.05781e-15
CLDN16	1.73269e-19	-0.311332	3.34391e-15
FMN1	1.8463e-19	0.199425	3.56317e-15
RPS2	2.80602e-19	0.117736	5.41534e-15
PLXNA4	2.93589e-19	0.1991	5.66597e-15
PLPP1	2.96491e-19	-0.310569	5.72199e-15
DDX11	3.15083e-19	0.257136	6.08079e-15
SLC40A1	3.34667e-19	-0.28607	6.45874e-15
PPP1R14B	3.79029e-19	0.229589	7.31488e-15
KIFC1	4.15035e-19	0.226092	8.00976e-15
SKA3	4.3918e-19	0.190654	8.47574e-15
OSR1	4.72141e-19	0.213926	9.11186e-15
BMPER	4.88779e-19	0.217053	9.43294e-15
TMSB15A	5.63726e-19	0.319737	1.08794e-14
LOXL1	5.65791e-19	-0.298799	1.09192e-14
RAMP2	5.67653e-19	-0.273537	1.09551e-14
EFS	6.03409e-19	0.264793	1.16452e-14
CDK1	6.21831e-19	0.278276	1.20007e-14
MYCN	6.58256e-19	0.267536	1.27037e-14
CD74	6.89796e-19	-0.300951	1.33124e-14
SDC2	7.00741e-19	-0.254349	1.35236e-14
OLFML2A	7.10376e-19	-0.286412	1.37095e-14
GAS6	7.62679e-19	-0.304379	1.47189e-14
KDR	7.64509e-19	-0.333365	1.47543e-14
SFRP1	8.63933e-19	-0.36296	1.66731e-14
MYL6	8.66054e-19	-0.129199	1.6714e-14
MYLK	9.55728e-19	-0.307822	1.84446e-14
LMO2	1.09384e-18	-0.303747	2.11101e-14
SPTBN5	1.14119e-18	0.138471	2.20238e-14
TYRO3	1.15758e-18	-0.315278	2.23401e-14
SOX11	1.17947e-18	0.268667	2.27625e-14
SIX1	1.23427e-18	0.190568	2.38203e-14
CR1	1.31885e-18	-0.31195	2.54526e-14
RPS10	1.71915e-18	0.154499	3.31778e-14
KDM2B	2.0021e-18	0.310542	3.86384e-14
KLHL13	2.13978e-18	-0.30773	4.12956e-14
MPC1	2.14038e-18	-0.28487	4.13072e-14
NEBL	2.1799e-18	-0.295869	4.20699e-14
CD34	2.24702e-18	-0.296259	4.33652e-14
SH3GL3	2.52331e-18	0.170302	4.86975e-14
SCUBE3	2.70041e-18	0.326007	5.21152e-14
GFRA1	2.89782e-18	0.298108	5.59251e-14
PSMC3IP	2.96899e-18	0.199726	5.72986e-14
GTSE1	2.98721e-18	0.191998	5.76502e-14
MZT2B	3.06338e-18	0.194901	5.91201e-14
ORC6	3.45914e-18	0.243502	6.6758e-14
GAD2	3.76353e-18	0.139175	7.26324e-14
FST	4.06437e-18	0.28785	7.84383e-14
ADD2	4.08829e-18	0.133763	7.88999e-14
CHEK1	4.18423e-18	0.189512	8.07515e-14
HBA1	5.7193e-18	-0.212916	1.10377e-13
MT-CYB	6.09057e-18	-0.18651	1.17542e-13
RPS14	6.13561e-18	0.112888	1.18411e-13
RPS26	7.65855e-18	0.112923	1.47802e-13
NOP56	8.19933e-18	0.229157	1.58239e-13
MT-CO1	8.23105e-18	-0.214664	1.58851e-13
FABP5	8.4098e-18	0.267725	1.62301e-13
LHFPL6	8.66476e-18	-0.311568	1.67221e-13
LGR4	9.30782e-18	-0.256918	1.79632e-13
TROAP	1.21658e-17	0.224945	2.34787e-13
ERBB4	1.26787e-17	-0.281766	2.44686e-13
PIF1	1.30145e-17	0.212027	2.51166e-13
LAMB2	1.38032e-17	-0.228376	2.66387e-13
AL009178.2	1.54843e-17	0.108687	2.98832e-13
THOC3	1.6062e-17	0.257753	3.09981e-13
COL5A1	1.66674e-17	-0.284263	3.21663e-13
APLNR	1.74466e-17	-0.284589	3.36702e-13
AQP1	1.78508e-17	-0.301272	3.44503e-13
PRMT1	1.80034e-17	0.199144	3.47447e-13
CENPM	1.93036e-17	0.203684	3.7254e-13
CCDC88C	2.00553e-17	0.281141	3.87048e-13
HOXB8	2.04841e-17	0.254932	3.95323e-13
SRSF2	2.10903e-17	0.188632	4.07023e-13
NMU	2.3659e-17	0.139391	4.56596e-13
FRMD1	2.53469e-17	-0.330473	4.8917e-13
SCNN1A	2.70554e-17	-0.297689	5.22142e-13
ARHGAP29	2.7938e-17	-0.284808	5.39176e-13
MAN1A1	3.13738e-17	-0.285262	6.05483e-13
HNRNPDL	3.15234e-17	0.155274	6.08371e-13
SPINT2	3.57624e-17	-0.233001	6.90178e-13
BTF3	3.63275e-17	0.159393	7.01084e-13
GOLIM4	5.01548e-17	-0.285575	9.67938e-13
DAG1	5.6428e-17	-0.263251	1.089e-12
TXNIP	5.75353e-17	-0.234873	1.11037e-12
TMEM72	5.85442e-17	-0.270266	1.12984e-12
TSPAN7	5.90242e-17	-0.283797	1.13911e-12
EWSR1	6.30518e-17	0.182453	1.21684e-12
E2F2	6.67045e-17	0.150014	1.28733e-12
SAPCD2	6.70858e-17	0.220849	1.29469e-12
SRSF7	6.76782e-17	0.201102	1.30612e-12
SOX18	6.84396e-17	-0.291109	1.32082e-12
PRODH2	7.02942e-17	-0.277744	1.35661e-12
MCM2	7.19828e-17	0.262439	1.3892e-12
CD81	7.98301e-17	-0.160329	1.54064e-12
ACTN4	9.0399e-17	-0.265776	1.74461e-12
SLFN13	9.92891e-17	0.199412	1.91618e-12
CDH24	1.05722e-16	0.286451	2.04033e-12
MYO1C	1.12258e-16	-0.284246	2.16646e-12
TMEM59	1.3053e-16	-0.225759	2.5191e-12
HOXB9	1.39613e-16	0.213579	2.69439e-12
CPE	1.39616e-16	-0.323748	2.69444e-12
LIG1	1.45536e-16	0.241555	2.8087e-12
FSD1	1.742e-16	0.131641	3.36188e-12
MAD2L1	1.86027e-16	0.211185	3.59013e-12
CENPF	1.88936e-16	0.266892	3.64627e-12
NFASC	2.23734e-16	-0.279921	4.31785e-12
SPAG5	2.36734e-16	0.231936	4.56873e-12
SPC25	2.52647e-16	0.138911	4.87584e-12
POU3F4	2.70294e-16	0.161896	5.2164e-12
RPL5	2.7093e-16	0.100327	5.22867e-12
FRY	2.71086e-16	-0.27205	5.2317e-12
CTSL	2.86955e-16	-0.264428	5.53795e-12
DAB2	3.11376e-16	-0.257654	6.00924e-12
HOXA11	3.60212e-16	0.233847	6.95173e-12
EZH2	3.84216e-16	0.24425	7.41499e-12
PPIA	4.37492e-16	0.116047	8.44316e-12
RBMX	4.45924e-16	0.197353	8.60589e-12
MND1	4.80334e-16	0.174217	9.26997e-12
ERFE	5.21695e-16	0.141131	1.00682e-11
RAC3	5.29183e-16	0.151568	1.02127e-11
CBX5	5.7115e-16	0.208854	1.10226e-11
HOXC10	5.89389e-16	0.269542	1.13746e-11
HNRNPAB	5.96639e-16	0.231998	1.15145e-11
MSI1	6.01838e-16	0.224792	1.16149e-11
GNG4	6.10823e-16	0.103373	1.17883e-11
TONSL	6.13343e-16	0.207538	1.18369e-11
FBRSL1	6.16154e-16	0.246937	1.18911e-11
ST8SIA2	6.21833e-16	0.113511	1.20008e-11
PHLDA1	6.44279e-16	0.380667	1.24339e-11
SCUBE1	7.02678e-16	0.175157	1.3561e-11
MT-ND1	7.31592e-16	-0.192849	1.4119e-11
UNG	7.57663e-16	0.232871	1.46221e-11
LSM7	8.3147e-16	0.192921	1.60465e-11
NUDT4	9.03332e-16	-0.269445	1.74334e-11
SNRPA	9.28506e-16	0.248645	1.79192e-11
SERINC5	1.05374e-15	-0.253705	2.03361e-11
CDCA5	1.0993e-15	0.184577	2.12154e-11
AP005233.2	1.2546e-15	0.104829	2.42125e-11
MYBL2	1.28104e-15	0.209342	2.47227e-11
HOXA11-AS	1.28372e-15	0.19274	2.47745e-11
UBE2T	1.3279e-15	0.235653	2.56272e-11
NT5DC2	1.43198e-15	0.23028	2.76358e-11
CDC6	1.45361e-15	0.164416	2.80531e-11
PCDH15	1.64186e-15	0.159548	3.16863e-11
RPL37	1.66084e-15	0.104899	3.20525e-11
ASF1B	1.70464e-15	0.210774	3.28979e-11
CBX2	1.85291e-15	0.221131	3.57593e-11
NUCB1	1.97165e-15	-0.238923	3.80509e-11
APCDD1L	2.01455e-15	0.149269	3.88787e-11
E2F7	2.08567e-15	0.140405	4.02514e-11
DKK1	2.12514e-15	0.234155	4.1013e-11
BIRC5	2.14588e-15	0.25183	4.14133e-11
SLC38A1	2.20719e-15	0.268165	4.25966e-11
HOMER2	2.27732e-15	0.188233	4.395e-11
ATP5MC2	2.34533e-15	0.139884	4.52626e-11
INPP5F	2.39354e-15	0.249255	4.61929e-11
APP	2.39991e-15	-0.186511	4.63159e-11
ITGB1	2.44932e-15	-0.200288	4.72694e-11
FAM107A	2.73693e-15	0.119954	5.282e-11
TRAM2	2.747e-15	-0.260619	5.30144e-11
TFPI	2.7514e-15	-0.2545	5.30992e-11
S100A4	2.77518e-15	-0.276703	5.35582e-11
AKAP12	2.92692e-15	-0.232964	5.64866e-11
GPNMB	2.98667e-15	-0.209057	5.76398e-11
FAM241B	3.04216e-15	0.139452	5.87106e-11
MCM5	3.04602e-15	0.242994	5.87851e-11
SPP1	3.20258e-15	-0.31657	6.18066e-11
SFPQ	3.51373e-15	0.152377	6.78115e-11
CHAF1A	3.69533e-15	0.191637	7.13161e-11
CTPS1	3.81445e-15	0.199554	7.36151e-11
FN1	3.93751e-15	-0.24121	7.599e-11
TEDC2	4.14615e-15	0.17548	8.00166e-11
GPC2	4.74086e-15	0.166837	9.14939e-11
NSD2	4.86464e-15	0.228545	9.38828e-11
REN	4.88413e-15	-0.496777	9.42587e-11
PKMYT1	5.18163e-15	0.180619	1e-10
ELN	5.70079e-15	-0.42842	1.1002e-10
KCNG1	5.74564e-15	0.108213	1.10885e-10
IL6ST	5.82594e-15	-0.24564	1.12435e-10
LINC01976	6.05992e-15	0.117933	1.1695e-10
SCARB2	6.13557e-15	-0.231571	1.1841e-10
VWA1	6.18229e-15	-0.242665	1.19312e-10
MATN2	6.81265e-15	-0.277918	1.31477e-10
HOXD10	7.2909e-15	0.23444	1.40707e-10
PRCP	7.3695e-15	-0.225991	1.42224e-10
G0S2	7.40592e-15	-0.223577	1.42927e-10
CORO2B	7.41069e-15	-0.256649	1.43019e-10
ARHGEF12	7.78482e-15	-0.240824	1.50239e-10
TFCP2L1	7.91503e-15	-0.261423	1.52752e-10
PIN4	8.24865e-15	0.208029	1.59191e-10
KIF22	8.73675e-15	0.226449	1.68611e-10
BLM	9.37395e-15	0.160489	1.80908e-10
NREP	9.4322e-15	0.146768	1.82032e-10
PLEC	9.58554e-15	-0.239783	1.84991e-10
PLPPR3	9.67184e-15	0.15252	1.86657e-10
GUCY1A1	1.01937e-14	-0.252857	1.96728e-10
GRIN2A	1.05022e-14	0.145501	2.02682e-10
RCOR2	1.08459e-14	0.149696	2.09314e-10
TMA7	1.23121e-14	0.125507	2.37611e-10
FUS	1.23608e-14	0.135903	2.38552e-10
GDNF-AS1	1.35578e-14	0.132306	2.61653e-10
MCM10	1.38677e-14	0.125626	2.67633e-10
COMMD4	1.39005e-14	0.208101	2.68265e-10
NPTX2	1.75989e-14	0.103914	3.39641e-10
GNAI1	1.86826e-14	-0.245629	3.60556e-10
CRHBP	1.92367e-14	-0.272364	3.71249e-10
KIF24	2.00542e-14	0.13234	3.87026e-10
LMNB1	2.16809e-14	0.213446	4.18419e-10
TMEM150C	2.19463e-14	-0.241058	4.23541e-10
PAFAH1B3	2.21752e-14	0.22628	4.27959e-10
PFN1	2.56951e-14	0.130479	4.95889e-10
NCAPG	3.39698e-14	0.201542	6.55582e-10
RTKN2	3.49707e-14	0.166837	6.749e-10
AMOT	3.76187e-14	0.214196	7.26004e-10
LMNB2	3.83213e-14	0.245501	7.39563e-10
RNPS1	3.99065e-14	0.190032	7.70156e-10
PRSS23	4.174e-14	-0.30079	8.0554e-10
FTL	4.22374e-14	-0.115124	8.15139e-10
DERL3	4.29258e-14	0.141238	8.28425e-10
LIMS2	4.64597e-14	-0.235486	8.96625e-10
VAMP5	4.99209e-14	-0.240095	9.63424e-10
SELENOH	5.04945e-14	0.179496	9.74493e-10
ZNF428	5.17329e-14	0.210846	9.98394e-10
RNF175	5.35142e-14	0.116434	1.03277e-09
TMEM30A	5.59906e-14	-0.231042	1.08056e-09
ANXA1	5.60965e-14	-0.229611	1.08261e-09
RHOB	5.64694e-14	-0.244463	1.0898e-09
CORO6	5.87703e-14	0.119424	1.13421e-09
MTHFD1	6.16896e-14	0.23198	1.19055e-09
RBM8A	6.25079e-14	0.194419	1.20634e-09
HJURP	6.36139e-14	0.192315	1.22768e-09
CHAF1B	6.79529e-14	0.140566	1.31142e-09
H2AFY	7.02829e-14	0.211059	1.35639e-09
H2AFY2	8.05168e-14	0.245542	1.55389e-09
CENPH	8.15295e-14	0.164773	1.57344e-09
AC092813.2	8.16521e-14	-0.164208	1.5758e-09
HMGA1	8.22549e-14	0.236675	1.58744e-09
GRN	8.26042e-14	-0.213223	1.59418e-09
HOXB6	9.09387e-14	0.216944	1.75503e-09
CLCNKB	9.41055e-14	-0.241918	1.81614e-09
CLEC18C	9.93196e-14	0.287458	1.91677e-09
ZFP36L2	1.0252e-13	-0.197384	1.97853e-09
ATP6V1B1	1.07046e-13	-0.25628	2.06589e-09
TRIM28	1.08383e-13	0.168229	2.09168e-09
EDNRB	1.1094e-13	-0.246213	2.14104e-09
TMSB4X	1.11704e-13	-0.111465	2.15578e-09
PTPRB	1.18973e-13	-0.254829	2.29605e-09
TRABD2B	1.21888e-13	0.204761	2.35233e-09
RPSA	1.22821e-13	0.114164	2.37031e-09
REEP5	1.25606e-13	-0.230967	2.42408e-09
COL15A1	1.27088e-13	-0.244916	2.45267e-09
PLK4	1.33734e-13	0.148837	2.58094e-09
SLC15A1	1.3917e-13	0.181701	2.68585e-09
EMX2OS	1.46138e-13	0.226331	2.82031e-09
UMOD	1.56507e-13	-0.315707	3.02043e-09
KIF11	1.57851e-13	0.210107	3.04636e-09
ANP32E	1.71467e-13	0.206931	3.30915e-09
RCC1	1.73471e-13	0.170123	3.34781e-09
FBLN5	1.91975e-13	-0.258886	3.70493e-09
TMEM52B	2.12011e-13	-0.321178	4.0916e-09
RNF157	2.12987e-13	0.158428	4.11043e-09
RHOC	2.23871e-13	-0.218941	4.32048e-09
AKR1B1	2.30347e-13	0.240054	4.44547e-09
ARHGAP28	2.38219e-13	-0.247306	4.5974e-09
STXBP6	2.43233e-13	0.112533	4.69416e-09
CTGF	2.47672e-13	-0.237374	4.77982e-09
LAMP5	2.60073e-13	0.137647	5.01915e-09
SMARCB1	2.94742e-13	0.215972	5.68822e-09
IRX2	2.95493e-13	-0.218402	5.70271e-09
CALD1	2.98068e-13	-0.202042	5.75242e-09
ARHGAP11A	3.09101e-13	0.189108	5.96535e-09
PLXND1	3.23894e-13	-0.214333	6.25083e-09
ODC1	3.33903e-13	0.177841	6.444e-09
SNRPD2	3.46322e-13	0.143472	6.68367e-09
COL8A1	3.53232e-13	0.121319	6.81702e-09
BANF1	4.11158e-13	0.172121	7.93494e-09
CAST	4.27598e-13	-0.224812	8.25222e-09
SERINC1	4.33732e-13	-0.236569	8.3706e-09
TICRR	4.55631e-13	0.138736	8.79323e-09
PLXNB2	4.56246e-13	-0.166204	8.80509e-09
PCP4	4.63712e-13	0.196625	8.94918e-09
MGAT5	4.67859e-13	-0.255064	9.02922e-09
ADGRG1	4.75704e-13	-0.24954	9.18061e-09
H2AFX	4.8025e-13	0.2243	9.26834e-09
FANCD2	4.83436e-13	0.154383	9.32984e-09
SMARCC1	4.93909e-13	0.196172	9.53195e-09
TIMELESS	5.01591e-13	0.206033	9.6802e-09
TRIM8	5.22784e-13	-0.209962	1.00892e-08
PLAC9	5.27988e-13	-0.261006	1.01896e-08
ID1	5.28681e-13	0.175174	1.0203e-08
EMP1	5.48219e-13	-0.229877	1.05801e-08
HAS2	5.51449e-13	0.168435	1.06424e-08
NHP2	5.62514e-13	0.189797	1.0856e-08
AC008264.2	5.6992e-13	-0.229144	1.09989e-08
HES1	5.78931e-13	0.210571	1.11728e-08
CDKN3	5.91628e-13	0.20038	1.14178e-08
CDCA3	6.08547e-13	0.190446	1.17444e-08
PTMS	6.37153e-13	0.136667	1.22964e-08
CCNE1	6.44679e-13	0.124976	1.24417e-08
CD22	7.00834e-13	0.130958	1.35254e-08
PLCG2	7.18658e-13	-0.227165	1.38694e-08
SNX3	7.73676e-13	-0.204875	1.49312e-08
FGF1	7.80556e-13	-0.217316	1.5064e-08
ASPM	8.40158e-13	0.18769	1.62142e-08
PTBP1	8.96949e-13	0.148808	1.73102e-08
PC	9.50474e-13	-0.255714	1.83432e-08
FAM216A	1.101e-12	0.143587	2.12482e-08
ALS2CL	1.17067e-12	-0.237981	2.25927e-08
CRABP1	1.22415e-12	0.316004	2.36248e-08
EDN3	1.44826e-12	0.100176	2.795e-08
CFL1	1.5064e-12	0.126366	2.9072e-08
SPATA13	1.57525e-12	-0.212164	3.04008e-08
LGR5	1.58665e-12	0.171667	3.06207e-08
MELK	1.79241e-12	0.164807	3.45917e-08
TMEM47	2.02294e-12	-0.215709	3.90406e-08
UCP2	2.02425e-12	0.190952	3.90659e-08
TUBB2A	2.04539e-12	-0.234286	3.9474e-08
ATAD2	2.13837e-12	0.176162	4.12683e-08
WT1	2.31814e-12	-0.294048	4.47377e-08
SDC4	2.32543e-12	-0.196055	4.48785e-08
TPBG	2.34307e-12	0.212968	4.52189e-08
CCNF	2.36572e-12	0.170346	4.56561e-08
SNRPG	2.42351e-12	0.164518	4.67713e-08
PLVAP	2.51663e-12	-0.212544	4.85684e-08
CENPA	2.55158e-12	0.156977	4.9243e-08
FGFR1	2.78939e-12	0.212322	5.38324e-08
REC8	2.93658e-12	0.215972	5.66731e-08
KLF2	3.22221e-12	-0.231515	6.21854e-08
ZNF703	3.25654e-12	0.211749	6.28479e-08
EMILIN3	3.30946e-12	0.127657	6.38693e-08
HNRNPC	3.42297e-12	0.133511	6.60599e-08
RAD51AP1	3.66297e-12	0.140628	7.06916e-08
CCNB1	3.71374e-12	0.246467	7.16715e-08
CITED4	3.74939e-12	0.184699	7.23594e-08
SOX4	3.97294e-12	0.17494	7.66738e-08
OIP5	4.34281e-12	0.11887	8.38118e-08
TNC	4.66458e-12	-0.25925	9.00217e-08
CD151	4.75669e-12	-0.191555	9.17995e-08
CD59	4.97232e-12	-0.218843	9.59609e-08
FBN1	5.40073e-12	-0.233201	1.04229e-07
TMEM213	5.41727e-12	-0.222609	1.04548e-07
FKBP10	5.49836e-12	0.196478	1.06113e-07
TRAC	5.75071e-12	-0.168313	1.10983e-07
CSTF3	5.75146e-12	0.193723	1.10997e-07
HOXD4	5.95267e-12	0.157319	1.14881e-07
C11orf96	6.28337e-12	-0.269569	1.21263e-07
PDE4DIP	6.38253e-12	-0.223609	1.23177e-07
ADGRF5	6.66154e-12	-0.206422	1.28561e-07
PRR36	6.74832e-12	0.154248	1.30236e-07
MCAM	7.35935e-12	-0.255942	1.42028e-07
SLC4A7	7.51971e-12	0.193955	1.45123e-07
ATP6V0B	7.69164e-12	-0.200593	1.48441e-07
AURKB	7.89967e-12	0.205868	1.52456e-07
ETV5	8.51819e-12	0.193499	1.64393e-07
CASR	8.52256e-12	-0.198674	1.64477e-07
PTGR1	9.13532e-12	0.219344	1.76302e-07
TEAD2	9.15441e-12	0.194343	1.76671e-07
NFE2L1	9.69866e-12	-0.204795	1.87175e-07
TPX2	9.90599e-12	0.204688	1.91176e-07
NUF2	1.06861e-11	0.172165	2.06232e-07
AC092069.1	1.07733e-11	-0.299878	2.07914e-07
DNAJC9	1.15721e-11	0.2143	2.23329e-07
RECQL4	1.21124e-11	0.152559	2.33758e-07
DEK	1.23923e-11	0.208124	2.39158e-07
DHFR	1.29633e-11	0.209707	2.5018e-07
CENPU	1.33105e-11	0.162332	2.56879e-07
KCNN1	1.3316e-11	0.126974	2.56985e-07
HNRNPM	1.34086e-11	0.15621	2.58772e-07
MKI67	1.36212e-11	0.219096	2.62876e-07
MRPS21	1.40497e-11	0.148754	2.71145e-07
MAATS1	1.49647e-11	0.154024	2.88804e-07
CAPN6	1.51121e-11	0.146791	2.91648e-07
SARAF	1.51233e-11	-0.208081	2.91865e-07
UPF3B	1.72942e-11	0.164705	3.3376e-07
SSRP1	1.77883e-11	0.188617	3.43297e-07
NCL	1.82791e-11	0.140088	3.52769e-07
DPP10	1.82905e-11	0.119501	3.52987e-07
HOXB-AS3	1.85689e-11	0.224205	3.58361e-07
CDCA4	1.87418e-11	0.189255	3.61698e-07
WDHD1	1.91636e-11	0.144902	3.69837e-07
ARMCX3	1.92082e-11	-0.208136	3.707e-07
ADIRF	1.94982e-11	-0.263766	3.76295e-07
CENPX	1.97023e-11	0.182333	3.80234e-07
RETREG1	1.97886e-11	-0.212845	3.819e-07
POLE	2.04597e-11	0.197459	3.94853e-07
DNA2	2.30101e-11	0.129604	4.44073e-07
BUB1B	2.38081e-11	0.151433	4.59473e-07
ORC1	2.41717e-11	0.11356	4.66489e-07
PRICKLE1	2.51489e-11	-0.211625	4.85348e-07
ATF4	2.5201e-11	0.155737	4.86353e-07
MIS18A	2.6116e-11	0.160762	5.04014e-07
CCDC77	2.64767e-11	0.127093	5.10974e-07
COL14A1	2.65514e-11	-0.236202	5.12415e-07
CTSC	2.6764e-11	-0.232862	5.16518e-07
CDC42EP3	2.69936e-11	0.220373	5.2095e-07
PLXNB1	2.73342e-11	0.158797	5.27522e-07
ANP32B	2.76148e-11	0.184986	5.32938e-07
PHC1	2.79766e-11	0.178937	5.39921e-07
MSH2	2.84887e-11	0.189156	5.49803e-07
LCMT1-AS2	2.97937e-11	0.132134	5.74989e-07
RFC2	3.05909e-11	0.178437	5.90374e-07
SPC24	3.12237e-11	0.142166	6.02587e-07
HAUS5	3.1963e-11	0.167338	6.16854e-07
BEX3	3.25955e-11	0.115924	6.29061e-07
HBB	3.28357e-11	-0.19572	6.33697e-07
SRP14	3.32094e-11	0.119115	6.40907e-07
WASF3	3.38597e-11	0.247435	6.53458e-07
TAPBP	3.47435e-11	-0.206632	6.70515e-07
LMBRD1	3.57862e-11	-0.212753	6.90637e-07
SLC35F2	3.76326e-11	0.142238	7.26272e-07
FAT3	3.77282e-11	0.14009	7.28117e-07
TMEM204	3.81154e-11	-0.208911	7.35588e-07
PHLDB1	3.85101e-11	-0.183745	7.43207e-07
EFNB1	3.93005e-11	-0.198479	7.58461e-07
HOXA10	3.95546e-11	0.209352	7.63364e-07
BRSK1	4.00286e-11	0.139095	7.72511e-07
SLC20A2	4.18118e-11	-0.210255	8.06926e-07
SET	4.39998e-11	0.146954	8.49152e-07
CU634019.6	4.43077e-11	0.144876	8.55094e-07
FANCI	4.43532e-11	0.169293	8.55972e-07
HSPG2	4.52937e-11	-0.170987	8.74123e-07
CENPK	4.68132e-11	0.149175	9.03448e-07
PAPPA2	4.72308e-11	-0.226422	9.11507e-07
ZWINT	4.91122e-11	0.198216	9.47816e-07
CBX3	4.97881e-11	0.148652	9.6086e-07
CD164	5.26692e-11	-0.170918	1.01646e-06
KIF4A	5.29189e-11	0.141453	1.02128e-06
CDH6	5.35397e-11	0.226059	1.03326e-06
AC004540.2	5.68369e-11	0.161493	1.09689e-06
DTYMK	6.14918e-11	0.216267	1.18673e-06
CFH	6.15264e-11	-0.196462	1.1874e-06
CDC25A	6.43859e-11	0.140824	1.24258e-06
CITED2	6.44136e-11	-0.207085	1.24312e-06
ID3	6.48008e-11	0.128689	1.25059e-06
HOXD11	6.62909e-11	0.215875	1.27935e-06
LINC00839	6.66926e-11	-0.203082	1.2871e-06
RRM2	6.76954e-11	0.19935	1.30645e-06
EFEMP1	6.94476e-11	-0.223984	1.34027e-06
G6PD	7.08699e-11	0.149907	1.36772e-06
WDR76	7.2125e-11	0.118737	1.39194e-06
LAMA4	7.29883e-11	0.249317	1.4086e-06
TK1	7.34221e-11	0.182951	1.41697e-06
HSPA12A	7.52275e-11	-0.233655	1.45182e-06
POLD1	7.67719e-11	0.182705	1.48162e-06
PCSK1N	8.1121e-11	0.215421	1.56555e-06
EGR1	8.21735e-11	0.276003	1.58587e-06
SRSF3	8.71678e-11	0.128003	1.68225e-06
WNK2	9.29517e-11	0.185696	1.79387e-06
KPNB1	9.67461e-11	0.176947	1.8671e-06
RFC4	9.83085e-11	0.217185	1.89726e-06
ARL6IP1	9.88712e-11	0.176028	1.90812e-06
YWHAQ	9.90006e-11	0.145079	1.91061e-06
DSC2	9.93693e-11	-0.195227	1.91773e-06
NID2	1.00699e-10	-0.199655	1.94339e-06
GREB1	1.01772e-10	0.143323	1.96409e-06
KIF23	1.07599e-10	0.154306	2.07655e-06
ELOVL2	1.10066e-10	0.104519	2.12417e-06
RTRAF	1.13615e-10	0.178255	2.19266e-06
ESM1	1.15032e-10	-0.207831	2.22e-06
EMP3	1.20179e-10	-0.216924	2.31933e-06
RHEX	1.38538e-10	-0.146173	2.67365e-06
TBC1D4	1.42759e-10	-0.237371	2.7551e-06
CD1D	1.43825e-10	0.112028	2.77567e-06
AC110285.6	1.47865e-10	0.203503	2.85365e-06
TESC	1.49414e-10	0.161221	2.88355e-06
TIAM1	1.56638e-10	0.114212	3.02296e-06
CPEB4	1.61025e-10	-0.204326	3.10761e-06
NCAPG2	1.61092e-10	0.130162	3.10892e-06
MGME1	1.68816e-10	0.167037	3.25798e-06
ILF2	1.74617e-10	0.158227	3.36994e-06
AXL	1.81242e-10	-0.209063	3.4978e-06
SLC35E2A	1.84217e-10	0.183392	3.55521e-06
SYNPO2	1.86979e-10	-0.160464	3.60851e-06
PMEPA1	1.97328e-10	-0.218818	3.80823e-06
AGTR2	2.04415e-10	-0.225861	3.945e-06
MUC1	2.10161e-10	-0.208772	4.0559e-06
PFDN2	2.12253e-10	0.166506	4.09627e-06
XRCC3	2.1284e-10	0.137269	4.1076e-06
FLT4	2.20224e-10	-0.218138	4.25011e-06
MBNL3	2.26428e-10	0.158117	4.36984e-06
CD46	2.33541e-10	-0.175921	4.50711e-06
RFC3	2.36512e-10	0.147353	4.56445e-06
MEIS1	2.37903e-10	0.226605	4.59129e-06
UACA	2.48503e-10	-0.20635	4.79587e-06
FIBIN	2.54902e-10	-0.176536	4.91935e-06
STOX2	2.54991e-10	0.116148	4.92108e-06
MCM4	2.55472e-10	0.194853	4.93035e-06
HSPE1	2.67367e-10	0.153722	5.15992e-06
B4GAT1	2.85181e-10	-0.206382	5.50371e-06
ZNF331	2.96196e-10	0.146563	5.71628e-06
EFNB2	3.06959e-10	-0.207818	5.924e-06
HOXB3	3.14343e-10	0.167075	6.0665e-06
NRIP2	3.20007e-10	-0.185948	6.17581e-06
DLK1	3.52445e-10	0.12045	6.80183e-06
KIF15	3.66068e-10	0.114388	7.06475e-06
ITFG1	3.80442e-10	-0.199426	7.34214e-06
MT-ND2	3.87485e-10	-0.170718	7.47807e-06
RAD21	3.90147e-10	0.19068	7.52945e-06
EFR3B	3.95965e-10	0.130207	7.64173e-06
KNSTRN	4.03803e-10	0.132617	7.79299e-06
DCC	4.16444e-10	0.103073	8.03695e-06
POC1A	4.16577e-10	0.108717	8.03951e-06
FNDC3B	4.22532e-10	-0.19797	8.15444e-06
CBX6	4.28672e-10	-0.196809	8.27294e-06
PTOV1	4.31196e-10	0.136828	8.32165e-06
ECT2	4.38382e-10	0.154429	8.46034e-06
LAPTM4A	4.42347e-10	-0.158426	8.53686e-06
CDC45	4.49823e-10	0.136409	8.68113e-06
CCL21	4.50529e-10	-0.385771	8.69476e-06
CA10	4.5971e-10	-0.17061	8.87194e-06
KPNA2	4.63476e-10	0.201433	8.94462e-06
SIM2	4.7326e-10	-0.225575	9.13344e-06
PTPRQ	4.99304e-10	-0.212409	9.63606e-06
BUB1	5.00619e-10	0.128322	9.66145e-06
E2F1	5.39138e-10	0.15554	1.04048e-05
FAT1	5.44836e-10	-0.185867	1.05148e-05
ASS1	5.62082e-10	-0.197657	1.08476e-05
CCDC74A	5.64896e-10	0.126544	1.09019e-05
ACSL1	5.85004e-10	-0.163612	1.129e-05
AURKA	6.22721e-10	0.125243	1.20179e-05
TRIM59	6.2662e-10	0.122972	1.20931e-05
IFFO2	6.29227e-10	0.159988	1.21434e-05
FERMT2	6.42807e-10	-0.187759	1.24055e-05
TMBIM6	6.44465e-10	-0.141076	1.24375e-05
B4GALNT3	6.53732e-10	0.137374	1.26164e-05
BLVRB	6.59167e-10	-0.198291	1.27213e-05
LRRN1	6.60314e-10	0.105704	1.27434e-05
LRRC32	6.76858e-10	-0.209281	1.30627e-05
BCAT1	6.76912e-10	0.252387	1.30637e-05
HNRNPA1P48	6.79966e-10	0.192821	1.31227e-05
SPIRE2	6.83879e-10	0.134501	1.31982e-05
TTK	6.99063e-10	0.114821	1.34912e-05
OCIAD2	7.10309e-10	0.173119	1.37082e-05
HSP90AB1	7.13748e-10	0.109827	1.37746e-05
PFN2	7.4643e-10	-0.167145	1.44054e-05
MRPL32	7.69804e-10	0.207003	1.48564e-05
HOXB5	7.78372e-10	0.178231	1.50218e-05
CENPE	7.83822e-10	0.120863	1.5127e-05
ARHGEF5	8.23816e-10	0.122193	1.58988e-05
AOC1	8.24344e-10	-0.209768	1.5909e-05
DTL	8.24623e-10	0.12407	1.59144e-05
ARL4C	8.58713e-10	0.216759	1.65723e-05
UQCR11	8.78575e-10	-0.159739	1.69556e-05
MEF2C	9.00411e-10	-0.189932	1.7377e-05
ASAH1	9.19721e-10	-0.172234	1.77497e-05
HCN3	9.25668e-10	0.140564	1.78645e-05
KIF7	9.58955e-10	0.124277	1.85069e-05
SNRPD3	9.59653e-10	0.147741	1.85203e-05
MT1E	9.65631e-10	-0.178252	1.86357e-05
KIF2A	1.00703e-09	0.120565	1.94348e-05
TMEM97	1.0268e-09	0.174928	1.98163e-05
DCHS2	1.04426e-09	0.129622	2.01531e-05
TMED2	1.06687e-09	-0.189916	2.05895e-05
PLK1	1.06776e-09	0.168201	2.06068e-05
PRELID3A	1.12578e-09	0.108545	2.17264e-05
PCDH18	1.13199e-09	-0.215676	2.18463e-05
RRAS	1.14037e-09	-0.202955	2.2008e-05
DSCC1	1.15052e-09	0.111433	2.22039e-05
RPS17	1.15268e-09	0.114919	2.22457e-05
BMP2	1.19584e-09	-0.174193	2.30786e-05
LBH	1.20093e-09	-0.182789	2.31768e-05
PCBP4	1.20727e-09	0.149288	2.3299e-05
CDCA7	1.20882e-09	0.143215	2.33289e-05
PAICS	1.21118e-09	0.192162	2.33746e-05
ETS1	1.21945e-09	-0.196434	2.35341e-05
ENO1	1.27719e-09	0.127511	2.46486e-05
DUSP23	1.29863e-09	-0.209586	2.50622e-05
EHMT2	1.3867e-09	0.168221	2.6762e-05
SMPD4	1.39158e-09	0.169657	2.68562e-05
RGCC	1.39607e-09	0.151475	2.69427e-05
CHN1	1.41253e-09	0.132006	2.72605e-05
CAVIN2	1.41405e-09	-0.203757	2.72898e-05
MAGI2	1.48593e-09	-0.209274	2.86769e-05
ST6GAL2	1.4879e-09	0.149404	2.87151e-05
NUP210	1.48949e-09	0.172345	2.87456e-05
CANX	1.52296e-09	-0.142755	2.93916e-05
MPP3	1.56917e-09	0.155338	3.02834e-05
GINS3	1.62131e-09	0.119905	3.12897e-05
DAZAP2	1.62306e-09	-0.177623	3.13234e-05
SHANK3	1.66024e-09	-0.196437	3.2041e-05
CLCN5	1.67281e-09	-0.212509	3.22836e-05
PPP4C	1.67742e-09	0.163929	3.23726e-05
SPTAN1	1.68088e-09	-0.158582	3.24392e-05
CD55	1.70158e-09	-0.191814	3.28388e-05
LMX1B	1.71145e-09	-0.193603	3.30292e-05
PIANP	1.76807e-09	0.115219	3.41221e-05
EDIL3	1.79384e-09	-0.179305	3.46194e-05
FSTL1	1.80624e-09	-0.151654	3.48587e-05
PNN	1.81138e-09	0.137913	3.49578e-05
P4HB	1.85252e-09	-0.155226	3.57518e-05
ASTN2	1.87155e-09	0.123755	3.6119e-05
GPC6	2.02312e-09	-0.190365	3.90442e-05
NME4	2.04094e-09	0.164074	3.93881e-05
CSRP2	2.10181e-09	0.192973	4.05629e-05
ATP5MF	2.15656e-09	0.127982	4.16194e-05
TRIM71	2.17317e-09	0.108175	4.194e-05
COL21A1	2.18614e-09	-0.199163	4.21903e-05
TLE6	2.20189e-09	0.1173	4.24942e-05
APBA2	2.27955e-09	0.145121	4.39931e-05
PROM1	2.36014e-09	0.133182	4.55483e-05
DNM1	2.4008e-09	0.171756	4.63331e-05
KIF2C	2.4552e-09	0.151323	4.73829e-05
TUBB2B	2.51357e-09	0.154166	4.85095e-05
GMFG	2.60977e-09	-0.177492	5.03659e-05
STIL	2.62246e-09	0.117597	5.06108e-05
CLEC18A	2.63543e-09	0.165271	5.08612e-05
IPO4	2.79856e-09	0.14351	5.40095e-05
TLE1	3.01634e-09	0.194755	5.82124e-05
C9orf40	3.02908e-09	0.111673	5.84582e-05
SCG5	3.04933e-09	0.158295	5.88491e-05
WDR62	3.05846e-09	0.112561	5.90252e-05
TMEM106B	3.16146e-09	-0.203901	6.1013e-05
SH3BGRL	3.20381e-09	-0.168893	6.18303e-05
GLRX	3.22894e-09	-0.184649	6.23154e-05
BAIAP2L1	3.24926e-09	0.140266	6.27075e-05
KLHL14	3.25103e-09	0.147957	6.27416e-05
CD93	3.34308e-09	-0.189543	6.4518e-05
TCIM	3.35177e-09	-0.205259	6.46857e-05
CLEC18B	3.35458e-09	0.226356	6.474e-05
CAV2	3.36368e-09	-0.1831	6.49157e-05
CCDC74B	3.36388e-09	0.110037	6.49195e-05
FCGRT	3.39565e-09	-0.156861	6.55326e-05
JPT2	3.4237e-09	0.188123	6.6074e-05
TM9SF2	3.42461e-09	-0.165359	6.60916e-05
CBLB	3.4346e-09	-0.216055	6.62843e-05
HIF3A	3.51195e-09	-0.197855	6.77772e-05
SEL1L	3.5966e-09	-0.18992	6.94108e-05
MEIS2	3.63034e-09	0.197492	7.00619e-05
FASN	3.678e-09	0.184223	7.09818e-05
DLGAP5	3.76943e-09	0.124727	7.27462e-05
BRD3	3.77408e-09	0.167017	7.2836e-05
SDC1	3.90462e-09	0.162811	7.53552e-05
MMRN2	4.03562e-09	-0.177108	7.78835e-05
PTGER3	4.06372e-09	-0.206854	7.84257e-05
ENC1	4.21669e-09	0.211379	8.13779e-05
FBLN2	4.22591e-09	0.193627	8.15559e-05
SF3B3	4.43194e-09	0.158305	8.55319e-05
ANKRD13B	4.4472e-09	0.12372	8.58265e-05
CTDSPL	4.50759e-09	-0.171978	8.69919e-05
CLEC14A	4.54414e-09	-0.175529	8.76974e-05
UBC	4.6424e-09	-0.127167	8.95937e-05
SYNE1	4.67769e-09	-0.177798	9.02748e-05
EMCN	4.73442e-09	-0.174757	9.13695e-05
THBS2	5.02947e-09	-0.172611	9.70637e-05
CAV1	5.07229e-09	-0.147696	9.78901e-05
ALPL	5.13184e-09	0.125114	9.90394e-05
ROR2	5.20886e-09	0.150865	0.000100526
POLR3K	5.31057e-09	0.167704	0.000102489
TMEM132A	5.38881e-09	0.160775	0.000103999
BRIX1	5.60916e-09	0.144434	0.000108251
TIFA	5.61915e-09	0.119373	0.000108444
NPY1R	5.64758e-09	-0.165627	0.000108993
RPA2	5.68653e-09	0.152638	0.000109744
IL11RA	5.80085e-09	-0.18769	0.000111951
PEBP1	5.98552e-09	0.1353	0.000115514
SBK1	6.00651e-09	0.15265	0.00011592
NECAB1	6.13538e-09	-0.14349	0.000118407
POLA1	6.14192e-09	0.109948	0.000118533
CLCNKA	6.23142e-09	-0.200237	0.00012026
HSP90AA1	6.34879e-09	0.121588	0.000122525
SAC3D1	6.35607e-09	0.150787	0.000122666
ATP6AP2	6.39784e-09	-0.170043	0.000123472
CTNNB1	6.5911e-09	-0.14933	0.000127202
PARM1	6.63105e-09	-0.193479	0.000127973
TRA2B	6.66864e-09	0.140914	0.000128698
BRIP1	6.92099e-09	0.106982	0.000133568
RASSF8	6.95965e-09	-0.179497	0.000134314
RERG	7.22953e-09	-0.181985	0.000139523
VAMP8	7.3085e-09	-0.175389	0.000141047
TIE1	7.55069e-09	-0.175987	0.000145721
CCDC3	7.67992e-09	0.121283	0.000148215
WNT4	7.73613e-09	0.122222	0.0001493
TRAIP	7.75488e-09	0.100301	0.000149661
PHF19	7.7743e-09	0.167753	0.000150036
PIMREG	7.82186e-09	0.138654	0.000150954
STON2	7.89802e-09	-0.194695	0.000152424
SRGAP1	7.9823e-09	-0.200377	0.00015405
YPEL1	8.06813e-09	0.148733	0.000155707
TMEFF2	8.13231e-09	-0.1757	0.000156946
BST2	8.43391e-09	-0.207547	0.000162766
COLEC12	8.51849e-09	-0.198765	0.000164398
ZNF219	8.57431e-09	0.180405	0.000165476
RBMS1	8.58064e-09	-0.191924	0.000165598
CHTF18	8.68327e-09	0.184451	0.000167578
SSFA2	8.79234e-09	-0.179537	0.000169683
FOXD2	8.97393e-09	-0.181813	0.000173188
ANXA11	9.1307e-09	-0.16328	0.000176213
EMC7	9.17858e-09	-0.192384	0.000177137
C5orf38	9.25407e-09	-0.168373	0.000178594
IRX1	9.34798e-09	-0.193068	0.000180407
PCMTD2	9.48825e-09	-0.178165	0.000183114
FAM3C	9.7533e-09	-0.186011	0.000188229
RCAN1	1.01682e-08	-0.17382	0.000196236
SNHG19	1.0196e-08	0.159116	0.000196772
FREM1	1.03998e-08	-0.154081	0.000200706
SHISA3	1.09948e-08	0.224538	0.000212188
JUN	1.13528e-08	0.196499	0.000219097
Z82214.2	1.17863e-08	-0.175816	0.000227463
PARD6G	1.20179e-08	-0.187254	0.000231933
COL6A1	1.22829e-08	-0.127598	0.000237048
CRYAB	1.24206e-08	-0.164581	0.000239705
ZBTB8A	1.25612e-08	0.12602	0.000242419
FAM57A	1.27456e-08	0.142337	0.000245977
PPP2R1A	1.27856e-08	0.121307	0.000246749
SIVA1	1.28652e-08	0.144009	0.000248286
PGP	1.29281e-08	0.140435	0.0002495
PDGFRA	1.29684e-08	-0.188212	0.000250278
TSPAN33	1.33787e-08	-0.169611	0.000258195
TAGLN2	1.35191e-08	-0.162919	0.000260904
MZT2A	1.35587e-08	0.147315	0.00026167
TACC3	1.37196e-08	0.154865	0.000264775
NDC80	1.38334e-08	0.143912	0.000266971
FAM181B	1.38384e-08	0.11915	0.000267067
SKA2	1.41976e-08	0.160731	0.000273999
S100A11	1.42031e-08	-0.126751	0.000274106
MXD3	1.43069e-08	0.163925	0.000276109
CACNA2D2	1.55281e-08	0.127773	0.000299678
IGFBP3	1.58679e-08	-0.191664	0.000306234
KIF20B	1.59139e-08	0.11373	0.000307123
CFDP1	1.59671e-08	0.164167	0.000308149
SLC39A8	1.64743e-08	0.140758	0.000317937
SBDS	1.66144e-08	-0.175904	0.000320641
SELENON	1.6774e-08	-0.17332	0.000323721
ZMYND19	1.69952e-08	0.137355	0.000327991
MPHOSPH6	1.72591e-08	0.178843	0.000333084
TCF7	1.7632e-08	0.120833	0.000340281
CD63	1.79035e-08	-0.107807	0.00034552
STAB1	1.8389e-08	-0.171481	0.00035489
ARVCF	1.91624e-08	0.151539	0.000369815
LYVE1	1.94107e-08	-0.176459	0.000374608
PSTK	1.95876e-08	0.107327	0.000378022
NFE2L2	1.97848e-08	-0.18971	0.000381828
CNTN5	1.99169e-08	0.117954	0.000384376
PARP1	1.99847e-08	0.162599	0.000385684
RAVER2	2.00837e-08	0.15709	0.000387595
ZWILCH	2.06487e-08	0.126784	0.000398499
CCNA2	2.07012e-08	0.140413	0.000399513
ESPL1	2.08097e-08	0.130154	0.000401605
TMCO3	2.10956e-08	-0.179034	0.000407124
MEIS3	2.21276e-08	0.158399	0.000427041
WDR86	2.23381e-08	0.166652	0.000431103
WFDC2	2.27465e-08	0.134116	0.000438985
CCDC14	2.29195e-08	0.149169	0.000442323
AADAT	2.31671e-08	0.154265	0.000447101
SERPINF2	2.32023e-08	-0.159426	0.000447781
SRRT	2.32852e-08	0.143295	0.00044938
OGN	2.41238e-08	-0.204468	0.000465565
MORF4L1	2.43484e-08	-0.140149	0.0004699
NBPF12	2.6141e-08	0.119328	0.000504495
PRR7	2.67444e-08	0.101994	0.00051614
DDAH2	2.70316e-08	0.135384	0.000521684
GHITM	2.71623e-08	-0.170117	0.000524206
C5orf15	2.80615e-08	-0.16231	0.000541559
EIF3M	2.84273e-08	-0.147269	0.000548619
SDHD	2.85873e-08	-0.185567	0.000551707
PRC1	2.87111e-08	0.13773	0.000554096
ZNF202	2.97814e-08	0.135561	0.000574751
BTG1	3.02797e-08	-0.171181	0.000584367
MAGOH	3.03365e-08	0.169076	0.000585465
SMYD2	3.03826e-08	0.12686	0.000586353
NOTCH4	3.08572e-08	-0.197827	0.000595513
CFAP45	3.19982e-08	-0.149253	0.000617534
ZNF519	3.26817e-08	0.10681	0.000630724
ASCL2	3.34346e-08	0.114063	0.000645254
MYL12A	3.49962e-08	-0.145184	0.000675392
LGALS1	3.50849e-08	-0.16856	0.000677103
SAE1	3.51652e-08	0.160551	0.000678652
MRPS26	3.70364e-08	0.13599	0.000714765
LSM2	3.71173e-08	0.173671	0.000716327
HOXB4	3.76846e-08	0.133378	0.000727275
CDC20	3.78708e-08	0.160566	0.000730869
CGNL1	3.84981e-08	-0.170354	0.000742975
ATP5F1E	3.94792e-08	-0.101116	0.00076191
NUDT1	3.9594e-08	0.140297	0.000764125
UCHL1	3.96259e-08	0.196317	0.00076474
DUSP1	4.01111e-08	-0.201491	0.000774104
WDR54	4.12708e-08	0.130014	0.000796485
SLF1	4.28045e-08	0.101666	0.000826084
HMMR	4.3112e-08	0.113979	0.000832019
SUPT16H	4.40507e-08	0.159113	0.000850135
HSD11B2	4.47439e-08	-0.188896	0.000863512
HNRNPR	4.53881e-08	0.132691	0.000875945
CAVIN1	4.55987e-08	-0.172407	0.000880008
NECTIN2	4.66154e-08	-0.144988	0.000899631
CALCRL	4.76773e-08	-0.176826	0.000920123
PDGFB	4.78513e-08	-0.170234	0.000923482
MAPKAPK2	4.81893e-08	-0.181536	0.000930005
PLAU	4.96147e-08	-0.174722	0.000957513
APOD	4.97719e-08	-0.131766	0.000960548
NEK7	5.00492e-08	-0.162371	0.000965899
AFF3	5.03178e-08	0.140744	0.000971083
PSAT1	5.14999e-08	0.147508	0.000993896
ARMH4	5.15515e-08	-0.161366	0.000994893
CHL1	5.2506e-08	0.108261	0.00101331
CSNK2B	5.37872e-08	0.142825	0.00103804
VCAN	5.48976e-08	0.147996	0.00105947
CKS1B	5.60548e-08	0.169586	0.0010818
HLA-DRB1	5.61395e-08	-0.186221	0.00108344
SMARCA4	5.67065e-08	0.149324	0.00109438
ETV1	5.83489e-08	0.12896	0.00112608
NPM3	5.84141e-08	0.158257	0.00112733
PAQR7	5.8848e-08	-0.173477	0.00113571
ATP6V0E1	5.89421e-08	-0.161449	0.00113752
INTS7	5.9204e-08	0.13455	0.00114258
DNMT1	5.98155e-08	0.16427	0.00115438
DSN1	6.3281e-08	0.137874	0.00122126
HOXC4	6.39321e-08	0.189132	0.00123382
LEO1	6.40659e-08	0.137408	0.00123641
RABL2A	6.5154e-08	0.127354	0.00125741
IRF2BP2	6.57445e-08	0.130467	0.0012688
GJC1	6.89664e-08	0.131635	0.00133098
RBBP4	7.24114e-08	0.122803	0.00139747
TSPO	7.33767e-08	-0.154874	0.0014161
SEM1	7.39321e-08	0.123372	0.00142682
MFHAS1	7.43282e-08	0.151033	0.00143446
PAQR4	7.79229e-08	0.11546	0.00150383
EHD2	8.15517e-08	-0.175745	0.00157387
NTRK2	8.16941e-08	0.156	0.00157661
PKP4	8.2672e-08	-0.172821	0.00159549
PNMA1	8.45962e-08	-0.14573	0.00163262
ITGAV	8.47957e-08	-0.184334	0.00163647
CEP250	8.54517e-08	0.13059	0.00164913
RALY	8.71926e-08	0.131355	0.00168273
HNRNPA1L2	8.73027e-08	0.107785	0.00168486
KIF18B	8.93535e-08	0.131124	0.00172443
EPB41	8.96448e-08	0.161582	0.00173006
SEMA5A	9.00184e-08	-0.171219	0.00173726
DNER	9.07687e-08	-0.174458	0.00175174
KLHL25	9.10632e-08	0.122929	0.00175743
CALM1	9.11742e-08	-0.158542	0.00175957
MEX3A	9.14394e-08	0.159057	0.00176469
SLIRP	9.20609e-08	0.153488	0.00177668
GGH	9.25333e-08	0.142324	0.0017858
PTGDS	9.32702e-08	-0.109165	0.00180002
SLC44A2	9.35036e-08	-0.15766	0.00180453
MAGED2	9.46823e-08	-0.114732	0.00182727
MMS22L	9.69878e-08	0.107193	0.00187177
CASZ1	9.80424e-08	-0.181847	0.00189212
S100A10	9.83137e-08	-0.148327	0.00189736
GJA4	9.93077e-08	-0.182156	0.00191654
FAM198B	1.03367e-07	-0.194055	0.00199488
FBL	1.03688e-07	0.13961	0.00200107
BYSL	1.0484e-07	0.121127	0.0020233
BRI3BP	1.05002e-07	0.100468	0.00202642
SHROOM1	1.067e-07	0.11924	0.00205921
DDX55	1.0933e-07	0.141344	0.00210995
H2AFV	1.09672e-07	0.131421	0.00211655
STK33	1.11075e-07	0.125518	0.00214363
MRPL51	1.11915e-07	0.144523	0.00215986
HOXC5	1.12373e-07	0.120419	0.00216869
TUBB4B	1.12745e-07	0.116256	0.00217587
HOMER3	1.13679e-07	0.161239	0.0021939
BTNL9	1.138e-07	-0.173775	0.00219623
HEY1	1.16633e-07	0.193601	0.00225089
AMH	1.17451e-07	0.114956	0.00226668
ARGLU1	1.17593e-07	-0.14852	0.00226943
MFAP2	1.18807e-07	0.138618	0.00229285
NRP1	1.19045e-07	-0.15198	0.00229745
EFHD1	1.19151e-07	-0.181445	0.00229949
DPYSL4	1.20557e-07	0.155384	0.00232663
NEMP1	1.21475e-07	0.140431	0.00234435
TOMM34	1.24196e-07	0.150811	0.00239687
TARDBP	1.24493e-07	0.142052	0.00240258
TMED5	1.25527e-07	-0.162859	0.00242254
NAP1L1	1.29165e-07	0.113366	0.00249275
GINM1	1.33914e-07	-0.172736	0.00258441
SPOCK3	1.34114e-07	0.110168	0.00258827
SAMD1	1.37244e-07	0.145785	0.00264866
C19orf48	1.37338e-07	0.170679	0.00265049
OTUD3	1.37673e-07	0.120118	0.00265696
VASH2	1.37682e-07	0.134173	0.00265712
LRP4	1.39981e-07	0.12896	0.0027015
PLK2	1.42967e-07	-0.184195	0.00275912
CEP95	1.44633e-07	0.139063	0.00279128
RBP7	1.47638e-07	-0.174627	0.00284926
TRAM1	1.49617e-07	-0.16796	0.00288745
CRYL1	1.55166e-07	-0.174579	0.00299455
IP6K2	1.5742e-07	0.112714	0.00303805
PASK	1.5976e-07	0.147439	0.00308321
NDFIP1	1.60504e-07	-0.158146	0.00309756
OGDHL	1.67643e-07	-0.154622	0.00323534
KIF20A	1.6798e-07	0.137416	0.00324184
DYSF	1.70043e-07	-0.152291	0.00328165
IPO9	1.70956e-07	0.154304	0.00329929
SMOC2	1.75506e-07	0.120709	0.00338709
DUSP4	1.75845e-07	0.106386	0.00339363
STC1	1.77817e-07	-0.216972	0.00343168
RARS2	1.80199e-07	0.139755	0.00347766
LTBP3	1.83206e-07	-0.143785	0.0035357
SPSB4	1.85463e-07	0.110056	0.00357926
MUTYH	1.90622e-07	0.120213	0.00367881
COL16A1	1.93091e-07	-0.187811	0.00372646
ADM	1.93434e-07	-0.147293	0.00373309
ABHD8	1.93479e-07	0.114623	0.00373394
FAM213A	2.02339e-07	0.197677	0.00390494
HES4	2.05118e-07	0.153785	0.00395857
CCDC189	2.07406e-07	0.110414	0.00400273
SRP19	2.0859e-07	0.147154	0.00402559
STAT1	2.1012e-07	-0.170992	0.0040551
SH3PXD2B	2.16225e-07	0.114427	0.00417293
STAC	2.24261e-07	-0.129539	0.00432801
FANCG	2.27026e-07	0.116019	0.00438138
ADCK5	2.2703e-07	0.130596	0.00438144
SPATC1L	2.33082e-07	0.102596	0.00449826
SLC27A2	2.34917e-07	0.141295	0.00453365
COL26A1	2.44227e-07	0.137077	0.00471335
ZNF664	2.51767e-07	0.125374	0.00485885
RBL1	2.51783e-07	0.105784	0.00485916
XRCC5	2.53456e-07	0.128007	0.00489144
UCK2	2.58776e-07	0.130036	0.00499412
ATP6V1A	2.63551e-07	-0.167545	0.00508627
LSM4	2.65255e-07	0.14871	0.00511916
PRDX6	2.67615e-07	-0.125588	0.0051647
CCDC124	2.72496e-07	0.152771	0.00525891
LMO7	2.73087e-07	-0.190727	0.0052703
RBM3	2.7346e-07	0.12407	0.00527751
ACPP	2.74679e-07	-0.180078	0.00530103
RAB2A	2.79951e-07	-0.156067	0.00540278
RAB1A	2.82705e-07	-0.132571	0.00545593
POSTN	2.8375e-07	0.229101	0.00547609
BMF	2.86388e-07	0.146302	0.005527
METRNL	2.90096e-07	-0.154236	0.00559856
MAP1LC3B	2.93492e-07	-0.158722	0.0056641
NCS1	2.93703e-07	0.134913	0.00566817
LYPD6B	2.94134e-07	0.121542	0.0056765
IGF2-AS	2.99248e-07	0.115546	0.00577519
HPN	3.02834e-07	-0.154153	0.00584439
CLTA	3.10098e-07	0.125377	0.00598458
MTA1	3.10602e-07	0.141194	0.00599431
UBE2E3	3.20686e-07	0.126141	0.00618891
PDE2A	3.28717e-07	-0.114166	0.00634391
CMTM7	3.30173e-07	0.141473	0.00637201
PINLYP	3.31379e-07	0.108853	0.00639529
TSPAN4	3.38742e-07	-0.162798	0.00653738
PBLD	3.43272e-07	-0.165668	0.0066248
KIAA1147	3.4819e-07	0.12722	0.00671972
LMNA	3.54912e-07	-0.1782	0.00684945
HOXA9	3.76575e-07	0.136875	0.00726753
ATP6V0A4	3.7696e-07	-0.187302	0.00727494
DLL4	3.84283e-07	-0.161984	0.00741627
AC026401.3	3.8702e-07	0.100195	0.0074691
FAM161A	3.92294e-07	0.121605	0.00757087
TSPAN2	3.98407e-07	-0.155421	0.00768886
WNT5A	4.0125e-07	-0.174615	0.00774372
ANAPC15	4.06437e-07	0.160654	0.00784382
LHX1-DT	4.10376e-07	0.107408	0.00791985
MXRA7	4.1783e-07	-0.181733	0.00806369
SMARCD1	4.20935e-07	0.154638	0.00812362
RAB34	4.25948e-07	0.12163	0.00822037
NUP107	4.27403e-07	0.145569	0.00824844
NDUFA4	4.31169e-07	-0.111117	0.00832112
SH3BP5	4.31702e-07	-0.170631	0.00833141
RPA3	4.33067e-07	0.16564	0.00835776
ACVRL1	4.37659e-07	-0.153543	0.00844638
MAL	4.4318e-07	-0.144893	0.00855293
SNRPE	4.44021e-07	0.119345	0.00856915
AUTS2	4.49648e-07	0.162449	0.00867775
ZDHHC16	4.5248e-07	0.116115	0.00873242
CRIP2	4.52756e-07	-0.15399	0.00873774
TDP1	4.53621e-07	0.123068	0.00875443
SNRPA1	4.57507e-07	0.139011	0.00882944
NRTN	4.60582e-07	0.113242	0.00888877
COLQ	4.64788e-07	0.104683	0.00896994
NONO	4.8013e-07	0.116039	0.00926602
PMP22	4.82363e-07	-0.154276	0.00930913
C1QTNF3	4.85468e-07	0.142145	0.00936904
TEK	4.9127e-07	-0.164293	0.00948101
CDK5RAP3	4.98796e-07	0.145152	0.00962626
ADGRL4	5.05334e-07	-0.143586	0.00975243
KHSRP	5.11188e-07	0.138227	0.00986542
ITGB5	5.13688e-07	-0.151898	0.00991366
LYAR	5.17491e-07	0.110987	0.00998706
TTI1	5.22106e-07	0.115915	0.0100761
ZNF146	5.25042e-07	0.14962	0.0101328
REEP4	5.3506e-07	0.122898	0.0103261
TKT	5.35422e-07	0.140092	0.0103331
GLI3	5.37598e-07	0.116755	0.0103751
SNCA	5.45364e-07	-0.173856	0.010525
CDH2	5.54057e-07	0.143343	0.0106927
FSCN1	5.57527e-07	0.140681	0.0107597
MAD2L2	5.60635e-07	0.158925	0.0108197
MAP1LC3A	5.64274e-07	-0.145734	0.0108899
ATXN2L	5.76335e-07	0.131737	0.0111227
CDO1	5.76522e-07	0.115693	0.0111263
CHEK2	5.88066e-07	0.106901	0.0113491
ATF7IP2	5.92051e-07	0.120131	0.011426
ACAT2	6.07696e-07	0.134583	0.0117279
OPTN	6.15879e-07	-0.145697	0.0118859
AC011603.3	6.24268e-07	-0.106536	0.0120478
OS9	6.24348e-07	-0.143139	0.0120493
KRBOX1	6.41363e-07	0.111438	0.0123777
FCGBP	6.43333e-07	0.112831	0.0124157
VANGL2	6.43746e-07	0.123564	0.0124237
SDR42E1	6.44453e-07	0.112402	0.0124373
MRC2	6.49538e-07	-0.150253	0.0125354
PIEZO1	6.57713e-07	-0.169497	0.0126932
TRPV6	6.65093e-07	0.112247	0.0128356
TMEM176A	6.83688e-07	-0.146255	0.0131945
ABHD14B	7.04295e-07	-0.147809	0.0135922
PRX	7.08006e-07	-0.130677	0.0136638
NAP1L4	7.10014e-07	0.118445	0.0137026
MMP14	7.10763e-07	-0.174031	0.013717
FBXO5	7.2425e-07	0.115023	0.0139773
RHOA	7.25035e-07	-0.127264	0.0139924
TRMT112	7.40563e-07	0.115764	0.0142921
IFI27L1	7.45522e-07	0.114944	0.0143878
PRPF4	7.48814e-07	0.111737	0.0144514
TUB	7.51776e-07	0.115071	0.0145085
HIP1R	7.52387e-07	0.129583	0.0145203
HSPD1	7.63749e-07	0.117224	0.0147396
SIRPA	7.78987e-07	-0.151184	0.0150337
TIMM13	7.84998e-07	0.119325	0.0151497
C12orf45	7.95039e-07	0.116545	0.0153435
NDUFAF6	7.97329e-07	0.108035	0.0153877
FADS1	7.98475e-07	0.164269	0.0154098
SERPINB9	8.04137e-07	-0.151494	0.015519
TRAPPC4	8.08803e-07	-0.141793	0.0156091
PTGER4	8.1207e-07	-0.131934	0.0156721
GIMAP8	8.30966e-07	-0.111275	0.0160368
TNFAIP2	8.41183e-07	0.12497	0.016234
INF2	8.42964e-07	-0.185989	0.0162684
FAM221A	8.47216e-07	0.115034	0.0163504
SMIM24	8.6409e-07	-0.106367	0.0166761
NCAM1	8.67014e-07	0.140868	0.0167325
PTCD3	8.72797e-07	0.150992	0.0168441
AFDN-DT	8.79832e-07	0.104522	0.0169799
ZNF629	8.89619e-07	0.12696	0.0171687
BAHCC1	8.98757e-07	0.144078	0.0173451
C1RL	9.06451e-07	0.11846	0.0174936
FAR2	9.15587e-07	0.111793	0.0176699
FKBP9	9.28747e-07	-0.147728	0.0179239
TGFA	9.41261e-07	0.117236	0.0181654
CHI3L1	9.55675e-07	-0.12914	0.0184436
AQP2	9.5615e-07	-0.184697	0.0184527
PPRC1	9.61101e-07	0.125811	0.0185483
NEDD4L	9.65487e-07	-0.142647	0.0186329
EXOSC5	9.68598e-07	0.13235	0.018693
STOM	9.86954e-07	-0.160487	0.0190472
PAIP2B	9.96509e-07	0.110414	0.0192316
UGCG	1.0217e-06	-0.15017	0.0197178
SNAPC4	1.03525e-06	0.13784	0.0199793
RFWD3	1.03717e-06	0.11858	0.0200164
RGMB	1.03999e-06	0.10905	0.0200707
WDR90	1.08343e-06	0.131457	0.0209091
ARHGAP33	1.08601e-06	0.136585	0.0209589
GLIPR2	1.08809e-06	0.14644	0.0209991
BTBD3	1.0987e-06	-0.166197	0.0212038
NR3C1	1.10093e-06	-0.143789	0.0212469
KBTBD11	1.11262e-06	-0.160521	0.0214725
LGALS8	1.11988e-06	-0.160847	0.0216126
SOBP	1.12744e-06	0.110987	0.0217584
RRM1	1.13263e-06	0.138827	0.0218585
NCAPD3	1.14555e-06	0.10641	0.022108
CSE1L	1.1828e-06	0.144278	0.0228269
GPR173	1.18284e-06	0.117724	0.0228277
ANLN	1.18708e-06	0.119482	0.0229095
SORT1	1.19e-06	-0.162323	0.0229658
XRCC6	1.19324e-06	0.125014	0.0230284
MYL12B	1.19707e-06	-0.111081	0.0231022
SNHG7	1.19943e-06	0.136891	0.0231478
MRPS9	1.20122e-06	0.130465	0.0231823
TUBA1C	1.2236e-06	0.153698	0.0236142
RMI1	1.2363e-06	0.105889	0.0238594
ARHGEF19	1.26329e-06	0.122051	0.0243802
MCC	1.26733e-06	-0.142772	0.0244582
KCNAB3	1.28774e-06	0.107522	0.0248521
FABP3	1.28929e-06	-0.133749	0.024882
SREBF1	1.30814e-06	-0.145388	0.0252458
SLC34A2	1.33326e-06	-0.134988	0.0257305
WWC2	1.33816e-06	-0.153263	0.0258252
PTPRD	1.33904e-06	-0.160472	0.0258422
CPSF1	1.35466e-06	0.123425	0.0261435
GMNN	1.36194e-06	0.145124	0.026284
NDUFS5	1.37034e-06	0.101529	0.0264461
PSME2	1.37132e-06	0.118185	0.0264651
GLB1	1.37329e-06	-0.137999	0.026503
HAUS8	1.39439e-06	0.107428	0.0269104
LRFN4	1.39583e-06	-0.146241	0.0269381
ATP1B2	1.40229e-06	-0.152278	0.0270629
CKAP5	1.41037e-06	0.146011	0.0272188
PEG3	1.41056e-06	0.126107	0.0272224
CYFIP2	1.4147e-06	-0.175371	0.0273024
GPS1	1.42779e-06	0.137865	0.0275549
BOC	1.4561e-06	0.153269	0.0281013
CSDC2	1.46581e-06	-0.102921	0.0282887
NOTCH1	1.47883e-06	0.146522	0.02854
ZNF43	1.48852e-06	0.12896	0.0287269
LTV1	1.49065e-06	0.109719	0.0287681
RPL23	1.52305e-06	-0.107279	0.0293933
TOPBP1	1.5405e-06	0.125281	0.0297302
NEURL4	1.55348e-06	0.108859	0.0299807
DUT	1.55679e-06	0.136705	0.0300444
MYO1E	1.60266e-06	-0.162688	0.0309298
NUP93	1.60539e-06	0.127619	0.0309824
KDM1A	1.60675e-06	0.139214	0.0310087
ATRAID	1.60999e-06	-0.138698	0.0310711
SNRNP25	1.64014e-06	0.139043	0.031653
CCHCR1	1.6618e-06	0.147925	0.0320711
NCAPH2	1.68626e-06	0.152356	0.0325431
LINC00665	1.6893e-06	0.146571	0.0326017
ITGB3BP	1.69703e-06	0.139417	0.032751
UNC5C	1.70504e-06	0.158726	0.0329056
ITGA1	1.70533e-06	-0.143689	0.0329112
HOXC9	1.7157e-06	0.125174	0.0331112
TNRC18	1.7271e-06	0.133382	0.0333312
KL	1.79829e-06	-0.105383	0.0347052
PLD2	1.79839e-06	0.119468	0.0347071
GALNT7	1.8061e-06	0.121413	0.0348559
SUGP2	1.83266e-06	0.139255	0.0353686
KIFC3	1.84024e-06	-0.141608	0.0355148
SARS2	1.85053e-06	0.136008	0.0357133
SORD	1.89551e-06	0.117667	0.0365814
SYTL1	1.89699e-06	-0.129148	0.03661
FZD3	1.91286e-06	0.111895	0.0369163
MRPL52	1.92111e-06	0.122614	0.0370754
JAG1	1.93009e-06	0.164124	0.0372488
MED30	1.94052e-06	0.11387	0.0374501
QKI	1.95968e-06	-0.130114	0.0378198
BUB3	2.00909e-06	0.137148	0.0387735
MARCKS	2.01051e-06	-0.131479	0.0388007
SEMA6D	2.07325e-06	-0.142272	0.0400117
CDC14A	2.07567e-06	-0.156282	0.0400583
HOXA5	2.11047e-06	0.120333	0.0407299
SLC6A13	2.13063e-06	-0.133352	0.041119
HAUS6	2.15086e-06	0.115692	0.0415094
HOXC6	2.18782e-06	0.120851	0.0422228
PKIA	2.18926e-06	0.117648	0.0422505
LRP10	2.21271e-06	-0.150378	0.042703
ANAPC7	2.2467e-06	0.12896	0.0433591
CDCA7L	2.26183e-06	0.110484	0.0436511
KIAA1217	2.35694e-06	-0.158722	0.0454866
E2F3	2.37888e-06	0.112997	0.0459101
BCL7A	2.3978e-06	0.132499	0.0462752
ENY2	2.4399e-06	0.124094	0.0470877
CDC7	2.44652e-06	0.118631	0.0472154
SCTR	2.45824e-06	-0.108786	0.0474415
TMED4	2.48529e-06	-0.129487	0.0479637
AL590560.2	2.49673e-06	-0.152655	0.0481844
AFDN	2.50296e-06	0.122722	0.0483047
ACTL6A	2.51728e-06	0.129381	0.0485809
KCTD15	2.57438e-06	0.123537	0.049683
ADAM15	2.5793e-06	-0.145023	0.0497778
LGALS3BP	2.6104e-06	-0.167093	0.0503782
ANP32A	2.61745e-06	0.12896	0.0505142
MIR762HG	2.68918e-06	0.100414	0.0518985
LITAF	2.70049e-06	-0.150377	0.0521168
PPDPF	2.77538e-06	0.113866	0.0535621
MT-ND5	2.88016e-06	-0.15253	0.0555842
ATP2A3	2.88906e-06	-0.107185	0.055756
GUK1	2.90513e-06	-0.118486	0.056066
TOP3A	2.94385e-06	0.113641	0.0568133
ZNF789	2.98552e-06	0.105922	0.0576175
RPP30	2.99636e-06	0.11607	0.0578268
HOXB7	3.03104e-06	0.132475	0.0584959
SFI1	3.06168e-06	0.127946	0.0590874
ADGRA2	3.1295e-06	-0.144225	0.0603963
KAZN	3.13032e-06	-0.143881	0.060412
HDAC2	3.14559e-06	0.113598	0.0607068
TNFRSF19	3.15932e-06	0.159817	0.0609718
SEC61G	3.16263e-06	0.114242	0.0610355
UBXN7	3.24139e-06	0.117693	0.0625556
SLC25A4	3.267e-06	-0.143241	0.0630498
PSRC1	3.32128e-06	0.144379	0.0640974
EEF1E1	3.32844e-06	0.149833	0.0642357
HLA-DRA	3.4248e-06	-0.161993	0.0660953
PLEKHH2	3.44488e-06	-0.149219	0.0664828
TMEM207	3.48305e-06	-0.109263	0.0672194
LPAR2	3.55754e-06	0.133824	0.0686569
LARGE2	3.5741e-06	0.116418	0.0689766
FKBP1A	3.62624e-06	-0.111864	0.0699828
IPO5	3.64425e-06	0.131686	0.0703304
NUP205	3.75734e-06	0.122239	0.0725129
PCYOX1	3.77265e-06	-0.136266	0.0728084
HPGD	3.79672e-06	-0.121329	0.0732729
ALKBH2	3.86058e-06	0.117126	0.0745053
SMAD6	3.87739e-06	-0.165225	0.0748298
CRIP1	3.97565e-06	-0.110751	0.0767261
PEA15	4.01096e-06	-0.15136	0.0774075
COMT	4.06846e-06	-0.154709	0.0785171
TMOD3	4.27443e-06	-0.147116	0.0824923
LSM3	4.30099e-06	0.125975	0.0830048
PDLIM5	4.37838e-06	-0.152751	0.0844984
GSDMB	4.37849e-06	0.100703	0.0845004
PIEZO2	4.39849e-06	-0.143233	0.0848866
GPSM1	4.41088e-06	-0.157516	0.0851255
POLD3	4.4405e-06	0.116852	0.0856973
LINC01355	4.46653e-06	0.113661	0.0861996
C8orf58	4.48926e-06	-0.159635	0.0866382
PDIA3	4.50058e-06	-0.119637	0.0868568
ITGA5	4.51915e-06	-0.13508	0.0872151
ADGRG6	4.54218e-06	-0.134349	0.0876595
SALL2	4.60368e-06	0.142926	0.0888464
EFCAB14	4.63921e-06	-0.13867	0.0895321
ZNF736	4.64807e-06	0.113745	0.0897031
IGFBP4	4.69639e-06	-0.124079	0.0906356
SQOR	4.74654e-06	-0.114662	0.0916035
TMEM37	4.75284e-06	-0.128305	0.0917252
RPAIN	4.87228e-06	0.129544	0.0940302
RAP1GAP2	4.91407e-06	0.104646	0.0948366
TUBA4A	4.96983e-06	-0.114125	0.0959128
NSUN5	5.02225e-06	0.132385	0.0969244
SMS	5.2672e-06	0.130933	0.101652
NDRG2	5.36953e-06	-0.13716	0.103627
CEP131	5.4272e-06	0.119649	0.104739
CCDC85C	5.44723e-06	-0.146143	0.105126
CABLES1	5.56533e-06	0.103174	0.107405
MED1	5.60938e-06	0.118362	0.108255
TBX2-AS1	5.65049e-06	0.122825	0.109049
TBCB	5.68614e-06	0.111371	0.109737
FANCF	5.73834e-06	0.10581	0.110744
SHMT2	5.82558e-06	0.142909	0.112428
TP53	5.83439e-06	0.129649	0.112598
CEP78	5.85247e-06	0.125926	0.112947
TPST2	5.99229e-06	-0.155625	0.115645
LBR	6.05041e-06	0.126599	0.116767
SH3GLB2	6.13489e-06	0.121987	0.118397
SAFB	6.25479e-06	0.131196	0.120711
TMEM9B	6.39515e-06	-0.135942	0.12342
TSC22D3	6.46465e-06	-0.149892	0.124761
TSPYL1	6.47659e-06	-0.134797	0.124992
KCTD17	6.47841e-06	0.109147	0.125027
TMBIM4	6.53e-06	-0.137076	0.126022
DAPK1	6.65165e-06	-0.139281	0.12837
CMSS1	6.73557e-06	0.112238	0.12999
ARHGEF17	6.76056e-06	-0.13476	0.130472
COX7A1	6.90132e-06	-0.154668	0.133189
DDX39A	7.04102e-06	0.134311	0.135885
SNRPC	7.22515e-06	0.115237	0.139438
AC011043.1	7.32078e-06	0.151433	0.141284
DST	7.38891e-06	-0.138519	0.142599
CNBP	7.48024e-06	0.109294	0.144361
ARL6IP4	7.53627e-06	0.104326	0.145443
NIPSNAP1	7.72074e-06	0.135906	0.149003
S100A16	7.74895e-06	-0.13907	0.149547
YBEY	7.75809e-06	0.102877	0.149723
ADGRA3	7.76131e-06	0.125378	0.149786
PITPNA	7.80121e-06	0.112948	0.150556
PXMP2	7.91726e-06	0.143085	0.152795
TOR3A	8.01721e-06	0.103881	0.154724
PLEKHA6	8.13008e-06	-0.12786	0.156902
SLC9A3R1	8.17889e-06	-0.134758	0.157844
DNAJB2	8.21037e-06	-0.141079	0.158452
DOCK6	8.33609e-06	-0.139513	0.160878
MPHOSPH9	8.3865e-06	0.108738	0.161851
LEF1	8.38928e-06	0.12254	0.161905
MAP2	8.4739e-06	0.119015	0.163538
RPTOR	8.53518e-06	-0.136616	0.16472
PDGFC	8.83418e-06	0.139771	0.170491
RNF26	8.92205e-06	0.107126	0.172187
DAXX	9.11782e-06	0.118362	0.175965
ERG	9.13642e-06	-0.129184	0.176324
GLCCI1	9.18437e-06	0.119715	0.177249
DYNC1H1	9.22388e-06	0.106476	0.178012
METTL26	9.28032e-06	0.117871	0.179101
CUBN	9.3044e-06	-0.11325	0.179566
C1QTNF7	9.3082e-06	0.100663	0.179639
IQSEC1	9.48846e-06	-0.143861	0.183118
DLC1	9.57982e-06	-0.144601	0.184881
PCSK7	9.7909e-06	0.111595	0.188955
ZNF516	9.7967e-06	0.122351	0.189067
RCE1	9.8679e-06	0.109457	0.190441
CYSTM1	9.91593e-06	-0.136865	0.191368
ZNF300	1.00103e-05	0.127502	0.193189
CARHSP1	1.01194e-05	0.126447	0.195295
C3orf58	1.03933e-05	-0.129184	0.200581
PPP1R12C	1.05618e-05	0.122286	0.203831
CEP41	1.06367e-05	0.10702	0.205278
IFNAR1	1.08122e-05	-0.135732	0.208664
DMKN	1.0818e-05	0.115298	0.208776
ACAD9	1.09292e-05	0.126648	0.210922
DUS1L	1.09659e-05	0.122637	0.21163
SEMA3D	1.09776e-05	0.111149	0.211858
SLC25A22	1.12202e-05	0.106613	0.216539
RASSF8-AS1	1.13273e-05	-0.1406	0.218605
FADS2	1.13329e-05	0.148348	0.218714
WDR5	1.13606e-05	0.119567	0.219248
SOX17	1.13843e-05	-0.117987	0.219705
AHCY	1.14246e-05	0.123447	0.220484
THYN1	1.14435e-05	0.120529	0.220848
SRSF10	1.1477e-05	0.10949	0.221494
PPP2CB	1.15097e-05	-0.129286	0.222125
ZNF33A	1.15432e-05	0.102655	0.222772
PHGDH	1.19272e-05	0.119841	0.230183
AC008124.1	1.20424e-05	0.132039	0.232406
SLC25A29	1.24888e-05	0.134177	0.241022
GIMAP6	1.28319e-05	-0.104112	0.247643
HDGF	1.28542e-05	0.102876	0.248074
CACNB3	1.29485e-05	0.134005	0.249893
BICC1	1.31122e-05	-0.12168	0.253052
ILK	1.31224e-05	-0.133768	0.25325
BNIP3	1.36716e-05	-0.131749	0.263848
KCNH2	1.37309e-05	-0.14162	0.264993
ZC3HC1	1.40915e-05	0.101972	0.271953
TNFRSF14	1.41193e-05	-0.134457	0.272488
CHD1L	1.43823e-05	0.140389	0.277563
CALCOCO1	1.45372e-05	-0.131089	0.280553
ARHGAP24	1.46568e-05	-0.15009	0.282862
SHMT1	1.46878e-05	0.109784	0.28346
PNKP	1.46901e-05	0.100775	0.283503
PYM1	1.4912e-05	0.119147	0.287786
CHTOP	1.49138e-05	0.106998	0.287821
SCP2	1.50301e-05	-0.131275	0.290066
MAGT1	1.53741e-05	-0.143283	0.296705
CDC14B	1.5426e-05	0.108115	0.297707
C7orf50	1.55806e-05	0.124717	0.300689
TENM2	1.55813e-05	-0.116354	0.300704
SLIT3	1.59748e-05	-0.189689	0.308298
LIMD2	1.61632e-05	0.1264	0.311933
SYCE1L	1.64652e-05	0.129386	0.317762
RTN4	1.66435e-05	-0.101938	0.321203
CNOT10	1.66972e-05	0.126435	0.322239
RBPMS	1.6851e-05	-0.119861	0.325207
COL9A3	1.69963e-05	0.112883	0.328011
RAD51C	1.72177e-05	0.100574	0.332285
TMTC2	1.72222e-05	0.10101	0.332372
MAPK1	1.72336e-05	-0.12689	0.33259
PF4	1.75964e-05	-0.190312	0.339593
MGST3	1.78542e-05	-0.104845	0.344568
NDUFAF8	1.81955e-05	0.124983	0.351156
CPNE1	1.83e-05	0.112029	0.353172
ACAA2	1.8374e-05	0.103135	0.354601
KCTD12	1.84973e-05	-0.154993	0.356979
SNU13	1.85476e-05	0.100949	0.35795
IRF2BPL	1.86188e-05	-0.125274	0.359325
ICAM2	1.87117e-05	-0.129301	0.361117
TUBG1	1.88329e-05	0.114674	0.363456
CNTNAP2	1.91077e-05	0.129505	0.368759
NRK	1.93901e-05	-0.107902	0.374211
POLR2J	1.94098e-05	0.107575	0.374591
ARL6IP5	1.96843e-05	-0.135697	0.379887
KIF26A	1.9703e-05	-0.125846	0.380247
AQP3	1.97546e-05	-0.112787	0.381245
SYNCRIP	2.01494e-05	0.121019	0.388864
HOXD9	2.04955e-05	0.113514	0.395543
AJUBA	2.04984e-05	-0.127457	0.395599
CCDC88A	2.08977e-05	0.11234	0.403304
THY1	2.09101e-05	-0.132821	0.403543
COX8A	2.09204e-05	-0.101048	0.403742
CBX1	2.10117e-05	0.126281	0.405505
GLS	2.10598e-05	-0.102355	0.406432
CLDN4	2.17363e-05	0.184026	0.419489
CKAP2	2.17856e-05	0.122691	0.420441
ATP1B3	2.19117e-05	-0.128043	0.422875
YBX1	2.23896e-05	0.100553	0.432098
RASIP1	2.25056e-05	-0.122354	0.434335
ITIH5	2.26645e-05	-0.110166	0.437403
POM121C	2.30331e-05	0.115028	0.444516
NRM	2.35218e-05	0.107087	0.453948
MAP3K12	2.38615e-05	-0.176866	0.460504
NPDC1	2.3877e-05	-0.127877	0.460803
PPP1CB	2.38851e-05	-0.113188	0.460958
SS18L1	2.4002e-05	0.118643	0.463216
ROBO4	2.41454e-05	-0.140842	0.465982
SLC27A3	2.41541e-05	-0.130865	0.46615
VAPA	2.42603e-05	-0.133723	0.4682
GABARAPL2	2.44569e-05	-0.122897	0.471993
B4GALT1	2.44988e-05	-0.124077	0.472803
ZNF414	2.47929e-05	0.101204	0.478477
CTDSP1	2.51467e-05	-0.11209	0.485306
ATIC	2.53228e-05	0.110847	0.488705
GSTK1	2.53887e-05	-0.11792	0.489976
RACGAP1	2.53966e-05	0.118037	0.490128
SERTAD1	2.54902e-05	-0.12168	0.491935
THOP1	2.55901e-05	0.12603	0.493864
SAP130	2.58555e-05	0.10304	0.498984
CMTR1	2.59718e-05	0.1098	0.50123
ZNF467	2.64374e-05	-0.135667	0.510215
SLC12A7	2.64376e-05	0.132407	0.51022
PLOD2	2.65223e-05	-0.110278	0.511853
SMARCA2	2.67156e-05	-0.129901	0.515584
ZC3H18	2.70656e-05	0.119715	0.52234
SYNJ2	2.72522e-05	-0.104869	0.525941
ACSS1	2.73516e-05	-0.143933	0.527858
KCNC4	2.75661e-05	-0.11104	0.531998
GUCY1B1	2.7634e-05	-0.11585	0.533308
CA2	2.76628e-05	-0.11654	0.533865
LAPTM4B	2.82628e-05	0.121385	0.545444
PEX10	2.83626e-05	0.108562	0.547371
EXOSC9	2.83823e-05	0.104746	0.547751
C1orf159	2.89286e-05	0.104913	0.558292
PA2G4	2.89885e-05	0.11815	0.559449
GTF3C6	2.93321e-05	0.107673	0.56608
ITGB8	2.97198e-05	-0.127066	0.573562
DGUOK	2.9778e-05	0.111551	0.574686
FLNC	2.97908e-05	-0.117987	0.574933
RAMP3	2.99224e-05	-0.10878	0.577473
SPATS2L	3.0655e-05	-0.130956	0.591611
UBN1	3.12324e-05	0.114362	0.602755
TMX4	3.14355e-05	-0.128675	0.606674
PDHA1	3.15456e-05	0.122397	0.608799
ENAH	3.16523e-05	0.131168	0.610858
SHROOM3	3.19245e-05	0.118281	0.616111
WDR12	3.20396e-05	0.111318	0.618332
HSBP1L1	3.22652e-05	-0.130551	0.622686
SMC3	3.23103e-05	0.127756	0.623556
DOC2B	3.26556e-05	0.116895	0.630221
NFIB	3.33516e-05	-0.138609	0.643652
TWSG1	3.37097e-05	-0.132746	0.650563
TNS3	3.37278e-05	-0.118534	0.650912
HSF2	3.37559e-05	0.113365	0.651456
ITGB6	3.38881e-05	-0.121214	0.654007
SLC4A9	3.40339e-05	-0.152291	0.65682
PBRM1	3.48503e-05	0.138389	0.672575
SERINC3	3.4997e-05	-0.134046	0.675408
COPG1	3.52328e-05	-0.126702	0.679958
SNHG12	3.54442e-05	0.105185	0.684038
SUCO	3.5687e-05	-0.127116	0.688723
NUDT15	3.59662e-05	0.100078	0.694111
SRSF1	3.59854e-05	0.10069	0.694483
EGFL6	3.61145e-05	-0.102163	0.696974
STRADB	3.64143e-05	0.114594	0.70276
ATP6AP1	3.73084e-05	-0.118961	0.720014
IMPDH1	3.73515e-05	-0.142115	0.720847
WBP2	3.74313e-05	-0.116475	0.722387
STT3B	3.79526e-05	-0.117493	0.732448
PLEKHH1	3.7998e-05	0.124931	0.733324
NEU1	3.8184e-05	-0.138004	0.736913
CSNK1G2	3.82425e-05	0.114819	0.738042
RABL2B	3.85343e-05	0.11781	0.743673
USP1	3.85593e-05	0.132123	0.744157
DKC1	3.85904e-05	0.115875	0.744756
CCBE1	3.86564e-05	-0.118064	0.74603
TMEM173	3.86733e-05	-0.134275	0.746356
ELAVL1	3.87964e-05	0.11497	0.748732
TNS1	3.90415e-05	-0.134587	0.753462
SLC16A1	3.95206e-05	0.122475	0.762709
PDLIM7	3.97348e-05	-0.114793	0.766842
TMEM179B	3.97668e-05	-0.128933	0.767459
GNG11	4.00882e-05	-0.100351	0.773661
PAAF1	4.02082e-05	0.115392	0.775978
GCGR	4.03508e-05	-0.143265	0.778731
PFDN6	4.05294e-05	0.110902	0.782177
STK25	4.11993e-05	0.109633	0.795105
SF3A2	4.18816e-05	0.115582	0.808272
GSTA4	4.19019e-05	-0.129033	0.808664
ARF6	4.23729e-05	-0.13096	0.817755
H1F0	4.28283e-05	0.105904	0.826543
2021-09-11	4.31117e-05	-0.108516	0.832013
NOTCH2	4.32282e-05	0.107599	0.834261
BHMT	4.32362e-05	-0.127651	0.834416
PRICKLE2	4.33625e-05	-0.122282	0.836853
PTPRF	4.36375e-05	0.109479	0.84216
JUP	4.37311e-05	-0.109299	0.843967
SMC6	4.38555e-05	0.111597	0.846367
NCAPD2	4.39387e-05	0.118821	0.847973
ECSCR	4.47658e-05	-0.135263	0.863934
SQSTM1	4.5253e-05	-0.121264	0.873337
RNF220	4.55924e-05	-0.140519	0.879887
C1orf56	4.64457e-05	-0.172034	0.896356
TM9SF3	4.68546e-05	-0.122139	0.904247
SLC29A2	4.69338e-05	0.100387	0.905775
NUDT21	4.69811e-05	0.125245	0.906689
ABCD4	4.82697e-05	0.115493	0.931557
SELENOT	4.83805e-05	-0.132669	0.933696
TSC22D4	4.84199e-05	-0.12159	0.934455
NRGN	4.84816e-05	-0.153388	0.935646
MFAP4	4.95267e-05	-0.147982	0.955815
RNF44	4.96151e-05	0.104614	0.957522
PHKA2	4.96306e-05	0.127182	0.957821
RAP1GAP	4.97277e-05	-0.123923	0.959695
ANXA5	5.00277e-05	-0.117278	0.965485
EPS8L2	5.1124e-05	-0.111094	0.986642
RIPK4	5.1409e-05	0.10986	0.992142
CAMTA1	5.14564e-05	0.122005	0.993056
MYO10	5.21617e-05	0.122562	1
SLBP	5.22296e-05	0.120522	1
CDKN1B	5.3292e-05	-0.124623	1
GOLGA6L9	5.33047e-05	0.125948	1
CYB5A	5.34756e-05	-0.116913	1
TMEM237	5.38188e-05	0.107793	1
SLC35E2B	5.46547e-05	0.123638	1
PDGFA	5.67623e-05	-0.123689	1
ACYP1	5.69473e-05	0.117849	1
RAB18	5.7169e-05	-0.125899	1
CCT2	5.78523e-05	0.111822	1
MUC20-OT1	5.80502e-05	0.126174	1
PEAK1	5.91028e-05	-0.125493	1
SRGAP2C	5.92452e-05	-0.158255	1
ALG3	5.94358e-05	0.101387	1
ELOVL1	6.01617e-05	-0.102007	1
PRKCZ	6.14358e-05	0.115836	1
ESRRG	6.22148e-05	-0.138697	1
LINC02381	6.26887e-05	-0.120344	1
PSIP1	6.32088e-05	0.121274	1
PHKG1	6.33146e-05	-0.112842	1
RNF11	6.5749e-05	-0.135603	1
MAP3K1	6.64801e-05	0.10379	1
CYTH2	6.71045e-05	0.106792	1
ECM1	6.76533e-05	-0.104714	1
SESN3	6.89224e-05	-0.125265	1
NSMF	7.06568e-05	0.138646	1
RCAN2	7.07549e-05	-0.109072	1
HECTD1	7.12007e-05	0.104799	1
UXT	7.13249e-05	0.108341	1
NECTIN1	7.16e-05	0.119538	1
CDH11	7.27646e-05	-0.134824	1
SYNGR2	7.29558e-05	-0.135374	1
PNRC1	7.44162e-05	-0.125092	1
ETS2	7.45376e-05	-0.141368	1
KIAA0895L	7.48858e-05	0.121843	1
FURIN	7.65359e-05	-0.116226	1
CMTM4	7.66674e-05	-0.100921	1
CD2AP	7.70849e-05	-0.135314	1
CFAP298	7.72573e-05	0.103386	1
POP7	7.76749e-05	0.109149	1
SBF1	7.78536e-05	0.110919	1
TSR1	7.78743e-05	0.100821	1
STAT6	7.9362e-05	-0.112294	1
LDB2	7.98245e-05	-0.11362	1
TIMM10	8.02976e-05	0.107293	1
METTL17	8.11087e-05	0.106982	1
EPHB3	8.23148e-05	-0.119501	1
CPEB2	8.23991e-05	-0.109642	1
CDK10	8.24984e-05	0.100419	1
TOMM40	8.26742e-05	0.110379	1
AFP	8.28961e-05	-0.108903	1
MAF	8.31435e-05	-0.107736	1
RNF145	8.32916e-05	-0.132404	1
TIMP2	8.33083e-05	-0.117394	1
USO1	8.33562e-05	-0.104816	1
PTPRJ	8.33918e-05	0.114254	1
PJA2	8.41054e-05	-0.130959	1
KANK3	8.43055e-05	-0.126753	1
RUFY3	8.52636e-05	0.10557	1
CD109	8.59898e-05	-0.120844	1
GPRC5C	8.62945e-05	-0.131031	1
ITGA9	8.80928e-05	-0.127624	1
PPP1R14A	8.85796e-05	-0.104099	1
SLC12A3	8.90941e-05	-0.204594	1
TTYH3	8.95255e-05	0.103442	1
USP49	9.05711e-05	0.108083	1
TMEM88	9.14629e-05	-0.12363	1
FBLN1	9.18743e-05	0.104919	1
CLTB	9.19734e-05	-0.103372	1
GAL3ST1	9.25906e-05	-0.119263	1
GLUD1	9.25996e-05	-0.136262	1
EP400	9.34043e-05	0.121031	1
PTCH1	9.41321e-05	-0.132255	1
TBC1D16	9.64669e-05	0.135939	1
MED28	9.66561e-05	0.104589	1
SRSF9	9.69386e-05	0.100519	1
GLYATL1	9.77092e-05	0.184673	1
KLHL23	9.91266e-05	0.102398	1
PAQR8	0.000100483	0.106061	1
LRRTM1	0.000100575	0.118073	1
GADD45B	0.000103059	-0.105846	1
MDC1	0.000103915	0.118764	1
PRSS35	0.000104805	-0.117833	1
MIDN	0.000104856	0.112367	1
CCPG1	0.000105224	-0.121091	1
CARMN	0.000107153	-0.143027	1
CD276	0.000108587	0.125308	1
CHTF8	0.000110117	0.133308	1
TMEM50A	0.000111668	-0.136704	1
THSD4	0.000111852	-0.111716	1
LINC00982	0.00011489	0.124756	1
EMILIN1	0.000116286	-0.113556	1
MTURN	0.000118635	-0.129831	1
DUSP6	0.000120151	0.108243	1
MAGEH1	0.00012045	-0.102001	1
CHODL	0.000120494	-0.158263	1
CCDC85B	0.000122151	-0.109405	1
SPRY1	0.000122271	0.127691	1
KLK6	0.00012292	-0.128582	1
SMAD3	0.00012401	0.123905	1
CELSR1	0.000124697	0.127935	1
SERPINE2	0.000124898	-0.188197	1
S1PR3	0.000126121	-0.137149	1
FBXL3	0.000127616	-0.113168	1
PPBP	0.000127852	-0.192678	1
GTPBP4	0.000128651	0.102173	1
GNL2	0.000130465	0.10368	1
PPM1G	0.000130813	0.113032	1
RCBTB2	0.000131347	0.108539	1
FGD5	0.000132294	-0.130495	1
C4orf48	0.00013363	0.11641	1
EFNA1	0.000134471	-0.110129	1
PDPN	0.000135043	-0.134281	1
GNPAT	0.000136428	0.104962	1
DVL2	0.000137891	0.1152	1
HDGFL2	0.000138383	0.114407	1
MYO19	0.000138403	0.108369	1
SULT1C2	0.000140121	-0.119864	1
AMIGO2	0.000140333	-0.102496	1
TBC1D17	0.00014055	-0.107176	1
SRPX	0.000140686	-0.106769	1
DHX40	0.00014092	0.100275	1
AGTR1	0.000143429	-0.113824	1
SDF2L1	0.000144409	0.102173	1
MCM6	0.000144565	0.124028	1
CMIP	0.000145081	-0.126762	1
CDC26	0.000147602	0.115501	1
LIMS1	0.00014918	-0.111654	1
MSI2	0.000149415	0.103375	1
MAPKAPK5	0.000153267	0.109594	1
SLC15A4	0.000154102	0.101691	1
ANXA4	0.000154147	0.109626	1
PLEKHA5	0.000154186	-0.108476	1
ATAD3A	0.00015577	0.106216	1
TTL	0.000155812	0.107752	1
MRPS31	0.000157311	0.105464	1
MSH6	0.00015877	0.102568	1
GOLM1	0.000164248	0.102572	1
EXT2	0.00016458	-0.121512	1
CAD	0.000166465	0.118674	1
NUP98	0.000171562	0.114045	1
FGF9	0.000172403	-0.121278	1
CAPN10	0.000174235	0.107299	1
ADNP2	0.000176094	0.104469	1
DRAP1	0.000178004	0.1124	1
FGL2	0.000181298	-0.138767	1
NABP1	0.000184277	-0.100379	1
FOXD1	0.000190296	0.166045	1
SHE	0.000192615	-0.10399	1
PCNT	0.000193698	0.10683	1
PDS5B	0.000196323	-0.108779	1
HIC1	0.000196722	0.137348	1
COL12A1	0.000197875	-0.10822	1
PLEKHB2	0.000199221	-0.116821	1
NAA50	0.000204016	0.116372	1
CLMN	0.00020423	-0.115549	1
SH3GLB1	0.000205625	-0.131976	1
PREX1	0.000207378	-0.100614	1
FGFRL1	0.000208326	0.109864	1
MYH11	0.000210069	-0.132335	1
API5	0.000211129	0.118265	1
PDCD6IP	0.000212933	-0.126461	1
DLD	0.00021307	-0.110615	1
AGPAT2	0.000216602	-0.10697	1
TCTEX1D2	0.000217854	0.127652	1
GAS1	0.00022039	0.126012	1
NLK	0.000221769	-0.127211	1
HEG1	0.000225214	-0.11091	1
SNRK	0.000228735	-0.110269	1
ZMYND11	0.000229096	-0.107717	1
PPP1R9B	0.000232278	-0.116232	1
STX7	0.000235059	-0.100963	1
BCAR1	0.000235592	-0.102066	1
TNFRSF1A	0.000235618	-0.11265	1
GARS	0.000236559	0.106764	1
MMP24OS	0.000238199	-0.106164	1
TCEAL7	0.000243247	0.105467	1
BNIP3L	0.000244106	-0.117455	1
TRIM24	0.000245102	0.109074	1
COX7B	0.000249921	-0.102751	1
EXD3	0.000251864	-0.120421	1
ARAP1	0.000259663	-0.109016	1
MAL2	0.000264363	-0.116895	1
RBM10	0.000268048	0.104186	1
CERS6	0.000271769	-0.112653	1
NFAT5	0.000274684	-0.102961	1
DELE1	0.000276216	-0.121751	1
LRRC75B	0.000279062	0.141762	1
RAP2C	0.000279811	-0.10981	1
CPSF3	0.000280765	0.101561	1
2021-09-06	0.000285447	0.10397	1
RABL6	0.000285726	0.106684	1
FIBP	0.000296685	0.104309	1
FRMD3	0.000299517	-0.110815	1
SYPL1	0.000300411	-0.120817	1
DTX4	0.000303111	-0.12063	1
MCCD1	0.000305613	-0.107762	1
C19orf70	0.000305917	-0.130276	1
GTF2IRD1	0.000312324	0.100919	1
IFNGR1	0.00031395	-0.102415	1
EBP	0.000315406	0.102045	1
SCPEP1	0.000323292	-0.116967	1
TPCN1	0.000325508	-0.117291	1
IMPAD1	0.000326291	-0.105069	1
ARL2	0.000334837	0.112374	1
UBL3	0.000335625	-0.11324	1
TRRAP	0.000339534	0.121102	1
HKR1	0.000347189	0.11468	1
EDNRA	0.000347403	-0.108963	1
MYO6	0.000347979	0.11535	1
SUMF1	0.000348395	-0.113249	1
TCF12	0.000352112	0.118181	1
PRKAB1	0.000352769	-0.114406	1
CAPZA2	0.000357149	-0.119936	1
USP7	0.000361234	0.108404	1
KLF6	0.00036444	-0.126312	1
TAX1BP3	0.000371142	-0.112897	1
TIMP1	0.000373632	-0.105303	1
TSC22D2	0.0003753	-0.107985	1
[truncated: 177 more rows]

## Sheet: hFK Cluster 1
DE Genes					Upregulated GO Terms								Downregulated GO Terms
	p_val	avg_logFC	p_val_adj		Homo sapiens (REF)	upload_1 ( Hierarchy NEW! Tips)								Homo sapiens (REF)	upload_1 ( Hierarchy NEW! Tips)
PODXL	2.42248e-181	1.16943	4.67514e-177		GO biological process complete	#	#	expected	Fold Enrichment	+/-	P value		GO biological process complete	#	#	expected	Fold Enrichment	+/-	P value
NPHS2	2.13363e-168	1.1392	4.11768e-164		antigen processing and presentation of exogenous peptide antigen via MHC class I, TAP-independent	9	5	0.14	34.57	+	0.0156		positive regulation of epithelial cell differentiation involved in kidney development	7	3	0.01	> 100	+	0.00977
VEGFA	7.20007e-129	0.833733	1.38954e-124		immune system process	2856	79	45.9	1.72	+	0.0122		metanephric renal vesicle morphogenesis	11	3	0.02	> 100	+	0.0295
CLIC5	7.28721e-127	0.955723	1.40636e-122		regulation of glomerular filtration	11	6	0.18	33.94	+	0.00146		metanephros development	82	5	0.18	28.54	+	0.0103
MME	3.01047e-126	1.03501	5.80991e-122		regulation of renal system process	36	7	0.58	12.1	+	0.0418		kidney development	290	7	0.62	11.3	+	0.0263
PTPRO	4.01079e-122	0.911324	7.74041e-118		regulation of system process	586	27	9.42	2.87	+	0.0167		system development	4313	24	9.21	2.6	+	0.00964
SPARC	4.16561e-120	0.606164	8.03921e-116		regulation of multicellular organismal process	2696	112	43.33	2.58	+	9.06e-18		renal system development	298	8	0.64	12.57	+	0.00216
NPHS1	3.35777e-117	0.850811	6.48016e-113		regulation of biological process	11904	268	191.32	1.4	+	6.75e-15		urogenital system development	331	9	0.71	12.73	+	0.000312
MAFB	9.72482e-113	0.809201	1.87679e-108		biological regulation	12575	272	202.1	1.35	+	1.87e-12		nephron development	127	7	0.27	25.8	+	0.000119
WT1	3.78051e-112	0.733802	7.296e-108		renal system process involved in regulation of blood volume	16	6	0.26	23.33	+	0.00821		renal vesicle morphogenesis	13	3	0.03	> 100	+	0.0452
SPOCK2	8.21298e-112	0.904476	1.58502e-107		regulation of body fluid levels	492	29	7.91	3.67	+	4.62e-05		kidney epithelium development	130	7	0.28	25.2	+	0.000138
SOST	8.88079e-106	0.862021	1.7139e-101		regulation of biological quality	4013	106	64.5	1.64	+	0.000804		nephron epithelium development	98	7	0.21	33.43	+	2.15e-05
MPP5	5.55226e-103	0.730975	1.07153e-98		renal system process	117	18	1.88	9.57	+	4.38e-08		regulation of nephron tubule epithelial cell differentiation	12	3	0.03	> 100	+	0.0368
PTH1R	1.79887e-100	0.741449	3.47165e-96		system process	2063	64	33.16	1.93	+	0.00441		nephric duct morphogenesis	12	3	0.03	> 100	+	0.0368
PLA2R1	3.81903e-100	0.886325	7.37035e-96		multicellular organismal process	6972	210	112.05	1.87	+	1.72e-23		distal tubule development	12	3	0.03	> 100	+	0.0368
DDN	2.05085e-96	0.768155	3.95793e-92		regulation of blood pressure	191	14	3.07	4.56	+	0.0474		nephron tubule development	77	6	0.16	36.47	+	0.0002
GADD45A	1.82595e-95	0.744631	3.52391e-91		blood circulation	405	26	6.51	3.99	+	5.77e-05		renal tubule development	80	6	0.17	35.11	+	0.000248
COL4A3	4.6236e-94	0.751576	8.92308e-90		circulatory system process	497	29	7.99	3.63	+	5.72e-05		epithelial cell differentiation involved in kidney development	34	4	0.07	55.07	+	0.0115
ITGA3	1.45453e-93	0.67556	2.8071e-89		glomerular basement membrane development	11	6	0.18	33.94	+	0.00146		cell differentiation involved in kidney development	45	5	0.1	52.01	+	0.000626
TCF21	2.79117e-93	0.563383	5.38667e-89		extracellular matrix organization	363	40	5.83	6.86	+	1.36e-16		SRP-dependent cotranslational protein targeting to membrane	96	9	0.21	43.88	+	8.96e-09
MYL9	4.58269e-93	0.600362	8.84414e-89		extracellular structure organization	364	40	5.85	6.84	+	1.49e-16		protein targeting to ER	113	9	0.24	37.28	+	3.54e-08
SEMA3B	6.34346e-91	0.612189	1.22422e-86		cellular component organization	5677	156	91.24	1.71	+	7.02e-10		protein targeting	373	9	0.8	11.29	+	0.000845
TGFBR3	9.665e-87	0.757806	1.86525e-82		cellular component organization or biogenesis	5896	156	94.76	1.65	+	1.58e-08		establishment of protein localization to endoplasmic reticulum	117	9	0.25	36.01	+	4.75e-08
MXRA8	1.66409e-86	0.585441	3.21153e-82		cellular process	15475	302	248.71	1.21	+	1.29e-09		protein localization to endoplasmic reticulum	144	9	0.31	29.25	+	2.76e-07
ENPEP	5.79999e-86	0.728539	1.11934e-81		glomerulus development	54	17	0.87	19.59	+	7.02e-12		establishment of protein localization to organelle	454	9	0.97	9.28	+	0.00428
CPXM1	7.17361e-86	0.552442	1.38444e-81		nephron development	127	23	2.04	11.27	+	1.93e-12		cotranslational protein targeting to membrane	100	9	0.21	42.13	+	1.26e-08
ST3GAL6	5.07767e-84	0.668248	9.79939e-80		kidney development	290	32	4.66	6.87	+	1.1e-12		protein targeting to membrane	183	9	0.39	23.02	+	2.11e-06
AIF1	1.21583e-82	0.694927	2.34644e-78		animal organ development	3244	128	52.14	2.46	+	2.11e-19		establishment of protein localization to membrane	292	11	0.62	17.63	+	2.59e-07
COL4A4	1.23681e-80	0.677099	2.38692e-76		anatomical structure development	5294	186	85.08	2.19	+	3.52e-27		protein localization to membrane	524	11	1.12	9.83	+	0.000103
FRMD1	2.90212e-80	0.640983	5.60081e-76		developmental process	5757	189	92.53	2.04	+	4.98e-24		branching involved in ureteric bud morphogenesis	43	4	0.09	43.54	+	0.0273
HTRA1	5.11562e-79	0.734292	9.87264e-75		system development	4313	169	69.32	2.44	+	5.73e-29		viral transcription	116	9	0.25	36.32	+	4.42e-08
RIPOR1	7.40248e-79	0.608403	1.4286e-74		multicellular organism development	4899	180	78.74	2.29	+	2.72e-28		viral gene expression	171	9	0.37	24.64	+	1.19e-06
TNNT2	1.7206e-77	0.657246	3.32058e-73		renal system development	298	33	4.79	6.89	+	3.24e-13		nuclear-transcribed mRNA catabolic process, nonsense-mediated decay	120	9	0.26	35.11	+	5.89e-08
KIRREL1	4.63717e-75	0.577162	8.94928e-71		urogenital system development	331	34	5.32	6.39	+	8.47e-13		nuclear-transcribed mRNA catabolic process	197	9	0.42	21.38	+	3.94e-06
EEF1A1	5.36232e-75	-0.213335	1.03487e-70		metanephric glomerulus development	10	5	0.16	31.11	+	0.0231		mRNA catabolic process	217	9	0.46	19.41	+	8.93e-06
NTNG1	4.36309e-74	0.653125	8.42032e-70		glomerular visceral epithelial cell development	11	5	0.18	28.28	+	0.0331		negative regulation of gene expression	2018	19	4.31	4.41	+	8.14e-05
PLCE1	5.46052e-74	0.625088	1.05383e-69		glomerular visceral epithelial cell differentiation	19	7	0.31	22.92	+	0.00108		negative regulation of macromolecule metabolic process	2902	24	6.2	3.87	+	3.54e-06
EHD3	2.67132e-73	0.790365	5.15538e-69		glomerular epithelial cell differentiation	20	7	0.32	21.78	+	0.00143		negative regulation of metabolic process	3149	24	6.73	3.57	+	1.91e-05
RPL37	6.50649e-72	-0.282977	1.25569e-67		glomerular epithelium development	23	9	0.37	24.35	+	1.03e-05		negative regulation of biological process	5581	28	11.92	2.35	+	0.00414
CRB2	9.16125e-72	0.625616	1.76803e-67		nephron epithelium development	98	14	1.58	8.89	+	2.53e-05		regulation of macromolecule metabolic process	6459	29	13.8	2.1	+	0.036
AGRN	2.59854e-71	0.410462	5.01492e-67		kidney epithelium development	130	17	2.09	8.14	+	1.72e-06		regulation of gene expression	4864	26	10.39	2.5	+	0.00482
SEMA3G	5.82946e-71	0.606702	1.12503e-66		epithelium development	1121	55	18.02	3.05	+	3.72e-09		RNA catabolic process	247	9	0.53	17.06	+	2.67e-05
SLC9A3R2	7.30407e-71	0.522303	1.40961e-66		tissue development	1762	86	28.32	3.04	+	1.75e-16		cellular macromolecule catabolic process	917	11	1.96	5.61	+	0.0255
TNNI1	8.228e-71	0.594753	1.58792e-66		epithelial cell differentiation involved in kidney development	34	9	0.55	16.47	+	0.000178		macromolecule catabolic process	1051	12	2.25	5.34	+	0.0136
ITM2B	8.54977e-71	0.369693	1.65002e-66		cell differentiation involved in kidney development	45	10	0.72	13.83	+	0.000121		nucleobase-containing compound catabolic process	375	10	0.8	12.48	+	5.83e-05
SYNPO	4.04009e-70	0.626555	7.79696e-66		cell differentiation	3537	133	56.85	2.34	+	1.27e-18		cellular nitrogen compound catabolic process	433	10	0.93	10.81	+	0.000221
VIM	7.53044e-70	0.366254	1.4533e-65		cellular developmental process	3593	135	57.75	2.34	+	5.17e-19		heterocycle catabolic process	432	10	0.92	10.83	+	0.000216
BST2	6.0769e-69	0.553836	1.17278e-64		epithelial cell differentiation	683	34	10.98	3.1	+	0.00012		aromatic compound catabolic process	449	10	0.96	10.42	+	0.000308
MRGPRF	8.39952e-69	0.591777	1.62102e-64		renal filtration cell differentiation	19	7	0.31	22.92	+	0.00108		organic cyclic compound catabolic process	482	10	1.03	9.71	+	0.000591
TYRO3	1.55715e-68	0.552337	3.00514e-64		glomerular epithelial cell development	12	5	0.19	25.93	+	0.0463		mRNA metabolic process	695	10	1.48	6.73	+	0.016
NPR1	5.35446e-68	0.550028	1.03336e-63		epithelial cell development	203	18	3.26	5.52	+	0.000147		translational initiation	144	9	0.31	29.25	+	2.76e-07
FGF1	6.13042e-68	0.451046	1.18311e-63		cell development	1654	80	26.58	3.01	+	9.22e-15		translation	386	9	0.82	10.91	+	0.00112
FOXC1	7.15917e-68	0.518777	1.38165e-63		positive regulation of vasculogenesis	12	5	0.19	25.93	+	0.0463		peptide biosynthetic process	411	9	0.88	10.25	+	0.00189
TGFBR2	9.90511e-68	0.717815	1.91159e-63		regulation of cell differentiation	1573	61	25.28	2.41	+	2.58e-06		peptide metabolic process	530	9	1.13	7.95	+	0.0151
VASN	1.49031e-66	0.559605	2.87615e-62		regulation of developmental process	2465	99	39.62	2.5	+	5.6e-14		amide biosynthetic process	536	9	1.15	7.86	+	0.0166
RPL34	2.67492e-66	-0.248937	5.16233e-62		regulation of cellular process	11345	261	182.34	1.43	+	3.98e-15		rRNA processing	259	8	0.55	14.46	+	0.000762
CR1	8.42474e-66	0.54545	1.62589e-61		positive regulation of cell differentiation	837	34	13.45	2.53	+	0.0179		ncRNA processing	430	8	0.92	8.71	+	0.0319
HNRNPA1	2.33771e-65	-0.297634	4.51155e-61		positive regulation of cellular process	5685	169	91.37	1.85	+	4.59e-15		rRNA metabolic process	269	8	0.57	13.92	+	0.00101
RPS2	7.5868e-65	-0.258322	1.46418e-60		positive regulation of biological process	6275	177	100.85	1.76	+	8.81e-14		ribosome biogenesis	334	8	0.71	11.21	+	0.00503
NES	7.7633e-65	0.510497	1.49824e-60		positive regulation of developmental process	1277	53	20.52	2.58	+	4.08e-06		central nervous system development	1019	12	2.18	5.51	+	0.00986
RPS24	1.5987e-64	-0.249352	3.08533e-60		antigen processing and presentation of endogenous peptide antigen via MHC class I	17	6	0.27	21.96	+	0.011		nervous system development	2202	18	4.7	3.83	+	0.00207
Z82214.2	5.13066e-64	0.439204	9.90167e-60		antigen processing and presentation of endogenous peptide antigen	17	6	0.27	21.96	+	0.011		Unclassified	2738	2	5.85	0.34	-	0
CXCL12	2.02048e-63	0.454501	3.89933e-59		antigen processing and presentation of endogenous antigen	24	7	0.39	18.15	+	0.00402
MYH9	1.64384e-62	0.432267	3.17245e-58		lymph vessel development	24	7	0.39	18.15	+	0.00402
BCAM	1.31331e-60	0.468313	2.53456e-56		vasculature development	525	51	8.44	6.04	+	8.4e-20
TPPP3	1.45832e-60	0.598037	2.81441e-56		circulatory system development	871	67	14	4.79	+	8.25e-22
AC092813.2	1.57865e-60	0.328021	3.04663e-56		vascular endothelial growth factor signaling pathway	24	7	0.39	18.15	+	0.00402
MIR503HG	3.55456e-60	0.459511	6.85994e-56		enzyme linked receptor protein signaling pathway	730	41	11.73	3.49	+	1.01e-07
F3	4.76678e-60	0.586724	9.19941e-56		cell surface receptor signaling pathway	2510	88	40.34	2.18	+	2.49e-08
SULF1	5.46299e-59	0.53197	1.0543e-54		signal transduction	5152	157	82.8	1.9	+	3.76e-14
PDLIM2	1.06793e-58	0.53955	2.06101e-54		signaling	5504	164	88.46	1.85	+	2.14e-14
RPL37A	1.92707e-58	-0.234369	3.71905e-54		cell communication	5595	163	89.92	1.81	+	3.17e-13
EGFL7	2.46392e-58	0.484402	4.75512e-54		cellular response to stimulus	6793	190	109.18	1.74	+	1.91e-15
THSD7A	2.80334e-57	0.508714	5.41018e-53		response to stimulus	8502	219	136.64	1.6	+	1.93e-15
NFASC	3.11807e-57	0.472756	6.01756e-53		cellular response to vascular endothelial growth factor stimulus	45	10	0.72	13.83	+	0.000121
AC008264.2	9.19131e-57	0.435097	1.77383e-52		cellular response to growth factor stimulus	500	31	8.04	3.86	+	4.2e-06
LMX1B	4.05156e-56	0.441506	7.81911e-52		cellular response to organic substance	2350	84	37.77	2.22	+	2.34e-08
RPS14	4.40808e-56	-0.231461	8.50715e-52		cellular response to chemical stimulus	2924	100	46.99	2.13	+	1.66e-09
LOX	5.15206e-56	0.542641	9.94297e-52		response to chemical	4392	129	70.59	1.83	+	5.61e-09
PC	1.01498e-55	0.494394	1.9588e-51		response to organic substance	3006	101	48.31	2.09	+	3.27e-09
B2M	2.27395e-55	0.478722	4.3885e-51		response to growth factor	528	31	8.49	3.65	+	1.45e-05
CTGF	4.7837e-55	0.48306	9.23206e-51		branching involved in blood vessel morphogenesis	29	7	0.47	15.02	+	0.0119
CD24	5.30465e-55	-0.422909	1.02374e-50		angiogenesis	323	38	5.19	7.32	+	1.7e-16
IGFBP5	5.52841e-55	0.610916	1.06693e-50		anatomical structure formation involved in morphogenesis	889	63	14.29	4.41	+	1.73e-18
PRODH2	2.16196e-54	0.515071	4.17237e-50		anatomical structure morphogenesis	2180	116	35.04	3.31	+	9.51e-28
ADAMTS9	2.79763e-54	0.459516	5.39915e-50		blood vessel morphogenesis	415	44	6.67	6.6	+	5.67e-18
ARHGAP23	3.92594e-54	0.512357	7.57668e-50		tube morphogenesis	664	53	10.67	4.97	+	4.34e-17
LAMA5	1.56971e-53	0.411079	3.02938e-49		tube development	860	61	13.82	4.41	+	8.65e-18
PTPRQ	2.53447e-53	0.446955	4.89127e-49		blood vessel development	502	49	8.07	6.07	+	5.73e-19
BTNL9	4.40481e-53	0.437125	8.50083e-49		branching morphogenesis of an epithelial tube	132	15	2.12	7.07	+	0.000116
RPL32	5.67871e-53	-0.20824	1.09593e-48		epithelial tube morphogenesis	309	23	4.97	4.63	+	3.36e-05
MDK	9.14217e-53	-0.343037	1.76435e-48		morphogenesis of an epithelium	440	31	7.07	4.38	+	2.13e-07
TRAM2	1.47166e-52	0.464741	2.84017e-48		tissue morphogenesis	550	38	8.84	4.3	+	1.77e-09
CRIM1	2.39426e-52	0.476573	4.62069e-48		morphogenesis of a branching epithelium	159	17	2.56	6.65	+	2.86e-05
RPS19	2.61366e-52	-0.230343	5.0441e-48		morphogenesis of a branching structure	168	17	2.7	6.3	+	6.11e-05
TJP1	2.92469e-52	0.462272	5.64435e-48		negative regulation of actin filament bundle assembly	30	7	0.48	14.52	+	0.0145
RPL7A	3.43356e-52	-0.216273	6.62644e-48		regulation of cellular component biogenesis	968	46	15.56	2.96	+	1.09e-06
FLT1	8.20821e-52	0.587804	1.5841e-47		regulation of actin filament organization	283	22	4.55	4.84	+	3.53e-05
PLTP	9.78562e-52	0.550157	1.88853e-47		regulation of actin cytoskeleton organization	365	25	5.87	4.26	+	3.38e-05
RPL19	1.52167e-51	-0.207825	2.93667e-47		regulation of cytoskeleton organization	530	33	8.52	3.87	+	1e-06
GSN	1.70529e-51	0.490762	3.29104e-47		regulation of organelle organization	1207	47	19.4	2.42	+	0.000312
PDZK1IP1	2.60087e-51	0.475996	5.01942e-47		regulation of cellular component organization	2367	94	38.04	2.47	+	1.37e-12
RPS18	3.25063e-51	-0.256727	6.27339e-47		regulation of actin filament-based process	406	30	6.53	4.6	+	1.52e-07
RPL14	5.04853e-51	-0.260237	9.74316e-47		regulation of supramolecular fiber organization	377	26	6.06	4.29	+	1.42e-05
ALS2CL	6.13915e-51	0.458588	1.18479e-46		negative regulation of cellular component organization	709	32	11.39	2.81	+	0.00275
RPL5	8.90403e-51	-0.223306	1.71839e-46		negative regulation of cellular process	4946	160	79.49	2.01	+	1.93e-17
ESM1	9.73264e-51	0.43732	1.8783e-46		negative regulation of biological process	5581	169	89.7	1.88	+	7.88e-16
S100A6	3.79423e-50	0.401016	7.32248e-46		establishment of endothelial barrier	33	7	0.53	13.2	+	0.0252
RPS4X	5.86289e-50	-0.233178	1.13148e-45		endothelial cell development	52	8	0.84	9.57	+	0.041
ACTN4	7.64549e-50	0.439977	1.4755e-45		endothelial cell differentiation	81	11	1.3	8.45	+	0.00205
LTBP4	2.04525e-49	0.395569	3.94713e-45		endothelium development	95	15	1.53	9.82	+	1.95e-06
RPL27A	2.57544e-49	-0.253411	4.97033e-45		vasculogenesis	70	14	1.13	12.44	+	4.98e-07
NEBL	4.49387e-49	0.458698	8.67271e-45		morphogenesis of an epithelial sheet	51	9	0.82	10.98	+	0.00368
LINC00839	6.00439e-49	0.417503	1.15879e-44		positive regulation of epithelial to mesenchymal transition	48	8	0.77	10.37	+	0.0241
RPL39	1.18295e-48	-0.236689	2.28298e-44		regulation of epithelial to mesenchymal transition	92	11	1.48	7.44	+	0.00653
RETREG1	1.75387e-48	0.390711	3.3848e-44		positive regulation of multicellular organismal process	1429	59	22.97	2.57	+	6.11e-07
MGAT5	2.67131e-48	0.476787	5.15536e-44		negative regulation of innate immune response	61	10	0.98	10.2	+	0.00153
TRAC	1.21329e-47	0.338216	2.34153e-43		negative regulation of response to external stimulus	557	32	8.95	3.57	+	1.29e-05
FOXD2	1.37259e-47	0.396292	2.64896e-43		regulation of response to external stimulus	1203	48	19.33	2.48	+	0.000112
SPTAN1	3.37715e-47	0.357501	6.51757e-43		regulation of response to stimulus	4275	143	68.71	2.08	+	8.51e-16
RPS3A	6.00882e-47	-0.195598	1.15964e-42		negative regulation of response to stimulus	1822	85	29.28	2.9	+	4.76e-15
RPL3	1.08409e-46	-0.208335	2.09218e-42		negative regulation of immune response	349	21	5.61	3.74	+	0.0047
RPL31	2.61532e-46	-0.252102	5.0473e-42		negative regulation of immune system process	587	31	9.43	3.29	+	0.000153
IQGAP2	4.33935e-46	0.426416	8.37451e-42		negative regulation of response to biotic stimulus	96	12	1.54	7.78	+	0.00131
RPL4	4.7745e-46	-0.259669	9.21432e-42		regulation of response to stress	1566	52	25.17	2.07	+	0.0102
RPLP2	7.26481e-46	-0.206456	1.40204e-41		negative regulation of defense response	398	22	6.4	3.44	+	0.00966
C8orf58	8.97515e-46	0.414274	1.73211e-41		positive regulation of endothelial cell proliferation	96	12	1.54	7.78	+	0.00131
AIF1L	3.727e-45	0.378437	7.19275e-41		positive regulation of epithelial cell proliferation	202	16	3.25	4.93	+	0.00386
RPL13	4.25898e-45	-0.195536	8.2194e-41		regulation of epithelial cell proliferation	349	28	5.61	4.99	+	1.24e-07
RPS12	7.07226e-45	-0.185923	1.36488e-40		regulation of cell population proliferation	1666	76	26.78	2.84	+	1.91e-12
NPNT	7.48702e-45	0.43858	1.44492e-40		positive regulation of cell population proliferation	941	44	15.12	2.91	+	4.71e-06
CA10	3.06302e-44	0.332982	5.91132e-40		regulation of endothelial cell proliferation	136	18	2.19	8.24	+	4.16e-07
ST6GALNAC3	4.27663e-44	0.503516	8.25346e-40		artery development	88	11	1.41	7.78	+	0.00437
RPS8	4.94291e-44	-0.179961	9.53932e-40		positive regulation of angiogenesis	158	19	2.54	7.48	+	5.36e-07
SHISA2	5.93626e-44	0.473102	1.14564e-39		regulation of angiogenesis	283	31	4.55	6.82	+	4.06e-12
RPS3	6.83343e-44	-0.212143	1.31878e-39		regulation of anatomical structure morphogenesis	977	58	15.7	3.69	+	2.6e-13
RPL12	7.2192e-44	-0.21518	1.39323e-39		regulation of vasculature development	286	31	4.6	6.74	+	5.3e-12
RPS15A	8.84767e-44	-0.194148	1.70751e-39		regulation of multicellular organismal development	1331	66	21.39	3.09	+	6.24e-12
RPLP0	1.23094e-43	-0.208546	2.3756e-39		positive regulation of vasculature development	158	19	2.54	7.48	+	5.36e-07
RPS6	1.56405e-43	-0.194675	3.01846e-39		regulation of transforming growth factor beta receptor signaling pathway	123	14	1.98	7.08	+	0.000349
TXNIP	1.61059e-43	0.372941	3.10827e-39		regulation of cellular response to transforming growth factor beta stimulus	126	14	2.03	6.91	+	0.00046
CRHBP	2.33923e-43	0.433635	4.51447e-39		regulation of cellular response to growth factor stimulus	302	24	4.85	4.94	+	4.5e-06
NECAB1	3.39315e-43	0.305891	6.54844e-39		regulation of transmembrane receptor protein serine/threonine kinase signaling pathway	256	22	4.11	5.35	+	6.26e-06
ARHGEF3	3.50219e-43	0.435973	6.75888e-39		regulation of signal transduction	3068	115	49.31	2.33	+	6.24e-15
RPLP1	4.21021e-43	-0.174032	8.12529e-39		regulation of cell communication	3432	122	55.16	2.21	+	1.98e-14
AL590560.2	8.94875e-43	0.367204	1.72702e-38		regulation of signaling	3468	125	55.74	2.24	+	2.45e-15
APOD	9.52992e-43	0.312454	1.83918e-38		negative regulation of cell migration	271	30	4.36	6.89	+	9.53e-12
EFEMP1	1.92817e-42	0.444414	3.72118e-38		negative regulation of cell motility	286	31	4.6	6.74	+	5.3e-12
GMDS	2.93697e-42	0.44498	5.66805e-38		negative regulation of locomotion	318	35	5.11	6.85	+	4.04e-14
HLA-B	3.81838e-42	0.486633	7.36908e-38		regulation of locomotion	998	78	16.04	4.86	+	1.27e-26
RPL13A	4.58563e-42	-0.193115	8.84982e-38		negative regulation of cellular component movement	295	35	4.74	7.38	+	4.65e-15
STAC	5.9687e-42	0.319888	1.1519e-37		regulation of cellular component movement	1035	81	16.63	4.87	+	6.76e-28
RPL26	6.84542e-42	-0.227016	1.3211e-37		regulation of localization	2771	113	44.54	2.54	+	2.59e-17
RAPGEF3	1.35807e-41	0.422226	2.62094e-37		regulation of cell motility	956	75	15.36	4.88	+	1.7e-25
RPS21	2.77927e-41	-0.260178	5.36371e-37		regulation of cell migration	894	73	14.37	5.08	+	1.07e-25
RPS23	4.84552e-41	-0.200949	9.35136e-37		negative regulation of angiogenesis	105	11	1.69	6.52	+	0.0215
RPS15	8.78283e-41	-0.186896	1.695e-36		negative regulation of blood vessel morphogenesis	106	11	1.7	6.46	+	0.0234
RPL6	8.82669e-41	-0.20871	1.70346e-36		negative regulation of vasculature development	107	11	1.72	6.4	+	0.0254
NECTIN2	1.09749e-40	0.350702	2.11804e-36		negative regulation of developmental process	887	40	14.26	2.81	+	8.24e-05
RPL36	1.218e-40	-0.204004	2.35062e-36		negative regulation of multicellular organismal process	1022	50	16.43	3.04	+	5.6e-08
ANXA2	2.14385e-40	0.347499	4.13742e-36		positive regulation of endothelial cell migration	109	11	1.75	6.28	+	0.03
ARHGEF12	2.80442e-40	0.37102	5.41226e-36		regulation of endothelial cell migration	170	15	2.73	5.49	+	0.00248
COL4A1	3.40512e-40	0.344736	6.57154e-36		regulation of epithelial cell migration	232	20	3.73	5.36	+	3.62e-05
CORO2B	2.6167e-39	0.38474	5.04997e-35		positive regulation of epithelial cell migration	152	15	2.44	6.14	+	0.000647
HSPA12A	5.4886e-39	0.42289	1.05924e-34		positive regulation of cell migration	523	44	8.41	5.23	+	2.12e-14
KDR	1.85565e-38	0.483752	3.58121e-34		positive regulation of cell motility	546	45	8.78	5.13	+	1.75e-14
ALCAM	2.23709e-38	0.391953	4.31736e-34		positive regulation of cellular component movement	559	45	8.98	5.01	+	4.04e-14
P3H2	2.49752e-38	0.395428	4.81996e-34		positive regulation of locomotion	561	45	9.02	4.99	+	4.59e-14
TMEM150C	2.97493e-38	0.400186	5.74132e-34		positive regulation of transmembrane receptor protein serine/threonine kinase signaling pathway	111	11	1.78	6.17	+	0.0352
SGK1	3.20644e-38	0.430439	6.18811e-34		positive regulation of signal transduction	1561	58	25.09	2.31	+	3.82e-05
PLPP3	3.50514e-38	0.435829	6.76456e-34		positive regulation of signaling	1730	62	27.8	2.23	+	3.51e-05
RPL35A	5.15919e-38	-0.191888	9.95671e-34		positive regulation of cell communication	1723	62	27.69	2.24	+	3.16e-05
HSPB8	6.17613e-38	0.251911	1.19193e-33		positive regulation of response to stimulus	2295	74	36.88	2.01	+	6.75e-05
RPL8	6.22622e-38	-0.189984	1.2016e-33		cell-substrate adhesion	186	18	2.99	6.02	+	4.17e-05
SLC48A1	7.35238e-38	0.435531	1.41894e-33		cell adhesion	945	65	15.19	4.28	+	1.49e-18
ASS1	9.05157e-38	0.377475	1.74686e-33		biological adhesion	951	65	15.28	4.25	+	2.05e-18
TNS2	9.62898e-38	0.40201	1.8583e-33		cell-cell junction assembly	127	12	2.04	5.88	+	0.0203
MYO1C	2.90582e-37	0.389844	5.60794e-33		cell junction assembly	279	22	4.48	4.91	+	2.77e-05
RPS11	3.66099e-37	-0.199459	7.06535e-33		cell junction organization	491	35	7.89	4.44	+	7.37e-09
RPL29	4.1576e-37	-0.175806	8.02375e-33		cell-cell junction organization	187	17	3.01	5.66	+	0.000264
RPS7	4.66727e-37	-0.204111	9.00737e-33		cardiac chamber morphogenesis	128	12	2.06	5.83	+	0.0219
COL4A2	4.85164e-37	0.29707	9.36318e-33		heart development	524	32	8.42	3.8	+	3.09e-06
ADM	7.88987e-37	0.308313	1.52267e-32		heart morphogenesis	244	16	3.92	4.08	+	0.039
TUBB2A	9.80224e-37	0.394861	1.89173e-32		animal organ morphogenesis	971	43	15.61	2.76	+	3.62e-05
HMGN3	1.15706e-36	0.285941	2.23301e-32		negative regulation of immune effector process	128	12	2.06	5.83	+	0.0219
CDKN1C	1.36614e-36	0.364837	2.63652e-32		lung development	171	16	2.75	5.82	+	0.000468
RPL24	1.43097e-36	-0.212888	2.76163e-32		respiratory system development	198	18	3.18	5.66	+	0.000103
CHI3L1	1.80792e-36	0.273912	3.4891e-32		respiratory tube development	175	16	2.81	5.69	+	0.00063
ANXA1	2.55379e-36	0.365003	4.92855e-32		negative regulation of epithelial cell proliferation	132	12	2.12	5.66	+	0.0294
MT-CO1	2.69493e-36	-0.314507	5.20095e-32		negative regulation of cell population proliferation	698	39	11.22	3.48	+	3.91e-07
RPL35	5.00709e-36	-0.204393	9.66317e-32		cardiac muscle tissue development	157	14	2.52	5.55	+	0.00553
TENM2	5.43415e-36	0.297557	1.04874e-31		striated muscle tissue development	276	18	4.44	4.06	+	0.0106
CRIP2	5.64069e-36	0.337957	1.0886e-31		muscle tissue development	291	19	4.68	4.06	+	0.00523
RPL18A	6.42263e-36	-0.177522	1.2395e-31		response to mechanical stimulus	215	19	3.46	5.5	+	6.13e-05
ARHGAP28	6.85905e-36	0.396083	1.32373e-31		response to abiotic stimulus	1162	48	18.68	2.57	+	5.66e-05
RPL23	1.02833e-35	-0.253959	1.98458e-31		response to external stimulus	2532	84	40.69	2.06	+	1.23e-06
DSC2	1.50121e-35	0.369265	2.89719e-31		regeneration	160	14	2.57	5.44	+	0.00682
MT-CO3	1.57507e-35	-0.235776	3.03972e-31		mesenchymal cell differentiation	156	13	2.51	5.19	+	0.0281
HLA-A	3.09724e-35	0.3721	5.97736e-31		mesenchyme development	219	16	3.52	4.55	+	0.0105
SPINT2	3.48464e-35	0.316864	6.725e-31		regulation of chemotaxis	223	18	3.58	5.02	+	0.000558
NRGN	3.929e-35	0.411043	7.58257e-31		wound healing	439	35	7.06	4.96	+	3.52e-10
FRMD3	4.85375e-35	0.30376	9.36725e-31		response to wounding	540	42	8.68	4.84	+	1.81e-12
AL024497.2	5.94477e-35	0.213512	1.14728e-30		response to stress	3648	96	58.63	1.64	+	0.00631
LEPROT	6.40115e-35	0.370204	1.23536e-30		axon guidance	277	22	4.45	4.94	+	2.45e-05
G0S2	6.9923e-35	0.315566	1.34944e-30		neuron projection guidance	278	22	4.47	4.92	+	2.6e-05
CLDN5	1.31332e-34	0.383924	2.53458e-30		neuron projection morphogenesis	502	28	8.07	3.47	+	0.000263
EPAS1	1.80091e-34	0.444147	3.47557e-30		neuron projection development	695	35	11.17	3.13	+	5.48e-05
CD151	1.83853e-34	0.302702	3.54819e-30		neuron development	850	38	13.66	2.78	+	0.000249
RASSF8	2.23318e-34	0.356574	4.30981e-30		neuron differentiation	1050	42	16.88	2.49	+	0.00103
TINAGL1	3.08895e-34	0.412918	5.96136e-30		generation of neurons	1278	50	20.54	2.43	+	9.19e-05
CDC14A	3.696e-34	0.337907	7.13292e-30		neurogenesis	1401	58	22.52	2.58	+	8.85e-07
DUSP1	3.99805e-34	0.370723	7.71583e-30		nervous system development	2202	88	35.39	2.49	+	1.61e-11
PLCG2	8.09058e-34	0.369476	1.5614e-29		plasma membrane bounded cell projection organization	1151	49	18.5	2.65	+	9.15e-06
MYO1E	1.01706e-33	0.382089	1.96282e-29		cell projection organization	1197	51	19.24	2.65	+	3.85e-06
PTPRD	1.19836e-33	0.38989	2.31272e-29		plasma membrane bounded cell projection morphogenesis	506	28	8.13	3.44	+	0.000308
TSPAN2	1.46295e-33	0.353808	2.82334e-29		cell projection morphogenesis	510	29	8.2	3.54	+	9.83e-05
PDGFB	1.54808e-33	0.322068	2.98764e-29		cell morphogenesis	721	40	11.59	3.45	+	2.64e-07
EFNB2	1.73086e-33	0.366381	3.34038e-29		cell part morphogenesis	532	30	8.55	3.51	+	6.48e-05
F2R	2.71186e-33	0.386709	5.23362e-29		cellular component morphogenesis	617	34	9.92	3.43	+	1.06e-05
HBG2	2.73754e-33	0.473529	5.28318e-29		chemotaxis	548	34	8.81	3.86	+	5.62e-07
WFDC2	2.81263e-33	-0.346998	5.42809e-29		taxis	550	34	8.84	3.85	+	6.16e-07
RACK1	3.06795e-33	-0.181451	5.92084e-29		locomotion	1340	64	21.54	2.97	+	1.01e-10
RPS28	3.39732e-33	-0.167728	6.5565e-29		movement of cell or subcellular component	1592	73	25.59	2.85	+	6.76e-12
RPL18	3.66854e-33	-0.172059	7.07992e-29		axonogenesis	389	25	6.25	4	+	0.000112
NRIP2	4.9539e-33	0.318414	9.56053e-29		cell morphogenesis involved in neuron differentiation	456	28	7.33	3.82	+	3.71e-05
A2M	6.81459e-33	0.383522	1.31515e-28		cell morphogenesis involved in differentiation	568	35	9.13	3.83	+	3.44e-07
RPL36A	8.86863e-33	-0.237647	1.71156e-28		axon development	423	28	6.8	4.12	+	7.75e-06
GJA5	1.90228e-32	0.357548	3.67121e-28		regulation of cell-substrate adhesion	216	17	3.47	4.9	+	0.00182
MYL12B	1.90704e-32	0.245893	3.68039e-28		regulation of cell adhesion	721	48	11.59	4.14	+	3.29e-12
RPL28	4.86137e-32	-0.149482	9.38196e-28		ameboidal-type cell migration	182	14	2.93	4.79	+	0.0281
FRY	6.5554e-32	0.3615	1.26513e-27		cell migration	973	50	15.64	3.2	+	1e-08
PDGFRB	7.47489e-32	0.39202	1.44258e-27		cell motility	1106	51	17.78	2.87	+	2.64e-07
SRGAP2C	9.28271e-32	0.385441	1.79147e-27		localization of cell	1106	51	17.78	2.87	+	2.64e-07
SNCA	9.71827e-32	0.36577	1.87553e-27		localization	5832	149	93.73	1.59	+	1.53e-06
FLT4	1.12252e-31	0.366593	2.16634e-27		response to interferon-gamma	185	14	2.97	4.71	+	0.0336
AL354836.1	1.4935e-31	0.296375	2.8823e-27		response to cytokine	1125	43	18.08	2.38	+	0.00293
RPS29	2.14063e-31	-0.203817	4.13121e-27		muscle cell differentiation	245	18	3.94	4.57	+	0.00208
CBLB	2.29996e-31	0.378488	4.43869e-27		muscle structure development	477	31	7.67	4.04	+	1.42e-06
PHLDB1	2.55723e-31	0.315	4.9352e-27		cell chemotaxis	206	15	3.31	4.53	+	0.0236
ACKR3	2.69065e-31	0.343778	5.19268e-27		cell-cell adhesion	510	37	8.2	4.51	+	9.44e-10
NEAT1	3.27296e-31	0.303934	6.31648e-27		positive regulation of cell-cell adhesion	280	19	4.5	4.22	+	0.00302
CD34	3.3906e-31	0.367044	6.54352e-27		positive regulation of cell adhesion	431	31	6.93	4.48	+	1.3e-07
ROBO4	4.08198e-31	0.325065	7.87781e-27		regulation of cell-cell adhesion	433	26	6.96	3.74	+	0.000209
PDPN	4.61831e-31	0.315862	8.91287e-27		regulation of ERK1 and ERK2 cascade	295	20	4.74	4.22	+	0.00149
PTPRB	6.83277e-31	0.330632	1.31866e-26		regulation of protein phosphorylation	1463	56	23.51	2.38	+	2.42e-05
PTGER4	8.5146e-31	0.263053	1.64323e-26		regulation of phosphorylation	1634	60	26.26	2.28	+	2.58e-05
ARMH4	1.05102e-30	0.313173	2.02836e-26		regulation of phosphate metabolic process	1832	67	29.44	2.28	+	3.6e-06
TMSB4X	1.40195e-30	0.16766	2.70563e-26		regulation of phosphorus metabolic process	1833	67	29.46	2.27	+	3.64e-06
RPL10A	1.40716e-30	-0.179174	2.71568e-26		regulation of protein modification process	1879	65	30.2	2.15	+	7.47e-05
DYSF	1.41699e-30	0.311275	2.73465e-26		regulation of cellular protein metabolic process	2661	87	42.77	2.03	+	1.02e-06
RPL30	1.84385e-30	-0.164464	3.55846e-26		regulation of protein metabolic process	2798	91	44.97	2.02	+	4.77e-07
PARD6G	2.09755e-30	0.33759	4.04805e-26		regulation of intracellular signal transduction	1779	64	28.59	2.24	+	1.59e-05
TIMP3	2.74103e-30	0.371477	5.28992e-26		regulation of protein polymerization	237	16	3.81	4.2	+	0.0275
ITIH5	2.92471e-30	0.294176	5.6444e-26		negative regulation of endopeptidase activity	252	17	4.05	4.2	+	0.0136
MAGI2	3.00921e-30	0.34641	5.80748e-26		regulation of endopeptidase activity	424	24	6.81	3.52	+	0.00206
ADGRF5	3.09812e-30	0.309831	5.97906e-26		regulation of peptidase activity	454	24	7.3	3.29	+	0.00661
HBA2	3.93695e-30	0.374901	7.59791e-26		regulation of hydrolase activity	1298	50	20.86	2.4	+	0.000193
KLHL29	8.69937e-30	0.281116	1.67889e-25		regulation of catalytic activity	2384	85	38.32	2.22	+	2.69e-08
GPC3	9.78196e-30	-0.257633	1.88782e-25		regulation of molecular function	3067	102	49.29	2.07	+	3.36e-09
DAG1	1.0557e-29	0.338659	2.03739e-25		negative regulation of peptidase activity	261	17	4.19	4.05	+	0.0213
DLL4	1.38064e-29	0.274584	2.66449e-25		negative regulation of cellular protein metabolic process	1053	48	16.92	2.84	+	1.59e-06
KCNH2	1.50081e-29	0.327582	2.89641e-25		negative regulation of protein metabolic process	1109	51	17.82	2.86	+	2.9e-07
BMP2	1.67123e-29	0.298179	3.2253e-25		negative regulation of hydrolase activity	462	24	7.43	3.23	+	0.00887
STON2	1.73805e-29	0.354804	3.35426e-25		negative regulation of catalytic activity	820	42	13.18	3.19	+	8.72e-07
GPNMB	2.09019e-29	0.288599	4.03386e-25		negative regulation of molecular function	1176	50	18.9	2.65	+	6.28e-06
PIEZO2	2.28434e-29	0.299957	4.40854e-25		aging	283	19	4.55	4.18	+	0.00351
C15orf59	4.59458e-29	0.257685	8.86708e-25		negative regulation of cell adhesion	284	19	4.56	4.16	+	0.0037
INF2	4.70447e-29	0.356247	9.07915e-25		synapse organization	273	17	4.39	3.87	+	0.0377
AC006273.1	4.75399e-29	0.199766	9.17472e-25		in utero embryonic development	356	20	5.72	3.5	+	0.0238
MARCKSL1	4.95642e-29	-0.262416	9.56539e-25		embryo development	994	45	15.98	2.82	+	7.78e-06
IGFBP7	5.06456e-29	0.242963	9.7741e-25		negative regulation of protein phosphorylation	419	23	6.73	3.42	+	0.00613
EFNB1	5.918e-29	0.324366	1.14212e-24		negative regulation of protein modification process	620	29	9.96	2.91	+	0.0051
CDH5	5.91899e-29	0.372084	1.14231e-24		negative regulation of phosphorylation	461	26	7.41	3.51	+	0.00068
RPSA	7.51481e-29	-0.184001	1.45028e-24		negative regulation of phosphate metabolic process	579	29	9.31	3.12	+	0.00132
WASHC1	7.74637e-29	0.284386	1.49497e-24		negative regulation of phosphorus metabolic process	580	29	9.32	3.11	+	0.00137
NDNF	8.38823e-29	0.284143	1.61885e-24		actin cytoskeleton organization	532	29	8.55	3.39	+	0.000236
LMO2	1.043e-28	0.353221	2.01288e-24		cytoskeleton organization	1216	45	19.54	2.3	+	0.00268
GIMAP7	1.6402e-28	0.24201	3.16541e-24		actin filament-based process	608	36	9.77	3.68	+	5.1e-07
APLP1	1.80398e-28	0.280204	3.4815e-24		regulation of cellular component size	392	21	6.3	3.33	+	0.0272
RPL22	2.23466e-28	-0.176276	4.31267e-24		regulation of anatomical structure size	529	26	8.5	3.06	+	0.00838
RPL38	2.44681e-28	-0.229738	4.7221e-24		gland development	416	22	6.69	3.29	+	0.0192
GOLIM4	2.78487e-28	0.375466	5.37452e-24		positive regulation of cellular component biogenesis	536	27	8.61	3.13	+	0.00325
FAM89A	3.12978e-28	0.248	6.04016e-24		hemopoiesis	587	29	9.43	3.07	+	0.00174
AL161908.1	3.15134e-28	0.191131	6.08178e-24		hematopoietic or lymphoid organ development	635	31	10.21	3.04	+	0.000828
SRGAP1	4.21946e-28	0.347213	8.14314e-24		immune system development	671	32	10.78	2.97	+	0.000845
KYAT1	4.45615e-28	0.302562	8.59992e-24		supramolecular fiber organization	501	24	8.05	2.98	+	0.0338
ENG	6.08406e-28	0.374033	1.17416e-23		regulation of plasma membrane bounded cell projection organization	628	30	10.09	2.97	+	0.0021
ADGRG6	6.90247e-28	0.256377	1.33211e-23		regulation of cell projection organization	644	30	10.35	2.9	+	0.0035
HLA-E	7.29882e-28	0.352399	1.4086e-23		response to hormone	816	38	13.11	2.9	+	8.86e-05
TMEM47	7.7905e-28	0.323382	1.50349e-23		response to endogenous stimulus	1417	60	22.77	2.63	+	1.05e-07
LIMK2	7.90651e-28	0.298688	1.52588e-23		negative regulation of signal transduction	1290	60	20.73	2.89	+	2.4e-09
SLC9A3R1	1.04798e-27	0.326451	2.0225e-23		negative regulation of cell communication	1386	61	22.28	2.74	+	1.43e-08
KIRREL2	1.19957e-27	0.220572	2.31504e-23		negative regulation of signaling	1389	61	22.32	2.73	+	1.57e-08
APLP2	1.6138e-27	0.249988	3.11447e-23		regulated exocytosis	691	32	11.11	2.88	+	0.00159
RCAN1	1.79058e-27	0.299894	3.45563e-23		exocytosis	787	33	12.65	2.61	+	0.00862
CD81	2.01525e-27	0.198111	3.88924e-23		secretion by cell	976	39	15.69	2.49	+	0.00326
RNF220	2.1953e-27	0.327321	4.23672e-23		export from cell	1024	40	16.46	2.43	+	0.00354
RPL11	3.01712e-27	-0.170787	5.82275e-23		secretion	1092	43	17.55	2.45	+	0.000998
SH3BP5	3.26596e-27	0.321929	6.30297e-23		vesicle-mediated transport	1964	64	31.57	2.03	+	0.000811
PDE4DIP	3.49908e-27	0.366017	6.75287e-23		embryonic morphogenesis	583	26	9.37	2.77	+	0.0456
ITGB1	3.75092e-27	0.249891	7.23891e-23		positive regulation of cellular component organization	1160	50	18.64	2.68	+	4.01e-06
KLK6	4.08494e-27	0.31166	7.88353e-23		negative regulation of apoptotic process	912	39	14.66	2.66	+	0.0005
PCMTD2	4.69455e-27	0.31387	9.06001e-23		regulation of apoptotic process	1495	57	24.03	2.37	+	1.88e-05
ESAM	6.24754e-27	0.342168	1.20571e-22		regulation of programmed cell death	1528	58	24.56	2.36	+	1.5e-05
CFAP45	6.29928e-27	0.276314	1.2157e-22		regulation of cell death	1665	63	26.76	2.35	+	4.11e-06
GAS6	6.43306e-27	0.358276	1.24152e-22		negative regulation of programmed cell death	932	40	14.98	2.67	+	0.000302
ADCY4	6.95272e-27	0.288142	1.34181e-22		negative regulation of cell death	1025	42	16.47	2.55	+	0.000699
DACH1	9.74252e-27	0.32383	1.88021e-22		response to lipid	844	36	13.56	2.65	+	0.0018
ST3GAL1	9.8716e-27	0.290902	1.90512e-22		positive regulation of transport	939	39	15.09	2.58	+	0.00104
RPL41	1.27246e-26	-0.153295	2.45572e-22		cellular response to endogenous stimulus	1146	46	18.42	2.5	+	0.000209
TUBB2B	1.63853e-26	-0.377031	3.1622e-22		regulation of protein kinase activity	801	32	12.87	2.49	+	0.0456
GJA3	1.65564e-26	0.245363	3.19521e-22		regulation of kinase activity	911	37	14.64	2.53	+	0.00556
TUBB	1.96258e-26	-0.202156	3.78759e-22		regulation of transferase activity	1028	38	16.52	2.3	+	0.0282
RPS27	2.06267e-26	-0.181308	3.98075e-22		leukocyte activation	931	37	14.96	2.47	+	0.00756
RPTOR	2.4631e-26	0.27801	4.75353e-22		cell activation	1075	42	17.28	2.43	+	0.00172
CPEB4	4.19549e-26	0.280078	8.09687e-22		cellular response to cytokine stimulus	1036	40	16.65	2.4	+	0.00458
SELENOP	4.47724e-26	0.293583	8.64062e-22		positive regulation of protein phosphorylation	1015	38	16.31	2.33	+	0.0233
LIMS2	5.42787e-26	0.301568	1.04752e-21		positive regulation of phosphate metabolic process	1163	45	18.69	2.41	+	0.00121
SRGAP2	5.90364e-26	0.326895	1.13934e-21		positive regulation of phosphorus metabolic process	1163	45	18.69	2.41	+	0.00121
RPL7	7.33061e-26	-0.184634	1.41473e-21		positive regulation of metabolic process	3852	97	61.91	1.57	+	0.0326
TM4SF18	9.08711e-26	0.251756	1.75372e-21		response to oxygen-containing compound	1596	56	25.65	2.18	+	0.000447
RHEX	1.12897e-25	0.219087	2.1788e-21		positive regulation of catalytic activity	1474	50	23.69	2.11	+	0.0086
TM4SF1	1.58958e-25	0.342123	3.06774e-21		positive regulation of molecular function	1829	65	29.4	2.21	+	2.5e-05
RASGRP3	1.93857e-25	0.24819	3.74124e-21		intracellular signal transduction	1680	55	27	2.04	+	0.00539
RPL23A	2.11323e-25	-0.179098	4.07832e-21		Unclassified	2738	16	44	0.36	-	0
B4GAT1	3.02929e-25	0.323874	5.84623e-21		RNA metabolic process	1599	5	25.7	0.19	-	0.00938
RGS10	3.12157e-25	0.293734	6.02432e-21		nucleic acid metabolic process	2219	7	35.66	0.2	-	3.87e-05
DUSP23	3.19171e-25	0.334397	6.15968e-21		nucleobase-containing compound metabolic process	2713	12	43.6	0.28	-	6.95e-05
EZR	5.7911e-25	0.26265	1.11762e-20		heterocycle metabolic process	2906	18	46.7	0.39	-	0.00754
UNC5D	6.08252e-25	0.275704	1.17387e-20		cellular aromatic compound metabolic process	2956	16	47.51	0.34	-	0.000416
TMEFF2	7.34209e-25	0.305608	1.41695e-20		organic cyclic compound metabolic process	3190	22	51.27	0.43	-	0.0141
RASSF8-AS1	9.84493e-25	0.279711	1.89997e-20
MGP	1.02186e-24	0.2967	1.97208e-20
RNF145	1.15498e-24	0.323334	2.22899e-20
SOX18	1.35698e-24	0.349005	2.61883e-20
CAVIN2	1.38028e-24	0.294613	2.6638e-20
FYN	1.51723e-24	0.330396	2.92811e-20
LMO7	1.66731e-24	0.347645	3.21774e-20
CGNL1	1.76576e-24	0.303808	3.40774e-20
ARMCX3	1.79031e-24	0.298487	3.45512e-20
APLN	1.81128e-24	0.201003	3.49559e-20
CSDC2	1.92482e-24	0.202046	3.7147e-20
PSAP	3.40184e-24	0.203082	6.56521e-20
NACA	3.43625e-24	-0.175575	6.63162e-20
OLFML2A	4.07896e-24	0.282985	7.87198e-20
CAPN2	8.06009e-24	0.275108	1.55552e-19
SERPINB9	1.01347e-23	0.279694	1.9559e-19
DLG2	1.15302e-23	0.239473	2.22521e-19
RPS25	1.24249e-23	-0.177162	2.39788e-19
SMAD6	1.35127e-23	0.304902	2.60782e-19
RPS27A	1.48846e-23	-0.140072	2.87258e-19
TMCC3	1.6653e-23	0.256653	3.21386e-19
SERINC5	1.68532e-23	0.302044	3.2525e-19
PARD3B	1.78726e-23	0.236816	3.44923e-19
SIRPA	1.82374e-23	0.28516	3.51963e-19
CNTN1	1.8744e-23	0.299537	3.61741e-19
CTSL	1.9139e-23	0.302773	3.69364e-19
HBA1	2.35743e-23	0.395637	4.54961e-19
PHYHIP	2.43127e-23	0.199021	4.6921e-19
PAQR7	2.57294e-23	0.278506	4.96551e-19
SALL1	3.68752e-23	-0.354395	7.11654e-19
TSC22D3	3.72506e-23	0.307595	7.189e-19
AJUBA	3.76754e-23	0.287359	7.27097e-19
PRX	4.04358e-23	0.232928	7.80371e-19
IMPDH1	5.06917e-23	0.293957	9.78299e-19
CAV2	5.54362e-23	0.228934	1.06986e-18
LRRC2	6.15548e-23	0.133112	1.18795e-18
TRIM54	7.37601e-23	0.223332	1.4235e-18
LOXL1	8.36948e-23	0.324394	1.61523e-18
CCDC85C	1.05903e-22	0.294315	2.04382e-18
NPY1R	1.18408e-22	0.245802	2.28515e-18
RAPH1	1.25746e-22	0.273436	2.42678e-18
AC092159.2	1.45294e-22	0.247561	2.80403e-18
PDLIM7	1.6531e-22	0.2523	3.19031e-18
BMP7	1.66623e-22	0.255504	3.21565e-18
ADORA1	1.82341e-22	0.16413	3.51899e-18
SFMBT2	1.99276e-22	0.228492	3.84583e-18
NOTCH4	2.36756e-22	0.306627	4.56916e-18
PPFIA4	2.58277e-22	0.238618	4.98448e-18
RPS5	2.65578e-22	-0.189681	5.12539e-18
ADGRL4	2.75569e-22	0.233544	5.31821e-18
ZBTB7C	2.77866e-22	0.188651	5.36254e-18
CD74	2.93483e-22	0.32153	5.66393e-18
AQP7	3.40412e-22	0.244053	6.56962e-18
APP	4.69439e-22	0.219475	9.05969e-18
SQOR	4.85008e-22	0.228871	9.36017e-18
CD46	4.8795e-22	0.241976	9.41694e-18
SOX17	5.18187e-22	0.234641	1.00005e-17
MSLN	6.77629e-22	0.22976	1.30776e-17
SEMA3B-AS1	6.88668e-22	0.192442	1.32906e-17
LAMB2	7.22629e-22	0.232239	1.3946e-17
PAX2	1.00285e-21	-0.355114	1.93539e-17
RHOB	1.1006e-21	0.313805	2.12404e-17
CMYA5	1.36396e-21	0.276504	2.63232e-17
AQP1	1.74568e-21	0.34768	3.36899e-17
TMSB10	1.75557e-21	-0.102036	3.38808e-17
TAPBP	1.8841e-21	0.26789	3.63613e-17
LGALS8	1.88535e-21	0.293151	3.63855e-17
PLAC1	2.04186e-21	0.153627	3.94058e-17
NLK	2.18836e-21	0.271522	4.22332e-17
SPON2	2.77962e-21	0.21968	5.36439e-17
CD59	3.30373e-21	0.281286	6.37586e-17
GMFG	3.82415e-21	0.250533	7.38022e-17
CTTNBP2	4.17721e-21	0.260724	8.0616e-17
TSC22D1	4.56288e-21	0.21168	8.80591e-17
RERG	5.11574e-21	0.258451	9.87287e-17
MT-ND1	5.13638e-21	-0.228653	9.9127e-17
RPS20	5.82321e-21	-0.212707	1.12382e-16
IGFBP2	9.909e-21	0.247688	1.91234e-16
RPL21	1.0035e-20	-0.165659	1.93665e-16
SLC6A6	1.06104e-20	0.250357	2.0477e-16
HMGB2	1.09538e-20	-0.31834	2.11396e-16
RAMP2	1.11805e-20	0.275241	2.15772e-16
SHANK3	1.28719e-20	0.308793	2.48415e-16
TRIM8	1.2972e-20	0.24031	2.50347e-16
DRD4	1.3427e-20	0.198998	2.59128e-16
TAL1	1.41371e-20	0.206742	2.72832e-16
HLA-C	1.66637e-20	0.272008	3.21593e-16
SARAF	1.68656e-20	0.270125	3.25489e-16
AC011603.3	2.23749e-20	0.16061	4.31814e-16
RPL10	2.4364e-20	-0.100429	4.70201e-16
PDE2A	3.50688e-20	0.198721	6.76793e-16
HPGD	3.62129e-20	0.218419	6.98872e-16
RPS9	3.79977e-20	-0.158266	7.33318e-16
NFE2L3	4.27363e-20	0.203175	8.24768e-16
RBPMS	4.30724e-20	0.242097	8.31254e-16
CLDN1	4.75839e-20	0.253223	9.18321e-16
TCIM	5.52599e-20	0.315366	1.06646e-15
VAMP5	6.13607e-20	0.282744	1.1842e-15
POU3F3	6.15507e-20	-0.307999	1.18787e-15
PIK3IP1	6.42776e-20	0.176685	1.24049e-15
HIST1H2AC	8.62777e-20	0.223277	1.66507e-15
RPL9	9.20026e-20	-0.150714	1.77556e-15
SLC45A1	1.02224e-19	0.155945	1.97281e-15
RBP1	1.18638e-19	-0.262136	2.2896e-15
ERP27	1.24703e-19	0.193688	2.40664e-15
ILDR2	1.43467e-19	0.24567	2.76877e-15
TMEM106B	1.47854e-19	0.280099	2.85344e-15
UQCRH	1.80667e-19	-0.210293	3.48669e-15
ARHGAP29	1.92182e-19	0.269853	3.70892e-15
GRK5	2.3003e-19	0.223787	4.43935e-15
LRFN4	3.13555e-19	0.266151	6.0513e-15
EIF3M	3.13903e-19	0.24121	6.05802e-15
TAGLN2	3.21635e-19	0.240002	6.20723e-15
MAL	4.17771e-19	-0.281285	8.06256e-15
PIEZO1	4.69663e-19	0.276564	9.06402e-15
HSBP1L1	4.70295e-19	0.232435	9.07622e-15
RPS13	4.73462e-19	-0.135428	9.13734e-15
NFE2L1	5.21635e-19	0.239519	1.0067e-14
TMEM88	5.51035e-19	0.248112	1.06344e-14
FNBP1	6.03852e-19	0.25046	1.16537e-14
CMIP	6.76634e-19	0.247987	1.30584e-14
TIMP1	7.28062e-19	0.249937	1.40509e-14
RBP7	7.29154e-19	0.258082	1.4072e-14
ADRA2B	7.85377e-19	0.180605	1.5157e-14
SLC2A3	8.01284e-19	0.206589	1.5464e-14
PCSK6	8.40739e-19	0.172463	1.62254e-14
RPL27	9.24709e-19	-0.198391	1.7846e-14
GIMAP6	1.07479e-18	0.198969	2.07423e-14
HOXB3	1.14517e-18	-0.2676	2.21006e-14
EPHX1	1.50099e-18	0.239108	2.89675e-14
PALLD	1.69438e-18	0.24722	3.26998e-14
CTSD	1.82056e-18	0.233451	3.5135e-14
BISPR	1.8212e-18	0.181413	3.51474e-14
ELL2	1.92136e-18	0.197982	3.70804e-14
NRBP2	2.03166e-18	0.255462	3.92089e-14
B4GALNT4	2.37811e-18	-0.306065	4.58952e-14
IGFBP4	2.44527e-18	0.231052	4.71912e-14
NPW	2.93915e-18	0.235792	5.67226e-14
TBXAS1	3.11062e-18	0.234013	6.00319e-14
SNRPD2	3.91399e-18	-0.206066	7.5536e-14
RPS26	4.47888e-18	-0.128691	8.64379e-14
FOXC2	4.66377e-18	0.249045	9.00062e-14
IFITM3	4.87062e-18	0.18137	9.39982e-14
TSPAN4	5.02684e-18	0.264775	9.7013e-14
SYTL1	5.56833e-18	0.217755	1.07463e-13
GABARAPL2	5.87259e-18	0.2286	1.13335e-13
LGALS3BP	6.14734e-18	0.267521	1.18637e-13
HSPG2	6.55536e-18	0.202173	1.26512e-13
UACA	6.71093e-18	0.292234	1.29514e-13
SPTBN1	6.83887e-18	0.240963	1.31983e-13
PEA15	7.59502e-18	0.282832	1.46576e-13
PTPN21	8.11623e-18	0.231022	1.56635e-13
MT-CO2	8.15085e-18	-0.180266	1.57303e-13
AQP3	8.26918e-18	0.21917	1.59587e-13
APLNR	8.4368e-18	0.282783	1.62822e-13
NPM1	9.99802e-18	-0.195477	1.92952e-13
RPL15	1.24273e-17	-0.128287	2.39835e-13
AXL	1.26191e-17	0.24876	2.43535e-13
SERTAD1	1.33367e-17	0.213753	2.57384e-13
COL9A1	1.53434e-17	0.269628	2.96112e-13
PXDC1	1.72475e-17	0.215453	3.3286e-13
APOL2	1.76571e-17	0.226959	3.40764e-13
NDRG1	1.84424e-17	0.242572	3.5592e-13
SH2D3C	2.04283e-17	0.22519	3.94246e-13
DLC1	2.08435e-17	0.261475	4.02259e-13
ARF6	2.20096e-17	0.252156	4.24763e-13
PLEC	2.5389e-17	0.237575	4.89983e-13
TXNRD2	2.62859e-17	0.228206	5.07292e-13
NUCB1	2.72147e-17	0.237639	5.25217e-13
SERPIND1	2.83232e-17	0.11144	5.46609e-13
MYL12A	2.89846e-17	0.214665	5.59374e-13
RPS10	2.9951e-17	-0.175101	5.78024e-13
DAB2	3.02286e-17	0.2526	5.83381e-13
PER1	3.14119e-17	0.223972	6.06218e-13
RRAS	3.21994e-17	0.263543	6.21417e-13
MFSD6	3.22209e-17	0.191131	6.21831e-13
FAT1	3.29078e-17	0.239037	6.35088e-13
COL15A1	3.7435e-17	0.249231	7.22458e-13
IL6ST	4.01049e-17	0.256944	7.73984e-13
TARID	4.12983e-17	0.216267	7.97017e-13
SNED1	4.14125e-17	0.209951	7.9922e-13
HECW2	4.48921e-17	0.203337	8.66373e-13
CFH	4.50155e-17	0.230545	8.68755e-13
FMN2	4.71132e-17	0.114031	9.09237e-13
SEMA5A	4.9514e-17	0.254135	9.5557e-13
MT-ND3	5.0664e-17	-0.247878	9.77764e-13
TUBA1B	5.33299e-17	-0.186882	1.02921e-12
NEK7	5.40645e-17	0.21673	1.04339e-12
SEC14L1	6.11713e-17	0.254902	1.18055e-12
ARHGEF15	6.15883e-17	0.221704	1.18859e-12
PON2	6.25742e-17	0.231062	1.20762e-12
TMCO3	6.44989e-17	0.267563	1.24476e-12
FAM98A	6.69875e-17	0.211385	1.29279e-12
NACC2	6.77395e-17	0.19408	1.30731e-12
MCAM	8.10797e-17	0.232845	1.56476e-12
PYGL	9.2899e-17	0.160262	1.79286e-12
H3F3A	9.68259e-17	-0.130257	1.86864e-12
RAPGEF4	1.03649e-16	0.176688	2.00033e-12
CDKN1B	1.06648e-16	0.254626	2.0582e-12
CAST	1.08905e-16	0.252998	2.10176e-12
TMEM204	1.1435e-16	0.244914	2.20684e-12
NTN4	1.35859e-16	0.260757	2.62194e-12
TRIB2	1.42251e-16	0.241197	2.7453e-12
LAMP3	1.54121e-16	0.114031	2.97438e-12
RELN	1.67582e-16	0.178536	3.23416e-12
PECAM1	1.69471e-16	0.217355	3.27062e-12
TCF7L1	1.85472e-16	0.254397	3.57943e-12
CNTN3	1.87592e-16	0.182364	3.62034e-12
H2AFZ	2.08988e-16	-0.257838	4.03326e-12
PVR	2.16554e-16	0.210041	4.17928e-12
FAM198B	2.74948e-16	0.239658	5.30622e-12
MAP1LC3A	2.9017e-16	0.235831	5.59999e-12
NPDC1	3.01225e-16	0.247981	5.81334e-12
LIX1	3.17221e-16	0.134131	6.12204e-12
ARHGEF17	3.2177e-16	0.238278	6.20985e-12
SDC2	4.03227e-16	0.21724	7.78188e-12
CARD10	4.08443e-16	0.233691	7.88253e-12
COL6A3	4.44195e-16	-0.25976	8.57252e-12
XKR4	4.59102e-16	0.124675	8.8602e-12
EPB41L5	4.76365e-16	0.231211	9.19336e-12
ZYX	4.8923e-16	0.239064	9.44165e-12
CDC42EP2	5.63486e-16	0.205536	1.08747e-11
EMCN	6.98953e-16	0.256751	1.34891e-11
AC103706.1	7.0476e-16	0.121993	1.36012e-11
ITGB8	7.1443e-16	0.245875	1.37878e-11
CAMK2A	8.70972e-16	0.104309	1.68089e-11
CLIP3	9.01302e-16	0.223153	1.73942e-11
TEX41	9.1943e-16	0.100159	1.77441e-11
PLAT	9.56341e-16	0.243131	1.84564e-11
XAF1	1.04202e-15	0.176093	2.01099e-11
MXRA7	1.09402e-15	0.246142	2.11135e-11
POLA2	1.21844e-15	0.231225	2.35147e-11
AL592183.1	1.23803e-15	0.124534	2.38927e-11
DST	1.30655e-15	0.238399	2.52151e-11
NR3C1	1.33961e-15	0.20389	2.58531e-11
SH3BGRL2	1.35434e-15	0.212246	2.61374e-11
RASIP1	1.38313e-15	0.211142	2.6693e-11
AL024497.1	1.47159e-15	0.146769	2.84002e-11
EML3	1.49319e-15	0.227903	2.88172e-11
CD63	1.51944e-15	0.149041	2.93237e-11
WIPF3	1.69051e-15	0.163732	3.26251e-11
SORT1	2.43495e-15	0.23403	4.69922e-11
DPYSL3	2.4755e-15	0.207449	4.77747e-11
GPSM1	2.54434e-15	0.251333	4.91031e-11
SLC27A3	2.57923e-15	0.220451	4.97766e-11
OAZ1	2.61854e-15	0.167121	5.05352e-11
PLD3	2.62755e-15	0.202613	5.0709e-11
CD2AP	2.82967e-15	0.245559	5.46098e-11
ADAMTS19	3.0371e-15	0.153012	5.8613e-11
ARHGEF40	3.05724e-15	0.242392	5.90017e-11
DDR1	3.06519e-15	0.191488	5.91551e-11
GULP1	3.45688e-15	0.225726	6.67142e-11
PMEPA1	3.90675e-15	0.207938	7.53964e-11
CD93	3.94999e-15	0.240665	7.62308e-11
NCSTN	4.06215e-15	0.227059	7.83954e-11
PLXND1	4.39443e-15	0.20707	8.48081e-11
ECSCR	4.51225e-15	0.203146	8.70819e-11
ITGA8	4.55576e-15	0.269829	8.79216e-11
LDHB	4.87811e-15	-0.182403	9.41427e-11
TPCN1	4.94365e-15	0.210722	9.54075e-11
CPNE2	5.01713e-15	0.228302	9.68257e-11
PLXNB2	5.55145e-15	0.174289	1.07138e-10
ETS2	5.68269e-15	0.244268	1.0967e-10
IL10RB	6.05852e-15	0.186965	1.16923e-10
TSPAN3	6.35594e-15	0.184494	1.22663e-10
PDLIM5	6.62497e-15	0.22529	1.27855e-10
TSPAN7	7.08058e-15	0.246173	1.36648e-10
HLA-DRA	7.08367e-15	0.21834	1.36708e-10
EMX2	8.30828e-15	-0.280683	1.60342e-10
AC080038.1	8.73258e-15	0.161504	1.6853e-10
ICAM2	9.01353e-15	0.198901	1.73952e-10
PRRT2	9.37697e-15	0.136952	1.80966e-10
TNC	1.11796e-14	-0.301939	2.15755e-10
TP53I11	1.21578e-14	0.244477	2.34633e-10
RUSC2	1.27496e-14	0.208804	2.46055e-10
CELF2	1.27936e-14	0.160379	2.46904e-10
RBMS1	1.29465e-14	0.235676	2.49854e-10
H3F3B	1.3553e-14	0.109526	2.6156e-10
S100A4	1.40876e-14	0.251575	2.71877e-10
SNX25	1.49462e-14	0.170661	2.88446e-10
EMP1	1.54677e-14	0.229081	2.98511e-10
HOXD9	1.61631e-14	-0.241085	3.11932e-10
FAM183A	1.62155e-14	0.12161	3.12942e-10
LYL1	1.79573e-14	0.169988	3.46557e-10
C6orf203	1.82909e-14	0.218476	3.52997e-10
MAFK	1.92006e-14	0.189408	3.70553e-10
CD200	2.04281e-14	0.198426	3.94242e-10
IL4R	2.04426e-14	0.182488	3.94521e-10
CD40	2.31287e-14	0.143785	4.46362e-10
ERO1B	2.41177e-14	0.176201	4.65447e-10
ILK	2.53519e-14	0.216339	4.89267e-10
CMTM3	2.56765e-14	0.234	4.95531e-10
MTUS1	2.59205e-14	0.179865	5.00239e-10
RPS16	2.61324e-14	-0.130749	5.04329e-10
GRIK2	2.91566e-14	0.179274	5.62692e-10
PIM3	3.04681e-14	0.215867	5.88004e-10
PPP1R15A	3.0574e-14	0.208606	5.90048e-10
SLC25A6	3.13966e-14	-0.142284	6.05922e-10
PPP2R2B	3.20765e-14	0.140869	6.19044e-10
TGFB1	3.21921e-14	0.200358	6.21274e-10
FAAH	3.64092e-14	0.1758	7.02662e-10
PLA2G6	3.72863e-14	0.209088	7.19588e-10
BCL6B	3.75683e-14	0.1879	7.2503e-10
AMIGO2	3.79751e-14	0.20042	7.32881e-10
GIMAP8	4.09943e-14	0.160477	7.9115e-10
KANK1	4.22116e-14	0.206704	8.14642e-10
BAIAP2	4.32905e-14	0.209103	8.35463e-10
PPDPF	4.55766e-14	-0.186749	8.79582e-10
EPCAM	4.83937e-14	-0.219169	9.3395e-10
PLEKHB1	5.04681e-14	0.152738	9.73984e-10
SYTL4	5.34356e-14	0.192235	1.03125e-09
CITED2	5.35363e-14	0.222053	1.0332e-09
2021-09-04	5.35579e-14	0.156247	1.03361e-09
TMEM30A	5.99335e-14	0.200345	1.15666e-09
ZNF185	6.21842e-14	0.221857	1.20009e-09
GIMAP4	6.29037e-14	0.174394	1.21398e-09
OPTN	6.70966e-14	0.190015	1.2949e-09
AC245297.3	6.91492e-14	0.158592	1.33451e-09
EMP3	7.22957e-14	0.227616	1.39523e-09
ARF1	7.35489e-14	0.173273	1.41942e-09
CDC42EP1	7.45768e-14	0.222045	1.43926e-09
UHRF1	7.47135e-14	-0.304164	1.4419e-09
AMOTL2	7.5109e-14	0.224099	1.44953e-09
DICER1-AS1	7.58026e-14	0.196436	1.46291e-09
DNAJB9	7.72699e-14	0.166925	1.49123e-09
SLC35F4	7.97155e-14	0.112645	1.53843e-09
PRUNE2	8.48444e-14	0.142976	1.63741e-09
AHNAK	8.73439e-14	0.198814	1.68565e-09
SOX4	8.78171e-14	-0.195642	1.69478e-09
RPS17	9.08623e-14	-0.176851	1.75355e-09
PHACTR4	9.22214e-14	0.23379	1.77978e-09
GALNT2	9.4416e-14	0.236074	1.82213e-09
FAU	9.54189e-14	-0.119869	1.84149e-09
DUSP5	9.96783e-14	0.192371	1.92369e-09
SERINC1	1.04885e-13	0.233529	2.02417e-09
IFFO1	1.11381e-13	0.207513	2.14955e-09
TRADD	1.11437e-13	0.128259	2.15063e-09
JAG1	1.14128e-13	-0.261667	2.20256e-09
CDKN1A	1.21363e-13	0.148914	2.34219e-09
RFLNB	1.32202e-13	0.192121	2.55137e-09
CAND2	1.41304e-13	0.163316	2.72702e-09
VWA1	1.42719e-13	0.239198	2.75434e-09
FAM214B	1.45637e-13	0.164213	2.81066e-09
DCUN1D2	1.49178e-13	0.180675	2.87898e-09
DCN	1.52981e-13	0.316824	2.95239e-09
ATP1B2	1.55369e-13	0.192719	2.99846e-09
NQO1	1.57236e-13	0.192851	3.0345e-09
IER5	1.69208e-13	0.169416	3.26554e-09
THAP8	1.90737e-13	0.160947	3.68104e-09
ATP11A	1.92416e-13	0.211566	3.71344e-09
APOL3	2.08916e-13	0.133474	4.03186e-09
SH2B3	2.16525e-13	0.194341	4.17873e-09
PAGR1	2.41742e-13	0.179142	4.66537e-09
COL4A5	2.43416e-13	0.196139	4.69768e-09
KREMEN1	2.57379e-13	0.182383	4.96715e-09
TEK	2.6278e-13	0.216187	5.07138e-09
CRYAB	3.1203e-13	0.182606	6.02186e-09
FAM219A	3.16479e-13	0.183832	6.10772e-09
PLXDC2	3.49506e-13	0.193972	6.74512e-09
HSP90B1	3.54132e-13	0.138198	6.83439e-09
RNF103	3.78139e-13	0.191131	7.29771e-09
ZBTB46	3.95615e-13	0.231454	7.63496e-09
GSTA4	4.01821e-13	0.227689	7.75474e-09
ENO1	4.24217e-13	-0.169475	8.18697e-09
PRDX6	4.89804e-13	0.165555	9.45274e-09
CDS1	5.29013e-13	0.173303	1.02094e-08
HEXIM1	5.71489e-13	0.197166	1.10292e-08
CEACAM19	5.71775e-13	0.159935	1.10347e-08
2021-09-11	5.78859e-13	0.181059	1.11714e-08
MT-ATP6	6.24427e-13	-0.175127	1.20508e-08
HEG1	6.35136e-13	0.172689	1.22575e-08
RIPOR2	6.4553e-13	0.140177	1.24581e-08
FOLH1	6.79476e-13	0.131471	1.31132e-08
NNAT	7.22391e-13	-0.344275	1.39414e-08
STAT1	7.88314e-13	0.210955	1.52137e-08
EVA1B	8.258e-13	0.163175	1.59371e-08
FAM241A	8.29392e-13	0.122043	1.60064e-08
ANKRD44	8.35736e-13	0.157918	1.61289e-08
FNDC3B	8.42505e-13	0.20126	1.62595e-08
SGIP1	8.51243e-13	0.150546	1.64281e-08
NOL3	8.56293e-13	0.106292	1.65256e-08
ANKRD65	9.01962e-13	0.138436	1.7407e-08
SCARF1	9.02409e-13	0.154895	1.74156e-08
STK17B	9.68447e-13	0.164527	1.86901e-08
TMEM59	9.70941e-13	0.181832	1.87382e-08
IQSEC1	9.82856e-13	0.206585	1.89681e-08
PCAT19	9.94765e-13	0.164118	1.9198e-08
UQCRQ	1.03372e-12	-0.151381	1.99497e-08
PLPP1	1.03683e-12	0.247297	2.00097e-08
IL11RA	1.11899e-12	0.199914	2.15955e-08
ZFYVE21	1.12752e-12	0.211325	2.176e-08
ARHGAP31	1.13553e-12	0.15804	2.19145e-08
NOSTRIN	1.17597e-12	0.15558	2.26951e-08
VCAN	1.20421e-12	-0.218227	2.324e-08
PXDN	1.21623e-12	0.183607	2.3472e-08
TIE1	1.26861e-12	0.225443	2.44828e-08
RCHY1	1.29725e-12	0.187644	2.50356e-08
INSIG1	1.30577e-12	0.182728	2.52e-08
TPM1	1.3313e-12	0.149924	2.56927e-08
NR1D2	1.53912e-12	0.185895	2.97036e-08
STON1	1.54196e-12	0.184812	2.97584e-08
LINC01197	1.5744e-12	0.151656	3.03843e-08
HSD17B14	1.61351e-12	0.157947	3.11391e-08
CD109	1.61726e-12	0.178778	3.12115e-08
ATP6AP1	1.61817e-12	0.187051	3.1229e-08
CERS6	1.62716e-12	0.210701	3.14026e-08
EEF2	1.77309e-12	-0.119565	3.42189e-08
GAS2	1.82998e-12	0.147473	3.53167e-08
PREX1	1.8907e-12	0.1662	3.64886e-08
HOXA10	1.93147e-12	-0.228038	3.72755e-08
CYTH1	1.98878e-12	0.175383	3.83815e-08
ITSN2	2.00595e-12	0.177269	3.87129e-08
KLF2	2.01989e-12	0.217716	3.89819e-08
BTBD3	2.07565e-12	0.217358	4.00579e-08
CLIP4	2.12797e-12	0.179563	4.10677e-08
OSTM1	2.15525e-12	0.164029	4.15943e-08
LATS2	2.16573e-12	0.160952	4.17963e-08
EXD3	2.42292e-12	0.183526	4.67599e-08
HLX	2.51985e-12	0.174273	4.86306e-08
NMRK1	2.52755e-12	0.179761	4.87792e-08
SPATA13	2.57522e-12	0.205482	4.96992e-08
DPP6	2.57574e-12	0.227601	4.97092e-08
ZNRF3	2.72428e-12	0.191131	5.25758e-08
HOXB6	2.74672e-12	-0.232025	5.3009e-08
DOCK5	2.86647e-12	0.169031	5.532e-08
SQLE	2.94025e-12	0.19777	5.6744e-08
DGKE	2.94311e-12	0.156151	5.67991e-08
UBA52	3.17565e-12	-0.118604	6.12869e-08
ITGAV	3.19902e-12	0.187254	6.1738e-08
MT-ND4	3.35311e-12	-0.1581	6.47117e-08
A4GALT	3.46217e-12	0.151075	6.68164e-08
GPHN	3.4792e-12	0.169403	6.71451e-08
LHX1	3.67104e-12	-0.254334	7.08473e-08
UQCRB	3.83341e-12	-0.155259	7.39811e-08
PRMT6	3.84105e-12	0.181537	7.41283e-08
LYPD1	3.93684e-12	-0.343638	7.5977e-08
BHMT	4.03351e-12	0.255437	7.78428e-08
PTTG1	4.11295e-12	-0.246545	7.93758e-08
ATP2A3	4.29425e-12	0.145698	8.28748e-08
ARHGAP27	4.33665e-12	0.166861	8.36929e-08
AC004466.1	4.50244e-12	0.128974	8.68925e-08
SNX3	4.62673e-12	0.182111	8.92913e-08
GPC6	4.80508e-12	0.195086	9.27332e-08
WIPI1	4.85824e-12	0.139969	9.37593e-08
HLA-DRB1	5.27426e-12	0.205624	1.01788e-07
GRB10	6.08743e-12	0.197744	1.17481e-07
REEP5	6.77376e-12	0.199222	1.30727e-07
AHDC1	6.88983e-12	0.179099	1.32967e-07
DGKD	6.99173e-12	0.2129	1.34933e-07
TMPO	7.33434e-12	-0.219762	1.41545e-07
AC110285.2	7.78588e-12	0.183373	1.5026e-07
RAP1GAP	8.14282e-12	0.176284	1.57148e-07
B3GALT2	8.20292e-12	0.142812	1.58308e-07
EBF1	8.36424e-12	0.190106	1.61421e-07
SERINC3	8.47609e-12	0.203216	1.6358e-07
RAP1B	8.596e-12	0.190074	1.65894e-07
JARID2	8.64355e-12	0.199395	1.66812e-07
IFNAR1	8.7308e-12	0.170128	1.68496e-07
TM9SF2	9.0001e-12	0.173112	1.73693e-07
MANEA	9.06087e-12	0.16577	1.74866e-07
HACD2	9.40036e-12	0.20023	1.81417e-07
NR4A1	9.60567e-12	0.135078	1.8538e-07
TACC2	1.0033e-11	0.181207	1.93626e-07
SQSTM1	1.03886e-11	0.191752	2.0049e-07
SNRPF	1.05364e-11	-0.199499	2.03341e-07
SBDS	1.11683e-11	0.21389	2.15536e-07
GOLGA8B	1.16057e-11	0.171062	2.23978e-07
MEF2C	1.18348e-11	0.161703	2.284e-07
FAM174A	1.21085e-11	0.167761	2.33683e-07
MCM3	1.25895e-11	-0.222605	2.42964e-07
SOCS3	1.35449e-11	0.124756	2.61403e-07
MMP15	1.46491e-11	0.196118	2.82712e-07
IRF1	1.50137e-11	0.160891	2.8975e-07
NUSAP1	1.51525e-11	-0.27039	2.92428e-07
HOXB-AS3	1.59084e-11	-0.237979	3.07015e-07
USHBP1	1.623e-11	0.141638	3.13222e-07
POGLUT1	1.65447e-11	0.160793	3.19296e-07
HAUS7	1.70435e-11	0.138104	3.28923e-07
SERPINA1	1.73601e-11	0.137395	3.35033e-07
FHL1	1.74339e-11	0.20721	3.36456e-07
TLN1	1.77961e-11	0.197436	3.43447e-07
IFNGR1	1.8094e-11	0.196065	3.49196e-07
KRT18	1.83251e-11	-0.213015	3.53657e-07
PKM	1.85244e-11	-0.160576	3.57503e-07
DENND3	1.876e-11	0.144106	3.6205e-07
HSPA5	1.91805e-11	0.150981	3.70164e-07
TCEAL3	1.93063e-11	0.170607	3.72592e-07
F8	2.10877e-11	0.127618	4.06971e-07
ADAM9	2.20895e-11	0.195729	4.26305e-07
ATP10A	2.23347e-11	0.119746	4.31038e-07
PRICKLE2	2.28277e-11	0.168166	4.40553e-07
PCDH12	2.3246e-11	0.195837	4.48624e-07
CDH10	2.34425e-11	0.108522	4.52416e-07
STMN1	2.51429e-11	-0.168129	4.85234e-07
SRGAP2B	2.57003e-11	0.149605	4.9599e-07
STX7	2.62614e-11	0.186241	5.0682e-07
ARHGEF26	2.80185e-11	0.130735	5.40729e-07
DUSP14	2.88081e-11	0.136861	5.55968e-07
FGD5	2.94393e-11	0.178841	5.6815e-07
AADACL4	2.95184e-11	0.108016	5.69676e-07
MCUB	3.0177e-11	0.124641	5.82385e-07
ADAMTS1	3.07636e-11	0.20396	5.93707e-07
SYNJ2	3.19148e-11	0.150157	6.15924e-07
CSRP1	3.19172e-11	0.188986	6.1597e-07
THBS1	3.46071e-11	0.210225	6.67882e-07
BICD1	3.47589e-11	0.162508	6.70811e-07
NAB2	3.62171e-11	0.187602	6.98954e-07
HOXD8	3.64791e-11	-0.208672	7.04009e-07
TMEM178A	4.0749e-11	0.198013	7.86415e-07
BGN	4.25724e-11	0.186512	8.21606e-07
FAM81A	4.2781e-11	0.152979	8.25631e-07
C9orf3	4.59409e-11	0.200625	8.86613e-07
ARHGDIB	4.97339e-11	0.167391	9.59814e-07
THY1	4.98439e-11	0.192849	9.61938e-07
PF4	5.53492e-11	0.348416	1.06818e-06
NEDD9	5.80147e-11	0.193549	1.11963e-06
MAPRE2	5.84361e-11	0.148353	1.12776e-06
AFAP1L2	5.95702e-11	0.161649	1.14965e-06
RAMP3	6.13846e-11	0.147881	1.18466e-06
CRABP2	6.15755e-11	-0.268131	1.18835e-06
TEAD3	6.28757e-11	0.190403	1.21344e-06
HOXB8	6.37938e-11	-0.213617	1.23116e-06
CCBE1	6.4514e-11	0.18146	1.24506e-06
EMC7	6.56511e-11	0.18865	1.267e-06
TYMS	6.58575e-11	-0.22941	1.27098e-06
SNRPD1	6.72073e-11	-0.203366	1.29703e-06
CALCOCO1	6.77174e-11	0.190397	1.30688e-06
KLF10	6.86235e-11	0.164074	1.32436e-06
CACNB1	6.90224e-11	0.136752	1.33206e-06
NDRG2	6.93246e-11	0.176261	1.3379e-06
P2RY1	6.99836e-11	0.103748	1.35061e-06
CCM2L	7.01705e-11	0.153727	1.35422e-06
PSMB8	7.15719e-11	0.143976	1.38127e-06
MTMR12	7.4954e-11	0.159351	1.44654e-06
KCNIP1	7.56068e-11	0.12317	1.45914e-06
DVL1	7.59036e-11	0.187133	1.46486e-06
CD55	7.66323e-11	0.2026	1.47893e-06
GRIN3A	8.06175e-11	0.104926	1.55584e-06
CFL2	8.15852e-11	0.170701	1.57451e-06
STX2	8.42477e-11	0.171977	1.6259e-06
MID1IP1	9.29445e-11	0.161371	1.79374e-06
CHFR	9.64411e-11	0.165508	1.86122e-06
RPS6KA2	9.90696e-11	0.169675	1.91195e-06
MIR22HG	1.00094e-10	0.126592	1.93172e-06
CETP	1.02831e-10	0.137168	1.98454e-06
CASZ1	1.09055e-10	0.171825	2.10464e-06
JUP	1.15704e-10	0.151271	2.23298e-06
HMGA2	1.15839e-10	-0.232533	2.23558e-06
NREP	1.26616e-10	-0.13101	2.44356e-06
TMEM259	1.31982e-10	0.157414	2.54711e-06
CKS2	1.34672e-10	-0.228163	2.59904e-06
CALM1	1.34728e-10	0.175573	2.60011e-06
FAM43A	1.35285e-10	0.120883	2.61086e-06
DTX4	1.4831e-10	0.181978	2.86224e-06
MTSS1	1.53176e-10	0.191539	2.95615e-06
KCNC4	1.55039e-10	0.162054	2.99209e-06
PSEN2	1.61055e-10	0.146736	3.1082e-06
FBN2	1.67481e-10	-0.193828	3.23222e-06
KLK7	1.70849e-10	0.11856	3.29722e-06
RELB	1.72865e-10	0.11352	3.33613e-06
RHOC	1.84181e-10	0.163152	3.55451e-06
MYLK	1.85396e-10	0.178762	3.57796e-06
IGF1R	1.88588e-10	0.183954	3.63955e-06
ITFG1	1.90194e-10	0.183145	3.67056e-06
UGCG	1.90699e-10	0.179023	3.6803e-06
CALCOCO2	1.94101e-10	0.148286	3.74596e-06
WASL	1.9942e-10	0.182054	3.84861e-06
MYCT1	2.05081e-10	0.129691	3.95786e-06
FRS2	2.10241e-10	0.14156	4.05744e-06
BST1	2.11147e-10	0.106731	4.07493e-06
CTNNA1	2.14207e-10	0.137573	4.13397e-06
MSMO1	2.16728e-10	0.162008	4.18263e-06
RNF213	2.19398e-10	0.194433	4.23417e-06
KIFC2	2.24692e-10	0.195573	4.33634e-06
FXYD1	2.26134e-10	0.172173	4.36415e-06
KMO	2.31867e-10	0.115197	4.4748e-06
SLC10A3	2.44983e-10	0.14885	4.72793e-06
LAMB1	2.50666e-10	-0.165901	4.8376e-06
MAOB	2.52829e-10	0.132627	4.87935e-06
TMOD3	2.78529e-10	0.169481	5.37533e-06
NORAD	2.81174e-10	0.166642	5.42637e-06
TET3	2.84621e-10	0.18048	5.4929e-06
RPL17	2.92367e-10	-0.148073	5.64239e-06
PTGR1	2.93639e-10	-0.219529	5.66694e-06
CBX6	2.9727e-10	0.176187	5.73701e-06
PBX2	3.07018e-10	0.164148	5.92514e-06
APBB2	3.20137e-10	0.195842	6.17832e-06
MYO5C	3.29884e-10	0.159544	6.36643e-06
CANX	3.35757e-10	0.137478	6.47977e-06
FAM83G	3.39121e-10	0.103939	6.5447e-06
CEACAM1	3.50089e-10	0.124372	6.75636e-06
GADD45B	3.65278e-10	0.136671	7.0495e-06
PLA2G16	3.8354e-10	0.108096	7.40194e-06
AC068888.1	3.97382e-10	0.124201	7.66907e-06
LRRFIP1	4.00224e-10	0.18204	7.72392e-06
SAMD11	4.08733e-10	0.174716	7.88815e-06
ILF3	4.09124e-10	-0.153373	7.89569e-06
ALDH1A2	4.09355e-10	-0.187135	7.90013e-06
SERPINB1	4.11034e-10	0.146075	7.93254e-06
PODXL2	4.74315e-10	-0.230367	9.15381e-06
RAB26	4.75681e-10	0.102355	9.18016e-06
HS3ST3B1	4.87031e-10	0.177376	9.39921e-06
TMEM266	4.92202e-10	0.132759	9.49901e-06
MT-CYB	4.98386e-10	-0.158264	9.61835e-06
MGST2	5.00602e-10	0.163856	9.66113e-06
ZNF160	5.07663e-10	0.159083	9.79739e-06
DYNLT3	5.25332e-10	0.15865	1.01384e-05
IFI44	5.3556e-10	0.116397	1.03358e-05
TMEM9B	5.36395e-10	0.155087	1.03519e-05
PARVB	5.44354e-10	0.125403	1.05055e-05
KAT2B	5.68362e-10	0.146317	1.09688e-05
CARMN	5.81845e-10	0.144675	1.1229e-05
AL390728.6	5.83853e-10	0.182608	1.12678e-05
TANC1	5.96231e-10	0.187108	1.15067e-05
CCNDBP1	6.03727e-10	0.163107	1.16513e-05
ITPR3	6.09652e-10	0.131609	1.17657e-05
CAMTA2	6.13679e-10	0.154331	1.18434e-05
ATP6V1G1	6.15235e-10	0.145288	1.18734e-05
ERG	6.44445e-10	0.153888	1.24371e-05
UBE2C	6.50387e-10	-0.234241	1.25518e-05
LRRC8A	6.55745e-10	0.14575	1.26552e-05
PDE3A	6.56164e-10	0.161921	1.26633e-05
LRRN2	6.59236e-10	0.154101	1.27226e-05
MYOZ1	6.67667e-10	0.100646	1.28853e-05
TCTN1	6.73558e-10	0.15875	1.2999e-05
ZNF250	6.75455e-10	0.15604	1.30356e-05
NFKB2	6.95568e-10	0.157377	1.34238e-05
MRVI1	7.17059e-10	0.146626	1.38385e-05
ITGA5	7.25846e-10	0.183497	1.40081e-05
SIPA1L2	7.3123e-10	0.176503	1.4112e-05
ICAM1	7.51021e-10	0.141407	1.4494e-05
TFPI	7.54298e-10	0.147914	1.45572e-05
IRF2BP2	7.61267e-10	-0.184732	1.46917e-05
TMBIM4	8.06367e-10	0.168672	1.55621e-05
CCNL2	8.38226e-10	0.127496	1.61769e-05
ZFAS1	8.47166e-10	-0.160838	1.63495e-05
WASF2	8.65503e-10	0.160504	1.67033e-05
PREX2	8.74943e-10	0.130429	1.68855e-05
SEL1L	8.94629e-10	0.18446	1.72654e-05
MYL3	8.9696e-10	0.134374	1.73104e-05
BCAR3	9.16644e-10	0.144296	1.76903e-05
HELLS	9.16831e-10	-0.233881	1.76939e-05
GPX3	9.48099e-10	0.340638	1.82974e-05
APOL1	9.52881e-10	0.112565	1.83897e-05
NR2F1	1.00317e-09	-0.219871	1.93602e-05
PLVAP	1.00917e-09	0.164851	1.9476e-05
WWC3	1.05409e-09	0.180001	2.03428e-05
FERMT2	1.07112e-09	0.175873	2.06715e-05
MCM7	1.09809e-09	-0.185828	2.11921e-05
LHFPL6	1.18709e-09	0.141512	2.29096e-05
IRF2	1.22091e-09	0.1461	2.35624e-05
PLXNA2	1.26644e-09	0.138339	2.4441e-05
ANO6	1.2684e-09	0.182914	2.44789e-05
GTF2A2	1.28728e-09	0.190438	2.48432e-05
ADAM12	1.32549e-09	0.143745	2.55805e-05
CDON	1.32949e-09	0.158287	2.56579e-05
LMNA	1.35468e-09	0.176107	2.61439e-05
GNPTAB	1.38551e-09	0.148206	2.6739e-05
RAB3IL1	1.39428e-09	0.133225	2.69082e-05
EFNA1	1.40714e-09	0.192956	2.71564e-05
SASH1	1.50091e-09	0.12962	2.8966e-05
MCC	1.54456e-09	0.148676	2.98085e-05
SNX21	1.57186e-09	0.133488	3.03354e-05
HMGB1	1.59224e-09	-0.141517	3.07287e-05
BCAP29	1.6138e-09	0.165343	3.11448e-05
IDS	1.6155e-09	0.166233	3.11775e-05
TEAD4	1.69168e-09	0.140802	3.26477e-05
ANTXR2	1.71698e-09	0.148791	3.3136e-05
HIPK2	1.72665e-09	0.169854	3.33227e-05
ARHGAP21	1.73545e-09	0.164846	3.34925e-05
PPBP	1.7834e-09	0.35154	3.44178e-05
SCUBE3	1.79188e-09	-0.252056	3.45815e-05
S1PR1	1.8088e-09	0.130354	3.49081e-05
CIC	1.80963e-09	0.16442	3.49241e-05
ESYT2	1.81042e-09	0.182459	3.49393e-05
PRKCH	1.81912e-09	0.114904	3.51071e-05
FXYD5	1.8281e-09	0.146441	3.52805e-05
PEBP1	1.83092e-09	-0.157176	3.53349e-05
HCFC1R1	1.84096e-09	0.168565	3.55287e-05
UBAP2	1.84606e-09	0.149935	3.56271e-05
PLEKHG3	1.86376e-09	0.175428	3.59688e-05
FBLN1	1.94696e-09	-0.208457	3.75744e-05
SMS	1.95802e-09	-0.193073	3.77878e-05
DAPK3	1.9937e-09	0.161667	3.84765e-05
MYADM	2.00083e-09	0.186458	3.86141e-05
TNKS1BP1	2.04451e-09	0.165987	3.9457e-05
HMGCS1	2.0716e-09	0.167622	3.99797e-05
PNRC1	2.07796e-09	0.170078	4.01025e-05
ELOVL1	2.1069e-09	0.145087	4.06611e-05
TNFRSF14	2.12548e-09	0.151362	4.10196e-05
FUT11	2.17332e-09	0.142886	4.19428e-05
TMEM173	2.18935e-09	0.159258	4.22522e-05
RAPGEF1	2.19533e-09	0.158252	4.23677e-05
THBD	2.20725e-09	0.108631	4.25977e-05
CAMKK1	2.22677e-09	0.116972	4.29744e-05
YPEL3	2.25032e-09	0.162106	4.34289e-05
TPCN2	2.29244e-09	0.16664	4.42419e-05
TRIOBP	2.29745e-09	0.164076	4.43385e-05
RALGAPA1	2.30114e-09	0.136563	4.44098e-05
STAB1	2.31872e-09	0.183065	4.47491e-05
GSTP1	2.35348e-09	-0.114498	4.54198e-05
SYNE2	2.37006e-09	0.161402	4.57398e-05
STXBP1	2.38213e-09	0.144383	4.59727e-05
NCAM1	2.50822e-09	-0.220704	4.84062e-05
KIF13A	2.51543e-09	0.150893	4.85454e-05
PTGDS	2.64684e-09	0.106913	5.10814e-05
TMED5	2.72066e-09	0.169415	5.2506e-05
ARHGEF6	2.84289e-09	0.113441	5.4865e-05
SLIT3	2.8785e-09	0.158702	5.55521e-05
SLCO3A1	2.93547e-09	0.129926	5.66516e-05
SPRY4	2.93941e-09	0.160314	5.67276e-05
TMEM109	2.98275e-09	0.172717	5.75641e-05
ISG15	3.045e-09	0.147114	5.87654e-05
NME1	3.12037e-09	-0.189497	6.02201e-05
ROBO2	3.19057e-09	0.186123	6.15748e-05
MKRN2	3.20365e-09	0.141384	6.18272e-05
GTF3C1	3.20655e-09	0.178612	6.18832e-05
TMEM64	3.23382e-09	0.136794	6.24095e-05
CACNA1H	3.26278e-09	0.168121	6.29683e-05
HMGB3	3.30771e-09	-0.202226	6.38354e-05
BEX4	3.3702e-09	0.149472	6.50415e-05
JAK3	3.41165e-09	0.120484	6.58415e-05
ITGA2B	3.53382e-09	0.171566	6.81993e-05
PHGDH	3.56954e-09	-0.176091	6.88886e-05
JPT1	3.60534e-09	-0.20608	6.95795e-05
TAP1	3.62511e-09	0.120591	6.99611e-05
YWHAZ	3.64913e-09	0.113983	7.04246e-05
KLF6	3.65837e-09	0.176425	7.06029e-05
PKDCC	3.6859e-09	-0.173556	7.11342e-05
WDR81	3.73036e-09	0.128118	7.19921e-05
UNC5C	3.79752e-09	0.149734	7.32884e-05
SPATS2L	3.81036e-09	0.191482	7.35361e-05
ZC3H7B	3.88679e-09	0.184302	7.50111e-05
ARPC1B	3.91149e-09	0.188177	7.54878e-05
EML2	3.92462e-09	0.121197	7.57412e-05
CCSER2	3.93433e-09	0.119865	7.59287e-05
INTS6-AS1	3.93587e-09	0.123371	7.59584e-05
SNX8	4.06264e-09	0.151259	7.84049e-05
TMEM185A	4.13526e-09	0.146488	7.98063e-05
FOXN2	4.19e-09	0.147269	8.08628e-05
APOA1	4.22184e-09	0.216476	8.14772e-05
MAPK11	4.29366e-09	0.111882	8.28633e-05
STT3B	4.36157e-09	0.168745	8.41739e-05
CLU	4.43819e-09	-0.213119	8.56527e-05
DDC	4.50118e-09	0.140579	8.68682e-05
PLXNA3	4.54128e-09	0.153991	8.76421e-05
CALD1	4.81906e-09	0.142005	9.3003e-05
FCGRT	4.96571e-09	0.137687	9.58332e-05
RNASE1	5.0484e-09	0.143888	9.74291e-05
RDH10	5.23342e-09	-0.196335	0.000101
WWC2	5.3485e-09	0.167664	0.000103221
NPR3	5.36403e-09	0.156178	0.00010352
CPNE8	5.63667e-09	0.116038	0.000108782
NONO	5.64475e-09	-0.148845	0.000108938
SSUH2	5.66612e-09	0.106403	0.00010935
ABTB1	5.78828e-09	0.161835	0.000111708
ZNF333	5.79589e-09	0.127841	0.000111855
DKK3	5.91965e-09	0.136129	0.000114243
TULP4	6.08841e-09	0.172971	0.0001175
RGS3	6.13142e-09	0.160454	0.00011833
MIF4GD	6.14659e-09	0.123916	0.000118623
ESYT1	6.19772e-09	0.157277	0.00011961
FRZB	6.25618e-09	0.135913	0.000120738
BCAR1	6.54834e-09	0.157127	0.000126376
PLCD3	6.55529e-09	0.134961	0.000126511
PLEKHA3	6.57569e-09	0.140836	0.000126904
RHEB	6.8957e-09	0.168641	0.00013308
ETS1	6.92403e-09	0.206039	0.000133627
RIN2	6.96194e-09	0.15189	0.000134358
USP53	7.10416e-09	0.155441	0.000137103
CLTB	7.318e-09	0.157722	0.00014123
TBC1D9B	7.32707e-09	0.165915	0.000141405
CLEC16A	7.36619e-09	0.129625	0.00014216
RBP5	7.47209e-09	0.151104	0.000144204
LAPTM4A	7.57323e-09	0.133606	0.000146156
DDAH1	7.79839e-09	-0.209749	0.000150501
BOK	8.06912e-09	0.16615	0.000155726
SOX7	8.25821e-09	0.114848	0.000159375
MRC2	8.41231e-09	0.173525	0.000162349
PLEKHH2	8.74933e-09	0.151402	0.000168853
CTSO	8.79921e-09	0.136794	0.000169816
PPP2R5A	8.80083e-09	0.141966	0.000169847
AGAP3	9.01336e-09	0.170199	0.000173949
NRP1	9.08142e-09	0.151477	0.000175262
GLS	9.17314e-09	0.144297	0.000177033
TERF2IP	9.57796e-09	0.159703	0.000184845
MMRN2	9.80569e-09	0.148968	0.00018924
VPS37A	9.9398e-09	0.165281	0.000191828
HNF1B	1.00113e-08	-0.196186	0.000193209
ZSWIM6	1.0176e-08	0.149448	0.000196386
FAM3C	1.02551e-08	0.177352	0.000197913
KBTBD11	1.03669e-08	0.157466	0.00020007
EMX2OS	1.08607e-08	-0.186582	0.000209601
CDC25B	1.08764e-08	0.17312	0.000209904
PTMA	1.09411e-08	-0.100036	0.000211153
C11orf96	1.09872e-08	0.159382	0.000212042
TCTA	1.11869e-08	0.154043	0.000215895
PAM	1.14123e-08	0.157856	0.000220247
ADAM15	1.16723e-08	0.155975	0.000225264
LIMCH1	1.18136e-08	-0.198948	0.00022799
BCAS3	1.18353e-08	0.154161	0.00022841
TNS1	1.18441e-08	0.167571	0.000228579
C5orf30	1.19319e-08	0.137808	0.000230273
AC093249.6	1.2043e-08	0.114386	0.000232418
LY6E	1.20714e-08	0.159372	0.000232965
SLC7A8	1.21349e-08	0.147305	0.000234192
ARSA	1.25537e-08	0.12047	0.000242274
KANK3	1.28687e-08	0.15261	0.000248352
VAMP2	1.32062e-08	0.163732	0.000254867
INPP5D	1.33756e-08	0.111088	0.000258136
TSPAN33	1.38334e-08	0.142293	0.000266971
PTP4A3	1.41462e-08	0.163874	0.000273007
PIGS	1.42523e-08	0.15879	0.000275056
GDPD5	1.43233e-08	0.1139	0.000276425
ZDHHC17	1.44845e-08	0.164941	0.000279537
EBAG9	1.45733e-08	0.129904	0.000281249
ARAF	1.46658e-08	0.154367	0.000283034
SHROOM2	1.49946e-08	0.122427	0.00028938
GHR	1.52172e-08	0.124183	0.000293676
HSPA2	1.52925e-08	0.126707	0.000295129
PLOD2	1.54416e-08	0.164744	0.000298007
EHD4	1.55357e-08	0.139541	0.000299823
USO1	1.55456e-08	0.172378	0.000300014
FBN3	1.588e-08	-0.211028	0.000306469
CALCRL	1.59915e-08	0.145111	0.000308619
CBL	1.61893e-08	0.140926	0.000312437
ING1	1.66817e-08	0.143548	0.00032194
CFLAR	1.73607e-08	0.16432	0.000335044
BMPR2	1.80467e-08	0.171732	0.000348283
PLEK	1.80956e-08	0.115939	0.000349227
WRB	1.89679e-08	0.163331	0.000366062
NRIP1	1.90491e-08	0.154285	0.000367629
RECK	1.95204e-08	0.137064	0.000376723
AKAP12	1.95951e-08	0.1403	0.000378166
ZNF609	1.96609e-08	0.135633	0.000379436
ITGA1	2.00364e-08	0.15756	0.000386683
ABR	2.00929e-08	0.150726	0.000387774
IL32	2.02861e-08	0.151829	0.000391502
RABGAP1L	2.07663e-08	0.138487	0.000400769
SCD5	2.10214e-08	0.143351	0.000405692
C3orf58	2.11025e-08	0.121221	0.000407257
PTDSS1	2.16096e-08	0.135781	0.000417044
ELMO2	2.16784e-08	0.164463	0.000418371
MAP3K2	2.18177e-08	0.138393	0.00042106
COX7C	2.19735e-08	-0.104389	0.000424066
PIGT	2.30306e-08	0.16021	0.000444468
BASP1	2.33924e-08	-0.187229	0.000451451
SPNS2	2.34038e-08	0.11772	0.000451669
CLDN4	2.37204e-08	-0.208066	0.00045778
GRPEL2	2.37411e-08	0.142756	0.00045818
KMT2D	2.45171e-08	0.127709	0.000473156
UGT2A3	2.48903e-08	0.13572	0.000480359
LENG8	2.49443e-08	0.153851	0.0004814
ZFAND2A	2.51973e-08	0.132663	0.000486283
DDX5	2.52285e-08	0.10316	0.000486885
WDR20	2.5232e-08	0.121434	0.000486953
HHEX	2.53107e-08	0.102363	0.000488472
HSPD1	2.58107e-08	-0.154468	0.000498121
TUBB1	2.66088e-08	0.124675	0.000513522
COL2A1	2.73783e-08	-0.26655	0.000528375
COL6A1	2.79285e-08	-0.148456	0.000538992
PLEKHH3	2.86622e-08	0.152955	0.000553153
MIIP	2.87629e-08	0.172091	0.000555094
NLRP1	2.88646e-08	0.156781	0.000557057
TRAFD1	2.89619e-08	0.127626	0.000558935
ZBTB38	2.94908e-08	0.134662	0.000569143
TMEM94	3.06738e-08	0.142634	0.000591973
SCARB2	3.10926e-08	0.164251	0.000600057
DOCK4	3.16949e-08	0.117818	0.00061168
NOL4L	3.19971e-08	0.145931	0.000617512
TSPAN9	3.26469e-08	0.155569	0.000630052
DENND4A	3.43394e-08	0.130125	0.000662717
SPSB1	3.43767e-08	0.100884	0.000663437
TEPSIN	3.47998e-08	0.125808	0.000671601
SYNGR2	3.49499e-08	0.175491	0.000674497
HNRNPA3	3.53936e-08	-0.121403	0.000683062
ABCB8	3.62387e-08	0.14308	0.00069937
FAM20B	3.65606e-08	0.136986	0.000705583
FAM193B	3.79082e-08	0.155036	0.00073159
GJA1	3.79102e-08	0.149284	0.000731629
DSTYK	3.79514e-08	0.131152	0.000732424
GPX8	3.88949e-08	0.125885	0.000750632
RASGRP2	4.01432e-08	0.116469	0.000774723
CDK17	4.03478e-08	0.120832	0.000778672
CARD8	4.07966e-08	0.130398	0.000787333
MROH1	4.17618e-08	0.152586	0.000805961
SGCB	4.20651e-08	0.160225	0.000811814
C1QTNF6	4.28223e-08	0.11983	0.000826428
RDX	4.31256e-08	0.173533	0.000832282
MYOF	4.31312e-08	0.114998	0.000832389
PDIA5	4.37915e-08	0.125261	0.000845131
CCDC84	4.38847e-08	0.136062	0.00084693
SNX12	4.40746e-08	0.124476	0.000850595
TOP2A	4.4976e-08	-0.213053	0.000867992
ZNF524	4.64553e-08	0.128443	0.000896541
CBX5	4.68504e-08	-0.152641	0.000904166
SRSF5	4.72124e-08	0.106093	0.000911152
HECA	4.86489e-08	0.136017	0.000938875
TAX1BP3	5.00156e-08	0.164953	0.000965251
CERS2	5.03175e-08	0.147959	0.000971077
LDLR	5.03741e-08	0.131718	0.00097217
MSRB3	5.06284e-08	0.120197	0.000977078
ATP5PO	5.26542e-08	-0.144828	0.00101617
SLC23A2	5.28903e-08	0.140757	0.00102073
CCDC85B	5.35627e-08	0.150257	0.00103371
TNFRSF1A	5.36849e-08	0.152838	0.00103607
TOB1	5.56281e-08	0.124276	0.00107357
BCL7B	5.6396e-08	0.121609	0.00108839
MIER1	5.69898e-08	0.127829	0.00109985
CNTN4	5.81063e-08	0.111238	0.00112139
ADO	5.86713e-08	0.126303	0.0011323
SEZ6L2	5.88269e-08	0.130848	0.0011353
CPQ	5.90976e-08	0.131381	0.00114052
PRDM5	5.91029e-08	0.107447	0.00114063
CTDSP1	5.98404e-08	0.138269	0.00115486
ASMTL	5.98685e-08	0.123974	0.0011554
ARMCX1	6.06843e-08	0.133023	0.00117115
TGM2	6.22705e-08	0.134297	0.00120176
PACSIN3	6.25438e-08	0.128092	0.00120703
WDTC1	6.31782e-08	0.127556	0.00121928
PDK2	6.32601e-08	0.146029	0.00122086
PIGK	6.45447e-08	0.142989	0.00124565
BNIP3L	6.47201e-08	0.163325	0.00124903
MEX3A	6.52488e-08	-0.183272	0.00125924
HOXB2	6.53557e-08	-0.203523	0.0012613
MAML2	6.59943e-08	0.12115	0.00127362
RAPGEF5	6.61171e-08	0.129496	0.00127599
EHD1	6.63287e-08	0.151483	0.00128008
C1QTNF12	6.64369e-08	0.128611	0.00128217
NAGLU	6.67199e-08	0.128796	0.00128763
FAM114A1	6.77501e-08	0.126802	0.00130751
SEMA4G	7.00948e-08	0.13109	0.00135276
YIPF6	7.07895e-08	0.149907	0.00136617
NCKIPSD	7.17215e-08	0.117949	0.00138415
GPATCH2L	7.1847e-08	0.117564	0.00138658
MFAP2	7.22186e-08	-0.152549	0.00139375
GPRC5A	7.47844e-08	0.102925	0.00144327
PRKCI	7.49901e-08	0.169035	0.00144723
CDC42BPA	7.56018e-08	0.156394	0.00145904
EIF4B	7.57093e-08	-0.140602	0.00146111
MOAP1	7.59112e-08	0.134652	0.00146501
SLC7A7	7.60501e-08	0.103162	0.00146769
C11orf71	7.64608e-08	0.11068	0.00147562
CTSZ	7.918e-08	0.112838	0.0015281
FCHSD2	7.9183e-08	0.126169	0.00152815
TSPAN18	8.4589e-08	0.15345	0.00163248
FHL2	8.53567e-08	0.141354	0.0016473
HSP90AB1	8.5876e-08	-0.109889	0.00165732
AC009414.2	8.66166e-08	0.139194	0.00167161
GJA4	8.71168e-08	0.165607	0.00168127
REEP3	8.81514e-08	0.149893	0.00170123
PM20D2	8.9793e-08	0.14574	0.00173291
RIPK1	9.28369e-08	0.119853	0.00179166
SUCO	9.40289e-08	0.145641	0.00181466
FAM167B	9.45349e-08	0.123789	0.00182443
SUMF1	9.4632e-08	0.126305	0.0018263
STARD3NL	9.80517e-08	0.1523	0.0018923
MYO9A	9.93848e-08	0.147447	0.00191803
TM7SF3	9.94244e-08	0.134606	0.00191879
PDE6B	9.99249e-08	0.135623	0.00192845
MAPK15	9.99324e-08	0.154158	0.0019286
MAN2C1	1.0161e-07	0.168106	0.00196097
SEMA6D	1.02631e-07	0.12414	0.00198067
ZFP36L2	1.03862e-07	0.136959	0.00200443
LRP2	1.05255e-07	0.149188	0.00203131
PPP1R9B	1.06085e-07	0.146058	0.00204733
ATP5MG	1.06307e-07	-0.12444	0.00205162
NAT10	1.06322e-07	0.123363	0.00205192
ACBD5	1.07095e-07	0.129337	0.00206682
PHF1	1.07178e-07	0.141918	0.00206843
SIPA1	1.11113e-07	0.161278	0.00214437
SLC16A10	1.11782e-07	0.114361	0.00215727
PRKG1	1.12757e-07	0.107723	0.0021761
EHBP1L1	1.15966e-07	0.136979	0.00223803
AC104794.2	1.16887e-07	0.116598	0.00225579
SH3RF1	1.18841e-07	0.140673	0.00229351
DNPEP	1.19004e-07	0.127569	0.00229667
AFAP1L1	1.19081e-07	0.118294	0.00229814
SRF	1.19324e-07	0.143871	0.00230284
SIK3	1.19595e-07	0.151126	0.00230807
UNC13B	1.2021e-07	0.138501	0.00231994
IPPK	1.22289e-07	0.115446	0.00236006
EPS15	1.22774e-07	0.150035	0.00236942
VASP	1.23119e-07	0.134553	0.00237607
PAK1	1.23949e-07	0.138429	0.00239209
COL1A1	1.24119e-07	-0.203189	0.00239537
ATRN	1.25346e-07	0.139727	0.00241906
TMEM219	1.26365e-07	0.15261	0.00243873
PPP1R16A	1.27743e-07	0.151189	0.00246532
TROVE2	1.28417e-07	0.126486	0.00247832
CCDC28B	1.28439e-07	0.113016	0.00247875
EMC10	1.31486e-07	0.120974	0.00253756
AC087741.1	1.31494e-07	0.119174	0.00253771
ARRDC4	1.32089e-07	0.147205	0.00254919
TMSB15A	1.32858e-07	-0.209248	0.00256402
FOSL2	1.3382e-07	0.107257	0.00258258
CHRM3	1.3403e-07	0.104414	0.00258665
HOXD10	1.34487e-07	-0.171691	0.00259546
NASP	1.3482e-07	-0.17597	0.00260189
NBEA	1.34911e-07	0.11328	0.00260364
UBE2G2	1.36092e-07	0.138649	0.00262643
MIF	1.36428e-07	-0.190935	0.00263292
ETV4	1.37839e-07	-0.201871	0.00266015
TCF3	1.4085e-07	-0.171759	0.00271827
PRCP	1.42377e-07	0.137791	0.00274773
SLC22A23	1.45147e-07	0.111709	0.00280119
VGLL4	1.45476e-07	0.149846	0.00280754
SBF2	1.49638e-07	0.15253	0.00288787
NCK2	1.50085e-07	0.146153	0.0028965
RPUSD3	1.50149e-07	0.125395	0.00289772
SUMO2	1.50183e-07	-0.122582	0.00289838
BACE1	1.5233e-07	0.141519	0.00293982
KAZN	1.52857e-07	0.134447	0.00294999
ST7L	1.53155e-07	0.118131	0.00295574
YBX1	1.55029e-07	-0.135439	0.00299191
SHE	1.56307e-07	0.110791	0.00301657
AC098850.3	1.57569e-07	0.126108	0.00304093
WNT5A	1.61121e-07	0.137575	0.00310947
PRKAR2B	1.63045e-07	0.14089	0.0031466
CRABP1	1.70111e-07	-0.215085	0.00328297
RBM7	1.73878e-07	0.132741	0.00335566
ZKSCAN5	1.75603e-07	0.10456	0.00338896
MAPKAPK2	1.75956e-07	0.152302	0.00339578
DCAF8	1.79317e-07	0.144127	0.00346064
AC073896.2	1.8044e-07	0.114069	0.00348231
PDCD6IP	1.81849e-07	0.147216	0.00350951
TPP1	1.83836e-07	0.167994	0.00354786
MAF	1.87089e-07	0.159372	0.00361064
GRASP	1.89303e-07	0.148864	0.00365335
ABI1	1.89453e-07	0.151597	0.00365626
CD36	1.89484e-07	0.132069	0.00365686
PMP22	1.91308e-07	0.157613	0.00369206
ARHGEF16	1.93725e-07	0.109409	0.0037387
RNF150	1.95163e-07	0.133942	0.00376645
MOXD1	2.00547e-07	-0.194407	0.00387037
PPP4R3B	2.01649e-07	0.148678	0.00389162
LDB2	2.03747e-07	0.145893	0.00393211
CNPY4	2.06405e-07	0.128743	0.00398341
JOSD2	2.06842e-07	0.111228	0.00399185
SELENON	2.07334e-07	0.138763	0.00400134
RNPC3	2.12949e-07	0.119172	0.0041097
EIF3L	2.1555e-07	-0.125808	0.00415989
FRMD4B	2.15857e-07	0.119733	0.00416581
MYO1D	2.16394e-07	0.127279	0.00417619
COL1A2	2.17625e-07	-0.18831	0.00419994
NCOA7	2.19194e-07	0.118202	0.00423022
CA11	2.22192e-07	0.12547	0.00428808
ZBTB4	2.22519e-07	0.135166	0.00429439
SAR1B	2.26356e-07	0.12688	0.00436845
MUC1	2.27533e-07	-0.181124	0.00439117
PTPRU	2.33739e-07	0.121475	0.00451093
MT1X	2.33778e-07	0.129256	0.00451168
GABARAPL1	2.34475e-07	0.139503	0.00452513
FAM122A	2.37784e-07	0.13423	0.00458899
DNAJB2	2.40041e-07	0.145461	0.00463255
ACSL1	2.40238e-07	0.118028	0.00463635
GLMP	2.40727e-07	0.110633	0.00464579
PTPRN2	2.42687e-07	0.118593	0.00468362
KHK	2.43379e-07	0.116455	0.00469697
ZNF16	2.44453e-07	0.109557	0.00471771
TPRG1L	2.44802e-07	0.127661	0.00472443
SFXN2	2.46626e-07	0.161635	0.00475964
TBX3	2.55945e-07	0.14811	0.00493949
KCTD13	2.57189e-07	0.10224	0.0049635
PRNP	2.60739e-07	0.141765	0.00503201
SAMD14	2.63014e-07	0.121096	0.00507591
USP46	2.67589e-07	0.114474	0.00516419
ERLEC1	2.76641e-07	0.133297	0.00533889
TMEM214	2.76975e-07	0.134635	0.00534535
PLEKHG1	2.82782e-07	0.11271	0.00545741
LEMD2	2.87484e-07	0.143825	0.00554814
LZTR1	2.89108e-07	0.136742	0.00557949
UNC5B	2.922e-07	0.165946	0.00563916
MEG3	2.97415e-07	0.138193	0.00573982
VEGFC	3.01222e-07	0.113006	0.00581328
ZBTB5	3.06164e-07	0.114962	0.00590865
LOXL1-AS1	3.0818e-07	0.10172	0.00594756
PDE4D	3.11421e-07	0.118541	0.00601011
CCDC102A	3.12425e-07	0.109405	0.00602949
COL5A1	3.13597e-07	-0.205932	0.00605211
TUT7	3.23493e-07	0.10271	0.00624309
MEF2D	3.23648e-07	0.149733	0.00624609
TCAIM	3.29494e-07	0.119499	0.00635891
UNC50	3.30243e-07	0.143264	0.00637336
WDFY1	3.35141e-07	0.136643	0.00646788
TMTC1	3.3996e-07	0.121596	0.00656088
COMT	3.409e-07	0.155302	0.00657903
MT-ND2	3.41981e-07	-0.157728	0.00659989
DNAJC3	3.42551e-07	0.145089	0.00661089
C5orf15	3.43031e-07	0.128676	0.00662016
SLK	3.45102e-07	0.141912	0.00666013
DTNA	3.45968e-07	0.102828	0.00667683
DOCK6	3.46526e-07	0.148742	0.0066876
CLEC14A	3.52266e-07	0.123077	0.00679838
ZNFX1	3.55085e-07	0.130198	0.00685278
WASHC3	3.55939e-07	0.136905	0.00686927
RFTN1	3.59298e-07	0.119378	0.0069341
KLHDC8B	3.64923e-07	0.139549	0.00704264
MGAT4B	3.67504e-07	0.144219	0.00709247
CHPT1	3.67917e-07	0.128854	0.00710043
DNAJB12	3.68706e-07	0.145394	0.00711565
B9D1	3.70145e-07	0.141157	0.00714343
RABEPK	3.72226e-07	0.105935	0.00718359
WFS1	3.75281e-07	0.120562	0.00724255
PNMA3	3.79978e-07	0.11973	0.0073332
FBXO8	3.81356e-07	0.102446	0.00735978
PDPK1	3.82218e-07	0.133168	0.00737643
ARAP3	3.89539e-07	0.151658	0.00751771
RPS27L	3.89873e-07	0.139824	0.00752416
TAOK2	3.8998e-07	0.14853	0.00752622
ATP8A1	4.03949e-07	0.120211	0.00779581
CLDND1	4.0732e-07	0.157705	0.00786088
LDLRAP1	4.09726e-07	0.112683	0.00790729
IFRD1	4.10543e-07	0.119728	0.00792307
SEMA5B	4.10699e-07	0.145907	0.00792609
EXOC2	4.23399e-07	0.119354	0.00817117
CASKIN2	4.24501e-07	0.129837	0.00819244
GATM	4.26582e-07	0.145669	0.00823261
ZNF337	4.37518e-07	0.129184	0.00844367
SELENOT	4.42244e-07	0.157884	0.00853486
OTUD6B-AS1	4.50001e-07	0.116247	0.00868457
ISYNA1	4.52063e-07	0.132753	0.00872436
LPAR6	4.5316e-07	0.137874	0.00874554
HECTD3	4.61454e-07	0.127977	0.0089056
ZNF496	4.63728e-07	0.136201	0.00894949
CSF1	4.75225e-07	0.120144	0.00917137
SC5D	4.7599e-07	0.112458	0.00918614
VKORC1L1	4.81595e-07	0.130809	0.0092943
RASSF7	4.82341e-07	0.140827	0.00930871
HDAC7	4.84052e-07	0.147998	0.00934173
ARID3B	4.96574e-07	0.116299	0.00958338
TBC1D2B	4.9718e-07	0.139212	0.00959507
SGCE	4.9952e-07	0.15948	0.00964023
MBNL2	5.01155e-07	0.1358	0.00967179
CLOCK	5.09223e-07	0.121538	0.00982749
HSPE1	5.09592e-07	-0.135795	0.00983462
MFSD1	5.18228e-07	0.126592	0.0100013
UBE2J1	5.20373e-07	0.163181	0.0100427
RNF139	5.23165e-07	0.125769	0.0100966
SP100	5.24749e-07	0.110342	0.0101271
ANAPC10	5.27958e-07	0.121369	0.0101891
ATF6	5.36374e-07	0.117991	0.0103515
RCC2	5.62013e-07	-0.159291	0.0108463
CLN5	5.62944e-07	0.117023	0.0108643
PQLC3	5.66187e-07	0.124563	0.0109268
HERC4	5.71727e-07	0.131505	0.0110338
RANBP10	5.72717e-07	0.108675	0.0110529
YBX3	5.8056e-07	0.135442	0.0112042
PHYKPL	5.86026e-07	0.141621	0.0113097
OCIAD2	5.88018e-07	-0.172294	0.0113482
GLYAT	5.97146e-07	0.101697	0.0115243
CX3CL1	5.97469e-07	0.119903	0.0115306
VAV3	6.00993e-07	-0.186014	0.0115986
WWOX	6.03815e-07	0.124337	0.011653
NOP53	6.1647e-07	-0.135102	0.0118973
AGFG2	6.20215e-07	0.106302	0.0119695
BCL7A	6.23201e-07	-0.178229	0.0120272
MINDY3	6.30788e-07	0.145337	0.0121736
LIPA	6.41472e-07	0.118673	0.0123798
STX12	6.45285e-07	0.126199	0.0124534
VDAC2	6.47692e-07	0.121473	0.0124998
APOOL	6.5351e-07	0.127964	0.0126121
SSBP2	6.62436e-07	0.136845	0.0127844
ATG3	6.65085e-07	0.112788	0.0128355
CDKN2D	6.6625e-07	0.121614	0.012858
TMEM50A	6.70385e-07	0.148436	0.0129378
PAX8	6.86123e-07	-0.143287	0.0132415
BICRAL	6.97023e-07	0.102672	0.0134518
GRN	6.99025e-07	0.121077	0.0134905
WBP2	7.0444e-07	0.163962	0.013595
SHKBP1	7.05923e-07	0.118736	0.0136236
FAM20C	7.21423e-07	0.140861	0.0139228
HIST3H2A	7.27762e-07	0.11382	0.0140451
EEA1	7.28842e-07	0.112541	0.0140659
TXNDC12	7.31168e-07	0.144611	0.0141108
EEF1D	7.32759e-07	-0.109133	0.0141415
HNRNPA1P48	7.41879e-07	-0.167689	0.0143175
FTSJ1	7.459e-07	0.105149	0.0143951
TMEM98	7.70932e-07	0.125928	0.0148782
ZCCHC9	7.72618e-07	0.107561	0.0149108
NME3	7.94823e-07	0.135687	0.0153393
MTHFR	7.99021e-07	0.11772	0.0154203
CLIC1	8.21685e-07	0.122477	0.0158577
LRCH3	8.21686e-07	0.123434	0.0158577
DDIT3	8.24946e-07	0.121005	0.0159206
JUNB	8.31629e-07	0.119672	0.0160496
RHOT1	8.47803e-07	0.12043	0.0163618
CDC37	8.59671e-07	0.120538	0.0165908
LINC01089	8.63879e-07	0.120211	0.016672
MESD	8.83729e-07	0.134217	0.0170551
FBXL3	8.8909e-07	0.143024	0.0171585
KRBOX4	9.04896e-07	0.122176	0.0174636
KIAA1671	9.0934e-07	0.11097	0.0175494
LYSMD3	9.1163e-07	0.102672	0.0175935
NTAN1	9.18363e-07	0.109758	0.0177235
PKIG	9.2029e-07	0.130212	0.0177607
SLC35F5	9.28404e-07	0.120944	0.0179173
ARRB1	9.29404e-07	0.105164	0.0179366
MPDZ	9.41777e-07	0.120636	0.0181753
TTLL3	9.46793e-07	0.130443	0.0182722
EIF2B3	9.53421e-07	0.114705	0.0184001
MZT2B	9.59679e-07	-0.120876	0.0185208
CMAS	9.81443e-07	0.132331	0.0189409
ARID3A	9.97263e-07	0.123308	0.0192462
IKBKG	1.00229e-06	0.105415	0.0193432
TRIT1	1.01373e-06	0.10999	0.019564
C1D	1.01577e-06	0.138521	0.0196033
ARPC3	1.02237e-06	0.132423	0.0197307
BBX	1.02943e-06	0.128304	0.0198669
CLDN11	1.03173e-06	-0.263927	0.0199113
WDR26	1.04669e-06	0.136691	0.0202001
SH3GLB1	1.05182e-06	0.158611	0.0202991
MAN2B2	1.05471e-06	0.113665	0.0203549
HERPUD1	1.07481e-06	0.148634	0.0207428
LGALSL	1.09568e-06	0.124404	0.0211456
ECHDC2	1.12153e-06	0.131912	0.0216445
ATP11C	1.12255e-06	0.114733	0.0216641
CCPG1	1.12342e-06	0.113639	0.0216809
KRT8	1.13102e-06	-0.167883	0.0218276
BNIP2	1.13939e-06	0.156327	0.0219891
RANGAP1	1.17983e-06	0.146575	0.0227696
APOPT1	1.19669e-06	0.161206	0.023095
PLOD3	1.20826e-06	0.142228	0.0233181
STRIP1	1.24264e-06	0.117676	0.0239817
ZADH2	1.25923e-06	0.121515	0.0243018
FAM126B	1.27276e-06	0.113439	0.024563
MRI1	1.27463e-06	0.11877	0.0245991
GYG1	1.30843e-06	0.106472	0.0252514
NSMCE3	1.31116e-06	0.123253	0.0253042
SLC35A1	1.31396e-06	0.127178	0.0253581
COL4A3BP	1.32427e-06	0.114448	0.0255571
OS9	1.35628e-06	0.134315	0.0261749
CDK11B	1.3664e-06	0.11612	0.0263702
RABAC1	1.36953e-06	0.130662	0.0264306
EEF1B2	1.38328e-06	-0.12865	0.0266959
ZNF211	1.40267e-06	0.116655	0.0270701
RTL10	1.40707e-06	0.121128	0.0271549
BTN2A1	1.41071e-06	0.103566	0.0272253
TSPAN5	1.41119e-06	0.108182	0.0272345
SPOP	1.41744e-06	0.142317	0.0273552
FIBIN	1.44476e-06	0.114035	0.0278825
MEST	1.46269e-06	-0.115333	0.0282285
PPP2R5E	1.47575e-06	0.121013	0.0284804
SPIN4	1.48333e-06	0.115385	0.0286268
MED17	1.48461e-06	0.11634	0.0286515
CYYR1	1.50995e-06	0.136636	0.0291406
INPP5K	1.52286e-06	0.121295	0.0293896
SMIM1	1.52738e-06	0.116081	0.0294769
ZDHHC14	1.54553e-06	0.111495	0.0298271
RASAL2	1.5583e-06	0.102961	0.0300736
SOX11	1.56757e-06	-0.173331	0.0302526
SMURF1	1.57221e-06	0.112925	0.0303421
TTC8	1.57701e-06	0.113866	0.0304347
TMEM42	1.58448e-06	0.115158	0.0305789
VPS26A	1.59645e-06	0.118647	0.0308098
PRKAG1	1.63067e-06	0.114623	0.0314704
GNAI2	1.63364e-06	0.123427	0.0315277
NFKBIA	1.65798e-06	0.144106	0.0319973
HIPK3	1.66202e-06	0.132103	0.0320754
VPS13B	1.66722e-06	0.105109	0.0321756
TAX1BP1	1.68236e-06	0.143241	0.0324679
CHMP5	1.71038e-06	0.127909	0.0330087
MON1B	1.71664e-06	0.100302	0.0331295
ZNF83	1.72661e-06	0.133548	0.0333218
KRCC1	1.7316e-06	0.109464	0.0334182
ELOVL5	1.73301e-06	0.124166	0.0334454
CHST12	1.73382e-06	0.11497	0.033461
TM2D1	1.74962e-06	0.152924	0.0337658
CBX4	1.76754e-06	0.106525	0.0341118
OAZ2	1.77044e-06	0.104693	0.0341678
DHRS11	1.77622e-06	0.120803	0.0342792
SLC25A37	1.81367e-06	0.155829	0.0350021
FKBP1A	1.81605e-06	0.117859	0.035048
KCTD20	1.83528e-06	0.13359	0.035419
DSTN	1.84053e-06	0.107364	0.0355204
SGSH	1.85052e-06	0.120436	0.0357131
NDN	1.8601e-06	0.147049	0.0358981
ACVRL1	1.86107e-06	0.120155	0.0359168
PPM1F	1.86493e-06	0.144505	0.0359912
BCL9L	1.87306e-06	0.108395	0.0361482
PARP14	1.90394e-06	0.140251	0.0367441
LONRF1	1.90533e-06	0.119736	0.036771
TRERF1	1.91075e-06	0.105618	0.0368755
BMP4	1.94245e-06	0.117472	0.0374874
FAM210B	1.95328e-06	0.119842	0.0376963
TMEM80	1.95734e-06	0.13535	0.0377748
RHOA	1.98173e-06	0.115254	0.0382454
TXNDC11	1.99786e-06	0.104803	0.0385567
RPS6KA6	2.03729e-06	0.114029	0.0393177
MAP3K3	2.05458e-06	0.119509	0.0396514
MOB4	2.09004e-06	0.122732	0.0403357
MALT1	2.12218e-06	0.104212	0.040956
PML	2.22204e-06	0.114614	0.0428832
ERAP1	2.24394e-06	0.115321	0.0433058
CYS1	2.25466e-06	-0.166246	0.0435127
TAPT1	2.25661e-06	0.122291	0.0435504
RNF20	2.28022e-06	0.112582	0.0440059
CNST	2.28322e-06	0.104533	0.0440639
IQSEC2	2.34471e-06	0.104751	0.0452505
MAN1A2	2.36181e-06	0.128086	0.0455805
TMEM11	2.37402e-06	0.11235	0.0458163
HIST2H2BE	2.46818e-06	0.117198	0.0476333
AGER	2.4835e-06	0.134545	0.0479291
JCAD	2.48379e-06	0.131053	0.0479347
FGF9	2.49625e-06	0.116948	0.0481751
ARF3	2.51318e-06	0.153096	0.0485019
PLS3	2.56803e-06	0.125377	0.0495603
PACS1	2.58468e-06	0.106859	0.0498817
FGFR1	2.58806e-06	-0.149716	0.0499469
H1FX	2.58942e-06	-0.109438	0.0499732
COL12A1	2.616e-06	0.118759	0.0504862
SMIM12	2.63189e-06	0.117145	0.0507928
ATP6V1C1	2.64592e-06	0.120884	0.0510636
PEAR1	2.64665e-06	0.12607	0.0510777
FAXDC2	2.71724e-06	0.121621	0.0524401
NABP1	2.72902e-06	0.100903	0.0526674
LIFR	2.75345e-06	0.141222	0.0531388
MORC3	2.76133e-06	0.114628	0.0532909
MYLIP	2.76195e-06	0.144877	0.0533028
LRP10	2.77328e-06	0.135659	0.0535214
TOR1AIP1	2.81912e-06	0.122751	0.0544062
RNF185	2.83329e-06	0.121996	0.0546797
FBXL5	2.84665e-06	0.129747	0.0549374
CHD3	2.87235e-06	0.118456	0.0554335
CCDC107	2.89554e-06	0.11231	0.055881
DEGS1	2.9133e-06	0.143849	0.0562237
TPRA1	2.91983e-06	0.114019	0.0563497
SLC39A4	2.92538e-06	0.113951	0.0564568
PPA1	2.94831e-06	0.147259	0.0568995
KMT5C	2.9556e-06	0.121305	0.0570401
HOXB5	2.9603e-06	-0.156149	0.0571308
SNRPE	2.97896e-06	-0.137522	0.057491
TRAM1	2.99467e-06	0.133171	0.0577942
ACYP2	2.99584e-06	0.120513	0.0578167
FAM120AOS	3.01451e-06	0.11881	0.0581771
SLC30A1	3.03392e-06	0.114191	0.0585517
RALB	3.05508e-06	0.132244	0.0589599
PIGP	3.07326e-06	0.1261	0.0593109
DBI	3.10009e-06	-0.13784	0.0598286
ENDOD1	3.12125e-06	0.113169	0.060237
TBPL1	3.13645e-06	0.130679	0.0605303
NDUFA4L2	3.16144e-06	0.10412	0.0610127
ELF1	3.16946e-06	0.110949	0.0611674
FLI1	3.17081e-06	0.130951	0.0611934
MYL6B	3.17347e-06	-0.138475	0.0612448
DYNLRB1	3.17552e-06	0.122267	0.0612844
MVB12A	3.17762e-06	0.141146	0.0613249
ACBD4	3.19375e-06	0.105475	0.0616361
DUS3L	3.21912e-06	0.108752	0.0621257
CDK7	3.30461e-06	0.104225	0.0637757
PPM1H	3.33573e-06	0.103815	0.0643762
GRINA	3.33672e-06	0.130544	0.0643953
ISCU	3.36507e-06	0.136921	0.0649424
CASP9	3.37227e-06	0.130351	0.0650815
DNAJB14	3.3738e-06	0.125436	0.0651109
RNF11	3.38569e-06	0.148539	0.0653405
RAB18	3.39993e-06	0.150625	0.0656152
DGKH	3.40169e-06	0.108283	0.0656493
KLC1	3.42805e-06	0.12607	0.066158
YIPF5	3.43194e-06	0.115765	0.066233
CEP104	3.43976e-06	0.10843	0.066384
RAPGEF2	3.45246e-06	0.12259	0.0666291
TST	3.46497e-06	0.141897	0.0668705
D2HGDH	3.56302e-06	0.137286	0.0687628
RANBP1	3.57685e-06	-0.167013	0.0690296
PCLAF	3.62114e-06	-0.165093	0.0698843
TMEM245	3.63811e-06	0.147209	0.0702118
MKKS	3.64599e-06	0.104688	0.070364
PIP4K2A	3.6496e-06	0.111916	0.0704337
HOXD11	3.68214e-06	-0.161206	0.0710616
SDC3	3.77522e-06	0.115452	0.072858
RAB6A	3.77728e-06	0.133951	0.0728978
COX17	3.78624e-06	0.125829	0.0730707
SORBS3	3.7968e-06	0.147902	0.0732744
ZNF467	3.81744e-06	0.146439	0.0736727
ABCF3	3.86277e-06	0.108025	0.0745477
PARD6B	3.89112e-06	0.110142	0.0750947
PFN2	3.92756e-06	0.121576	0.075798
MEIS1	3.9413e-06	-0.161319	0.0760632
PTPN12	3.9571e-06	0.133952	0.076368
GDI1	3.9656e-06	0.129793	0.0765321
PRDX2	3.9748e-06	-0.119529	0.0767097
ODC1	4.00927e-06	-0.148135	0.0773748
ARFGAP3	4.10479e-06	0.11609	0.0792183
SOX9	4.14926e-06	-0.185919	0.0800765
ZSCAN26	4.15506e-06	0.102608	0.0801885
C11orf54	4.20037e-06	0.131158	0.0810629
ZNF641	4.21796e-06	0.10407	0.0814024
BX284668.5	4.22007e-06	0.10407	0.0814431
TUSC3	4.2538e-06	0.124764	0.0820941
ACSL3	4.27568e-06	0.110239	0.0825163
FURIN	4.30322e-06	0.132582	0.0830478
MT1E	4.37717e-06	0.112323	0.084475
DDRGK1	4.4046e-06	0.115326	0.0850043
KLHL42	4.48255e-06	0.132329	0.0865088
APPBP2	4.51043e-06	0.119893	0.0870468
INTS3	4.52058e-06	0.115667	0.0872426
INPPL1	4.61683e-06	0.11869	0.0891003
SYDE1	4.62084e-06	0.120887	0.0891776
SLC35B3	4.72958e-06	0.110429	0.0912762
ADPRHL2	4.78909e-06	0.102247	0.0924247
MSL3	4.80565e-06	0.111487	0.0927443
OSTF1	4.86217e-06	0.107583	0.093835
ZHX1	4.86696e-06	0.100236	0.0939275
UBL3	4.93397e-06	0.137521	0.0952208
ASB6	4.97593e-06	0.111988	0.0960306
ZNF25	4.98284e-06	0.100653	0.0961639
MCM2	4.99847e-06	-0.174707	0.0964654
MTIF3	4.99936e-06	0.117088	0.0964827
BMP1	5.04152e-06	0.124845	0.0972963
TOR1A	5.05039e-06	0.102382	0.0974675
TAF1C	5.06018e-06	0.107679	0.0976564
MIGA1	5.06519e-06	0.118081	0.0977532
PNPLA6	5.08271e-06	0.123158	0.0980912
FABP5	5.0877e-06	-0.15909	0.0981875
CORO1B	5.16752e-06	0.115555	0.099728
CDR2	5.22959e-06	0.112088	0.100926
CD164	5.30548e-06	0.120936	0.102391
PSKH1	5.33877e-06	0.124784	0.103033
COL23A1	5.35297e-06	0.116303	0.103307
PCF11	5.37393e-06	0.127382	0.103712
MYH10	5.44575e-06	-0.127421	0.105098
INO80E	5.49748e-06	0.136766	0.106096
EMILIN1	5.50633e-06	-0.15783	0.106267
PTPN9	5.55489e-06	0.111677	0.107204
MAP2	5.56465e-06	0.114248	0.107392
YRDC	5.57823e-06	0.102415	0.107654
ANXA4	5.60486e-06	-0.147957	0.108168
BX255925.3	5.71242e-06	0.105051	0.110244
STARD3	5.71547e-06	0.110332	0.110303
AP2A1	5.72495e-06	0.108869	0.110486
TMEM179B	5.74841e-06	0.125147	0.110939
NUCB2	5.7821e-06	0.115349	0.111589
MFAP4	5.83433e-06	-0.17554	0.112597
CRAMP1	5.84567e-06	0.110974	0.112816
SNAP29	5.85352e-06	0.10747	0.112967
DHX29	5.88956e-06	0.104531	0.113663
SULF2	5.96291e-06	0.111886	0.115078
NDEL1	6.07023e-06	0.106251	0.117149
HDAC5	6.09303e-06	0.122839	0.117589
UBA7	6.13902e-06	0.109854	0.118477
TOM1	6.14957e-06	0.106994	0.11868
TRIP11	6.17124e-06	0.119449	0.119099
EFR3A	6.24166e-06	0.112204	0.120458
CLPTM1	6.27322e-06	0.117209	0.121067
ABHD18	6.33148e-06	0.1008	0.122191
LRRTM1	6.33315e-06	0.100007	0.122223
MOB3A	6.3689e-06	0.103789	0.122913
IL1R1	6.38449e-06	0.120285	0.123214
GNG11	6.45224e-06	0.116899	0.124522
H2AFY2	6.47471e-06	-0.17099	0.124955
NBR1	6.50587e-06	0.125074	0.125557
ZSWIM8	6.54603e-06	0.130348	0.126332
ACSS2	6.56166e-06	0.102008	0.126634
ZNF148	6.58977e-06	0.115707	0.127176
SELENOS	6.66753e-06	0.137193	0.128677
VAMP8	6.70431e-06	0.113707	0.129386
CREBL2	6.75177e-06	0.115203	0.130302
VPS36	6.82423e-06	0.121412	0.131701
CD9	6.986e-06	0.131416	0.134823
SNX9	7.02883e-06	0.127113	0.135649
FRG1	7.03253e-06	0.122138	0.135721
FAM98C	7.07026e-06	0.1108	0.136449
CREBRF	7.08845e-06	0.110802	0.1368
DNAJC13	7.135e-06	0.105419	0.137698
MON2	7.17896e-06	0.128708	0.138547
LIX1L	7.26244e-06	0.121383	0.140158
NINJ1	7.36257e-06	0.103646	0.14209
LXN	7.36968e-06	0.104509	0.142228
ZNF264	7.416e-06	0.106906	0.143121
EID2	7.45392e-06	0.10459	0.143853
PIP4P2	7.45925e-06	0.101393	0.143956
WBP1L	7.70162e-06	0.118897	0.148634
C19orf81	7.73997e-06	0.103712	0.149374
LAMP2	8.05816e-06	0.133434	0.155514
PPP1R14B	8.10245e-06	-0.133992	0.156369
FZD2	8.1064e-06	0.130628	0.156445
LRRC32	8.13323e-06	0.125583	0.156963
SHC1	8.16342e-06	0.127453	0.157546
CSRP2	8.20609e-06	-0.143736	0.158369
IP6K1	8.2111e-06	0.134481	0.158466
EAPP	8.27774e-06	0.113422	0.159752
C19orf24	8.27808e-06	0.117222	0.159759
CAPNS1	8.29926e-06	0.120617	0.160167
MAGEH1	8.30122e-06	0.120444	0.160205
RAB33B	8.35425e-06	0.102446	0.161229
ATG5	8.42888e-06	0.101361	0.162669
PCIF1	8.60935e-06	0.113949	0.166152
PRPS2	8.66005e-06	-0.147482	0.16713
ACBD3	8.66658e-06	0.119186	0.167256
NATD1	8.68312e-06	0.103366	0.167575
HAGH	8.7502e-06	0.116653	0.16887
TAF13	8.95747e-06	0.105147	0.17287
SEMA4D	8.96544e-06	-0.142451	0.173024
PRDM4	9.04367e-06	0.125426	0.174534
CTNNBIP1	9.22015e-06	0.11212	0.17794
RAB8B	9.25651e-06	0.109275	0.178641
ATOX1	9.28028e-06	0.108836	0.1791
KIAA0319L	9.33159e-06	0.128753	0.18009
EYA1	9.41816e-06	-0.187363	0.181761
PHF11	9.46878e-06	0.116903	0.182738
FGFR4	9.47135e-06	0.10679	0.182788
MGAT2	9.53344e-06	0.101921	0.183986
WIPF1	9.53425e-06	0.102235	0.184002
GALC	9.56357e-06	0.109402	0.184567
TLE4	9.56587e-06	0.134217	0.184612
CAMK2G	9.58182e-06	0.103037	0.18492
NUAK2	9.74605e-06	0.113702	0.188089
CTSC	9.84185e-06	-0.150618	0.189938
JUND	9.84832e-06	0.105336	0.190063
SSSCA1	1.00222e-05	0.100606	0.193418
BIRC2	1.00347e-05	0.137319	0.193661
SDHD	1.01642e-05	0.132111	0.196158
ZPR1	1.02828e-05	0.108832	0.198448
MDM1	1.03533e-05	0.10459	0.199808
RSU1	1.0362e-05	0.111776	0.199976
L3HYPDH	1.07604e-05	0.103479	0.207664
BICD2	1.08629e-05	0.108262	0.209644
CASC10	1.10374e-05	0.122421	0.21301
NR1H2	1.11403e-05	0.128385	0.214997
MAMDC4	1.12106e-05	0.108089	0.216353
ACTR1B	1.12146e-05	0.124567	0.216431
SDF4	1.12335e-05	0.116782	0.216796
STOM	1.12941e-05	0.111434	0.217964
REXO1	1.14395e-05	0.11381	0.220772
U2AF1L4	1.15609e-05	0.108665	0.223113
ARNT	1.15708e-05	0.108504	0.223305
SPOPL	1.16404e-05	0.112671	0.224647
MUL1	1.17346e-05	0.103351	0.226466
KCNE4	1.18257e-05	0.125048	0.228225
SOCS2	1.18279e-05	0.105541	0.228267
RAB21	1.18329e-05	0.130026	0.228362
COG3	1.18886e-05	0.106308	0.229439
FLVCR1	1.20447e-05	0.103438	0.232451
AL645608.1	1.20617e-05	0.113714	0.232779
CCNB2	1.20955e-05	-0.169512	0.233431
MAP1LC3B	1.22126e-05	0.133442	0.235691
SHARPIN	1.22578e-05	0.121172	0.236563
CMPK1	1.23407e-05	0.121114	0.238163
ZNF423	1.23564e-05	0.102462	0.238466
CDC40	1.25618e-05	0.110827	0.24243
KCNE3	1.2581e-05	0.101416	0.242801
IDH2	1.27636e-05	-0.142967	0.246325
2021-03-09	1.28288e-05	0.107312	0.247584
ZCCHC14	1.29085e-05	0.102407	0.249121
EXOC3	1.30863e-05	0.115577	0.252552
FIGN	1.31154e-05	0.104173	0.253115
TOGARAM1	1.31407e-05	0.101716	0.253602
UBALD1	1.31815e-05	0.109509	0.254391
GLG1	1.32934e-05	0.102024	0.256549
AC005332.7	1.33493e-05	0.101614	0.257627
ORAI3	1.34093e-05	0.102578	0.258787
LGR4	1.3441e-05	0.118614	0.259397
STIM2	1.36495e-05	0.106744	0.263421
DSG2	1.37618e-05	0.107452	0.265589
TBL2	1.39105e-05	0.110829	0.268458
TRAF3	1.40965e-05	0.108345	0.272048
RRAS2	1.44207e-05	0.127109	0.278304
LSM10	1.44846e-05	0.113115	0.279537
FAM76A	1.47349e-05	0.105934	0.284369
CCDC127	1.47903e-05	0.1049	0.285439
DDI2	1.4988e-05	0.109453	0.289253
MELTF-AS1	1.49882e-05	0.112297	0.289258
WRAP73	1.50735e-05	0.100951	0.290904
FGFRL1	1.52655e-05	0.100019	0.294609
PPCS	1.52737e-05	0.133855	0.294766
GUCY1B1	1.52761e-05	0.118548	0.294813
MSL1	1.53412e-05	0.124922	0.29607
LRRC1	1.56344e-05	0.110811	0.301728
AKT2	1.56387e-05	0.117397	0.301811
PBLD	1.5679e-05	0.103944	0.30259
TACC1	1.57886e-05	0.114832	0.304704
GPR137	1.58007e-05	0.104215	0.304938
CARMIL1	1.59898e-05	-0.196169	0.308587
SSR1	1.61466e-05	0.10979	0.311614
EMC2	1.62447e-05	0.119078	0.313506
C4orf3	1.62879e-05	0.105196	0.31434
COPG1	1.63983e-05	0.120927	0.31647
AKT3	1.65333e-05	0.113056	0.319077
HAT1	1.65867e-05	0.119231	0.320107
LUZP1	1.6607e-05	0.114878	0.320498
PSD3	1.68503e-05	0.107293	0.325193
MBD2	1.6957e-05	0.123579	0.327253
AC104986.2	1.70323e-05	0.102235	0.328705
ENC1	1.70864e-05	-0.161142	0.32975
P4HTM	1.73361e-05	0.113757	0.33457
PEG10	1.73424e-05	-0.149633	0.334691
2021-09-10	1.7677e-05	0.110587	0.341149
DAAM2	1.77662e-05	0.116842	0.34287
LBR	1.78985e-05	-0.14791	0.345423
SLC40A1	1.8153e-05	0.104342	0.350335
PRKAR2A	1.82003e-05	0.102838	0.351248
PLAG1	1.83319e-05	0.108048	0.353788
FBRSL1	1.8339e-05	-0.144243	0.353924
PGAM1	1.83878e-05	0.113101	0.354866
DHX36	1.86717e-05	0.106614	0.360345
SMAD7	1.86775e-05	0.110456	0.360457
PDGFA	1.89074e-05	0.131807	0.364893
WASHC2C	1.91062e-05	0.112135	0.36873
RAB7A	1.92672e-05	0.111214	0.371838
TIAL1	1.92684e-05	0.118244	0.371862
PRAF2	1.9671e-05	0.110254	0.379631
AKAP9	1.97564e-05	0.105485	0.381279
AFF1	2.00087e-05	0.105061	0.386148
VPS16	2.00179e-05	0.106334	0.386325
RC3H2	2.00612e-05	0.126418	0.387161
EXD2	2.02086e-05	0.104516	0.390005
ZRANB1	2.04713e-05	0.105156	0.395076
CTNNAL1	2.05739e-05	0.114151	0.397055
UNCX	2.05954e-05	-0.218043	0.39747
LRRC75A	2.06215e-05	-0.25009	0.397975
CLCC1	2.09517e-05	0.111216	0.404347
SLC35A5	2.11825e-05	0.104212	0.4088
SAV1	2.1281e-05	0.102745	0.410702
DPH7	2.13173e-05	0.133297	0.411403
ARMCX4	2.14054e-05	0.109541	0.413103
ASNS	2.1704e-05	0.101052	0.418866
ANP32E	2.18074e-05	-0.146105	0.420861
TTC14	2.19231e-05	0.108171	0.423094
PJA2	2.1979e-05	0.145161	0.424173
FAM50A	2.21879e-05	0.130557	0.428205
ATP8B2	2.233e-05	0.106558	0.430946
CAPZA2	2.25139e-05	0.12671	0.434495
FST	2.25232e-05	-0.15191	0.434675
ZNF224	2.26599e-05	0.101148	0.437312
LMF2	2.27757e-05	0.116996	0.439548
MADD	2.2971e-05	0.126512	0.443317
MTDH	2.3047e-05	0.111088	0.444783
SNTA1	2.31867e-05	0.101557	0.44748
TMBIM1	2.32021e-05	0.101297	0.447778
ERBB2	2.33549e-05	-0.115358	0.450726
MTMR3	2.34086e-05	0.114486	0.451763
CCDC25	2.34339e-05	0.11806	0.452251
KDM5D	2.34896e-05	0.118978	0.453326
KLHL21	2.35282e-05	0.114562	0.45407
NIPSNAP3A	2.35759e-05	0.101105	0.454992
UBR2	2.39871e-05	0.113477	0.462927
BTG3	2.45175e-05	0.118708	0.473163
HMGA1	2.46164e-05	-0.160024	0.475072
KLHL36	2.47243e-05	0.100677	0.477154
TUBG2	2.51046e-05	0.110592	0.484494
GSDMD	2.54091e-05	0.100952	0.490371
CCDC88C	2.54595e-05	-0.169589	0.491343
WTIP	2.58181e-05	0.111418	0.498263
VAMP3	2.58797e-05	0.124669	0.499453
PCOLCE	2.59226e-05	-0.136415	0.50028
THEM6	2.61898e-05	0.100159	0.505437
FAM214A	2.62895e-05	0.111088	0.50736
EPN1	2.63995e-05	0.108323	0.509483
TMEM258	2.64231e-05	-0.101981	0.509939
RNH1	2.64406e-05	0.117395	0.510277
HES1	2.66667e-05	-0.145883	0.51464
ATP13A2	2.70124e-05	0.115265	0.521313
USP12	2.70868e-05	0.105342	0.522748
FAHD2A	2.71769e-05	0.113218	0.524488
TUBA1A	2.71938e-05	-0.106657	0.524812
DBP	2.728e-05	0.115862	0.526476
RAN	2.75178e-05	-0.116261	0.531067
SERTAD2	2.75573e-05	0.11041	0.531828
NECAP2	2.75747e-05	0.10288	0.532164
ARAP1	2.79076e-05	0.115586	0.53859
MIB1	2.79788e-05	0.151708	0.539963
SNX27	2.80325e-05	0.107514	0.540999
ZDHHC6	2.8201e-05	0.121418	0.54425
AKIP1	2.8273e-05	0.104871	0.545641
GNA11	2.84369e-05	0.105602	0.548804
CAMSAP2	2.85157e-05	0.101686	0.550324
[truncated: 367 more rows]

## Sheet: hFK Cluster 2
DE Genes					Upregulated GO Terms								Downregulated GO Terms
	p_val	avg_logFC	p_val_adj			Homo sapiens (REF)	upload_1 ( Hierarchy NEW! Tips)
DEFB1	4.40934e-101	0.924736	8.50958e-97		GO biological process complete	#	#	expected	Fold Enrichment	+/-	P value		None
MT-CO1	1.98564e-90	0.477513	3.83209e-86		electron transport coupled proton transport	5	3	0.01	> 100	+	0.00397
FXYD2	4.14712e-88	0.672436	8.00353e-84		energy coupled proton transmembrane transport, against electrochemical gradient	5	3	0.01	> 100	+	0.00397
MT-CO3	2.89023e-85	0.382982	5.57786e-81		proton transmembrane transport	137	9	0.28	32.21	+	1.15e-07
MT-ND4	3.11391e-77	0.396051	6.00954e-73		monovalent inorganic cation transport	419	16	0.85	18.72	+	1.06e-12
MT-ATP6	1.36047e-75	0.396443	2.62557e-71		cation transport	830	17	1.69	10.04	+	2.01e-09
MT-CO2	1.34908e-71	0.343869	2.60358e-67		ion transport	1337	22	2.73	8.07	+	1.13e-11
MT-ND3	1.44095e-66	0.467978	2.7809e-62		transport	4543	24	9.26	2.59	+	0.00825
MT-ND1	1.11471e-64	0.390806	2.15128e-60		establishment of localization	4683	25	9.55	2.62	+	0.00306
SLC12A1	5.04526e-58	0.631526	9.73685e-54		inorganic cation transmembrane transport	566	17	1.15	14.73	+	4.45e-12
ATP1A1	2.10147e-49	0.450722	4.05563e-45		cation transmembrane transport	631	17	1.29	13.21	+	2.55e-11
MT-CYB	8.22704e-47	0.333842	1.58774e-42		ion transmembrane transport	915	20	1.87	10.72	+	1.98e-12
RPL41	4.5045e-44	0.185991	8.69323e-40		transmembrane transport	1290	20	2.63	7.6	+	1.19e-09
KNG1	5.39436e-43	0.554877	1.04106e-38		inorganic ion transmembrane transport	658	19	1.34	14.16	+	9.95e-14
CDH16	6.39202e-41	0.398227	1.2336e-36		chloride ion homeostasis	17	4	0.03	> 100	+	0.000787
ATP1B1	3.94386e-39	0.452169	7.61125e-35		monovalent inorganic anion homeostasis	28	4	0.06	70.05	+	0.00465
MT-ND2	4.58449e-39	0.349113	8.84761e-35		ion homeostasis	786	11	1.6	6.86	+	0.00346
CA12	6.97751e-38	0.486	1.34659e-33		inorganic ion homeostasis	715	11	1.46	7.54	+	0.00136
RPS27	3.47122e-36	0.203525	6.6991e-32		establishment or maintenance of transmembrane electrochemical gradient	14	3	0.03	> 100	+	0.0476
KCNJ1	7.70579e-36	0.421265	1.48714e-31		sodium ion export across plasma membrane	14	3	0.03	> 100	+	0.0476
RPS29	2.08456e-34	0.200715	4.02298e-30		sodium ion transmembrane transport	121	7	0.25	28.37	+	6.14e-05
RPS18	5.44889e-33	0.183617	1.05158e-28		sodium ion transport	175	8	0.36	22.42	+	2.72e-05
CLDN16	3.40221e-32	0.406077	6.56593e-28		metal ion transport	642	11	1.31	8.4	+	0.000467
MAL	5.20401e-32	0.330739	1.00432e-27		potassium ion homeostasis	29	5	0.06	84.54	+	6.62e-05
RPLP1	1.11693e-31	0.1443	2.15556e-27		monovalent inorganic cation homeostasis	147	7	0.3	23.35	+	0.000222
HMGN2	2.91248e-30	-0.25188	5.62079e-26		cation homeostasis	704	10	1.44	6.97	+	0.0113
RPL39	3.4073e-26	0.177271	6.57576e-22		metal ion homeostasis	620	9	1.26	7.12	+	0.0354
RPL9	1.1341e-25	0.148555	2.18869e-21		sodium ion homeostasis	35	6	0.07	84.06	+	1.9e-06
RPS21	1.47461e-25	0.192353	2.84585e-21		potassium ion import across plasma membrane	43	7	0.09	79.83	+	7.28e-08
RPL13	4.65295e-25	0.12681	8.97972e-21		potassium ion transmembrane transport	158	8	0.32	24.83	+	1.26e-05
S100A6	4.65296e-25	0.25807	8.97974e-21		potassium ion transport	168	8	0.34	23.35	+	2e-05
RPL4	1.64546e-24	-0.190133	3.17558e-20		inorganic cation import across plasma membrane	84	8	0.17	46.7	+	1.09e-07
RPL7	2.12277e-24	0.159259	4.09674e-20		inorganic ion import across plasma membrane	84	8	0.17	46.7	+	1.09e-07
TMEM52B	4.71831e-24	0.517661	9.10587e-20		import into cell	179	8	0.37	21.92	+	3.23e-05
SLC9A3	5.95918e-24	0.411231	1.15006e-19		import across plasma membrane	131	8	0.27	29.95	+	3.06e-06
LDHB	3.17226e-23	0.207421	6.12215e-19		excretion	44	5	0.09	55.72	+	0.000444
DUSP9	4.26353e-23	0.382308	8.22818e-19		mitochondrial electron transport, NADH to ubiquinone	49	4	0.1	40.03	+	0.0367
ID3	1.13482e-22	-0.221115	2.1901e-18		mitochondrial ATP synthesis coupled electron transport	89	8	0.18	44.08	+	1.67e-07
SCNN1A	5.88276e-22	0.329002	1.13531e-17		ATP synthesis coupled electron transport	90	8	0.18	43.59	+	1.82e-07
ADGRG1	2.07496e-21	0.332119	4.00446e-17		respiratory electron transport chain	110	8	0.22	35.66	+	8.21e-07
MUC1	6.27414e-21	0.30775	1.21085e-16		electron transport chain	178	8	0.36	22.04	+	3.1e-05
COX6A1	1.72432e-20	0.179486	3.32776e-16		generation of precursor metabolites and energy	411	9	0.84	10.74	+	0.00123
RPL13A	2.90869e-20	0.124301	5.61348e-16		cellular respiration	160	8	0.33	24.52	+	1.39e-05
ITM2C	3.32871e-20	0.170302	6.42407e-16		energy derivation by oxidation of organic compounds	230	8	0.47	17.06	+	0.000213
KCNJ16	7.47354e-20	0.362784	1.44232e-15		oxidative phosphorylation	120	9	0.24	36.78	+	3.75e-08
RPL30	5.21143e-19	0.124452	1.00575e-14		ATP metabolic process	208	11	0.42	25.93	+	4.36e-09
RPL22	5.27638e-19	-0.142136	1.01829e-14		aerobic respiration	78	5	0.16	31.43	+	0.00642
COL2A1	3.23751e-18	-0.363717	6.24806e-14		Unclassified	2738	1	5.58	0.18	-	0
COX7C	3.8597e-18	0.147351	7.44884e-14
RPL37	5.10517e-18	0.127168	9.85247e-14
CLDN10	6.6187e-18	0.310146	1.27734e-13
RPS11	6.8671e-18	0.129128	1.32528e-13
PTGER3	8.99375e-18	0.271322	1.7357e-13
HBG2	1.38841e-17	0.154394	2.6795e-13
RPL38	1.40895e-17	0.156882	2.71914e-13
HNRNPA2B1	1.82363e-17	-0.159712	3.51942e-13
IGFBP7	2.07843e-17	0.1755	4.01116e-13
TPT1	2.69457e-17	0.102038	5.20025e-13
RPS20	2.70555e-17	0.167162	5.22144e-13
PTH1R	4.94297e-17	0.168471	9.53945e-13
KCNJ10	6.3928e-17	0.201437	1.23375e-12
RPS19	6.57471e-17	0.115987	1.26885e-12
RPS9	1.2803e-16	0.132765	2.47084e-12
RPL27	1.31431e-16	0.153606	2.53649e-12
RPL37A	1.57906e-16	0.112127	3.04744e-12
SLC12A3	1.66407e-16	0.451691	3.21148e-12
RPL31	1.85709e-16	0.126961	3.58401e-12
COX7B	2.16568e-16	0.193528	4.17955e-12
ATP5F1E	2.92406e-16	0.129223	5.64314e-12
TFCP2L1	2.93247e-16	0.287098	5.65938e-12
COX8A	4.00337e-16	0.181448	7.7261e-12
CHCHD10	4.15514e-16	0.224422	8.019e-12
APOE	4.85532e-16	0.223663	9.37028e-12
ATF4	5.94832e-16	-0.211069	1.14797e-11
RPS23	6.72047e-16	0.107599	1.29698e-11
HBA2	6.99982e-16	0.140834	1.3509e-11
CLCNKB	1.06514e-15	0.250727	2.05561e-11
FTL	1.0912e-15	0.123043	2.10591e-11
SPP1	1.12291e-15	0.325167	2.1671e-11
NASP	1.19264e-15	-0.247194	2.30169e-11
ATP6V1B1	1.71309e-15	0.289265	3.30609e-11
H2AFZ	2.93484e-15	-0.251067	5.66394e-11
TMEM72	3.2221e-15	0.284848	6.21833e-11
COL6A1	4.53216e-15	0.192536	8.74662e-11
RPS28	1.54144e-14	0.103656	2.97483e-10
PTMA	2.42746e-14	-0.122672	4.68476e-10
HNRNPH1	4.03406e-14	-0.206993	7.78533e-10
CASR	4.28749e-14	0.20612	8.27443e-10
CD24	8.64388e-14	0.149967	1.66818e-09
HES4	9.18546e-14	-0.216033	1.7727e-09
CSNK1E	1.06529e-13	-0.244295	2.05591e-09
NDUFB1	1.15501e-13	0.185639	2.22905e-09
NDUFA4	1.27723e-13	0.139539	2.46493e-09
RPS16	1.3547e-13	0.108585	2.61444e-09
LYPD1	1.49264e-13	-0.363564	2.88064e-09
RPL15	2.16652e-13	0.107215	4.18116e-09
FABP3	2.58078e-13	0.193007	4.98064e-09
CLCNKA	2.6432e-13	0.27092	5.1011e-09
RPL10A	4.60706e-13	0.108331	8.89116e-09
UQCRB	4.9646e-13	0.158821	9.58118e-09
RPL24	5.09332e-13	0.120206	9.8296e-09
IRX2	5.5838e-13	0.259974	1.07762e-08
STMN1	9.83337e-13	-0.17561	1.89774e-08
TCF3	1.71488e-12	-0.225082	3.30955e-08
SMC4	2.05641e-12	-0.243003	3.96867e-08
RPL36	2.46637e-12	0.103121	4.75984e-08
ANXA11	2.89971e-12	0.207524	5.59616e-08
CTSD	3.6788e-12	0.198974	7.09972e-08
TMEM207	3.6791e-12	0.151478	7.10029e-08
CCNL2	4.14006e-12	-0.171378	7.98989e-08
ID1	5.27104e-12	-0.174665	1.01726e-07
MCCD1	5.70138e-12	0.165323	1.10031e-07
RPL21	6.3069e-12	0.109798	1.21717e-07
TRIR	6.46546e-12	-0.169437	1.24777e-07
ATP6V1A	7.34233e-12	0.232579	1.417e-07
ATP5F1B	1.1374e-11	0.137205	2.19506e-07
PXDN	1.66382e-11	-0.190151	3.211e-07
CCDC14	1.6798e-11	-0.230855	3.24185e-07
CDH2	1.8235e-11	-0.23748	3.51918e-07
UQCR11	2.32515e-11	0.161024	4.4873e-07
GCGR	3.81292e-11	0.213589	7.35855e-07
TOP2A	4.59217e-11	-0.227569	8.86243e-07
SNHG8	5.20864e-11	0.165549	1.00522e-06
RANBP1	5.21671e-11	-0.231253	1.00677e-06
SFPQ	5.57244e-11	-0.151378	1.07543e-06
GGCX	6.2526e-11	-0.421639	1.20669e-06
PAPPA2	6.47002e-11	0.268527	1.24865e-06
SUCNR1	6.55494e-11	0.136867	1.26504e-06
MDK	6.95953e-11	-0.156043	1.34312e-06
ACPP	7.59318e-11	0.22485	1.46541e-06
UBE2S	7.60229e-11	-0.223106	1.46717e-06
CCND1	7.64808e-11	-0.217121	1.476e-06
MTA1	8.16462e-11	-0.198067	1.57569e-06
CLCN5	9.92165e-11	0.216728	1.91478e-06
HMGN3	1.14574e-10	-0.167944	2.21117e-06
HMGN1	1.26363e-10	-0.140161	2.43869e-06
ZNF33A	1.67809e-10	-0.226614	3.23854e-06
LGALS1	1.94525e-10	0.143609	3.75415e-06
CKB	2.30168e-10	0.188152	4.442e-06
PFDN2	2.59074e-10	-0.177815	4.99987e-06
KLHL13	2.62951e-10	0.199235	5.07469e-06
TOMM7	2.72363e-10	0.138628	5.25632e-06
RPS5	2.79262e-10	0.111297	5.38948e-06
TMEM213	3.24159e-10	0.218549	6.25595e-06
GPX3	3.41042e-10	0.170052	6.58177e-06
CCNB2	3.86462e-10	-0.217148	7.45833e-06
DCN	3.96255e-10	0.111633	7.64733e-06
DSTN	4.35082e-10	0.157858	8.39665e-06
SRSF7	4.84687e-10	-0.159941	9.35398e-06
PAN3	4.85036e-10	-0.192636	9.3607e-06
ANKRD10	4.93557e-10	-0.183658	9.52515e-06
C7	5.08328e-10	0.116233	9.81023e-06
RCC2	6.54346e-10	-0.189309	1.26282e-05
DNER	7.59341e-10	0.210121	1.46545e-05
ERBB4	7.60419e-10	0.205707	1.46753e-05
DDX5	7.7757e-10	-0.134687	1.50063e-05
ESRRG	7.93094e-10	0.193405	1.53059e-05
LUC7L3	9.14784e-10	-0.154541	1.76544e-05
CD99	9.62011e-10	-0.168736	1.85658e-05
HNRNPDL	9.89055e-10	-0.141605	1.90878e-05
ABR	1.04191e-09	-0.171325	2.01078e-05
TPST2	1.19861e-09	0.212936	2.31319e-05
UNCX	1.2436e-09	-0.25525	2.40002e-05
RBM39	1.29714e-09	-0.143167	2.50335e-05
EWSR1	1.52616e-09	-0.164356	2.94533e-05
ATP6V0E1	1.62342e-09	0.191307	3.13303e-05
SMPD4	1.66848e-09	-0.190565	3.22001e-05
MPC2	1.87378e-09	0.163572	3.61621e-05
WASHC1	2.37244e-09	-0.162558	4.57858e-05
POU3F3	2.70236e-09	0.1726	5.21529e-05
SUGP2	2.72992e-09	-0.181189	5.26848e-05
FOXD1	2.78703e-09	-0.224719	5.37869e-05
MARCKSL1	3.17773e-09	-0.152504	6.13271e-05
HPN	3.58865e-09	0.219944	6.92573e-05
TPM4	3.96965e-09	-0.157102	7.66103e-05
OGDHL	4.04273e-09	0.196772	7.80207e-05
THRB	4.16388e-09	0.121131	8.03588e-05
SDC4	4.61762e-09	0.191645	8.91154e-05
MT-ND5	4.67754e-09	0.20458	9.02718e-05
MCM3	4.71825e-09	-0.205012	9.10575e-05
LUC7L2	4.92554e-09	-0.164929	9.50581e-05
GAL3ST1	5.01287e-09	0.185431	9.67433e-05
CIC	5.01614e-09	-0.173577	9.68064e-05
TFAP2B	5.52675e-09	0.163337	0.000106661
AUTS2	5.63595e-09	-0.194603	0.000108768
THOC3	6.101e-09	-0.196948	0.000117743
DHFR	6.29181e-09	-0.197491	0.000121426
WDR86	7.19073e-09	-0.191448	0.000138774
MTRNR2L8	7.23531e-09	0.14213	0.000139634
HELLS	7.82942e-09	-0.209844	0.0001511
PLXNA3	8.79046e-09	-0.186783	0.000169647
IDH2	9.57938e-09	0.180952	0.000184872
SELENOP	9.63892e-09	0.13846	0.000186022
HMGB2	9.98798e-09	-0.208462	0.000192758
PAPSS2	1.1433e-08	0.18404	0.000220645
ZKSCAN1	1.15578e-08	-0.165363	0.000223053
PHC1	1.32176e-08	-0.16975	0.000255086
SAE1	1.38544e-08	-0.176088	0.000267377
ITGB6	1.52937e-08	0.154668	0.000295154
WASF2	1.70356e-08	-0.165022	0.00032877
IFITM3	1.78695e-08	-0.128059	0.000344864
FBN3	1.92805e-08	-0.200599	0.000372095
HNRNPM	2.13588e-08	-0.148008	0.000412203
NOP56	2.25705e-08	-0.174608	0.000435587
UHRF1	2.29593e-08	-0.226595	0.000443092
SMARCD1	2.31667e-08	-0.157105	0.000447094
SLC34A2	2.62816e-08	0.160379	0.000507208
SOX11	2.90887e-08	-0.187586	0.000561382
IP6K2	2.92077e-08	-0.137858	0.000563679
EFS	2.96833e-08	-0.176562	0.000572857
CDH24	3.10001e-08	-0.204517	0.000598272
CTXN1	3.28852e-08	-0.173357	0.000634651
WNK2	3.33932e-08	-0.160688	0.000644456
KLHL29	3.35245e-08	-0.14691	0.000646989
LMBRD1	3.44459e-08	0.181569	0.000664771
SLC4A7	3.47653e-08	-0.179988	0.000670936
TENT4A	3.91288e-08	-0.166763	0.000755147
HMGB1	3.94031e-08	-0.124425	0.00076044
HDAC5	4.03952e-08	-0.185736	0.000779587
FOXM1	4.06816e-08	-0.205768	0.000785114
TMBIM6	4.18906e-08	0.126951	0.000808446
DDX11	4.8159e-08	-0.168402	0.00092942
COL9A2	5.11661e-08	-0.188888	0.000987455
RCC1	5.44967e-08	-0.158233	0.00105173
CCDC88A	5.87516e-08	-0.159738	0.00113385
UBE2T	6.1335e-08	-0.18298	0.0011837
ATP6V0B	6.42969e-08	0.179986	0.00124087
FKBP10	6.52207e-08	-0.151103	0.00125869
AFP	7.07246e-08	0.142645	0.00136491
INPP5F	7.32276e-08	-0.185528	0.00141322
B4GALNT4	7.33644e-08	-0.179446	0.00141586
KMT5A	7.71419e-08	-0.175168	0.00148876
TMEM258	8.03047e-08	-0.131547	0.0015498
TMEM132A	8.08659e-08	-0.170305	0.00156063
SNRPB	8.56647e-08	-0.15325	0.00165324
CENPV	8.8489e-08	-0.188215	0.00170775
SNHG7	9.92773e-08	-0.145174	0.00191595
COX5B	1.01922e-07	0.120115	0.001967
RFC4	1.06114e-07	-0.168573	0.00204789
METTL17	1.08483e-07	-0.159205	0.00209361
CENPF	1.0881e-07	-0.180757	0.00209993
UBE2C	1.11037e-07	-0.198593	0.0021429
MCM7	1.12265e-07	-0.168226	0.00216659
MPC1	1.14778e-07	0.163746	0.00221509
MUS81	1.18625e-07	-0.164262	0.00228935
LIG1	1.19833e-07	-0.169641	0.00231266
LGR4	1.30318e-07	0.164303	0.002515
TCF7L1	1.42023e-07	-0.159201	0.00274091
EVA1B	1.46525e-07	0.143251	0.00282779
FAM219B	1.57495e-07	-0.158493	0.0030395
WFDC2	1.69689e-07	0.122711	0.00327482
ILF3	1.70948e-07	-0.145318	0.00329913
ING5	1.74749e-07	-0.168289	0.00337248
CLEC18C	1.87596e-07	-0.216034	0.00362042
NUDT4	1.88254e-07	0.169695	0.00363311
ATP6V0A4	1.88277e-07	0.186773	0.00363355
MAP4K4	1.95401e-07	-0.143407	0.00377104
TBX3	1.98318e-07	-0.171954	0.00382735
FAHD2A	2.03997e-07	-0.149882	0.00393694
SLC35E2A	2.04602e-07	-0.175469	0.00394862
FUS	2.172e-07	-0.110754	0.00419174
NDUFA2	2.28933e-07	0.149677	0.00441818
NREP	2.33173e-07	-0.1111	0.00450001
CEP95	2.51743e-07	-0.151851	0.00485838
TRAK1	2.65762e-07	-0.144481	0.00512895
SLC16A12	2.75784e-07	0.129162	0.00532236
SYNC	2.77031e-07	-0.287691	0.00534642
NSMF	2.77062e-07	-0.161427	0.00534702
WNK4	2.88379e-07	0.120426	0.00556543
GTF2I	2.90432e-07	-0.113548	0.00560506
EGR1	2.94095e-07	-0.209512	0.00567573
UBXN7	3.05032e-07	-0.168199	0.00588681
LAMA4	3.05427e-07	-0.179262	0.00589444
SLC4A4	3.13441e-07	0.157635	0.0060491
POLE	3.39258e-07	-0.153818	0.00654733
CDK1	3.53961e-07	-0.168463	0.00683108
CDK3	3.71338e-07	-0.1572	0.00716645
CPNE1	3.76052e-07	-0.132103	0.00725743
TBCB	3.77223e-07	-0.14706	0.00728003
SRSF5	3.95696e-07	-0.117025	0.00763653
BMP4	4.0347e-07	-0.160985	0.00778657
TARDBP	4.06793e-07	-0.162593	0.00785069
CPSF7	4.25454e-07	-0.13914	0.00821083
BAHCC1	4.29896e-07	-0.163189	0.00829656
HOXD11	4.33079e-07	-0.167559	0.008358
CRYL1	4.33642e-07	0.161745	0.00836886
ZMYM2	4.35708e-07	-0.149527	0.00840873
HBB	4.38745e-07	0.144409	0.00846734
PLK2	4.60151e-07	-0.18069	0.00888045
CFAP298	4.94958e-07	-0.156271	0.00955219
CDC37	5.46249e-07	-0.132468	0.0105421
ARVCF	5.93279e-07	-0.149059	0.0114497
CTTN	6.00963e-07	-0.145881	0.011598
NSD2	6.10619e-07	-0.168364	0.0117843
CSTF3	6.18291e-07	-0.152661	0.0119324
TNFRSF11B	6.33908e-07	0.129218	0.0122338
PNN	6.49642e-07	-0.149582	0.0125374
TYMS	6.58983e-07	-0.179595	0.0127177
PCNA	6.77104e-07	-0.144208	0.0130674
SIX5	6.77589e-07	-0.155709	0.0130768
YTHDF1	6.93618e-07	-0.156957	0.0133861
AL450306.1	6.93868e-07	-0.176641	0.013391
NOL4L	6.97933e-07	-0.151238	0.0134694
NOTCH1	7.02003e-07	-0.15004	0.013548
VAV3	7.16925e-07	0.164413	0.0138359
BRD3	7.66883e-07	-0.144075	0.0148001
BRD2	8.02197e-07	-0.142336	0.0154816
C5orf38	8.31779e-07	0.142022	0.0160525
DNAJC9	9.03169e-07	-0.168613	0.0174303
CCDC77	9.6275e-07	-0.109311	0.0185801
ZNF428	9.67055e-07	-0.147748	0.0186632
CCDC88C	9.7261e-07	-0.173606	0.0187704
GPRC5C	9.77472e-07	0.166469	0.0188642
PSME2	9.86505e-07	-0.154267	0.0190386
CDT1	9.94906e-07	-0.133024	0.0192007
TEAD2	1.08229e-06	-0.154637	0.0208872
TTC28	1.08663e-06	-0.135365	0.0209709
NUSAP1	1.11189e-06	-0.198265	0.0214584
HJURP	1.13099e-06	-0.155234	0.021827
NT5DC2	1.1784e-06	-0.147096	0.0227419
SIX2	1.20019e-06	-0.161179	0.0231625
SRSF6	1.27423e-06	-0.134898	0.0245913
CARHSP1	1.30204e-06	-0.144986	0.025128
TMPRSS4	1.34653e-06	0.126934	0.0259867
PLPPR3	1.40476e-06	-0.118661	0.0271104
TMPRSS2	1.46606e-06	0.142151	0.0282934
PEAR1	1.4949e-06	-0.165319	0.0288502
NOTCH2	1.50838e-06	-0.126471	0.0291101
CFDP1	1.51158e-06	-0.140741	0.029172
GPC2	1.53668e-06	-0.121848	0.0296565
MELTF-AS1	1.55538e-06	-0.133102	0.0300173
KAT5	1.61337e-06	-0.136575	0.0311364
SECISBP2	1.61356e-06	-0.148118	0.03114
ZNF706	1.67481e-06	-0.141167	0.0323222
HOTAIRM1	1.67527e-06	-0.150568	0.0323311
AL390728.6	1.68061e-06	-0.157002	0.0324341
DDX42	1.6843e-06	-0.124881	0.0325053
MEIS1	1.68744e-06	-0.167971	0.0325659
SMCHD1	1.71567e-06	-0.129742	0.0331107
ZADH2	1.73538e-06	-0.142338	0.0334911
MAML1	1.74101e-06	-0.133564	0.0335998
EZH2	1.74197e-06	-0.155417	0.0336182
INTS8	1.76431e-06	-0.152183	0.0340494
PAIP2	1.77298e-06	-0.134797	0.0342168
ORMDL1	1.78961e-06	-0.138453	0.0345376
BST2	1.82624e-06	-0.188406	0.0352446
SAT1	1.92727e-06	0.147794	0.0371943
PTPN12	1.96614e-06	-0.140035	0.0379445
SRRT	1.99969e-06	-0.143538	0.038592
NNAT	2.06387e-06	-0.263049	0.0398307
ORC4	2.1489e-06	-0.149328	0.0414716
DNMT1	2.20077e-06	-0.14308	0.0424727
DACH1	2.2156e-06	-0.144512	0.0427589
FGL2	2.31579e-06	0.201171	0.0446924
PRPS2	2.34269e-06	0.155474	0.0452115
CNBP	2.36667e-06	-0.122259	0.0456744
NME2	2.40135e-06	-0.10294	0.0463437
RBM10	2.45768e-06	-0.133758	0.0474308
RAD54L	2.47838e-06	-0.133538	0.0478303
PCBP4	2.48801e-06	-0.13857	0.0480161
PPP2R5C	2.50809e-06	-0.142374	0.0484037
NPIPA1	2.53866e-06	-0.15468	0.0489935
SARS2	2.63211e-06	-0.14518	0.050797
PTBP2	2.70757e-06	-0.147497	0.0522533
HNRNPD	2.77207e-06	-0.115598	0.0534981
U2SURP	2.79425e-06	-0.150564	0.0539263
KNTC1	2.79759e-06	-0.147258	0.0539907
SIX1	2.84261e-06	-0.105126	0.0548596
FASN	2.89282e-06	-0.155662	0.0558286
NDRG1	2.90608e-06	0.123517	0.0560844
FSCN1	2.92938e-06	-0.143845	0.0565341
FYN	3.02324e-06	-0.143636	0.0583455
NEDD9	3.07918e-06	-0.161042	0.0594252
PKDCC	3.16293e-06	-0.138174	0.0610414
CYS1	3.22262e-06	0.1605	0.0621933
CU634019.6	3.26556e-06	-0.123239	0.0630221
GOLGA8A	3.28148e-06	-0.129785	0.0633294
OST4	3.42201e-06	0.102392	0.0660414
CAMKK2	3.64631e-06	-0.138702	0.0703702
SRSF10	3.76801e-06	-0.139528	0.0727189
NR2F1	3.81965e-06	-0.175051	0.0737154
FAM20B	3.87141e-06	-0.139978	0.0747144
HSD11B2	3.88125e-06	0.209808	0.0749043
TXN	3.89239e-06	0.111128	0.0751192
SNRPA	4.03232e-06	-0.145344	0.0778196
OAZ2	4.06937e-06	-0.134065	0.0785348
MTRNR2L12	4.18732e-06	0.124088	0.0808112
PRSS8	4.21012e-06	0.154177	0.0812512
SIN3A	4.29751e-06	-0.148061	0.0829377
SHISA2	4.3239e-06	-0.193061	0.083447
BEX1	4.44311e-06	-0.173284	0.0857475
PCIF1	4.57294e-06	-0.127718	0.0882532
HOXD4	4.57957e-06	-0.131326	0.0883812
ANAPC7	4.5835e-06	-0.146516	0.088457
IRX1	4.86778e-06	0.155173	0.0939433
PHF1	4.99984e-06	-0.132381	0.0964918
SAMD1	5.12745e-06	-0.137934	0.0989546
TLE1	5.2138e-06	-0.157073	0.100621
CRIP2	5.22431e-06	-0.142869	0.100824
MIB2	5.62089e-06	-0.132811	0.108477
PTTG1	5.62257e-06	-0.161698	0.10851
MYCN	6.01484e-06	-0.158033	0.11608
SFMBT2	6.0639e-06	-0.13069	0.117027
SNTB1	6.19748e-06	-0.144809	0.119605
KIAA0895L	6.29777e-06	-0.135403	0.121541
CMYA5	6.38538e-06	-0.167204	0.123231
CCAR2	6.42794e-06	-0.130165	0.124053
PAX8	6.59627e-06	-0.150742	0.127301
H1F0	6.61416e-06	-0.133382	0.127647
SORCS2	6.91101e-06	-0.124209	0.133376
TTC32	6.93312e-06	-0.111802	0.133802
CACNB3	6.9613e-06	-0.144105	0.134346
CDC25B	7.03803e-06	-0.142284	0.135827
BAZ1B	7.10683e-06	-0.157668	0.137155
ADAMTS1	7.12437e-06	-0.144782	0.137493
DAZAP2	7.2348e-06	0.118424	0.139624
TELO2	7.39361e-06	-0.152766	0.142689
LIMD2	7.41926e-06	-0.140449	0.143184
RAB6A	7.60921e-06	-0.13014	0.14685
AKR1B1	7.671e-06	-0.126857	0.148043
YWHAZ	7.67688e-06	-0.109064	0.148156
DYNC1H1	7.81058e-06	-0.128218	0.150736
CENPW	7.90007e-06	-0.145043	0.152463
JPT1	7.92195e-06	-0.152919	0.152886
STK33	8.42282e-06	-0.122223	0.162552
IER2	8.48525e-06	-0.126522	0.163757
NR4A1	8.49039e-06	-0.10213	0.163856
SMARCB1	8.64279e-06	-0.127906	0.166797
MRPL23	8.65814e-06	-0.146048	0.167094
RSRC2	8.69691e-06	-0.13401	0.167842
TIAL1	8.79137e-06	-0.128067	0.169665
JPX	8.88027e-06	-0.127276	0.17138
BCAT1	8.94958e-06	-0.151045	0.172718
PTBP1	8.99197e-06	-0.103198	0.173536
HOXD8	9.47208e-06	0.142216	0.182802
PTPRG	9.57753e-06	-0.142123	0.184837
SINHCAF	9.59726e-06	-0.151083	0.185218
CLPTM1L	9.64618e-06	-0.116147	0.186162
PDCD4	9.82882e-06	-0.154406	0.189686
CDC42EP3	9.9453e-06	-0.141068	0.191934
GLIPR2	1.01019e-05	-0.137633	0.194957
ITPA	1.0232e-05	-0.123447	0.197467
LARP1	1.04203e-05	-0.132555	0.201101
CRKL	1.0694e-05	-0.125739	0.206383
MARS	1.10061e-05	-0.124763	0.212407
NEO1	1.10269e-05	-0.143646	0.212808
PLEKHG2	1.1089e-05	-0.122687	0.214006
MAST2	1.11427e-05	-0.135696	0.215043
WT1	1.12657e-05	-0.213472	0.217417
SULT1C2	1.12861e-05	0.129805	0.21781
CCNL1	1.13811e-05	-0.112981	0.219644
BBS5	1.14901e-05	-0.121362	0.221748
TBL1XR1	1.17988e-05	-0.127123	0.227705
TERF1	1.20286e-05	-0.127152	0.23214
DIMT1	1.21148e-05	-0.12894	0.233803
TAF1D	1.2263e-05	-0.127144	0.236663
DGUOK	1.26839e-05	-0.119045	0.244787
CRABP1	1.27717e-05	-0.176225	0.246482
DYNC1LI2	1.28748e-05	-0.147928	0.24847
SOX4	1.32154e-05	-0.122566	0.255043
EHMT2	1.32941e-05	-0.12877	0.256563
CPEB2	1.33315e-05	0.115795	0.257285
PARP2	1.33537e-05	-0.132334	0.257713
UQCR10	1.36017e-05	0.100549	0.2625
PAXX	1.37217e-05	-0.134161	0.264815
BRSK1	1.40926e-05	-0.105312	0.271972
PSMA2	1.42574e-05	-0.174155	0.275154
NDUFB7	1.42801e-05	0.114339	0.275591
DEPTOR	1.43005e-05	0.130383	0.275986
ATRAID	1.44925e-05	0.13787	0.27969
CDK5RAP2	1.45898e-05	-0.131601	0.281569
HNRNPH3	1.48462e-05	-0.111388	0.286517
WEE1	1.49064e-05	-0.129708	0.287678
RBMX	1.5097e-05	-0.119236	0.291357
GRAMD1A	1.5306e-05	-0.134961	0.295391
UBXN11	1.54067e-05	-0.141509	0.297335
SLC25A22	1.55323e-05	-0.113584	0.299758
SLC35E2B	1.5587e-05	-0.128778	0.300813
HUWE1	1.57257e-05	-0.128488	0.30349
KBTBD2	1.57836e-05	-0.131262	0.304608
SNRPD1	1.60459e-05	-0.153283	0.30967
UBA6	1.61773e-05	-0.138512	0.312207
CCDC152	1.6402e-05	-0.112757	0.316542
EIF4A1	1.64036e-05	-0.123636	0.316573
CHD3	1.64585e-05	-0.118411	0.317632
CSNK1G2	1.66967e-05	-0.131161	0.32223
LINC00342	1.70096e-05	-0.11526	0.328269
COL13A1	1.70939e-05	-0.190918	0.329895
SNHG12	1.72342e-05	-0.123292	0.332603
ARL4C	1.72653e-05	-0.161832	0.333203
CYCS	1.73271e-05	0.14192	0.334395
CD276	1.7345e-05	-0.13474	0.334742
NOC2L	1.75491e-05	-0.132612	0.338681
CENPU	1.75551e-05	-0.130735	0.338796
HMGB3	1.76461e-05	-0.15241	0.340552
EVL	1.77236e-05	-0.110662	0.342047
PAX2	1.77873e-05	-0.201221	0.343277
FXR2	1.8088e-05	-0.128412	0.34908
BIRC5	1.81764e-05	-0.145509	0.350786
MAP3K1	1.85523e-05	-0.142302	0.358041
LFNG	1.86131e-05	-0.146301	0.359214
ARHGAP33	1.86341e-05	-0.135305	0.35962
NCAM1	1.87692e-05	-0.143773	0.362226
MCM5	1.92471e-05	-0.134382	0.371449
PYM1	1.95049e-05	-0.128107	0.376425
COMMD4	1.97382e-05	-0.134048	0.380927
UBALD1	1.98435e-05	-0.12948	0.38296
BAX	2.01451e-05	-0.13483	0.38878
SCRN1	2.04224e-05	-0.115785	0.394132
COL18A1	2.04737e-05	0.106198	0.395122
MAGOH	2.053e-05	-0.132217	0.396208
MT-ND4L	2.0609e-05	0.131566	0.397734
ULK1	2.10302e-05	-0.108276	0.405862
NLK	2.10574e-05	-0.12091	0.406387
AEBP1	2.11124e-05	-0.136274	0.407448
SMAD6	2.13367e-05	-0.126349	0.411777
USP9Y	2.15878e-05	-0.135786	0.416623
HECTD2	2.17481e-05	-0.133472	0.419716
SLC44A2	2.18774e-05	0.137493	0.422211
ATP5MC3	2.19529e-05	0.103654	0.423669
SSRP1	2.22802e-05	-0.111454	0.429986
SYNE2	2.22876e-05	-0.128575	0.430128
MAPK10	2.2749e-05	-0.128663	0.439033
AOC1	2.29707e-05	0.116828	0.443311
DPYSL2	2.31985e-05	-0.120545	0.447708
LINC01089	2.35263e-05	-0.141239	0.454034
TACC2	2.35948e-05	-0.118564	0.455356
KIF2C	2.37205e-05	-0.123946	0.457782
GLRX	2.38492e-05	0.133099	0.460267
UBE2G2	2.42545e-05	-0.138832	0.468089
MAP2	2.43665e-05	-0.131302	0.470249
SERPINF2	2.43745e-05	0.129482	0.470404
JUN	2.52035e-05	-0.174177	0.486402
TPM1	2.55904e-05	-0.100927	0.493869
CDH6	2.56664e-05	-0.163486	0.495335
TMEM147-AS1	2.58892e-05	-0.131442	0.499637
KDM4B	2.64712e-05	-0.118479	0.510867
TROAP	2.66558e-05	-0.12	0.51443
UGT8	2.67114e-05	0.147785	0.515504
PFAS	2.73055e-05	-0.154237	0.526969
FBRSL1	2.75993e-05	-0.133586	0.532639
ELAVL1	2.81242e-05	-0.120232	0.542769
CACHD1	2.82204e-05	-0.134822	0.544625
TSR1	2.82483e-05	-0.100922	0.545163
NDUFA13	2.83057e-05	0.105202	0.546272
RTF1	2.85433e-05	-0.113448	0.550857
ZNF516	2.94579e-05	-0.132774	0.568508
RRAGD	2.9853e-05	0.101252	0.576133
ARHGAP21	3.00021e-05	-0.114532	0.57901
DNMT3A	3.01277e-05	-0.127881	0.581435
HMGA2	3.02701e-05	-0.138497	0.584182
ZYX	3.03842e-05	-0.123911	0.586384
BLMH	3.10178e-05	-0.127767	0.598612
PPP5C	3.15251e-05	-0.132175	0.608402
MUC20-OT1	3.17402e-05	-0.137334	0.612554
CPSF1	3.1882e-05	-0.126546	0.615291
PHF5A	3.21344e-05	-0.127201	0.620162
RBBP4	3.21805e-05	-0.126249	0.621052
PRMT1	3.25124e-05	-0.123115	0.627458
RBCK1	3.26433e-05	-0.118308	0.629984
AGO4	3.28934e-05	-0.129646	0.634809
DDAH1	3.29889e-05	0.147201	0.636654
SH3GLB2	3.33995e-05	-0.12176	0.644577
GRSF1	3.39427e-05	-0.123243	0.655059
TBC1D4	3.41739e-05	0.155914	0.659521
SAPCD2	3.44163e-05	-0.145081	0.6642
CLIP3	3.46576e-05	-0.1193	0.668856
CTDSPL	3.47292e-05	0.109571	0.670238
HKR1	3.48858e-05	-0.12188	0.673261
THYN1	3.50255e-05	-0.12683	0.675956
CTTNBP2	3.51633e-05	-0.139752	0.678617
CTSC	3.64032e-05	0.100366	0.702545
UCK2	3.85267e-05	-0.120701	0.743527
CDCA3	3.86939e-05	-0.12843	0.746754
EML4	3.88182e-05	-0.124675	0.749152
STARD4-AS1	3.96365e-05	-0.100239	0.764944
PLXNA2	3.98279e-05	-0.113938	0.768638
MLLT1	3.99297e-05	-0.10029	0.770604
KANSL1	4.10859e-05	-0.124083	0.792916
PGM3	4.11621e-05	-0.125849	0.794388
GOLPH3	4.14576e-05	-0.107809	0.800091
KIF22	4.19183e-05	-0.119572	0.80898
HOXC10	4.1978e-05	-0.142745	0.810133
MYO19	4.19896e-05	-0.137513	0.810358
LIX1L	4.25065e-05	-0.115053	0.820332
CKAP5	4.30993e-05	-0.114699	0.831774
ENTR1	4.37841e-05	-0.133667	0.84499
TTC8	4.38726e-05	-0.111609	0.846697
XRCC5	4.39777e-05	-0.1087	0.848726
KMT2A	4.5053e-05	-0.125979	0.869478
AC098850.3	4.51037e-05	-0.136397	0.870456
ARHGEF40	4.64297e-05	-0.121774	0.896046
LIG3	4.65063e-05	-0.139369	0.897525
ARF5	4.70592e-05	-0.130328	0.908196
ABTB1	4.70856e-05	-0.12203	0.908704
DCTN1	4.71851e-05	-0.118192	0.910625
RBFOX2	4.78954e-05	-0.108492	0.924333
ZNF577	4.7999e-05	-0.125533	0.926333
TIMELESS	4.84537e-05	-0.131784	0.935108
CRELD2	4.94685e-05	-0.126847	0.954693
SPTLC1	5.02794e-05	-0.11704	0.970342
HSPB11	5.05162e-05	-0.134593	0.974913
MBTPS1	5.06019e-05	-0.122834	0.976565
DST	5.07121e-05	-0.127109	0.978692
CCZ1	5.0829e-05	-0.117551	0.980948
GUSB	5.08986e-05	-0.109312	0.982291
MAU2	5.09743e-05	-0.1222	0.983752
RTKN2	5.1443e-05	-0.106953	0.992799
FOXRED1	5.16316e-05	-0.10314	0.996438
MAN1A1	5.17743e-05	0.136229	0.999192
PSMA3-AS1	5.18012e-05	-0.143501	0.999711
SRSF2	5.18974e-05	-0.101476	1
PLEKHH1	5.31518e-05	-0.13662	1
NGDN	5.36383e-05	-0.13176	1
LTV1	5.40136e-05	-0.121838	1
DDX39A	5.46046e-05	-0.124219	1
ZC3H14	5.57848e-05	-0.124624	1
OSR1	5.6234e-05	-0.119992	1
IGF2BP2	5.73296e-05	-0.103232	1
ROCK2	5.7952e-05	-0.126154	1
AC110285.6	5.83755e-05	-0.136198	1
APBA2	5.84642e-05	-0.113031	1
TXNL4A	5.84818e-05	-0.105736	1
SGSM3	5.92984e-05	-0.123891	1
ZNF83	5.93368e-05	-0.111323	1
FAM122B	5.9549e-05	-0.112591	1
AC092159.2	6.11762e-05	-0.113941	1
LRP5	6.16535e-05	-0.111951	1
TMSB15A	6.24948e-05	-0.142717	1
CHTF8	6.27964e-05	-0.117706	1
MXD3	6.3494e-05	-0.120418	1
SLC23A2	6.38126e-05	-0.10907	1
TEDC2	6.41085e-05	-0.100031	1
MEIS2	6.53436e-05	-0.129365	1
ARID4B	6.63428e-05	-0.131828	1
AKAP8	6.75634e-05	-0.126668	1
MITF	6.90898e-05	0.121602	1
NDST1	6.99305e-05	-0.126957	1
UNC5C	7.01555e-05	-0.152532	1
PHPT1	7.06134e-05	0.1137	1
PIMREG	7.07769e-05	-0.100878	1
SRI	7.12482e-05	0.123621	1
TMEM8A	7.16371e-05	0.151475	1
SSBP4	7.17035e-05	-0.108597	1
MKI67	7.21039e-05	-0.126453	1
CCP110	7.21284e-05	-0.106595	1
LSM2	7.21483e-05	-0.101601	1
GAR1	7.24497e-05	-0.105766	1
AL645608.8	7.26667e-05	-0.114702	1
REC8	7.29288e-05	-0.118163	1
CADM1	7.30925e-05	-0.167671	1
FGFR1OP2	7.32968e-05	-0.121208	1
CFAP44	7.35362e-05	-0.108516	1
YPEL1	7.48944e-05	-0.123283	1
CBFB	7.51345e-05	-0.120079	1
EXOSC9	7.53078e-05	-0.124683	1
WIZ	7.54734e-05	-0.110656	1
RPA2	7.74941e-05	-0.139782	1
PPP1R15A	7.78929e-05	-0.11398	1
MTHFD1	7.86427e-05	-0.130294	1
UPP1	7.91196e-05	0.120591	1
TMEM100	7.93707e-05	-0.163555	1
RGS12	7.964e-05	-0.123423	1
CLIC4	8.05623e-05	-0.115178	1
RPS27L	8.07485e-05	-0.101913	1
CBX1	8.08967e-05	-0.122252	1
MAP3K11	8.09987e-05	-0.112614	1
TUT4	8.10071e-05	-0.123887	1
SRSF4	8.11687e-05	-0.114064	1
SMARCC1	8.2295e-05	-0.103081	1
ISYNA1	8.23762e-05	-0.132449	1
DALRD3	8.39216e-05	-0.124524	1
NPHS1	8.45861e-05	-0.246221	1
DSC2	8.70458e-05	-0.140436	1
IFITM2	8.97594e-05	-0.107746	1
DDX46	9.05928e-05	-0.119045	1
PRKAB1	9.07375e-05	0.116691	1
MEST	9.08261e-05	0.140682	1
NUPR1	9.35073e-05	-0.102604	1
BANF1	9.38677e-05	-0.108876	1
GANAB	9.40843e-05	-0.10405	1
C19orf70	9.41604e-05	0.111313	1
PIN4	9.49711e-05	-0.116099	1
CLK3	9.70762e-05	-0.118925	1
DRAP1	9.72518e-05	-0.122562	1
RBFA	9.74623e-05	-0.122866	1
TRMT2A	9.79247e-05	-0.118354	1
NDUFAF6	9.79814e-05	-0.114668	1
SNRPD3	9.97763e-05	-0.110937	1
YLPM1	0.000100257	-0.119045	1
ANKRD11	0.000100466	-0.116101	1
CAPG	0.000100985	0.121531	1
FIBIN	0.000101199	0.108558	1
TRMU	0.000102161	-0.123516	1
MIDN	0.00010227	-0.108809	1
STAG1	0.000102653	-0.107588	1
ACSL4	0.000102949	0.167682	1
PHF12	0.0001031	-0.125936	1
NUTM2B-AS1	0.000103255	-0.102205	1
TXNDC12	0.000105165	-0.124635	1
DUT	0.000105522	-0.113857	1
GNB1	0.000109227	-0.103765	1
NUP98	0.000110126	-0.112822	1
FAM13B	0.00011196	-0.101472	1
CALCA	0.000114529	-0.131784	1
TAF2	0.000115868	-0.101134	1
THAP9-AS1	0.000119439	-0.130564	1
KIFC1	0.000119594	-0.120077	1
BAZ2B	0.000120533	-0.118332	1
MTIF3	0.000126341	-0.126338	1
MED12	0.000128741	-0.117055	1
RCN2	0.00012878	-0.101171	1
CIZ1	0.000128998	-0.111839	1
EPB41	0.000129917	-0.117022	1
TOB2	0.00013001	-0.119458	1
SH2B1	0.000130571	-0.106765	1
CNOT9	0.000131311	-0.115932	1
ROBO2	0.000131433	-0.120379	1
TMPO	0.000132734	-0.116773	1
SS18L1	0.000133027	-0.114678	1
SAMD11	0.000133434	-0.136552	1
LMNB2	0.000134442	-0.11269	1
ZNF121	0.000136003	-0.117997	1
TNFAIP2	0.000136197	-0.125805	1
GABPB1-AS1	0.000137265	-0.125106	1
PSIP1	0.000137315	-0.118573	1
TFDP1	0.000137326	-0.105151	1
BMP1	0.000140139	-0.111607	1
ARAP3	0.00014028	-0.108175	1
TRMT1	0.000140556	-0.107828	1
RAD21	0.000141615	-0.113339	1
PGS1	0.00014198	-0.116049	1
TBX2-AS1	0.000141982	-0.115907	1
DGKZ	0.000142138	-0.110769	1
FMR1	0.00014218	-0.109005	1
ATP5MC1	0.000143004	0.113824	1
PBK	0.000143122	-0.110952	1
NLGN2	0.000143224	-0.123309	1
C19orf12	0.000143699	-0.121003	1
CRABP2	0.000143919	-0.196165	1
TTC17	0.000148536	-0.124032	1
PALM	0.000148763	0.146829	1
RAN	0.000150672	-0.110121	1
STK11	0.000151673	-0.119998	1
MRPS6	0.000152197	0.134293	1
MYL6B	0.000153427	-0.10808	1
TRA2A	0.000155019	-0.141424	1
NSUN5	0.000155662	-0.121367	1
EIF3K	0.00015686	0.104933	1
ZNF211	0.000157381	-0.102639	1
REV3L	0.000157591	-0.112043	1
DOC2B	0.000157688	-0.125988	1
GRN	0.00016026	0.118127	1
NFYB	0.000160989	-0.111143	1
NTRK2	0.000161878	-0.110532	1
HNRNPLL	0.000163509	-0.100617	1
SREK1	0.000164386	-0.111606	1
C1orf35	0.000165282	-0.129352	1
ZNF703	0.000165936	-0.121662	1
STX2	0.000166051	-0.117502	1
STX16	0.000166151	-0.110629	1
PON2	0.000166574	-0.115427	1
COBLL1	0.000166854	0.134577	1
BCOR	0.000168241	-0.12356	1
PSMC5	0.000168679	-0.104202	1
RFC1	0.000172314	-0.134472	1
CCHCR1	0.000172394	-0.121637	1
GPI	0.000173019	0.10781	1
HOXA-AS2	0.000173965	-0.103565	1
AGAP3	0.000175328	-0.119708	1
ADAMTS7	0.000176768	-0.101021	1
ESYT1	0.000177334	-0.105902	1
ZNF692	0.00017843	-0.135832	1
USP21	0.000178598	-0.105142	1
ZMYM3	0.000179749	-0.124547	1
CHD1L	0.00018009	-0.125196	1
PPP4C	0.000180835	-0.120596	1
CBX2	0.000181538	-0.12064	1
TRIOBP	0.000181577	-0.106056	1
INTS7	0.000181839	-0.107034	1
ZNF609	0.000182097	-0.106036	1
RBM8A	0.000182304	-0.110154	1
ARPC1A	0.000184146	-0.100227	1
UBA7	0.000184783	-0.11989	1
MFGE8	0.00018516	-0.116477	1
PARP1	0.000185527	-0.121455	1
CDK11B	0.000187658	-0.11464	1
CHST14	0.000187682	-0.107933	1
PGK1	0.000190229	0.102436	1
RPA3	0.00019026	-0.114931	1
PTPN3	0.000192625	0.127804	1
ZNF561	0.00019269	-0.10709	1
STK36	0.000194232	-0.115424	1
ZSCAN18	0.000194317	-0.101982	1
HTT	0.000195087	-0.104738	1
GATC	0.000195801	-0.132149	1
PHF3	0.000195978	-0.124168	1
NAB2	0.000197831	-0.112333	1
AC018557.1	0.000200563	-0.105117	1
CSRP2	0.00020112	-0.132169	1
HES6	0.000202123	-0.114434	1
SMIM24	0.000204682	0.116844	1
ROMO1	0.000204992	0.101716	1
ENC1	0.000208943	-0.132559	1
RFC3	0.000214363	-0.102805	1
DTYMK	0.000215441	-0.13665	1
PBX2	0.000217073	-0.102636	1
FOXC1	0.000219719	-0.133238	1
ARRB2	0.000221917	-0.122782	1
PPP2CA	0.000222028	-0.115406	1
HOXB5	0.000223801	-0.116659	1
EME2	0.000225008	-0.10269	1
GLRX3	0.000226452	-0.108891	1
PTPN2	0.000226565	-0.115604	1
TRIM2	0.00022973	0.113134	1
CDCA4	0.000232552	-0.129886	1
FABP5	0.000232813	-0.123817	1
WDR90	0.000234208	-0.113673	1
DNM1	0.000234312	-0.130479	1
RRNAD1	0.000234887	-0.123871	1
SBF1	0.000235628	-0.109861	1
TEX264	0.000242774	0.121531	1
ANAPC5	0.000246307	-0.109847	1
BNIP3	0.0002474	0.104546	1
MAPKAPK3	0.000248729	0.118081	1
SDC1	0.00024924	-0.108264	1
ORC6	0.000252863	-0.115344	1
NAT9	0.000254363	-0.110551	1
ATP6AP2	0.000255078	0.108794	1
CNOT8	0.000257011	-0.100838	1
TUBB2B	0.000258492	0.13702	1
EPC1	0.000258895	-0.115433	1
UNK	0.00026036	-0.111468	1
LTBP1	0.000262802	-0.121349	1
LHX1	0.000264195	-0.128361	1
CDC42EP4	0.000264279	-0.105176	1
TUB	0.000266765	-0.100696	1
NDUFS7	0.000268178	0.106275	1
SKA2	0.000268957	-0.112142	1
RAVER2	0.000270147	-0.116753	1
AC011043.1	0.000270613	-0.123866	1
SKIL	0.000271595	-0.101355	1
WDR19	0.000273667	-0.10964	1
AP3S1	0.000280654	-0.104503	1
NRBP2	0.00028199	-0.121057	1
MFSD14C	0.000284187	-0.116325	1
GGA1	0.000284322	-0.117916	1
CHD7	0.00028606	-0.12356	1
NPEPPS	0.00028712	-0.111323	1
YPEL3	0.000288582	-0.113328	1
LZTR1	0.000291148	-0.121818	1
RALY	0.000296176	-0.108024	1
IQCK	0.000296321	-0.122903	1
YTHDF2	0.000296904	-0.119279	1
MDC1	0.000304791	-0.131462	1
MAP1B	0.000305162	-0.104198	1
PITHD1	0.000306214	-0.106723	1
MAPKAPK5	0.00030905	-0.101352	1
SNAPC4	0.00030949	-0.11021	1
CENPJ	0.000310185	-0.120442	1
CA2	0.00031074	0.131722	1
RBM6	0.000313535	-0.102279	1
SMARCD2	0.000320194	-0.114988	1
TMEM80	0.000324363	-0.106784	1
CHFR	0.000324785	-0.116129	1
CLEC18B	0.000326219	-0.139004	1
PLD2	0.000327363	-0.112067	1
RNF44	0.00032758	-0.103485	1
MED25	0.000331339	-0.106567	1
AGAP6	0.000331814	-0.114025	1
KLF12	0.000332208	-0.112412	1
MTA3	0.000333967	-0.114478	1
SPAG9	0.00033415	-0.108363	1
BRD1	0.000335017	-0.124751	1
SLC4A9	0.000335645	0.150008	1
FOXC2	0.000347599	-0.117474	1
VMP1	0.000348732	-0.112274	1
FARSB	0.000349635	-0.10728	1
ZNF618	0.000349739	-0.107287	1
C21orf58	0.000350315	-0.106969	1
NAP1L4	0.000353981	-0.109536	1
DCP2	0.000354674	-0.106287	1
UQCRFS1	0.000355225	0.111113	1
NCOA5	0.000358257	-0.10486	1
FOXK1	0.000358828	-0.120298	1
STK25	0.000360316	-0.100446	1
ZNF738	0.000361128	-0.106728	1
NT5C	0.00036417	-0.117045	1
ADPRHL2	0.000367681	-0.105589	1
MSL1	0.000368623	-0.108259	1
MAP3K7	0.00037007	-0.107937	1
BRD9	0.000371203	-0.119842	1
ING3	0.000372697	-0.122522	1
ZDHHC6	0.000374372	-0.116145	1
CARD8	0.000374495	-0.113642	1
TTI1	0.000375951	-0.126139	1
CHTOP	0.000377152	-0.106104	1
AC093297.2	0.000377697	-0.107216	1
MLST8	0.00038341	-0.103405	1
PRKDC	0.000383974	-0.126932	1
ATXN2L	0.000385375	-0.114208	1
AXIN1	0.000391263	-0.115701	1
HMGCR	0.000393258	-0.10063	1
HOMER3	0.000393567	-0.10518	1
LIMK2	0.000393675	-0.112211	1
RAI1	0.000396139	-0.114007	1
WDR55	0.000400462	-0.112333	1
LENG9	0.000400602	-0.120537	1
FANCI	0.000400833	-0.111272	1
ILDR2	0.000401188	-0.114289	1
LEO1	0.000401987	-0.120348	1
HNRNPAB	0.00040224	-0.122861	1
NPW	0.000403688	-0.107241	1
ZNF579	0.000406549	-0.106375	1
SMG9	0.000407765	-0.108288	1
BRPF3	0.000411618	-0.103239	1
DDRGK1	0.000413104	-0.106574	1
ATP1B3	0.000415357	0.122259	1
MTURN	0.000422553	0.110491	1
ANKLE2	0.000433149	-0.101052	1
NKTR	0.000440633	-0.125892	1
HOXC4	0.00044214	-0.117295	1
DDX50	0.000447266	-0.10366	1
MTERF4	0.000448992	-0.113198	1
PIKFYVE	0.000450554	-0.106395	1
PSMG4	0.000452064	-0.102181	1
CUL1	0.000455879	-0.107172	1
NOTCH4	0.000458583	-0.121229	1
PLEKHA2	0.00045965	-0.102246	1
CYTH1	0.000464864	-0.104322	1
PAFAH1B1	0.000466691	-0.103903	1
ATF6B	0.00047029	-0.104083	1
C22orf39	0.000470867	-0.112255	1
HERC4	0.000477064	-0.113391	1
RRM2	0.000479387	-0.125259	1
GNL3	0.000480142	-0.102737	1
CAMK1	0.000482723	-0.108747	1
PHF10	0.000484492	-0.100182	1
EPHB3	0.000484748	0.145244	1
BTN2A1	0.000487203	-0.106289	1
NRP2	0.000493993	-0.106529	1
DSN1	0.000495278	-0.110136	1
SOX12	0.00049827	-0.109212	1
CASP2	0.000500793	-0.101413	1
PTPN21	0.000504686	-0.110215	1
MRPL22	0.000504958	-0.108184	1
PBLD	0.000508704	0.107081	1
HMGCS1	0.000509685	-0.112237	1
PIF1	0.000509752	-0.108577	1
FAN1	0.000510627	-0.113144	1
RAP1B	0.00051731	-0.105449	1
RNPS1	0.000518022	-0.103856	1
MPHOSPH10	0.000520153	-0.108532	1
IFT80	0.000521945	-0.103625	1
OTUD3	0.000526223	-0.113147	1
PSMD4	0.00053555	-0.103975	1
PDS5A	0.000536756	-0.110221	1
RBBP6	0.000539279	-0.10656	1
TTYH3	0.000541665	-0.109122	1
NAIP	0.000542323	-0.11451	1
ZNF131	0.000543661	-0.105189	1
ITGA8	0.000544965	-0.120911	1
COX5A	0.000545864	0.112251	1
ZNF282	0.000548376	-0.114964	1
RIMKLB	0.000549032	-0.104081	1
SFXN2	0.000553114	-0.116855	1
PCGF1	0.000554519	-0.10347	1
HDGFL2	0.000556105	-0.105716	1
TUBGCP6	0.000558782	-0.118181	1
PABPN1	0.000562339	-0.102604	1
FTSJ3	0.000563365	-0.110345	1
THUMPD3-AS1	0.000571124	-0.109711	1
ZNF384	0.000571515	-0.111935	1
CCNF	0.000574191	-0.100569	1
LCMT1	0.000577806	-0.105624	1
KCNJ15	0.000578935	0.121398	1
WDR60	0.000579398	-0.101743	1
NR2C2	0.000587366	-0.108973	1
GNPAT	0.000587633	-0.119818	1
MUM1	0.000593273	-0.107995	1
PCGF3	0.000593818	-0.102649	1
C8orf58	0.000600438	-0.109927	1
NME1	0.000605131	-0.110828	1
ZNF710-AS1	0.000605943	0.109081	1
AMOT	0.00060777	-0.107689	1
TCF7L2	0.000608847	-0.107616	1
PRKRIP1	0.000614259	-0.122321	1
MEN1	0.00061668	-0.105594	1
ABLIM1	0.000621829	0.132345	1
ZDHHC17	0.000644136	-0.118343	1
POM121	0.000648063	-0.127371	1
WDTC1	0.000651732	-0.107204	1
EEF1E1	0.000656868	-0.114368	1
POLG	0.000663784	-0.113932	1
MLH1	0.000663862	-0.118497	1
RMI2	0.000665018	-0.105007	1
CKLF	0.000666389	-0.103567	1
CREBZF	0.000667796	-0.107795	1
PAICS	0.000677372	-0.109312	1
ZFC3H1	0.000706575	-0.108057	1
UNC5B	0.000709169	-0.109236	1
KXD1	0.000716418	-0.101926	1
NUP50	0.000716914	-0.111396	1
NMT1	0.000735411	-0.108937	1
PM20D2	0.000739665	-0.105297	1
CEP131	0.000744771	-0.105413	1
GATA3-AS1	0.000744962	-0.116845	1
RBM47	0.00075413	0.108864	1
SCMH1	0.000754442	-0.100568	1
TRIM11	0.000763798	-0.100807	1
VPS39	0.000770553	-0.10551	1
TLN1	0.000771312	-0.109789	1
URI1	0.000771886	-0.108106	1
IVNS1ABP	0.000783532	0.102319	1
DPYSL3	0.000787219	-0.104616	1
PEG10	0.000790084	-0.109893	1
SH3PXD2A	0.000792411	-0.115743	1
ATG16L2	0.000793673	-0.100905	1
FGFR1	0.000795322	-0.109219	1
UNG	0.000796482	-0.116622	1
SMYD2	0.000796692	-0.101695	1
MPP3	0.00079869	-0.105252	1
PPP1R12A	0.000801876	-0.109592	1
DHPS	0.000802848	-0.108815	1
XPOT	0.000807389	-0.111892	1
TXLNA	0.000807926	-0.102854	1
DNAJB6	0.000812196	-0.101086	1
PLEKHH3	0.000814203	-0.112933	1
GLCCI1	0.000822033	-0.108672	1
EDC3	0.000835154	-0.100963	1
CHD1	0.000844992	-0.110373	1
RFC2	0.000856636	-0.111762	1
PIK3C2B	0.000861593	-0.105896	1
MIIP	0.000864402	-0.113753	1
CITED1	0.000865327	-0.134747	1
DLG5	0.000866343	-0.113023	1
REEP4	0.000870813	-0.106396	1
PROM2	0.000871871	0.105502	1
TNPO2	0.000872955	-0.107157	1
ASAH1	0.000875155	0.103907	1
SLC25A37	0.000879464	-0.112872	1
E2F1	0.000883908	-0.101306	1
C1R	0.000885283	-0.100498	1
PTPRD	0.000891429	-0.138498	1
POLD1	0.000921922	-0.106064	1
ATP11C	0.000922671	-0.101967	1
TIMMDC1	0.00092784	-0.108198	1
SMTNL2	0.000933943	0.127083	1
CHMP4B	0.000937221	0.125817	1
RNF146	0.000946517	-0.115455	1
EDNRB	0.000947794	0.114355	1
MUC6	0.000948882	-0.152661	1
TACC3	0.000969975	-0.111323	1
TONSL	0.000976134	-0.10727	1
KPNA1	0.000985416	-0.101332	1
MRS2	0.000997793	-0.10496	1
PPP4R3A	0.0010111	-0.101017	1
THOC1	0.00102058	-0.112754	1
MLLT6	0.00102203	-0.101803	1
GPC1	0.0010359	-0.10194	1
RABL2A	0.00104515	-0.103475	1
DHX33	0.00105108	-0.112736	1
CHERP	0.00105255	-0.110256	1
PODXL	0.00107141	-0.14661	1
CSPG4	0.00107205	-0.105219	1
AURKB	0.00107593	-0.113711	1
TRRAP	0.00110933	-0.106545	1
BRD8	0.00112594	-0.112471	1
SCPEP1	0.00113247	0.117561	1
CSAD	0.00114254	-0.111595	1
SRP68	0.00114283	-0.101628	1
NPR1	0.00115062	-0.123263	1
CTCF	0.00116031	-0.106601	1
TMEM129	0.00118868	-0.103102	1
DAZAP1	0.00121016	-0.10328	1
TADA3	0.00121623	-0.101997	1
PXMP2	0.00123648	-0.107745	1
C1orf56	0.00123901	-0.118145	1
EXOSC6	0.0012634	-0.100073	1
KIAA1671	0.00126703	-0.128115	1
GDI1	0.00134018	-0.110799	1
NSMCE4A	0.00134204	-0.11235	1
CERK	0.00134644	-0.110161	1
ATAT1	0.00137727	-0.105874	1
SLC38A1	0.00138389	-0.124577	1
POSTN	0.00138744	-0.180391	1
DCHS1	0.00138891	-0.115849	1
UACA	0.0013923	-0.122258	1
VGLL4	0.00139239	-0.100988	1
RAPGEF2	0.00139479	-0.103877	1
PDCD11	0.00139546	-0.107425	1
MEX3B	0.00140406	-0.101067	1
QSOX2	0.00141161	-0.112457	1
FEN1	0.00142609	-0.115983	1
HDAC6	0.00146752	-0.103143	1
CDC14A	0.00149228	-0.108821	1
LEMD2	0.00152967	-0.104274	1
PPM1G	0.00155994	-0.129051	1
LINC01001	0.00156862	-0.105377	1
SCUBE3	0.00157661	-0.123485	1
ETV4	0.00158345	-0.120404	1
PLCXD1	0.00159949	-0.100393	1
PPP6R3	0.00160556	-0.108452	1
TSPAN18	0.0016744	-0.106968	1
PDE4DIP	0.0016937	-0.11774	1
CEP170B	0.00172469	-0.102353	1
SPTAN1	0.00173586	-0.101563	1
ARHGAP23	0.00174823	-0.136524	1
SPATS2	0.0017504	-0.103094	1
SFT2D2	0.00177239	-0.100366	1
IFFO1	0.00177451	-0.105079	1
UBR5	0.00185479	-0.104888	1
MRNIP	0.00186719	-0.112243	1
TPCN1	0.00190727	-0.107522	1
DHX38	0.00192762	-0.101174	1
HOXB2	0.00192786	-0.111989	1
ANKS1A	0.00194307	-0.100001	1
PHLDB1	0.00199121	-0.11034	1
PHLDA1	0.00199583	-0.159811	1
EPB41L2	0.0019978	-0.101364	1
MAN2A2	0.00202808	-0.106471	1
NPDC1	0.00206864	-0.106742	1
HEY1	0.0020724	-0.135394	1
NCS1	0.00214594	-0.1099	1
DCAF5	0.00215829	-0.1092	1
ZWINT	0.00217501	-0.110608	1
TRABD2B	0.00218519	-0.103943	1
DGKD	0.00220085	-0.10174	1
ASPSCR1	0.00221546	-0.103675	1
GOT1	0.0022482	0.106016	1
SPRY4	0.00229399	-0.100189	1
HOXA11-AS	0.00231198	-0.101998	1
LANCL2	0.00233075	-0.108961	1
IGSF9	0.00233879	-0.101902	1
DEK	0.0023443	-0.111766	1
HIC1	0.00235225	-0.112241	1
GOLIM4	0.00238771	-0.120648	1
PODXL2	0.00244836	-0.107708	1
SPIDR	0.00245114	-0.103456	1
JAG1	0.00254424	-0.140374	1
BET1L	0.00260407	-0.101266	1
SPAG5	0.00261789	-0.101228	1
IER3	0.00266554	0.142881	1
NSD3	0.00266632	-0.104538	1
PGGHG	0.00268279	-0.113843	1
IRF3	0.0026886	-0.10226	1
AGPAT2	0.00272416	0.109055	1
ARHGEF17	0.00273417	-0.112303	1
CLDN3	0.00273888	0.105243	1
FAM177A1	0.00278285	-0.103132	1
ABRACL	0.00279224	-0.101004	1
PLAU	0.00281458	0.105958	1
SLIT3	0.00292154	-0.129839	1
SPOUT1	0.00295355	-0.104999	1
STARD10	0.0029596	0.115626	1
ARGLU1	0.0029957	-0.110784	1
HS3ST3B1	0.00300018	-0.108116	1
SLIT2	0.00306364	-0.100111	1
DDT	0.00312983	0.105321	1
CHD6	0.00315525	-0.100011	1
ANK3	0.00317154	0.110784	1
NRGN	0.00331747	-0.115542	1
FGFR2	0.00331941	-0.104128	1
STAT2	0.00340631	-0.100121	1
FBLN2	0.00343151	-0.155859	1
DKK1	0.00345059	-0.107357	1
KRT18	0.00349044	-0.107407	1
TAGLN	0.00355114	-0.126107	1
CDC14B	0.00368425	-0.112042	1
AL354836.1	0.00378623	-0.101998	1
NCAPG	0.00380896	-0.103847	1
UPF3B	0.00382618	-0.104576	1
NFX1	0.00390306	-0.100462	1
MCF2L	0.00420423	-0.100202	1
TNS2	0.00421635	-0.120503	1
GFRA1	0.00426754	-0.105433	1
SLC5A3	0.00430046	0.105204	1
SNRPF	0.00436584	-0.101854	1
COL9A1	0.00442428	-0.111929	1
CYR61	0.00443516	-0.113617	1
MED8	0.004503	-0.101929	1
DNAAF2	0.00469882	-0.104685	1
ARID2	0.00483806	-0.102606	1
FBLN1	0.00491342	-0.111394	1
RPRD1B	0.00491979	-0.100264	1
TP53I3	0.00510069	-0.109018	1
AC009133.1	0.00527543	-0.15892	1
LRP4	0.00530673	-0.101306	1
ROBO1	0.00532629	-0.113421	1
COPS7B	0.00534568	-0.115234	1
KDM2B	0.00554457	-0.103715	1
Z82214.2	0.00576102	-0.105151	1
CCNB1	0.00593437	-0.107836	1
SERINC2	0.0061208	0.111537	1
GSTM3	0.00614929	0.104554	1
CCNK	0.00626512	-0.101603	1
SALL1	0.00645367	-0.105104	1
NPHS2	0.00661496	-0.13748	1
CASD1	0.00667096	-0.100138	1
KDM5D	0.00673693	-0.100153	1
FRMD1	0.007006	-0.148201	1
KIRREL1	0.00741614	-0.115493	1
MED14	0.00750329	-0.105821	1
GLUD1	0.00774892	0.115464	1
MCAM	0.00816091	-0.116371	1
WNK1	0.00832481	0.104752	1
DAPL1	0.00839659	-0.115382	1
HOXB8	0.00910606	-0.109443	1
PDE3A	0.0101967	-0.100216	1
CCL21	0.0103798	-0.110001	1
MSI1	0.0119135	-0.106115	1
ASPM	0.0132573	-0.101147	1
LINC01896	0.0147084	0.110363	1
SEMA5B	0.0152829	-0.103886	1
PIGG	0.0162237	-0.10106	1
SLC9A3R2	0.017434	-0.106839	1
ANKS3	0.019161	-0.102404	1
ARSD	0.0263757	0.105514	1
PRODH2	0.0304607	-0.11952	1
ALS2CL	0.0377479	-0.103289	1
FOS	0.0597409	-0.139438	1
SEMA3B	0.0649787	-0.107182	1
MGP	0.0694097	-0.132077	1
LRRC75A	0.0894469	-0.17843	1
CTGF	0.155868	-0.109824	1
FLT1	0.160688	-0.11311	1
PLCE1	0.163935	-0.102985	1
GADD45A	0.183827	-0.12031	1
F3	0.219926	-0.118506	1
NTNG1	0.272511	-0.10379	1
SPOCK2	0.359277	-0.109535	1
ACTA2	0.486016	-0.121312	1

## Sheet: hFK Cluster 3
DE Genes					Upregulated GO Terms								Downregulated GO Terms
	p_val	avg_logFC	p_val_adj		None								None
MALAT1	6.07293e-34	0.516934	1.17201e-29
RPL41	1.46773e-29	-0.230731	2.83258e-25
RPL4	1.02373e-22	0.255423	1.9757e-18
ADAM9	4.66621e-17	-0.307604	9.00533e-13
RPS27	2.80147e-15	-0.174063	5.40655e-11
RECK	7.53861e-15	-0.276313	1.45488e-10
DPYSL3	1.09844e-14	-0.276557	2.11988e-10
PDZK1IP1	1.17182e-14	-0.342955	2.26149e-10
STK19	1.22675e-14	-0.266485	2.3675e-10
EFNA5	1.67764e-14	-0.285048	3.23767e-10
RARS2	2.9223e-14	-0.249919	5.63974e-10
SUFU	5.00552e-14	-0.255903	9.66016e-10
LATS2	5.05813e-14	-0.252638	9.76168e-10
POLR2D	5.77457e-14	-0.258563	1.11443e-09
UMOD	1.28508e-13	-0.360556	2.48007e-09
ORC6	2.54049e-13	-0.26716	4.9029e-09
TMSB4X	2.89324e-13	-0.138383	5.58366e-09
NTAN1	3.23655e-13	-0.238635	6.24622e-09
PITPNA-AS1	3.57966e-13	-0.251717	6.90839e-09
LINC01001	3.62141e-13	-0.252161	6.98897e-09
ZC2HC1A	3.92756e-13	-0.22786	7.5798e-09
OTUD6B-AS1	4.24902e-13	-0.237622	8.20019e-09
CX3CL1	5.45929e-13	-0.233987	1.05359e-08
RTL10	6.17593e-13	-0.230671	1.19189e-08
ZNRF1	6.2462e-13	-0.243117	1.20545e-08
XXYLT1	7.54445e-13	-0.227493	1.456e-08
PDZD11	7.83963e-13	-0.208092	1.51297e-08
ZNHIT6	8.123e-13	-0.22223	1.56766e-08
MUL1	8.19832e-13	-0.246756	1.58219e-08
TRIM56	8.33596e-13	-0.251113	1.60876e-08
PRKAR2A	8.47366e-13	-0.237706	1.63533e-08
LAGE3	9.17082e-13	-0.227637	1.76988e-08
NKAPD1	1.43774e-12	-0.248486	2.77469e-08
TAB3	1.43808e-12	-0.237415	2.77535e-08
NDRG3	1.50966e-12	-0.235207	2.91349e-08
TIMM21	1.58917e-12	-0.220683	3.06694e-08
ALG8	1.7588e-12	-0.222087	3.39432e-08
FAM98A	1.79002e-12	-0.221156	3.45456e-08
SLC35A5	1.99742e-12	-0.229134	3.85482e-08
CDS1	2.03945e-12	-0.218841	3.93593e-08
NBN	2.33462e-12	-0.23311	4.50558e-08
RGS10	2.40509e-12	-0.246604	4.64159e-08
ABHD14A	2.87471e-12	-0.208503	5.54791e-08
CRHBP	3.16316e-12	-0.282329	6.10459e-08
ASPM	3.19846e-12	-0.234718	6.1727e-08
SLC1A5	3.26415e-12	-0.216357	6.29948e-08
MANSC1	3.30237e-12	-0.212008	6.37324e-08
RAD51C	3.45418e-12	-0.214172	6.66623e-08
TMEM128	3.66445e-12	-0.243827	7.07202e-08
DNAJC14	3.81854e-12	-0.236586	7.36941e-08
GAB1	3.93713e-12	-0.226305	7.59827e-08
ADGRF5	4.0569e-12	-0.241343	7.82942e-08
ACBD5	4.2348e-12	-0.222139	8.17273e-08
ZNF414	4.26427e-12	-0.232176	8.22961e-08
GPN3	4.42475e-12	-0.22193	8.53932e-08
LDLR	4.561e-12	-0.21016	8.80227e-08
DYNLT3	4.66497e-12	-0.217054	9.00293e-08
LTV1	4.96233e-12	-0.222734	9.5768e-08
C17orf75	5.09385e-12	-0.232368	9.83062e-08
LMNB1	5.17236e-12	-0.245824	9.98213e-08
ARMCX1	5.21e-12	-0.216109	1.00548e-07
ZNF33B	5.31943e-12	-0.209312	1.0266e-07
ENTPD4	5.36911e-12	-0.244522	1.03619e-07
PRMT6	5.38166e-12	-0.20482	1.03861e-07
CSTF2T	5.55586e-12	-0.229371	1.07223e-07
ZDHHC16	5.79973e-12	-0.235158	1.11929e-07
BAIAP2	5.94475e-12	-0.234669	1.14728e-07
NFU1	6.13443e-12	-0.172077	1.18388e-07
THAP7	6.37586e-12	-0.214451	1.23048e-07
TMEM164	6.46933e-12	-0.237471	1.24852e-07
C19orf81	6.56039e-12	-0.207265	1.26609e-07
TANK	7.07646e-12	-0.221463	1.36569e-07
TMEM100	8.00082e-12	-0.266114	1.54408e-07
ME2	8.19743e-12	-0.214186	1.58202e-07
BRD3OS	8.27984e-12	-0.241862	1.59793e-07
HLTF	8.37916e-12	-0.207281	1.61709e-07
IFRD1	8.39615e-12	-0.210193	1.62037e-07
ATP8B2	8.5779e-12	-0.229885	1.65545e-07
PIGX	9.15376e-12	-0.221648	1.76658e-07
PGGT1B	9.38564e-12	-0.214229	1.81133e-07
SNRNP27	9.61225e-12	-0.217823	1.85507e-07
BMP2	9.8845e-12	-0.242275	1.90761e-07
THEM6	9.91205e-12	-0.218486	1.91293e-07
ITPKB	1.00723e-11	-0.22951	1.94385e-07
EFNA4	1.02968e-11	-0.204349	1.98717e-07
TGM2	1.30096e-11	-0.229666	2.51073e-07
RAB23	1.31468e-11	-0.194676	2.5372e-07
MTAP	1.32928e-11	-0.212358	2.56538e-07
SBK1	1.34302e-11	-0.219492	2.59189e-07
TERF2	1.4293e-11	-0.220127	2.75841e-07
FUCA1	1.44586e-11	-0.211503	2.79036e-07
MEX3D	1.49501e-11	-0.216903	2.88521e-07
TROVE2	1.58963e-11	-0.230308	3.06782e-07
BICRA	1.72566e-11	-0.221218	3.33035e-07
TCTN2	1.79529e-11	-0.217833	3.46472e-07
TMEM185A	1.8816e-11	-0.220287	3.63129e-07
C1orf56	1.91088e-11	-0.28186	3.68781e-07
DDR2	2.01618e-11	-0.211494	3.89103e-07
BPHL	2.06752e-11	-0.203929	3.99012e-07
BLOC1S4	2.16939e-11	-0.226241	4.1867e-07
UHMK1	2.17785e-11	-0.222318	4.20303e-07
MZT1	2.21035e-11	-0.191521	4.26575e-07
C5orf30	2.22376e-11	-0.233172	4.29163e-07
STARD3	2.24515e-11	-0.224255	4.33291e-07
GMPPA	2.30804e-11	-0.22516	4.45428e-07
MIER2	2.32234e-11	-0.229017	4.48189e-07
AHI1	2.48551e-11	-0.224521	4.79679e-07
ZBTB11	2.50816e-11	-0.2115	4.8405e-07
ATP1B2	2.53882e-11	-0.244263	4.89967e-07
AP4B1	2.69138e-11	-0.189827	5.19409e-07
MLF1	2.70288e-11	-0.197792	5.21628e-07
TRERF1	2.9962e-11	-0.216428	5.78237e-07
ZMYND19	3.03949e-11	-0.180622	5.86592e-07
COMMD8	3.08044e-11	-0.203316	5.94494e-07
GRK6	3.16919e-11	-0.203385	6.11622e-07
FAM120AOS	3.35263e-11	-0.213209	6.47024e-07
ARMCX4	3.35427e-11	-0.223244	6.4734e-07
ELMOD2	3.58411e-11	-0.2021	6.91698e-07
EXD2	3.69954e-11	-0.213339	7.13975e-07
NR3C1	3.7722e-11	-0.226981	7.27997e-07
MAD2L1	3.78336e-11	-0.201071	7.3015e-07
CRY2	3.81319e-11	-0.213238	7.35907e-07
YPEL1	3.94052e-11	-0.224563	7.60481e-07
KRI1	3.94845e-11	-0.211038	7.62011e-07
LOXL2	4.0673e-11	-0.220988	7.84949e-07
ZNF776	4.29283e-11	-0.237524	8.28473e-07
PLEKHA3	4.30247e-11	-0.191806	8.30334e-07
LRRC42	4.35664e-11	-0.226751	8.40788e-07
WWP1	4.48905e-11	-0.207492	8.66342e-07
MINPP1	4.56808e-11	-0.207378	8.81593e-07
PTDSS1	4.67744e-11	-0.207184	9.02699e-07
ALG3	4.74726e-11	-0.211907	9.16174e-07
FAM229B	4.75962e-11	-0.219041	9.18559e-07
FKRP	4.83039e-11	-0.203738	9.32217e-07
KIF9	4.90891e-11	-0.227147	9.4737e-07
ADGRB2	4.94082e-11	-0.223634	9.53528e-07
ITSN2	4.95313e-11	-0.197889	9.55904e-07
MOB3A	5.10145e-11	-0.218061	9.84529e-07
RHNO1	5.11239e-11	-0.222413	9.8664e-07
PHAX	5.29726e-11	-0.187383	1.02232e-06
HMOX2	5.36774e-11	-0.200639	1.03592e-06
HECW2	5.37473e-11	-0.22118	1.03727e-06
FOXD2	5.4217e-11	-0.234446	1.04633e-06
ELOA	5.64156e-11	-0.218956	1.08876e-06
TBL1X	5.81148e-11	-0.209661	1.12156e-06
PCGF5	5.8165e-11	-0.208319	1.12253e-06
SIPA1L3	5.82815e-11	-0.20322	1.12477e-06
LPCAT4	5.83503e-11	-0.201988	1.1261e-06
ETHE1	5.91415e-11	-0.201865	1.14137e-06
RAB4A	6.11747e-11	-0.220166	1.18061e-06
PPRC1	6.22569e-11	-0.201984	1.2015e-06
MTMR2	6.31482e-11	-0.237036	1.2187e-06
PIMREG	6.31884e-11	-0.223571	1.21947e-06
CNTN1	6.33479e-11	-0.290152	1.22255e-06
FIZ1	6.34619e-11	-0.198673	1.22475e-06
DSE	6.34803e-11	-0.194805	1.22511e-06
RRP1B	6.3718e-11	-0.203123	1.22969e-06
C11orf1	6.47161e-11	-0.223917	1.24896e-06
MSL3	6.67212e-11	-0.199467	1.28765e-06
MYO5C	6.78772e-11	-0.210204	1.30996e-06
MAPK7	6.79479e-11	-0.214436	1.31133e-06
FXYD1	7.41644e-11	-0.226704	1.4313e-06
TRUB2	7.76061e-11	-0.205243	1.49772e-06
TMEM223	8.12106e-11	-0.208414	1.56728e-06
INTS14	8.39297e-11	-0.216131	1.61976e-06
CFL2	8.52226e-11	-0.172659	1.64471e-06
MRPL19	8.88216e-11	-0.211467	1.71417e-06
AQP2	9.34423e-11	-0.237651	1.80334e-06
MPHOSPH8	9.34479e-11	-0.202599	1.80345e-06
RPL37A	9.48056e-11	-0.118287	1.82965e-06
RNF185	9.5029e-11	-0.220695	1.83397e-06
BCL7B	9.64319e-11	-0.203077	1.86104e-06
CASP3	9.64493e-11	-0.190656	1.86138e-06
ISOC1	9.90991e-11	-0.204069	1.91251e-06
BTBD1	1.00254e-10	-0.201448	1.9348e-06
PCSK7	1.0066e-10	-0.194371	1.94264e-06
COG3	1.0268e-10	-0.208926	1.98163e-06
COLEC12	1.04524e-10	-0.244654	2.01721e-06
TMEM39B	1.05472e-10	-0.198406	2.03551e-06
CDC5L	1.06342e-10	-0.204177	2.0523e-06
DDX55	1.0733e-10	-0.216602	2.07137e-06
THSD4	1.07819e-10	-0.215708	2.0808e-06
AIFM1	1.09572e-10	-0.187373	2.11463e-06
ARVCF	1.161e-10	-0.199331	2.24061e-06
CACTIN	1.16193e-10	-0.188128	2.24242e-06
GTF2H1	1.18094e-10	-0.203381	2.2791e-06
HSPA12B	1.2016e-10	-0.169709	2.31898e-06
HMCN1	1.22578e-10	-0.231563	2.36563e-06
CDC40	1.28094e-10	-0.215872	2.4721e-06
LEO1	1.29961e-10	-0.20668	2.50812e-06
TRMT13	1.30425e-10	-0.203619	2.51708e-06
ASF1A	1.31468e-10	-0.176284	2.5372e-06
EHD4	1.32538e-10	-0.193587	2.55786e-06
HOXA5	1.33254e-10	-0.208117	2.57168e-06
TLK2	1.33504e-10	-0.211888	2.5765e-06
ADCY4	1.35426e-10	-0.224401	2.61358e-06
CADPS2	1.37006e-10	-0.205418	2.64409e-06
NR1D2	1.3752e-10	-0.210175	2.65399e-06
PLIN2	1.37607e-10	-0.198673	2.65568e-06
KIAA2026	1.39928e-10	-0.195289	2.70048e-06
NACC2	1.44845e-10	-0.191713	2.79535e-06
NMD3	1.45191e-10	-0.226131	2.80205e-06
RAD17	1.48175e-10	-0.166382	2.85962e-06
TACC1	1.50149e-10	-0.21583	2.89773e-06
CLEC16A	1.51494e-10	-0.197039	2.92368e-06
PNP	1.51627e-10	-0.223099	2.92625e-06
CPSF3	1.51996e-10	-0.204404	2.93337e-06
RPTOR	1.53527e-10	-0.196649	2.96291e-06
TFPI	1.54787e-10	-0.258992	2.98723e-06
FEM1A	1.59805e-10	-0.190146	3.08407e-06
SIAE	1.60426e-10	-0.211972	3.09606e-06
HPF1	1.61054e-10	-0.190056	3.10818e-06
NACC1	1.62036e-10	-0.190652	3.12714e-06
ACOT7	1.62061e-10	-0.201945	3.12761e-06
CRTC3	1.6485e-10	-0.202669	3.18143e-06
EGFR	1.65587e-10	-0.214451	3.19566e-06
CISH	1.66486e-10	-0.211038	3.21302e-06
KLHL21	1.67749e-10	-0.214943	3.23739e-06
DCLK2	1.69399e-10	-0.194836	3.26923e-06
IFI27L2	1.70898e-10	-0.207598	3.29817e-06
VLDLR	1.71125e-10	-0.207976	3.30255e-06
SMIM27	1.73738e-10	-0.215958	3.35297e-06
2021-03-09	1.78328e-10	-0.203446	3.44155e-06
STK39	1.81767e-10	-0.202988	3.50793e-06
LYRM9	1.83794e-10	-0.211038	3.54704e-06
CNTNAP2	1.83849e-10	-0.223236	3.5481e-06
TMEM64	1.84603e-10	-0.209234	3.56265e-06
TWF2	1.85809e-10	-0.170303	3.58594e-06
ASAP1	1.87522e-10	-0.214037	3.61898e-06
CYBRD1	1.89399e-10	-0.200728	3.65522e-06
SYNRG	1.9569e-10	-0.182288	3.77662e-06
GSTM4	1.98078e-10	-0.182744	3.82272e-06
KDELC1	1.9882e-10	-0.181675	3.83702e-06
MSI1	2.00741e-10	-0.208524	3.87409e-06
CDKN2AIP	2.0217e-10	-0.207746	3.90167e-06
DHX29	2.04438e-10	-0.188376	3.94545e-06
WDSUB1	2.06266e-10	-0.204288	3.98074e-06
PDCL	2.11391e-10	-0.210136	4.07964e-06
DNAJB9	2.18135e-10	-0.194076	4.20979e-06
YAE1D1	2.19709e-10	-0.168885	4.24017e-06
KRCC1	2.19878e-10	-0.201408	4.24344e-06
MMP15	2.21703e-10	-0.232651	4.27865e-06
SOCS2	2.23911e-10	-0.191199	4.32126e-06
TRAK2	2.24927e-10	-0.205606	4.34086e-06
UBA5	2.27047e-10	-0.200145	4.38177e-06
GSTO2	2.40871e-10	-0.210197	4.64856e-06
PLAG1	2.42105e-10	-0.201299	4.67238e-06
EBAG9	2.43355e-10	-0.182692	4.69651e-06
MRPS30	2.47238e-10	-0.208448	4.77145e-06
NAT10	2.49405e-10	-0.217159	4.81327e-06
TIGD5	2.51065e-10	-0.200025	4.84531e-06
TMEM60	2.5352e-10	-0.189649	4.89268e-06
TOB1	2.59105e-10	-0.20532	5.00047e-06
XYLT2	2.65675e-10	-0.198513	5.12727e-06
WDR3	2.71207e-10	-0.196377	5.23402e-06
ADAM12	2.7484e-10	-0.198229	5.30413e-06
TWIST1	2.7692e-10	-0.193262	5.34427e-06
FTSJ1	2.83108e-10	-0.194665	5.46371e-06
VPS37A	2.84037e-10	-0.199177	5.48163e-06
MUT	2.92292e-10	-0.135335	5.64094e-06
RB1	2.9278e-10	-0.197327	5.65036e-06
ZNF746	2.94644e-10	-0.190746	5.68633e-06
CTPS2	2.97338e-10	-0.201632	5.73832e-06
CHRAC1	2.97817e-10	-0.184276	5.74756e-06
ADCY3	3.0243e-10	-0.18957	5.8366e-06
HPCAL1	3.14822e-10	-0.217213	6.07574e-06
POMGNT2	3.24945e-10	-0.193371	6.27112e-06
PEX10	3.26276e-10	-0.206025	6.2968e-06
SLC2A8	3.27371e-10	-0.19487	6.31793e-06
BCL6B	3.27693e-10	-0.188169	6.32415e-06
DENND2A	3.31294e-10	-0.219859	6.39364e-06
PPIL1	3.32677e-10	-0.194585	6.42034e-06
MRPL44	3.3998e-10	-0.164402	6.56127e-06
PPP1R2	3.48582e-10	-0.214796	6.72729e-06
STX12	3.48594e-10	-0.210626	6.72752e-06
TAF12	3.67307e-10	-0.196713	7.08867e-06
ORC3	3.70916e-10	-0.188324	7.15831e-06
PANK1	3.71054e-10	-0.204887	7.16097e-06
SRGAP2C	3.7109e-10	-0.250258	7.16166e-06
LPAR6	3.78402e-10	-0.203385	7.30279e-06
MALT1	3.88417e-10	-0.191521	7.49606e-06
RABL2B	3.89254e-10	-0.174072	7.51221e-06
STX8	3.98499e-10	-0.200433	7.69063e-06
EIF2B3	3.98542e-10	-0.203099	7.69146e-06
ZBTB17	3.9922e-10	-0.170472	7.70454e-06
ZNF12	3.99652e-10	-0.189805	7.71289e-06
DKK3	4.02792e-10	-0.19075	7.77347e-06
MAGI1	4.0691e-10	-0.19092	7.85295e-06
VPS37B	4.07687e-10	-0.177715	7.86795e-06
PTPRK	4.19994e-10	-0.194371	8.10546e-06
RSPRY1	4.2044e-10	-0.142475	8.11407e-06
ST3GAL1	4.20867e-10	-0.209282	8.12231e-06
ACYP2	4.24428e-10	-0.197039	8.19103e-06
TLNRD1	4.28374e-10	-0.209738	8.26718e-06
RBBP5	4.2985e-10	-0.19686	8.29568e-06
C2orf68	4.29857e-10	-0.159516	8.29582e-06
MRPS17	4.35831e-10	-0.177289	8.4111e-06
ARFIP1	4.37104e-10	-0.195211	8.43568e-06
NR1H2	4.48234e-10	-0.1994	8.65046e-06
TPMT	4.49927e-10	-0.200181	8.68314e-06
PRDM4	4.59838e-10	-0.196903	8.87442e-06
GLCCI1	4.613e-10	-0.190496	8.90262e-06
FNIP2	4.61805e-10	-0.203771	8.91238e-06
ARRDC4	4.70642e-10	-0.184224	9.08292e-06
ANKFY1	4.81374e-10	-0.184529	9.29004e-06
TMEM97	4.82487e-10	-0.231417	9.31153e-06
TUBGCP3	4.93946e-10	-0.183811	9.53267e-06
STON1	4.94034e-10	-0.204117	9.53436e-06
PDZD8	4.94959e-10	-0.200061	9.55221e-06
L3MBTL2	5.01093e-10	-0.193437	9.6706e-06
RARB	5.03308e-10	-0.210621	9.71335e-06
IRGQ	5.0625e-10	-0.184096	9.77012e-06
ASB13	5.13296e-10	-0.190835	9.9061e-06
UTP3	5.1696e-10	-0.178248	9.97681e-06
SMNDC1	5.17041e-10	-0.177276	9.97837e-06
LEF1	5.24522e-10	-0.205761	1.01227e-05
HAUS1	5.3213e-10	-0.20925	1.02696e-05
PRKAR2B	5.32351e-10	-0.1994	1.02738e-05
STXBP1	5.34637e-10	-0.209266	1.03179e-05
BACH1	5.40476e-10	-0.192298	1.04306e-05
FOXN3	5.43492e-10	-0.17784	1.04889e-05
METTL14	5.48216e-10	-0.189141	1.058e-05
KDM3A	5.48731e-10	-0.199912	1.059e-05
MRPS28	5.51002e-10	-0.214977	1.06338e-05
FAM229A	5.55801e-10	-0.201576	1.07264e-05
FKBP15	5.58748e-10	-0.186962	1.07833e-05
RAPH1	5.59857e-10	-0.237982	1.08047e-05
WDR36	5.60769e-10	-0.195987	1.08223e-05
DHX33	5.65402e-10	-0.206699	1.09117e-05
UBE2F	5.85201e-10	-0.188028	1.12938e-05
UNC13B	5.8938e-10	-0.186677	1.13745e-05
SIK2	5.92116e-10	-0.198575	1.14273e-05
CTSZ	5.95338e-10	-0.188182	1.14894e-05
SNN	6.05094e-10	-0.186762	1.16777e-05
ERAP1	6.08689e-10	-0.199	1.17471e-05
JUNB	6.15563e-10	-0.201576	1.18798e-05
GTPBP1	6.20498e-10	-0.195694	1.1975e-05
VPS37C	6.22383e-10	-0.184703	1.20114e-05
C1orf159	6.31667e-10	-0.184324	1.21905e-05
SLC4A4	6.33724e-10	-0.188661	1.22302e-05
PDE10A	6.37899e-10	-0.198984	1.23108e-05
GALNT18	6.54032e-10	-0.190146	1.26222e-05
PPIC	6.68865e-10	-0.180789	1.29084e-05
CSGALNACT2	6.85616e-10	-0.199019	1.32317e-05
PRUNE1	6.91828e-10	-0.192225	1.33516e-05
ATXN3	6.93215e-10	-0.190663	1.33784e-05
PPP2R5A	7.00971e-10	-0.177694	1.3528e-05
IGSF9	7.01424e-10	-0.210561	1.35368e-05
GTPBP2	7.121e-10	-0.195057	1.37428e-05
BBS4	7.25807e-10	-0.171987	1.40073e-05
MRPS22	7.37155e-10	-0.182843	1.42263e-05
WDR12	7.40842e-10	-0.195331	1.42975e-05
TCEAL3	7.45022e-10	-0.19016	1.43782e-05
USPL1	7.49652e-10	-0.154315	1.44675e-05
BICD2	7.6156e-10	-0.194735	1.46973e-05
RWDD4	7.7302e-10	-0.187001	1.49185e-05
RPS6KA3	7.74179e-10	-0.182119	1.49409e-05
NUDT2	7.77581e-10	-0.199432	1.50065e-05
GCC2	7.81258e-10	-0.203215	1.50775e-05
CHODL	7.89659e-10	-0.196187	1.52396e-05
SAV1	7.90149e-10	-0.200053	1.52491e-05
MEGF9	7.95573e-10	-0.17337	1.53538e-05
SREK1IP1	7.99422e-10	-0.197102	1.54281e-05
SH3BP4	8.07348e-10	-0.170632	1.5581e-05
CLEC2D	8.31322e-10	-0.194161	1.60437e-05
LIPA	8.35394e-10	-0.199771	1.61223e-05
P4HA1	8.4269e-10	-0.178817	1.62631e-05
CDK9	8.45704e-10	-0.16511	1.63212e-05
RNF139	8.52887e-10	-0.164085	1.64599e-05
KLHL14	8.74267e-10	-0.149615	1.68725e-05
TCEAL7	8.75488e-10	-0.17185	1.6896e-05
VPS13D	8.84138e-10	-0.185826	1.7063e-05
PAQR3	8.99725e-10	-0.200025	1.73638e-05
MTPAP	9.07372e-10	-0.181236	1.75114e-05
POLR3K	9.187e-10	-0.20048	1.773e-05
CEP164	9.2445e-10	-0.188281	1.7841e-05
RNF20	9.44743e-10	-0.195146	1.82326e-05
FAM104B	9.49271e-10	-0.188239	1.832e-05
COL7A1	9.53408e-10	-0.187068	1.83998e-05
MXI1	9.54573e-10	-0.191269	1.84223e-05
EARS2	9.78789e-10	-0.181835	1.88896e-05
SLC39A11	9.87376e-10	-0.201905	1.90554e-05
EDEM1	1.01039e-09	-0.166097	1.94995e-05
DHX16	1.055e-09	-0.184324	2.03604e-05
CHMP6	1.06303e-09	-0.179042	2.05154e-05
GPR173	1.08554e-09	-0.192688	2.09499e-05
FGF1	1.08795e-09	-0.191742	2.09963e-05
ALAS1	1.10559e-09	-0.175259	2.13368e-05
PLEKHG1	1.11246e-09	-0.184037	2.14693e-05
CFH	1.12478e-09	-0.212407	2.1707e-05
ATP6V1D	1.12692e-09	-0.197644	2.17484e-05
PHF20	1.14681e-09	-0.17784	2.21323e-05
ADGRL4	1.14742e-09	-0.196786	2.21441e-05
CEP192	1.14987e-09	-0.159744	2.21913e-05
TMTC1	1.15362e-09	-0.186289	2.22637e-05
ANTXR2	1.16443e-09	-0.18024	2.24723e-05
CHMP7	1.16654e-09	-0.174882	2.2513e-05
ETV1	1.16868e-09	-0.193772	2.25544e-05
RHOG	1.16899e-09	-0.198459	2.25604e-05
SRPX	1.17638e-09	-0.19487	2.2703e-05
SLC25A24	1.19036e-09	-0.19162	2.29728e-05
SKIV2L	1.19121e-09	-0.181437	2.29892e-05
TNIP2	1.20769e-09	-0.163337	2.33072e-05
CDO1	1.21258e-09	-0.181399	2.34016e-05
HAT1	1.22912e-09	-0.199032	2.37208e-05
FAM53B	1.23702e-09	-0.167842	2.38733e-05
CSTF1	1.24503e-09	-0.168088	2.40279e-05
FOPNL	1.26078e-09	-0.125905	2.43317e-05
FUNDC1	1.27727e-09	-0.200528	2.465e-05
STYX	1.27746e-09	-0.19185	2.46538e-05
MON1B	1.29535e-09	-0.159533	2.49989e-05
SERTAD2	1.30282e-09	-0.206938	2.51432e-05
DHRS11	1.32981e-09	-0.203462	2.56641e-05
NEMP1	1.35859e-09	-0.172816	2.62195e-05
OGFOD3	1.36568e-09	-0.183152	2.63563e-05
RIN2	1.40212e-09	-0.188471	2.70595e-05
KIF11	1.42461e-09	-0.182173	2.74935e-05
PMS1	1.42707e-09	-0.193416	2.75411e-05
EXOSC4	1.42785e-09	-0.187725	2.75561e-05
DIP2C	1.42807e-09	-0.162579	2.75604e-05
NFASC	1.42852e-09	-0.220906	2.7569e-05
RPL11	1.43077e-09	0.132807	2.76124e-05
AL355488.1	1.43705e-09	-0.208355	2.77337e-05
AGO1	1.43832e-09	-0.173543	2.77581e-05
NSL1	1.43924e-09	-0.16342	2.77759e-05
METRN	1.45494e-09	-0.198895	2.8079e-05
TAF9B	1.46256e-09	-0.21148	2.82259e-05
RNPEPL1	1.46422e-09	-0.187952	2.82579e-05
DHX34	1.47524e-09	-0.183345	2.84706e-05
CISD3	1.49226e-09	-0.203933	2.87991e-05
FAM76B	1.49554e-09	-0.191926	2.88623e-05
CCDC59	1.52899e-09	-0.201905	2.9508e-05
SPAG16	1.54462e-09	-0.184478	2.98097e-05
FHL3	1.54964e-09	-0.163276	2.99066e-05
USP42	1.57056e-09	-0.178514	3.03102e-05
EVI5	1.57213e-09	-0.18343	3.03405e-05
OSER1	1.57347e-09	-0.181057	3.03663e-05
ATG7	1.57638e-09	-0.158787	3.04225e-05
HLA-DRA	1.60025e-09	-0.217217	3.08832e-05
C1orf226	1.62018e-09	-0.174771	3.12678e-05
LYRM1	1.63664e-09	-0.171884	3.15855e-05
TMEM218	1.63724e-09	-0.160997	3.1597e-05
SPIRE1	1.63851e-09	-0.18572	3.16217e-05
CDK17	1.64955e-09	-0.159965	3.18346e-05
TOR2A	1.65167e-09	-0.153879	3.18756e-05
MOSPD3	1.65558e-09	-0.183507	3.1951e-05
LRRTM1	1.65675e-09	-0.183141	3.19736e-05
PDE3A	1.65949e-09	-0.198511	3.20265e-05
CASP6	1.67578e-09	-0.199257	3.23409e-05
WDR20	1.69493e-09	-0.169939	3.27105e-05
CDKN3	1.69877e-09	-0.203099	3.27846e-05
RMND5B	1.70488e-09	-0.190489	3.29025e-05
BCAS3	1.70614e-09	-0.190022	3.29267e-05
NCKAP5L	1.73145e-09	-0.180226	3.34153e-05
PIGK	1.76033e-09	-0.190022	3.39726e-05
C16orf45	1.76087e-09	-0.199019	3.39831e-05
SPOPL	1.78004e-09	-0.181842	3.4353e-05
C1orf54	1.80104e-09	-0.17073	3.47582e-05
ITPR3	1.81074e-09	-0.15458	3.49455e-05
MID1	1.83977e-09	-0.179018	3.55056e-05
FAM114A1	1.842e-09	-0.18671	3.55487e-05
DPAGT1	1.84202e-09	-0.190481	3.55492e-05
DPYSL4	1.84548e-09	-0.193514	3.5616e-05
ALS2	1.84863e-09	-0.199467	3.56767e-05
PSMD5	1.85787e-09	-0.18236	3.5855e-05
CPQ	1.86548e-09	-0.17434	3.6002e-05
CR1	1.90919e-09	-0.250092	3.68454e-05
DHX8	1.92168e-09	-0.15572	3.70866e-05
MTERF2	1.93386e-09	-0.191092	3.73216e-05
SETD6	1.95986e-09	-0.195497	3.78233e-05
MED1	1.9689e-09	-0.16539	3.79978e-05
STX3	1.97532e-09	-0.199253	3.81217e-05
ABCC1	1.98669e-09	-0.162687	3.83411e-05
CAAP1	1.99915e-09	-0.192649	3.85816e-05
FECH	2.00184e-09	-0.186471	3.86334e-05
ZNF521	2.00343e-09	-0.191913	3.86642e-05
SNAP29	2.02552e-09	-0.181663	3.90905e-05
MKNK1	2.06751e-09	-0.183662	3.9901e-05
AFF3	2.07341e-09	-0.185165	4.00147e-05
ODF2L	2.08836e-09	-0.182295	4.03033e-05
SNHG10	2.09403e-09	-0.197701	4.04127e-05
ARHGAP27	2.0943e-09	-0.181985	4.04178e-05
SPON2	2.1e-09	-0.180718	4.05278e-05
INSIG1	2.1004e-09	-0.188757	4.05356e-05
BOLA1	2.11538e-09	-0.165269	4.08246e-05
LRRC37B	2.12059e-09	-0.173547	4.09253e-05
PATL1	2.15397e-09	-0.168989	4.15694e-05
RNF150	2.16641e-09	-0.192491	4.18095e-05
ZMYM6	2.22028e-09	-0.178401	4.28492e-05
XIAP	2.231e-09	-0.15317	4.30561e-05
NRM	2.23202e-09	-0.194084	4.30757e-05
AP5M1	2.2374e-09	-0.184642	4.31795e-05
KANSL2	2.24804e-09	-0.200369	4.3385e-05
RPF1	2.2509e-09	-0.187227	4.34402e-05
SLC25A17	2.28089e-09	-0.188471	4.40189e-05
GSTT2B	2.30759e-09	-0.156563	4.45341e-05
COMMD10	2.31351e-09	-0.194604	4.46485e-05
BCL9L	2.33893e-09	-0.177857	4.51391e-05
TMEM11	2.34343e-09	-0.176284	4.52258e-05
STRADB	2.34924e-09	-0.193034	4.53379e-05
ZMPSTE24	2.35053e-09	-0.183235	4.53629e-05
UBN1	2.35832e-09	-0.18205	4.55132e-05
PIANP	2.36418e-09	-0.159744	4.56262e-05
DNMBP	2.37707e-09	-0.170632	4.5875e-05
FBXO28	2.38277e-09	-0.165825	4.5985e-05
UGGT2	2.38742e-09	-0.168551	4.60748e-05
STAU2	2.43111e-09	-0.19684	4.69179e-05
TIMM10B	2.43271e-09	-0.190748	4.69489e-05
UFL1	2.44388e-09	-0.166663	4.71645e-05
PIK3CA	2.44693e-09	-0.159506	4.72232e-05
BRF2	2.45208e-09	-0.190639	4.73227e-05
SMYD3	2.45937e-09	-0.172635	4.74634e-05
SMPD1	2.46298e-09	-0.17615	4.75331e-05
DOK4	2.49475e-09	-0.186589	4.81462e-05
PAXIP1	2.50108e-09	-0.173698	4.82683e-05
PXDC1	2.51809e-09	-0.177567	4.85967e-05
PRTFDC1	2.54205e-09	-0.183507	4.9059e-05
ZYG11B	2.56243e-09	-0.198842	4.94523e-05
MUTYH	2.5801e-09	-0.165717	4.97934e-05
POLD3	2.59643e-09	-0.181078	5.01084e-05
SRC	2.63905e-09	-0.165101	5.09311e-05
UBN2	2.66833e-09	-0.176566	5.14961e-05
ZPR1	2.66856e-09	-0.18237	5.15005e-05
ATF6	2.70652e-09	-0.189649	5.22331e-05
NUCB2	2.70934e-09	-0.19162	5.22875e-05
MTRR	2.7098e-09	-0.174854	5.22964e-05
MAN1C1	2.74087e-09	-0.181245	5.2896e-05
SOAT1	2.74142e-09	-0.173149	5.29067e-05
RFC2	2.75542e-09	-0.177572	5.31769e-05
ROR1	2.78132e-09	-0.190553	5.36766e-05
RIOX2	2.83374e-09	-0.183662	5.46883e-05
TRAFD1	2.8516e-09	-0.16345	5.5033e-05
AVL9	2.92008e-09	-0.157809	5.63546e-05
RASAL2	2.95367e-09	-0.165376	5.7003e-05
STAMBP	2.99726e-09	-0.178683	5.78441e-05
FAH	3.00845e-09	-0.17541	5.80601e-05
TRAF5	3.0184e-09	-0.186497	5.8252e-05
YIPF2	3.04565e-09	-0.186031	5.8778e-05
MAP3K13	3.07002e-09	-0.167535	5.92483e-05
DDI2	3.0755e-09	-0.201905	5.9354e-05
PTPRN2	3.0801e-09	-0.188517	5.94429e-05
CEP44	3.08776e-09	-0.180712	5.95906e-05
NSMCE2	3.13346e-09	-0.164259	6.04727e-05
SNAPC4	3.17497e-09	-0.171517	6.12737e-05
CTSO	3.21977e-09	-0.194456	6.21384e-05
CEP70	3.24884e-09	-0.172517	6.26993e-05
KYAT1	3.26661e-09	-0.188415	6.30423e-05
IKZF5	3.28941e-09	-0.161639	6.34824e-05
SPRED2	3.31883e-09	-0.193233	6.40502e-05
CHPT1	3.36646e-09	-0.198459	6.49694e-05
TSR1	3.3996e-09	-0.195462	6.56088e-05
KLHL7	3.4066e-09	-0.157943	6.5744e-05
UBXN2B	3.41678e-09	-0.185378	6.59405e-05
UNKL	3.46723e-09	-0.198145	6.6914e-05
SCD5	3.46856e-09	-0.178584	6.69397e-05
TMEM199	3.50324e-09	-0.188707	6.7609e-05
TMEM250	3.50907e-09	-0.160394	6.77215e-05
TAPT1	3.51774e-09	-0.182566	6.78889e-05
ITM2B	3.5406e-09	0.193302	6.833e-05
RETREG1	3.54551e-09	-0.211484	6.84249e-05
ABT1	3.58059e-09	-0.20198	6.91017e-05
ABCB8	3.58312e-09	-0.155688	6.91506e-05
AC093323.1	3.61321e-09	-0.197468	6.97314e-05
RSBN1L	3.63907e-09	-0.194301	7.02304e-05
MINDY3	3.64641e-09	-0.168088	7.03721e-05
TMEM243	3.65071e-09	-0.15507	7.04551e-05
TCF20	3.66741e-09	-0.17328	7.07773e-05
DIS3	3.67771e-09	-0.186834	7.09761e-05
TACSTD2	3.74808e-09	-0.17464	7.23343e-05
BCL2L12	3.75331e-09	-0.171615	7.24351e-05
TRAPPC2B	3.76234e-09	-0.181047	7.26095e-05
TMEM126A	3.76489e-09	-0.16633	7.26586e-05
PPM1H	3.7649e-09	-0.174939	7.26589e-05
PAK4	3.76731e-09	-0.208448	7.27053e-05
SLC35E1	3.76981e-09	-0.198244	7.27536e-05
CDK18	3.78124e-09	-0.180857	7.29742e-05
AKT3	3.79602e-09	-0.179649	7.32594e-05
ACBD4	3.87599e-09	-0.173423	7.48028e-05
CDC20	3.88983e-09	-0.191587	7.50697e-05
KIF21A	3.89916e-09	-0.170689	7.52499e-05
MORN4	3.90151e-09	-0.192855	7.52953e-05
POLR3GL	3.90882e-09	-0.181918	7.54363e-05
DSTYK	3.95045e-09	-0.18892	7.62398e-05
MYO9A	3.96126e-09	-0.203188	7.64483e-05
PML	4.00568e-09	-0.182536	7.73057e-05
TOR1AIP1	4.06812e-09	-0.180112	7.85106e-05
ZNF280D	4.08983e-09	-0.1925	7.89295e-05
RPL13	4.19638e-09	-0.102293	8.09859e-05
NR1H3	4.20969e-09	-0.190742	8.12428e-05
ZWILCH	4.25002e-09	-0.152777	8.20211e-05
UBE2D1	4.25369e-09	-0.172926	8.20919e-05
RBM7	4.26951e-09	-0.176058	8.23973e-05
AC005082.1	4.30441e-09	-0.169501	8.30708e-05
PTRH2	4.3327e-09	-0.190179	8.36167e-05
PTPN1	4.36304e-09	-0.196649	8.42023e-05
PPME1	4.36789e-09	-0.178304	8.42959e-05
WDR74	4.3741e-09	-0.185928	8.44158e-05
RRAGD	4.48851e-09	-0.195462	8.66238e-05
RNF166	4.5245e-09	-0.165281	8.73184e-05
PDE6D	4.5918e-09	-0.159055	8.86171e-05
SMIM13	4.61457e-09	-0.176636	8.90566e-05
BAIAP2-DT	4.6303e-09	-0.159083	8.93601e-05
ERLIN1	4.68188e-09	-0.189191	9.03556e-05
VPS37D	4.78157e-09	-0.175655	9.22796e-05
FRMD3	4.83394e-09	-0.172221	9.32903e-05
SPINT1-AS1	4.83435e-09	-0.173314	9.32981e-05
UBE2E2	4.87536e-09	-0.166866	9.40896e-05
TSKU	4.93102e-09	-0.158202	9.51637e-05
SLC35A3	4.94552e-09	-0.184158	9.54435e-05
LMTK2	4.95399e-09	-0.171854	9.56071e-05
ZNF821	4.95845e-09	-0.180252	9.56931e-05
E2F5	4.99313e-09	-0.176086	9.63624e-05
CENPC	5.03449e-09	-0.181027	9.71607e-05
B3GALNT1	5.04339e-09	-0.186147	9.73324e-05
APOL2	5.06061e-09	-0.191176	9.76648e-05
EPHX1	5.06526e-09	-0.188893	9.77545e-05
MRPL50	5.12851e-09	-0.15697	9.89751e-05
STIM1	5.15069e-09	-0.162754	9.94031e-05
RAB3IP	5.25215e-09	-0.182111	0.000101361
ARL5A	5.26003e-09	-0.177287	0.000101513
SDAD1	5.26906e-09	-0.171751	0.000101688
HPS1	5.27057e-09	-0.175889	0.000101717
GPR161	5.29207e-09	-0.168478	0.000102132
MORC2	5.37545e-09	-0.168939	0.000103741
ASB8	5.3771e-09	-0.158162	0.000103773
MIEF1	5.39382e-09	-0.166142	0.000104095
ZNF268	5.43639e-09	-0.15997	0.000104917
RABGAP1L	5.46319e-09	-0.169833	0.000105434
SPAST	5.51349e-09	-0.174636	0.000106405
GYS1	5.56587e-09	-0.173611	0.000107416
NEURL4	5.57021e-09	-0.191937	0.0001075
CCNT1	5.58071e-09	-0.17467	0.000107702
RAB31	5.62003e-09	-0.18572	0.000108461
ACAT1	5.62034e-09	-0.165435	0.000108467
ZNF789	5.63508e-09	-0.166164	0.000108751
LCORL	5.69573e-09	-0.16779	0.000109922
MRI1	5.70946e-09	-0.172133	0.000110187
SMG6	5.73171e-09	-0.181987	0.000110616
PLGRKT	5.98477e-09	-0.184922	0.0001155
STARD13	6.02485e-09	-0.176191	0.000116274
ZNF135	6.08429e-09	-0.188986	0.000117421
CNOT10	6.10234e-09	-0.18875	0.000117769
EBF1	6.2082e-09	-0.204292	0.000119812
TACC2	6.22916e-09	-0.162988	0.000120216
ATP8B1	6.23894e-09	-0.168067	0.000120405
PROM2	6.28415e-09	-0.167726	0.000121278
HMGXB4	6.32253e-09	-0.19074	0.000122018
NAA30	6.34026e-09	-0.175434	0.000122361
OGN	6.36049e-09	-0.234268	0.000122751
OCRL	6.40664e-09	-0.160864	0.000123642
TMEM136	6.42833e-09	-0.173855	0.00012406
RERG	6.44674e-09	-0.1931	0.000124416
UNC5D	6.49665e-09	-0.186763	0.000125379
KIAA1147	6.60821e-09	-0.179859	0.000127532
POP4	6.64536e-09	-0.149505	0.000128249
SH2D3C	6.65786e-09	-0.187227	0.00012849
ZNF677	6.68268e-09	-0.189408	0.000128969
TOM1	6.71245e-09	-0.1445	0.000129543
CASTOR3	6.7587e-09	-0.172816	0.000130436
NOC4L	6.7606e-09	-0.167687	0.000130473
SIRT1	6.83213e-09	-0.136002	0.000131853
LRRC40	6.90937e-09	-0.162702	0.000133344
ATP10D	6.91228e-09	-0.145566	0.0001334
TMTC4	6.92161e-09	-0.164233	0.00013358
POLB	6.94003e-09	-0.165174	0.000133936
CDK19	7.09252e-09	-0.172238	0.000136879
2021-03-02	7.17052e-09	-0.176827	0.000138384
RAB32	7.21219e-09	-0.186204	0.000139188
TAB1	7.21989e-09	-0.179233	0.000139337
RRNAD1	7.28858e-09	-0.169956	0.000140662
PRADC1	7.40172e-09	-0.175636	0.000142846
MLH3	7.42707e-09	-0.1715	0.000143335
PCCB	7.4833e-09	-0.17013	0.00014442
MARK4	7.54562e-09	-0.170045	0.000145623
RPS6KA6	7.68424e-09	-0.162982	0.000148298
KHDRBS3	7.71242e-09	-0.16514	0.000148842
SIRT3	7.85628e-09	-0.165189	0.000151618
FOSL2	7.89779e-09	-0.172996	0.00015242
NEK3	7.92679e-09	-0.146725	0.000152979
CFAP45	7.99408e-09	-0.17615	0.000154278
PARN	8.05149e-09	-0.184787	0.000155386
FAM210B	8.0549e-09	-0.163619	0.000155451
CPTP	8.11436e-09	-0.171888	0.000156599
ABHD4	8.14256e-09	-0.149679	0.000157143
MAP9	8.20152e-09	-0.151399	0.000158281
RNPC3	8.32112e-09	-0.167777	0.000160589
PIGO	8.39416e-09	-0.1487	0.000161999
GFER	8.40498e-09	-0.166627	0.000162208
SNX7	8.42762e-09	-0.158268	0.000162645
CCDC102A	8.46543e-09	-0.180295	0.000163374
VPS8	8.49519e-09	-0.175259	0.000163949
AL050341.2	8.54026e-09	-0.158787	0.000164818
ZFP64	8.54263e-09	-0.173815	0.000164864
NCBP1	8.62177e-09	-0.188463	0.000166392
RNF24	8.7116e-09	-0.176559	0.000168125
CPVL	8.73312e-09	-0.172878	0.000168541
ZNF254	8.73874e-09	-0.148787	0.000168649
ISG20L2	8.87077e-09	-0.179118	0.000171197
DBT	8.92173e-09	-0.165038	0.00017218
NANS	8.9616e-09	-0.170495	0.00017295
GPHN	9.01698e-09	-0.159968	0.000174019
MTA2	9.18024e-09	-0.186483	0.000177169
B3GLCT	9.19556e-09	-0.171231	0.000177465
G6PD	9.2565e-09	-0.165418	0.000178641
TNFRSF21	9.25857e-09	-0.172528	0.000178681
ADAM17	9.28904e-09	-0.181311	0.000179269
EYA1	9.30441e-09	-0.191438	0.000179566
CEP68	9.32913e-09	-0.180928	0.000180043
LEMD3	9.3935e-09	-0.177596	0.000181285
USP21	9.41822e-09	-0.16468	0.000181762
ZCCHC10	9.4533e-09	-0.155406	0.000182439
ABHD13	9.4593e-09	-0.171317	0.000182555
SNX29	9.5132e-09	-0.176402	0.000183595
ODR4	9.55085e-09	-0.190022	0.000184322
CES2	9.62338e-09	-0.173996	0.000185722
ATXN1	9.64496e-09	-0.158888	0.000186138
NT5C3A	9.64804e-09	-0.177596	0.000186197
LZTFL1	9.67166e-09	-0.183347	0.000186653
HPGD	9.69531e-09	-0.171184	0.00018711
NFKB2	9.70816e-09	-0.160864	0.000187358
IFFO2	9.75317e-09	-0.181456	0.000188226
CBX2	9.77279e-09	-0.155886	0.000188605
CA4	9.77394e-09	-0.188376	0.000188627
CYGB	9.79229e-09	-0.138779	0.000188981
STIM2	9.81411e-09	-0.182177	0.000189403
ZNF423	9.82272e-09	-0.167928	0.000189569
ACACA	9.86889e-09	-0.172478	0.00019046
HIST3H2A	9.97159e-09	-0.173451	0.000192442
NSMCE3	9.99135e-09	-0.177428	0.000192823
GINS2	1.01562e-08	-0.197444	0.000196004
COL25A1	1.01951e-08	-0.185598	0.000196755
CCND3	1.03093e-08	-0.16166	0.000198959
PPP2R3C	1.03722e-08	-0.162184	0.000200172
POLR3H	1.04341e-08	-0.156877	0.000201368
C17orf97	1.05054e-08	-0.168362	0.000202743
SLC35A2	1.06096e-08	-0.171744	0.000204754
FAXDC2	1.06614e-08	-0.176846	0.000205755
DHX57	1.07225e-08	-0.122903	0.000206933
MFSD1	1.07712e-08	-0.168913	0.000207874
CDC14A	1.07837e-08	-0.200342	0.000208115
TYSND1	1.07901e-08	-0.178384	0.000208239
TMEM70	1.1032e-08	-0.18159	0.000212907
CRISPLD1	1.1083e-08	-0.136623	0.000213892
EMILIN2	1.12056e-08	-0.144625	0.000216257
FCHSD2	1.12515e-08	-0.166663	0.000217143
BCAP29	1.13137e-08	-0.158895	0.000218343
FZD6	1.13159e-08	-0.157567	0.000218386
CISD1	1.13447e-08	-0.162067	0.000218941
DHRSX	1.1347e-08	-0.171817	0.000218985
MPPE1	1.13621e-08	-0.174579	0.000219277
TENM3	1.14802e-08	-0.140785	0.000221555
SLC10A3	1.14933e-08	-0.172755	0.00022181
BAG5	1.15405e-08	-0.137552	0.00022272
SKI	1.15524e-08	-0.184064	0.00022295
ARMT1	1.15599e-08	-0.189624	0.000223094
COL14A1	1.15772e-08	-0.233588	0.000223428
EMG1	1.16153e-08	-0.168865	0.000224163
E2F1	1.17025e-08	-0.173451	0.000225847
KITLG	1.17356e-08	-0.171346	0.000226486
CDR2	1.18135e-08	-0.164825	0.000227989
FBXO34	1.18505e-08	-0.179348	0.000228703
CLDN16	1.20433e-08	-0.228334	0.000232424
RBP7	1.21116e-08	-0.186047	0.000233741
ACSL1	1.21328e-08	-0.172038	0.000234152
GLI1	1.21875e-08	-0.177927	0.000235207
TMA16	1.22009e-08	-0.183711	0.000235464
AGAP1	1.22262e-08	-0.138375	0.000235953
SMURF2	1.23826e-08	-0.143724	0.000238972
ZNF627	1.24979e-08	-0.161775	0.000241197
SLC43A3	1.25365e-08	-0.154252	0.000241943
TGS1	1.26886e-08	-0.171346	0.000244877
KLF10	1.27409e-08	-0.172014	0.000245887
RPGR	1.27651e-08	-0.17779	0.000246354
CYP27A1	1.27976e-08	-0.167108	0.000246982
RNF207	1.28197e-08	-0.153546	0.000247407
RICTOR	1.29443e-08	-0.158439	0.000249813
TTLL4	1.29855e-08	-0.181069	0.000250607
FAIM	1.30065e-08	-0.166544	0.000251012
ANKRD12	1.30269e-08	-0.176699	0.000251407
MKKS	1.30606e-08	-0.163276	0.000252056
NLN	1.32167e-08	-0.152795	0.00025507
CBLL1	1.33637e-08	-0.158712	0.000257907
MGST1	1.34082e-08	-0.180359	0.000258766
POLA2	1.35019e-08	-0.190587	0.000260574
MRRF	1.35351e-08	-0.173654	0.000261214
ZNF622	1.36929e-08	-0.165575	0.000264259
PYCR1	1.37114e-08	-0.145939	0.000264616
SSX2IP	1.38267e-08	-0.173097	0.000266841
RHOJ	1.38666e-08	-0.174207	0.000267611
COG6	1.40988e-08	-0.142972	0.000272092
TMEM167B	1.43003e-08	-0.16336	0.000275981
CIPC	1.43065e-08	-0.17408	0.000276101
KIAA0556	1.43176e-08	-0.148877	0.000276315
ARMH3	1.43327e-08	-0.159744	0.000276606
ZNF736	1.43911e-08	-0.150934	0.000277733
GPR137	1.45429e-08	-0.173875	0.000280663
NQO2	1.46391e-08	-0.162144	0.00028252
ARFGEF2	1.48049e-08	-0.172092	0.000285719
MAP2K6	1.49603e-08	-0.176072	0.000288718
SFI1	1.50343e-08	-0.148658	0.000290146
BOK	1.51562e-08	-0.175159	0.0002925
RBBP8	1.516e-08	-0.163343	0.000292573
PSAT1	1.52356e-08	-0.174854	0.000294032
RBBP9	1.52953e-08	-0.162091	0.000295184
NUTM2B-AS1	1.53518e-08	-0.134293	0.000296274
ATF7	1.54135e-08	-0.170216	0.000297466
CYB5R1	1.56434e-08	-0.169699	0.000301901
ZNF514	1.56529e-08	-0.124777	0.000302086
TBXAS1	1.57315e-08	-0.173344	0.000303602
ATP13A2	1.57973e-08	-0.149505	0.000304872
GJA5	1.58159e-08	-0.242471	0.000305232
PDZRN3	1.58395e-08	-0.178828	0.000305686
MED30	1.58705e-08	-0.167919	0.000306284
BRPF1	1.60227e-08	-0.169933	0.000309221
AFAP1	1.63405e-08	-0.150149	0.000315356
MED8	1.63453e-08	-0.150464	0.000315448
ALDOA	1.63741e-08	-0.159248	0.000316004
DNAL4	1.64626e-08	-0.17615	0.000317711
TPBG	1.65521e-08	-0.123672	0.000319438
ZSCAN32	1.66224e-08	-0.153594	0.000320796
KLC2	1.66493e-08	-0.167235	0.000321316
CREM	1.66877e-08	-0.173264	0.000322056
SMIM29	1.68106e-08	-0.167845	0.000324427
TFRC	1.68219e-08	-0.153252	0.000324646
ATE1	1.68273e-08	-0.102549	0.00032475
GON4L	1.68396e-08	-0.159744	0.000324988
SKAP2	1.68938e-08	-0.169073	0.000326033
CMBL	1.70457e-08	-0.149842	0.000328964
SLC16A12	1.7104e-08	-0.16815	0.00033009
DDX21	1.72006e-08	-0.146661	0.000331955
PRNP	1.72781e-08	-0.176551	0.00033345
SETD1B	1.75506e-08	-0.173638	0.00033871
DCUN1D2	1.75754e-08	-0.13287	0.000339187
NFATC3	1.76198e-08	-0.131664	0.000340044
CASC10	1.76624e-08	-0.181871	0.000340866
REXO4	1.77231e-08	-0.173477	0.000342039
BX255925.3	1.78486e-08	-0.163218	0.00034446
STRN	1.78704e-08	-0.174705	0.00034488
SNUPN	1.79563e-08	-0.155209	0.000346538
TMEM135	1.79714e-08	-0.163281	0.000346829
SMURF1	1.81776e-08	-0.161179	0.000350809
MAGOHB	1.82487e-08	-0.174636	0.000352181
ZSCAN1	1.82621e-08	-0.164311	0.00035244
KIAA0753	1.83691e-08	-0.173957	0.000354506
WDHD1	1.83767e-08	-0.140002	0.000354652
MED7	1.839e-08	-0.151449	0.000354909
CLCNKB	1.86466e-08	-0.195924	0.000359861
DDX20	1.87352e-08	-0.150413	0.00036157
TAF1	1.87791e-08	-0.15526	0.000362417
DKK1	1.88277e-08	-0.195192	0.000363356
PERP	1.88295e-08	-0.183676	0.00036339
TSPAN1	1.88428e-08	-0.154948	0.000363646
COX16	1.88564e-08	-0.164342	0.000363911
SEMA6D	1.88851e-08	-0.145639	0.000364464
PKHD1	1.91196e-08	-0.162728	0.00036899
RFC5	1.91238e-08	-0.162677	0.00036907
FXYD5	1.91886e-08	-0.162434	0.000370321
TMEM201	1.91926e-08	-0.185278	0.000370398
BLOC1S5	1.92736e-08	-0.170016	0.000371962
FEN1	1.936e-08	-0.137988	0.000373628
THOC6	1.93655e-08	-0.184529	0.000373735
CAVIN2	1.94249e-08	-0.200091	0.000374882
HOXB4	1.95252e-08	-0.18755	0.000376816
DUSP7	1.95697e-08	-0.163088	0.000377675
LYSMD3	1.96666e-08	-0.1636	0.000379545
ICAM2	1.98611e-08	-0.185613	0.000383299
RBM48	1.98836e-08	-0.1595	0.000383734
SMIM12	2.00394e-08	-0.109718	0.000386741
ACO1	2.01308e-08	-0.177136	0.000388505
HDAC4	2.03e-08	-0.148371	0.000391769
SLC4A1AP	2.05386e-08	-0.178763	0.000396374
FAM172A	2.05495e-08	-0.158542	0.000396585
TTLL12	2.06535e-08	-0.153305	0.000398593
FBXO22	2.06605e-08	-0.170404	0.000398728
GAREM1	2.07248e-08	-0.174246	0.000399968
RASSF8-AS1	2.07302e-08	-0.134565	0.000400072
KDM5A	2.08095e-08	-0.177857	0.000401602
TCAIM	2.08791e-08	-0.160183	0.000402946
SLC7A6OS	2.08793e-08	-0.157863	0.00040295
IFT46	2.10238e-08	-0.183581	0.000405739
SSSCA1	2.10834e-08	-0.16107	0.000406889
CAPN6	2.11477e-08	-0.141703	0.000408129
PACSIN3	2.1174e-08	-0.137834	0.000408637
GTF2F2	2.12946e-08	-0.16495	0.000410964
LMBR1	2.13912e-08	-0.172116	0.000412828
GBE1	2.15214e-08	-0.169719	0.000415342
CALCRL	2.15337e-08	-0.19653	0.000415579
CELSR1	2.16302e-08	-0.158895	0.000417441
NAALAD2	2.18214e-08	-0.132758	0.00042113
PGPEP1	2.18231e-08	-0.145511	0.000421165
ZNF605	2.19463e-08	-0.17652	0.000423541
KAT14	2.20123e-08	-0.171888	0.000424816
GOLPH3L	2.20571e-08	-0.161179	0.000425679
CRYZL1	2.21345e-08	-0.170126	0.000427173
CHEK1	2.21388e-08	-0.15798	0.000427257
ORC2	2.21447e-08	-0.154237	0.00042737
PRKD3	2.22796e-08	-0.180578	0.000429973
CWC27	2.23282e-08	-0.154442	0.000430913
AGPAT3	2.25008e-08	-0.166877	0.000434243
RASA2	2.27625e-08	-0.156321	0.000439293
BHMT	2.27923e-08	-0.229722	0.000439868
NBPF12	2.32727e-08	-0.156761	0.00044914
SEMA3A	2.35454e-08	-0.153305	0.000454402
ACVR2A	2.35539e-08	-0.186065	0.000454567
ALKBH4	2.36842e-08	-0.162008	0.000457081
LRIG3	2.38202e-08	-0.177763	0.000459705
AL513548.1	2.38517e-08	-0.186962	0.000460314
LSM12	2.38802e-08	-0.187279	0.000460865
PBK	2.41769e-08	-0.157371	0.000466591
TOPBP1	2.42454e-08	-0.186589	0.000467912
RAB9A	2.43265e-08	-0.163976	0.000469477
CCDC28B	2.43767e-08	-0.133076	0.000470446
UCK2	2.45179e-08	-0.183386	0.000473171
GDPD3	2.45649e-08	-0.15876	0.000474078
PAGR1	2.46083e-08	-0.172648	0.000474915
PIP4K2C	2.46195e-08	-0.159963	0.000475131
ZNF264	2.50205e-08	-0.17441	0.000482872
TECPR1	2.51443e-08	-0.162888	0.00048526
ANKMY2	2.55527e-08	-0.159744	0.000493141
INO80C	2.55674e-08	-0.160187	0.000493425
TP53TG1	2.55688e-08	-0.15593	0.000493452
C16orf87	2.55943e-08	-0.174084	0.000493945
PIGM	2.56312e-08	-0.173243	0.000494657
LNPK	2.58616e-08	-0.173118	0.000499103
VPS13B	2.60287e-08	-0.13649	0.000502328
PLP2	2.60444e-08	-0.160223	0.000502631
CENPS	2.61191e-08	-0.151425	0.000504073
PREX1	2.62779e-08	-0.152531	0.000507138
FAM45A	2.62986e-08	-0.131994	0.000507537
MIEF2	2.64017e-08	-0.161247	0.000509526
USP20	2.65519e-08	-0.151563	0.000512426
GLI3	2.65538e-08	-0.175698	0.000512462
ANKRD54	2.66376e-08	-0.170885	0.00051408
TRAPPC2	2.67458e-08	-0.133606	0.000516168
STOML1	2.67709e-08	-0.160786	0.000516652
ISG15	2.69564e-08	-0.170483	0.000520232
DIS3L	2.71273e-08	-0.14881	0.00052353
RFX1	2.71886e-08	-0.146499	0.000524713
TMED8	2.71899e-08	-0.158836	0.000524737
DDX51	2.72562e-08	-0.173957	0.000526018
SNAPC5	2.72876e-08	-0.167631	0.000526623
URB1	2.73052e-08	-0.170764	0.000526964
VPS33A	2.73623e-08	-0.159985	0.000528065
OSTM1	2.74742e-08	-0.166457	0.000530225
YEATS4	2.75067e-08	-0.154731	0.000530853
CDYL	2.76238e-08	-0.158346	0.000533112
GJA4	2.78219e-08	-0.204378	0.000536934
IER5	2.80842e-08	-0.161866	0.000541998
ABL2	2.81494e-08	-0.143682	0.000543255
MIER1	2.84083e-08	-0.135253	0.000548253
PTCD1	2.85814e-08	-0.153329	0.000551593
CORO2B	2.86465e-08	-0.221998	0.000552849
SLC30A1	2.87298e-08	-0.152915	0.000554456
HSDL2	2.87924e-08	-0.150863	0.000555665
TMEM69	2.90979e-08	-0.127027	0.000561559
ADGRG6	2.9176e-08	-0.169017	0.000563068
MDM1	2.92005e-08	-0.154638	0.000563541
LYRM2	2.94219e-08	-0.164714	0.000567812
TPX2	2.94404e-08	-0.206964	0.000568171
ARHGAP39	2.9457e-08	-0.146023	0.00056849
EXOC2	2.94868e-08	-0.180193	0.000569066
SPIN4	2.96023e-08	-0.151219	0.000571296
PKMYT1	2.96068e-08	-0.165741	0.000571382
CPLANE1	2.9685e-08	-0.147451	0.00057289
ASB1	2.99667e-08	-0.159526	0.000578328
MRM2	3.00898e-08	-0.159533	0.000580703
PTGR2	3.02628e-08	-0.169019	0.000584041
KIAA1468	3.06764e-08	-0.163751	0.000592024
ZNF180	3.07654e-08	-0.138217	0.000593741
SLC35D2	3.08694e-08	-0.158268	0.000595748
GTF2IRD2B	3.14792e-08	-0.148337	0.000607517
MARK2	3.18531e-08	-0.153391	0.000614734
PHLPP1	3.19089e-08	-0.16138	0.00061581
C20orf96	3.19359e-08	-0.144693	0.00061633
CHFR	3.19439e-08	-0.174522	0.000616485
PEX13	3.20667e-08	-0.160492	0.000618855
RFT1	3.21623e-08	-0.172221	0.0006207
SNAPC2	3.26363e-08	-0.15852	0.000629847
VAC14	3.26534e-08	-0.15697	0.000630179
LMX1B	3.27427e-08	-0.175541	0.000631901
NBPF19	3.27945e-08	-0.170689	0.0006329
GPALPP1	3.28285e-08	-0.141614	0.000633557
ATG4C	3.28647e-08	-0.165411	0.000634256
SHROOM1	3.29125e-08	-0.167809	0.000635178
MOB3B	3.29339e-08	-0.164219	0.000635591
NSMAF	3.29507e-08	-0.143674	0.000635916
ARL4A	3.29906e-08	-0.142856	0.000636686
POU2F1	3.29958e-08	-0.167422	0.000636786
CENPK	3.29963e-08	-0.158542	0.000636796
SDK2	3.30511e-08	-0.176809	0.000637853
KCNMB4	3.30739e-08	-0.143634	0.000638294
MBNL3	3.31491e-08	-0.172872	0.000639745
LSG1	3.32924e-08	-0.167171	0.000642511
GALNT14	3.33986e-08	-0.139014	0.00064456
OGFOD2	3.34703e-08	-0.167167	0.000645943
RCAN1	3.34717e-08	-0.181419	0.000645971
ARHGAP31	3.34786e-08	-0.170115	0.000646104
TINF2	3.35779e-08	-0.171178	0.000648019
NDNF	3.38774e-08	-0.187617	0.0006538
RAB40B	3.39613e-08	-0.148178	0.000655418
CPSF2	3.42393e-08	-0.128597	0.000660785
PPP2R3A	3.42896e-08	-0.152541	0.000661756
RNF6	3.42945e-08	-0.179747	0.00066185
TRIM68	3.46564e-08	-0.167584	0.000668834
KIFC1	3.47661e-08	-0.175595	0.000670952
BUB1B	3.4941e-08	-0.146993	0.000674326
ROBO4	3.49717e-08	-0.173567	0.000674919
RBMXL1	3.53683e-08	-0.165019	0.000682572
ZNF639	3.55931e-08	-0.17434	0.000686911
RIC8B	3.56372e-08	-0.151234	0.000687762
SNX12	3.60218e-08	-0.147559	0.000695184
SPTBN2	3.6278e-08	-0.15525	0.000700129
SELENOM	3.62911e-08	-0.146442	0.000700382
G0S2	3.63075e-08	-0.19376	0.000700698
NFKB1	3.63785e-08	-0.165269	0.000702069
ZNF317	3.6697e-08	-0.13457	0.000708215
SGF29	3.70141e-08	-0.166178	0.000714335
SLC33A1	3.72059e-08	-0.172816	0.000718036
CIAO1	3.7211e-08	-0.129819	0.000718135
BACE1-AS	3.73584e-08	-0.146061	0.00072098
TMEM44	3.73661e-08	-0.172628	0.000721128
ZDHHC9	3.7367e-08	-0.126599	0.000721146
AC005332.7	3.74154e-08	-0.131994	0.00072208
ABHD18	3.75738e-08	-0.167371	0.000725137
BRIX1	3.76494e-08	-0.122915	0.000726596
SOX9	3.77233e-08	-0.204495	0.000728022
UTP14C	3.77649e-08	-0.167235	0.000728825
ATF7IP2	3.77683e-08	-0.159959	0.00072889
HSF2	3.81362e-08	-0.183507	0.000735991
ZNF7	3.82716e-08	-0.153115	0.000738604
R3HDM1	3.86319e-08	-0.167949	0.000745557
INO80	3.88315e-08	-0.153627	0.00074941
KCNT2	3.88764e-08	-0.14119	0.000750276
SMC2	3.89857e-08	-0.151647	0.000752384
GLE1	3.91463e-08	-0.161925	0.000755485
SHKBP1	3.91528e-08	-0.120467	0.00075561
XPO5	3.93699e-08	-0.159125	0.000759799
SH2B3	3.94715e-08	-0.169772	0.000761761
TRIM5	3.96351e-08	-0.173128	0.000764918
MYL6	3.96366e-08	0.121562	0.000764947
CRAT	3.97876e-08	-0.16205	0.000767861
PIF1	3.98298e-08	-0.17744	0.000768676
MRPL30	3.99724e-08	-0.161425	0.000771428
NQO1	4.04847e-08	-0.176978	0.000781315
PDLIM4	4.06716e-08	-0.144494	0.000784921
NUP88	4.07217e-08	-0.150661	0.000785889
CCNA2	4.0908e-08	-0.138293	0.000789484
CENPH	4.09442e-08	-0.166885	0.000790182
VPS13A	4.11802e-08	-0.155525	0.000794737
GPR180	4.12265e-08	-0.163515	0.000795631
IKBIP	4.13727e-08	-0.169639	0.000798452
FCHO2	4.1635e-08	-0.161885	0.000803514
UTP23	4.1892e-08	-0.142374	0.000808474
GPNMB	4.20454e-08	-0.173862	0.000811434
ZNF747	4.2165e-08	-0.167657	0.000813743
VPS53	4.22373e-08	-0.154299	0.000815138
ERMP1	4.23624e-08	-0.162728	0.000817551
CYB561A3	4.24525e-08	-0.178163	0.000819292
EDEM2	4.27802e-08	-0.157811	0.000825616
ARSA	4.30803e-08	-0.146941	0.000831406
SERPINB9	4.31073e-08	-0.184465	0.000831928
TCTA	4.32432e-08	-0.174224	0.000834551
PIP4K2A	4.33331e-08	-0.158346	0.000836285
HIRA	4.34973e-08	-0.163991	0.000839455
RAB11FIP5	4.36576e-08	-0.171997	0.000842548
MYO1D	4.3675e-08	-0.151095	0.000842884
TBL3	4.40542e-08	-0.156173	0.000850201
SNX33	4.4144e-08	-0.149646	0.000851934
CYP26B1	4.41962e-08	-0.162585	0.000852943
MCRIP2	4.43808e-08	-0.176573	0.000856506
CDK14	4.44033e-08	-0.173875	0.000856939
CHUK	4.45154e-08	-0.151989	0.000859102
ZNF212	4.46475e-08	-0.156829	0.000861652
SLC35B3	4.47955e-08	-0.150859	0.000864509
NPRL2	4.48291e-08	-0.160383	0.000865157
RNF144B	4.54714e-08	-0.163672	0.000877552
SURF2	4.56906e-08	-0.173996	0.000881783
NOVA1	4.57221e-08	-0.161793	0.000882392
ZNF710-AS1	4.58122e-08	-0.170959	0.000884129
CCNQ	4.59114e-08	-0.171782	0.000886045
ZNF506	4.59133e-08	-0.163028	0.00088608
RABL2A	4.59993e-08	-0.1562	0.000887741
EEF2K	4.62297e-08	-0.135226	0.000892186
RNF111	4.62366e-08	-0.161606	0.00089232
ZFP62	4.6316e-08	-0.162556	0.000893852
NSF	4.63588e-08	-0.151925	0.000894678
WSB2	4.6497e-08	-0.169039	0.000897345
ZDHHC1	4.68699e-08	-0.144433	0.000904543
BRMS1L	4.7033e-08	-0.157235	0.00090769
APBA2	4.71442e-08	-0.154653	0.000909836
CENPJ	4.74573e-08	-0.171721	0.000915879
SHTN1	4.75282e-08	-0.154444	0.000917248
DCP1A	4.7553e-08	-0.150824	0.000917726
RBM18	4.76086e-08	-0.160183	0.000918799
UTP18	4.76803e-08	-0.155148	0.000920183
SLC25A42	4.79754e-08	-0.149162	0.000925877
PPP2R5E	4.81472e-08	-0.154224	0.000929193
ZNF431	4.87002e-08	-0.185155	0.000939866
RPF2	4.89324e-08	-0.161082	0.000944347
INSIG2	4.90029e-08	-0.179118	0.000945707
KANTR	4.95472e-08	-0.129429	0.000956211
RNF14	4.95928e-08	-0.154397	0.000957092
HNF4A	4.96491e-08	-0.168121	0.000958179
MGLL	4.9761e-08	-0.182115	0.000960338
PEX3	4.98153e-08	-0.152814	0.000961385
SMAGP	5.0032e-08	-0.157161	0.000965568
TADA2B	5.04161e-08	-0.174468	0.000972979
TRAF3	5.04336e-08	-0.165318	0.000973318
ZBED8	5.06301e-08	-0.154719	0.00097711
WASHC5	5.09402e-08	-0.112679	0.000983094
IFI16	5.12848e-08	-0.1585	0.000989745
SLC22A5	5.13071e-08	-0.172238	0.000990176
RGS19	5.15758e-08	-0.145628	0.000995361
TMEM63A	5.18462e-08	-0.167487	0.00100058
PPP1R12B	5.19128e-08	-0.169073	0.00100186
SLC43A2	5.19254e-08	-0.138875	0.00100211
MYOF	5.20443e-08	-0.148689	0.0010044
AAK1	5.23385e-08	-0.159504	0.00101008
ZNF75A	5.24205e-08	-0.157549	0.00101166
NPR3	5.26994e-08	-0.170678	0.00101705
ASNSD1	5.27729e-08	-0.161235	0.00101847
LINC02001	5.30791e-08	-0.144143	0.00102437
ZXDC	5.32171e-08	-0.117804	0.00102704
C19orf12	5.34555e-08	-0.14881	0.00103164
ZC3HC1	5.35243e-08	-0.180702	0.00103296
CDT1	5.37418e-08	-0.172984	0.00103716
TOR3A	5.4405e-08	-0.153305	0.00104996
DNAJA3	5.44408e-08	-0.153275	0.00105065
CLCN6	5.4463e-08	-0.136421	0.00105108
KLF11	5.44807e-08	-0.162384	0.00105142
BET1	5.45874e-08	-0.167295	0.00105348
WIPF2	5.46416e-08	-0.152951	0.00105453
SYNPO2	5.54426e-08	-0.165404	0.00106999
EDEM3	5.56022e-08	-0.15383	0.00107307
HAUS6	5.56957e-08	-0.154038	0.00107487
TMEM176B	5.65138e-08	-0.16336	0.00109066
TTC21B	5.68991e-08	-0.146678	0.0010981
RAB3IL1	5.69925e-08	-0.154162	0.0010999
FBXO42	5.70779e-08	-0.137169	0.00110155
PDCL3	5.71961e-08	-0.160416	0.00110383
FDX2	5.74831e-08	-0.158496	0.00110937
ABHD17C	5.74879e-08	-0.159323	0.00110946
SHROOM3	5.76755e-08	-0.157015	0.00111308
GALNT7	5.77207e-08	-0.160465	0.00111395
TSHZ3	5.78101e-08	-0.142891	0.00111568
AADAT	5.78105e-08	-0.156829	0.00111569
KLHDC8B	5.79023e-08	-0.16813	0.00111746
DYNC1LI1	5.90174e-08	-0.12662	0.00113898
PTGER4	5.92181e-08	-0.162982	0.00114285
KLHL23	5.95405e-08	-0.146091	0.00114907
ZNF625	5.95507e-08	-0.155076	0.00114927
UCHL3	5.95882e-08	-0.134058	0.00114999
ATP6V0A2	6.00698e-08	-0.162999	0.00115929
CDIP1	6.01297e-08	-0.162269	0.00116044
SEC22A	6.0285e-08	-0.138517	0.00116344
S1PR2	6.06062e-08	-0.165969	0.00116964
CEP250	6.08627e-08	-0.167428	0.00117459
OPN3	6.10021e-08	-0.165015	0.00117728
SCARF2	6.10734e-08	-0.152055	0.00117866
POMT2	6.12307e-08	-0.115107	0.00118169
SFT2D3	6.16992e-08	-0.15058	0.00119073
PAQR8	6.29593e-08	-0.167827	0.00121505
SMYD2	6.30684e-08	-0.110059	0.00121716
MNT	6.32705e-08	-0.156946	0.00122106
KATNB1	6.32965e-08	-0.155076	0.00122156
TMEM19	6.35533e-08	-0.162112	0.00122651
ENDOV	6.35778e-08	-0.148073	0.00122699
PGAP2	6.37134e-08	-0.182351	0.00122961
ACD	6.40498e-08	-0.147459	0.0012361
XPA	6.4153e-08	-0.16019	0.00123809
DNAL1	6.44225e-08	-0.161456	0.00124329
NARFL	6.46357e-08	-0.167553	0.0012474
FNDC5	6.48397e-08	-0.150067	0.00125134
TRMT9B	6.51595e-08	-0.138069	0.00125751
SLC7A2	6.53199e-08	-0.175521	0.00126061
STK33	6.55788e-08	-0.152401	0.00126561
TMEM168	6.58099e-08	-0.149247	0.00127006
CRMP1	6.58813e-08	-0.159989	0.00127144
ABCC6	6.60025e-08	-0.1591	0.00127378
CEP290	6.63256e-08	-0.170216	0.00128002
CD200	6.65623e-08	-0.160827	0.00128459
PCYOX1L	6.66775e-08	-0.153329	0.00128681
WDR81	6.67912e-08	-0.171041	0.001289
SLC8B1	6.6889e-08	-0.161261	0.00129089
KIN	6.6919e-08	-0.157097	0.00129147
AMBRA1	6.69866e-08	-0.18205	0.00129277
ABCA1	6.72946e-08	-0.152124	0.00129872
OGFOD1	6.77573e-08	-0.147157	0.00130765
CDKN2AIPNL	6.78195e-08	-0.159504	0.00130885
C17orf58	6.79775e-08	-0.155864	0.0013119
ATXN1L	6.79968e-08	-0.152561	0.00131227
VCAM1	6.86103e-08	-0.190587	0.00132411
CBL	6.89407e-08	-0.148569	0.00133049
SLC35D1	6.90029e-08	-0.1605	0.00133169
LRP4	6.91663e-08	-0.153982	0.00133484
BTNL9	6.97531e-08	-0.200623	0.00134617
MGME1	7.00167e-08	-0.174522	0.00135125
ADGRE5	7.06322e-08	-0.161991	0.00136313
COMMD5	7.06542e-08	-0.164245	0.00136356
RAP1GAP2	7.1177e-08	-0.172219	0.00137365
ATRNL1	7.14448e-08	-0.14549	0.00137881
CCDC25	7.16404e-08	-0.162488	0.00138259
DTWD1	7.17814e-08	-0.159528	0.00138531
ABHD11	7.19361e-08	-0.131788	0.0013883
TBL2	7.211e-08	-0.157339	0.00139165
TBP	7.22778e-08	-0.117512	0.00139489
GRIPAP1	7.28486e-08	-0.14304	0.00140591
HCCS	7.34339e-08	-0.158472	0.0014172
HCFC2	7.37804e-08	-0.145852	0.00142389
NPIPB15	7.38061e-08	-0.157215	0.00142438
DAGLB	7.39249e-08	-0.155034	0.00142668
GPKOW	7.4203e-08	-0.158106	0.00143204
PAPOLG	7.45225e-08	-0.166002	0.00143821
DMTN	7.47238e-08	-0.142905	0.00144209
GMEB2	7.47613e-08	-0.146742	0.00144282
SFMBT2	7.52199e-08	-0.11462	0.00145167
HOXB9	7.5228e-08	-0.177895	0.00145183
MFSD3	7.53013e-08	-0.159974	0.00145324
AP1AR	7.58528e-08	-0.15348	0.00146388
TMEM25	7.61701e-08	-0.136075	0.00147001
ZNF213	7.6316e-08	-0.128828	0.00147282
GPATCH2	7.68925e-08	-0.159978	0.00148395
CCDC106	7.69384e-08	-0.148145	0.00148483
ANKRA2	7.70265e-08	-0.157692	0.00148653
POLK	7.73455e-08	-0.136101	0.00149269
RASSF1	7.80119e-08	-0.162862	0.00150555
ZNF528	7.80454e-08	-0.14877	0.0015062
ATG14	7.90973e-08	-0.130176	0.0015265
MT-ND4L	7.94187e-08	-0.162445	0.0015327
FOXO4	7.99164e-08	-0.14906	0.00154231
GPR162	7.99383e-08	-0.161105	0.00154273
TANC2	8.00322e-08	-0.163162	0.00154454
SPHK2	8.0249e-08	-0.167169	0.00154873
KRBOX4	8.06078e-08	-0.14735	0.00155565
DHTKD1	8.06824e-08	-0.163042	0.00155709
THUMPD2	8.08747e-08	-0.129966	0.0015608
MLX	8.11945e-08	-0.168212	0.00156697
FBXL7	8.132e-08	-0.162395	0.00156939
CORO1C	8.15934e-08	-0.174197	0.00157467
FAM207A	8.19778e-08	-0.139402	0.00158209
ANGPT2	8.20867e-08	-0.180339	0.00158419
CNPY4	8.26649e-08	-0.150718	0.00159535
VRK3	8.29611e-08	-0.170216	0.00160107
SDR42E1	8.32965e-08	-0.152686	0.00160754
WNT11	8.43082e-08	-0.167949	0.00162706
FBXO46	8.43248e-08	-0.132971	0.00162738
SGMS1	8.50648e-08	-0.146446	0.00164166
AC009414.2	8.5448e-08	-0.177949	0.00164906
CERS4	8.55019e-08	-0.119628	0.0016501
GPC4	8.56636e-08	-0.154369	0.00165322
POLR3A	8.59987e-08	-0.107599	0.00165969
ARHGEF16	8.63242e-08	-0.119799	0.00166597
GNPNAT1	8.67218e-08	-0.148982	0.00167364
RNF41	8.67814e-08	-0.147832	0.00167479
PUM3	8.68081e-08	-0.137864	0.00167531
MAP3K6	8.6915e-08	-0.139376	0.00167737
COL13A1	8.70776e-08	-0.145175	0.00168051
FBXL17	8.75017e-08	-0.147298	0.0016887
BAG3	8.78936e-08	-0.160218	0.00169626
POLL	8.79536e-08	-0.130116	0.00169742
APEX2	8.81914e-08	-0.15459	0.00170201
FAM126A	8.83336e-08	-0.158239	0.00170475
ALS2CL	8.85014e-08	-0.183195	0.00170799
ORAI3	8.88846e-08	-0.168913	0.00171538
ZNF609	8.9302e-08	-0.134565	0.00172344
BICD1	8.94213e-08	-0.161866	0.00172574
C1orf21	8.99595e-08	-0.152836	0.00173613
AC060780.1	9.04071e-08	-0.107412	0.00174477
FHL2	9.11571e-08	-0.164209	0.00175924
HPS3	9.1759e-08	-0.149067	0.00177086
ARMH4	9.183e-08	-0.180718	0.00177223
LRRN2	9.1944e-08	-0.144878	0.00177443
GSTZ1	9.22338e-08	-0.147711	0.00178002
ARHGEF25	9.24302e-08	-0.146959	0.00178381
ARHGEF15	9.24637e-08	-0.173712	0.00178446
PFKP	9.27412e-08	-0.18013	0.00178981
KRBA1	9.31018e-08	-0.158076	0.00179677
SORBS1	9.34525e-08	-0.162962	0.00180354
TRPV1	9.40922e-08	-0.137472	0.00181589
STK4	9.45507e-08	-0.138467	0.00182473
SIL1	9.47527e-08	-0.168856	0.00182863
METTL23	9.57059e-08	-0.147258	0.00184703
OSBPL5	9.5752e-08	-0.163751	0.00184792
MTMR1	9.62924e-08	-0.167845	0.00185835
EVI5L	9.63319e-08	-0.15901	0.00185911
PALD1	9.65292e-08	-0.180807	0.00186292
KATNAL1	9.65412e-08	-0.156465	0.00186315
DCP1B	9.7551e-08	-0.13693	0.00188264
C12orf73	9.77414e-08	-0.169067	0.00188631
ZNF615	9.78639e-08	-0.124635	0.00188868
IQCB1	9.81199e-08	-0.157709	0.00189362
NTRK3	9.81582e-08	-0.184509	0.00189435
RUNX1T1	9.8449e-08	-0.148849	0.00189997
PRAG1	9.8938e-08	-0.154081	0.0019094
HHLA3	9.91645e-08	-0.148063	0.00191378
CGN	9.93176e-08	-0.182439	0.00191673
PPP1R18	9.93524e-08	-0.183954	0.0019174
NCK1	9.96296e-08	-0.157497	0.00192275
UBLCP1	1.00471e-07	-0.159529	0.001939
ESRRG	1.01161e-07	-0.170216	0.00195231
BAG4	1.01299e-07	-0.108981	0.00195496
ZNF354C	1.01407e-07	-0.150383	0.00195705
TUBG2	1.01647e-07	-0.146814	0.00196169
GAMT	1.0229e-07	-0.145554	0.00197409
MMD	1.02326e-07	-0.154285	0.00197479
SLC35B4	1.02343e-07	-0.15023	0.00197512
ZNF213-AS1	1.02401e-07	-0.142759	0.00197623
AC137767.1	1.02414e-07	-0.153269	0.00197649
CBX4	1.03081e-07	-0.166768	0.00198936
MEX3B	1.037e-07	-0.110394	0.0020013
EIF2B2	1.03933e-07	-0.153115	0.00200581
KAT7	1.03976e-07	-0.145208	0.00200662
TNFSF12	1.04087e-07	-0.16382	0.00200878
AC107464.3	1.04388e-07	-0.142709	0.00201458
ZNF90	1.0476e-07	-0.161767	0.00202176
MSANTD3	1.05061e-07	-0.149458	0.00202756
ZBTB33	1.05707e-07	-0.144737	0.00204004
CLUAP1	1.06093e-07	-0.165376	0.0020475
TTI2	1.06659e-07	-0.148857	0.00205841
GFRA1	1.07112e-07	-0.167175	0.00206716
RABL3	1.07681e-07	-0.147927	0.00207813
PIK3C2B	1.07982e-07	-0.163042	0.00208395
MTRNR2L12	1.08161e-07	-0.113057	0.0020874
RDH14	1.08622e-07	-0.165575	0.00209629
CASP9	1.08991e-07	-0.175057	0.00210342
RNF26	1.09319e-07	-0.15458	0.00210974
MKS1	1.10343e-07	-0.136244	0.00212952
MAP3K4	1.10697e-07	-0.155654	0.00213635
DHRS7B	1.11072e-07	-0.144593	0.00214359
TMEM231	1.11287e-07	-0.140733	0.00214774
DAXX	1.11626e-07	-0.160997	0.00215428
NAV1	1.11706e-07	-0.15848	0.00215581
TSPAN2	1.12196e-07	-0.191668	0.00216526
FSTL3	1.12319e-07	-0.14995	0.00216764
PRICKLE2	1.1296e-07	-0.160405	0.00218001
SENP2	1.13391e-07	-0.125294	0.00218834
MED22	1.1394e-07	-0.161917	0.00219894
POLR1B	1.14368e-07	-0.15205	0.00220719
RAP2B	1.1453e-07	-0.15635	0.00221032
CCDC66	1.14705e-07	-0.15326	0.00221369
AXIN2	1.14805e-07	-0.166505	0.00221562
C1GALT1	1.15472e-07	-0.158595	0.00222849
CAMTA2	1.16315e-07	-0.147023	0.00224477
CNTRL	1.16511e-07	-0.139641	0.00224855
AMDHD2	1.17466e-07	-0.161953	0.00226698
ERO1B	1.18006e-07	-0.146499	0.0022774
MECP2	1.18168e-07	-0.143596	0.00228053
LINC00839	1.18646e-07	-0.173547	0.00228975
DENND6B	1.197e-07	-0.135569	0.00231008
MTG2	1.20088e-07	-0.162395	0.00231759
CCDC71L	1.20239e-07	-0.144446	0.00232049
PLK1	1.20466e-07	-0.123384	0.00232487
SLC18B1	1.21758e-07	-0.115534	0.0023498
TEX10	1.21913e-07	-0.107446	0.00235279
MAMDC4	1.22032e-07	-0.132083	0.0023551
PGM2	1.23182e-07	-0.143511	0.00237729
PDHX	1.2372e-07	-0.143351	0.00238768
NCAPH	1.23863e-07	-0.143959	0.00239044
DKC1	1.23899e-07	-0.164744	0.00239112
PDPN	1.24988e-07	-0.150707	0.00241214
RPL39L	1.27104e-07	-0.150855	0.00245299
GMFG	1.27345e-07	-0.148337	0.00245763
AC104794.2	1.28004e-07	-0.144296	0.00247035
DTD1	1.28481e-07	-0.148275	0.00247955
DDX19B	1.28519e-07	-0.156869	0.00248028
METTL15	1.28824e-07	-0.157637	0.00248617
PEX11B	1.29226e-07	-0.143615	0.00249393
ZNF197	1.30206e-07	-0.153144	0.00251285
ZSCAN9	1.32183e-07	-0.171545	0.00255099
TRIM13	1.32283e-07	-0.188198	0.00255292
ZNF581	1.32428e-07	-0.144693	0.00255572
ITPK1	1.32776e-07	-0.181855	0.00256244
TMEM138	1.33098e-07	-0.140994	0.00256866
MICALL1	1.33892e-07	-0.149562	0.00258399
DOCK9	1.34041e-07	-0.191572	0.00258687
CPED1	1.34242e-07	-0.174391	0.00259074
FAM217B	1.34406e-07	-0.144061	0.00259391
LINC01963	1.35016e-07	-0.13137	0.00260568
TCAF1	1.35034e-07	-0.152856	0.00260602
FRMD6	1.35152e-07	-0.148347	0.00260831
ANKRD9	1.35597e-07	-0.157655	0.00261689
SAP25	1.36087e-07	-0.151467	0.00262634
CAMK1D	1.36951e-07	-0.154671	0.00264302
ALYREF	1.37777e-07	-0.144035	0.00265897
CACNA2D1	1.38444e-07	-0.134545	0.00267183
NPHP1	1.40006e-07	-0.140952	0.00270197
ATPAF2	1.4009e-07	-0.126985	0.0027036
TBC1D23	1.40834e-07	-0.140753	0.00271796
XPR1	1.40947e-07	-0.157235	0.00272014
SNAPC3	1.42353e-07	-0.141324	0.00274726
RRAGB	1.42578e-07	-0.152656	0.00275161
PRIMPOL	1.43115e-07	-0.118788	0.00276198
NDC1	1.43312e-07	-0.1445	0.00276578
NIPA1	1.43904e-07	-0.131034	0.00277721
CLDN12	1.44737e-07	-0.150149	0.00279328
CLBA1	1.45353e-07	-0.148795	0.00280517
ZNF175	1.45688e-07	-0.15459	0.00281162
PQLC3	1.46272e-07	-0.151982	0.0028229
TMC6	1.47103e-07	-0.117901	0.00283894
SDC1	1.474e-07	-0.165247	0.00284468
CHST1	1.48414e-07	-0.117604	0.00286424
CD99L2	1.49057e-07	-0.149505	0.00287665
LYPLAL1	1.49113e-07	-0.147195	0.00287773
EFR3A	1.49508e-07	-0.173654	0.00288535
SYT11	1.49524e-07	-0.151843	0.00288567
CPT1A	1.49551e-07	-0.163991	0.00288618
TMEM51	1.50066e-07	-0.150528	0.00289612
EXOSC3	1.50403e-07	-0.12815	0.00290262
DBP	1.50468e-07	-0.144172	0.00290388
RHOT1	1.51438e-07	-0.172765	0.00292261
TTYH2	1.51766e-07	-0.15348	0.00292893
SLC2A1	1.51905e-07	-0.139195	0.00293161
MBD4	1.51971e-07	-0.150286	0.00293288
SLC39A14	1.52494e-07	-0.137489	0.00294299
FADD	1.52607e-07	-0.159972	0.00294516
PIGU	1.52709e-07	-0.147524	0.00294713
NCAPG2	1.5296e-07	-0.12486	0.00295197
PPP1R21	1.53487e-07	-0.153974	0.00296215
IL17RC	1.5386e-07	-0.146499	0.00296934
TDP2	1.53889e-07	-0.104359	0.0029699
ST7	1.54541e-07	-0.157161	0.00298248
TENM2	1.54587e-07	-0.165575	0.00298337
PAAF1	1.54662e-07	-0.149252	0.00298483
2021-09-04	1.55162e-07	-0.142856	0.00299446
BAK1	1.55205e-07	-0.134845	0.0029953
PREP	1.56702e-07	-0.157744	0.0030242
DHX32	1.56743e-07	-0.151139	0.00302499
TM2D2	1.57002e-07	-0.156145	0.00302997
PINLYP	1.57733e-07	-0.148576	0.00304408
ATL2	1.57907e-07	-0.128118	0.00304745
ANAPC10	1.58331e-07	-0.152129	0.00305563
DNAJC16	1.58395e-07	-0.15593	0.00305686
DUSP22	1.5858e-07	-0.164162	0.00306044
ZCCHC9	1.60216e-07	-0.120506	0.00309202
GTF3C4	1.60407e-07	-0.148387	0.00309569
RALGPS2	1.60496e-07	-0.162836	0.00309741
RPP25L	1.60638e-07	-0.130596	0.00310016
CREBL2	1.61628e-07	-0.139258	0.00311927
TTTY14	1.6168e-07	-0.155688	0.00312026
FAM174B	1.6244e-07	-0.158787	0.00313493
IPO13	1.636e-07	-0.14345	0.00315732
TTC8	1.6416e-07	-0.126029	0.00316812
TRIM11	1.65252e-07	-0.121486	0.00318919
SENP1	1.65301e-07	-0.137776	0.00319015
TMEM68	1.65527e-07	-0.148293	0.0031945
IKZF4	1.66042e-07	-0.164561	0.00320445
ZBTB38	1.66799e-07	-0.140849	0.00321906
HCG11	1.67988e-07	-0.146975	0.003242
TPRG1L	1.68592e-07	-0.163577	0.00325366
SUOX	1.69039e-07	-0.129327	0.00326229
CACNA1C	1.69103e-07	-0.130069	0.00326352
HECA	1.6993e-07	-0.137891	0.00327949
THAP3	1.70227e-07	-0.102727	0.00328522
TTC9C	1.728e-07	-0.153505	0.00333486
TMEM216	1.73203e-07	-0.160363	0.00334264
ZNF839	1.73485e-07	-0.131593	0.0033481
SPATA6	1.74015e-07	-0.150851	0.00335831
LRRC1	1.7413e-07	-0.112774	0.00336054
ESCO1	1.75024e-07	-0.159248	0.0033778
LONRF1	1.75211e-07	-0.147111	0.0033814
GPANK1	1.76167e-07	-0.145373	0.00339985
FIGN	1.77025e-07	-0.154542	0.00341641
MED11	1.77837e-07	-0.144332	0.00343208
PUS7	1.78086e-07	-0.134943	0.00343689
ARHGAP32	1.79122e-07	-0.140825	0.00345688
ZNF322	1.79222e-07	-0.149263	0.0034588
GRPEL2	1.79847e-07	-0.145247	0.00347086
C16orf70	1.80164e-07	-0.136535	0.00347698
GRPEL1	1.8065e-07	-0.125975	0.00348637
SLC25A38	1.81379e-07	-0.152319	0.00350044
ZC3HAV1	1.82492e-07	-0.132358	0.00352192
GRIK2	1.82526e-07	-0.149472	0.00352257
IGHMBP2	1.82867e-07	-0.145511	0.00352915
USP12	1.83145e-07	-0.162488	0.00353452
SRPRB	1.83394e-07	-0.16495	0.00353931
ZBTB45	1.83615e-07	-0.146157	0.00354359
GCLC	1.84167e-07	-0.138467	0.00355423
PHF19	1.84736e-07	-0.151086	0.00356522
CAV1	1.8496e-07	-0.155838	0.00356954
PIK3CB	1.85247e-07	-0.148871	0.00357508
NSRP1	1.86099e-07	-0.15753	0.00359152
ATP7B	1.87081e-07	-0.149969	0.00361048
USP36	1.87995e-07	-0.151288	0.00362812
DLAT	1.88542e-07	-0.151884	0.00363867
ORAI1	1.90393e-07	-0.132692	0.0036744
DCAKD	1.91843e-07	-0.135136	0.00370238
TMEM181	1.92021e-07	-0.123069	0.00370581
NUP37	1.9226e-07	-0.131339	0.00371043
RNASEH2B	1.93139e-07	-0.148124	0.00372739
CAMK2G	1.9363e-07	-0.156463	0.00373687
RAP1GAP	1.93689e-07	-0.143215	0.00373801
MYOM2	1.94033e-07	-0.142045	0.00374464
TRMT10C	1.94065e-07	-0.148709	0.00374525
MGAT3	1.95842e-07	-0.150091	0.00377955
NLGN4Y	1.96571e-07	-0.133344	0.00379362
TAF4	1.96861e-07	-0.16138	0.00379922
MRPL1	1.97769e-07	-0.128636	0.00381675
RECQL	1.97792e-07	-0.144463	0.00381718
GFOD2	1.98155e-07	-0.158821	0.00382418
SLC25A12	1.98158e-07	-0.142194	0.00382425
ZNF100	1.98823e-07	-0.152553	0.00383709
MRPL39	1.98923e-07	-0.139479	0.00383901
KNTC1	1.99632e-07	-0.134521	0.0038527
GPX8	1.99758e-07	-0.130306	0.00385512
ACVRL1	1.99894e-07	-0.157453	0.00385776
UMPS	1.99949e-07	-0.144463	0.00385881
COQ8A	1.99998e-07	-0.141473	0.00385976
DOK6	2.00253e-07	-0.143728	0.00386469
ASB6	2.0062e-07	-0.165624	0.00387177
ACADSB	2.03894e-07	-0.158778	0.00393495
PHF11	2.04778e-07	-0.135052	0.003952
NDUFAF2	2.04812e-07	-0.137968	0.00395266
USE1	2.04967e-07	-0.146824	0.00395565
PRKCD	2.05031e-07	-0.138706	0.00395689
SLC27A4	2.06881e-07	-0.147711	0.0039926
PHF8	2.07662e-07	-0.122833	0.00400766
DHRS4L2	2.08623e-07	-0.155886	0.00402622
OGFRL1	2.08888e-07	-0.151261	0.00403133
GZF1	2.09895e-07	-0.137294	0.00405075
PIK3R3	2.10146e-07	-0.143617	0.0040556
EIF2AK4	2.10551e-07	-0.177411	0.00406342
PPCDC	2.12035e-07	-0.135958	0.00409206
PLK4	2.12176e-07	-0.151236	0.00409479
CPEB4	2.12334e-07	-0.16163	0.00409784
ANGPT1	2.14318e-07	-0.149669	0.00413613
LDLRAP1	2.14691e-07	-0.147789	0.00414332
FAT3	2.15457e-07	-0.139503	0.00415811
PRR12	2.16018e-07	-0.147653	0.00416892
TCN2	2.20158e-07	-0.149361	0.00424882
TRAPPC13	2.22204e-07	-0.145655	0.00428832
MTMR6	2.22392e-07	-0.160675	0.00429194
TOM1L1	2.22762e-07	-0.148647	0.00429909
ST6GAL2	2.22785e-07	-0.162112	0.00429952
POLD1	2.23882e-07	-0.145819	0.00432069
JADE3	2.23984e-07	-0.142045	0.00432266
PYGO1	2.28428e-07	-0.154032	0.00440843
HSD17B8	2.30686e-07	-0.154378	0.00445201
BID	2.31048e-07	-0.153447	0.004459
GNA12	2.31199e-07	-0.15115	0.00446191
TTC23	2.32923e-07	-0.144559	0.00449518
AHCTF1	2.33301e-07	-0.165941	0.00450247
NECAP1	2.34948e-07	-0.139367	0.00453426
ZBTB8A	2.35005e-07	-0.139932	0.00453537
CWC22	2.35023e-07	-0.15058	0.00453571
ASH2L	2.37581e-07	-0.139836	0.00458508
ZNF226	2.38879e-07	-0.13778	0.00461013
ERVK3-1	2.38939e-07	-0.137234	0.00461128
HAGLR	2.39164e-07	-0.146959	0.00461562
SLC30A6	2.40128e-07	-0.100308	0.00463423
MSLN	2.40661e-07	-0.161767	0.00464452
LTN1	2.4116e-07	-0.120354	0.00465414
MAML3	2.44656e-07	-0.148172	0.00472162
ZNF334	2.44757e-07	-0.142189	0.00472357
CCDC28A	2.45028e-07	-0.148877	0.00472879
ZHX2	2.46402e-07	-0.142369	0.00475532
ARHGEF6	2.46422e-07	-0.134274	0.00475569
COQ8B	2.47378e-07	-0.138678	0.00477414
ROR2	2.48115e-07	-0.154139	0.00478837
CTSK	2.48512e-07	-0.14995	0.00479604
ABHD8	2.49229e-07	-0.146005	0.00480987
SAMD8	2.49515e-07	-0.156263	0.00481539
RBMX2	2.49601e-07	-0.153773	0.00481705
RFTN1	2.50222e-07	-0.141598	0.00482904
NVL	2.51086e-07	-0.138467	0.0048457
GYG1	2.51098e-07	-0.144976	0.00484595
SLMAP	2.51412e-07	-0.13615	0.004852
ZNF703	2.54136e-07	-0.164103	0.00490456
FAM167B	2.56162e-07	-0.134362	0.00494367
STRN3	2.56459e-07	-0.133289	0.00494941
FLI1	2.56773e-07	-0.148051	0.00495546
NT5DC1	2.58406e-07	-0.122301	0.00498697
PGM1	2.58486e-07	-0.146617	0.00498853
NDUFAF7	2.59215e-07	-0.138033	0.00500259
RBL1	2.60407e-07	-0.143079	0.00502559
NARS2	2.60826e-07	-0.146438	0.00503368
KIF23	2.61001e-07	-0.131724	0.00503706
GTF2H3	2.61246e-07	-0.162112	0.00504178
DIP2B	2.61361e-07	-0.141897	0.005044
NGLY1	2.64994e-07	-0.157912	0.00511412
HTRA2	2.65493e-07	-0.144067	0.00512375
CRNKL1	2.65839e-07	-0.152856	0.00513042
CHN1	2.66353e-07	-0.14019	0.00514034
MAGI3	2.66437e-07	-0.1308	0.00514197
UBL4A	2.68132e-07	-0.124099	0.00517468
IGDCC4	2.68716e-07	-0.139217	0.00518595
BLOC1S2	2.68812e-07	-0.14897	0.00518781
NDEL1	2.69367e-07	-0.138954	0.00519851
NOL8	2.69834e-07	-0.137251	0.00520753
ANK2	2.70909e-07	-0.105238	0.00522827
ADCY5	2.71532e-07	-0.140059	0.0052403
ZNF599	2.72161e-07	-0.142365	0.00525243
POLM	2.75792e-07	-0.13192	0.00532251
KIF3B	2.76789e-07	-0.136745	0.00534176
RNF214	2.78146e-07	-0.151268	0.00536793
C8orf76	2.7825e-07	-0.149348	0.00536995
ZNF275	2.79437e-07	-0.15435	0.00539286
TNFRSF14	2.80265e-07	-0.144403	0.00540883
RNF138	2.80361e-07	-0.157058	0.00541068
MAPRE2	2.81397e-07	-0.155076	0.00543067
SAC3D1	2.81945e-07	-0.115079	0.00544126
SFXN4	2.84461e-07	-0.159985	0.00548981
MFSD8	2.84703e-07	-0.14323	0.00549448
MTMR9	2.85525e-07	-0.142691	0.00551034
LARGE1	2.87062e-07	-0.130221	0.00554001
ENPP2	2.87134e-07	-0.147486	0.00554139
HEY1	2.87722e-07	-0.154224	0.00555275
SNAP47	2.89223e-07	-0.123467	0.00558171
ATP6V0E2	2.91e-07	-0.127259	0.00561601
ETAA1	2.91724e-07	-0.15413	0.00562998
CNST	2.92519e-07	-0.119289	0.00564533
PDIA5	2.9265e-07	-0.152064	0.00564785
SH3PXD2B	2.92686e-07	-0.130995	0.00564854
AC245595.1	2.95711e-07	-0.149445	0.00570693
ARHGEF19	2.95878e-07	-0.161285	0.00571015
TENT4B	2.96445e-07	-0.142709	0.0057211
FOXJ1	2.97755e-07	-0.141891	0.00574638
SORD	2.97944e-07	-0.147668	0.00575002
SRPK2	2.98357e-07	-0.142527	0.00575799
SLC5A6	3.0057e-07	-0.145165	0.0058007
INTS4	3.00586e-07	-0.132371	0.00580102
ARPIN	3.03939e-07	-0.146338	0.00586571
NKD1	3.05592e-07	-0.140751	0.00589762
ACSS2	3.07813e-07	-0.146785	0.00594049
PITPNC1	3.09618e-07	-0.145511	0.00597532
LRRC58	3.10171e-07	-0.165076	0.00598599
B4GALNT3	3.12107e-07	-0.133076	0.00602336
CASR	3.13118e-07	-0.155795	0.00604287
PLPBP	3.1413e-07	-0.134938	0.0060624
ZHX1	3.14149e-07	-0.136864	0.00606277
B3GNT2	3.18627e-07	-0.142984	0.00614919
TNFAIP8	3.22985e-07	-0.147084	0.00623328
ETV5	3.23548e-07	-0.150718	0.00624415
IFI44	3.25286e-07	-0.13852	0.0062777
LHPP	3.25754e-07	-0.130842	0.00628672
SLC15A4	3.25903e-07	-0.149854	0.00628961
CMSS1	3.26439e-07	-0.148978	0.00629995
ZNF91	3.26648e-07	-0.152818	0.00630398
LANCL2	3.27441e-07	-0.129828	0.00631928
PNKP	3.28634e-07	-0.130069	0.00634231
ALMS1	3.29274e-07	-0.12746	0.00635465
PRKAB2	3.31302e-07	-0.109801	0.00639379
RBAK	3.3146e-07	-0.1427	0.00639684
GCA	3.32311e-07	-0.150129	0.00641327
C14orf93	3.32415e-07	-0.138366	0.00641527
C11orf74	3.3399e-07	-0.12216	0.00644567
RFK	3.35268e-07	-0.142374	0.00647033
KPNA3	3.38488e-07	-0.130743	0.00653249
ZNF793	3.39954e-07	-0.130014	0.00656077
ZNF771	3.40378e-07	-0.147451	0.00656896
PLAGL2	3.40521e-07	-0.139105	0.00657171
DPY19L1	3.41673e-07	-0.133505	0.00659396
ELF1	3.43528e-07	-0.150107	0.00662974
RPP14	3.4361e-07	-0.141885	0.00663133
FHOD3	3.44106e-07	-0.142045	0.0066409
USP4	3.44281e-07	-0.128973	0.00664428
ZDHHC14	3.44571e-07	-0.100614	0.00664987
ESRP1	3.45248e-07	-0.164271	0.00666294
RSBN1	3.50472e-07	-0.151011	0.00676376
MOSMO	3.52013e-07	-0.141052	0.0067935
KBTBD6	3.5308e-07	-0.126265	0.00681409
LARP6	3.5578e-07	-0.116879	0.00686619
GALNS	3.5636e-07	-0.116459	0.00687738
WASHC2C	3.56436e-07	-0.154224	0.00687886
MYRF	3.56596e-07	-0.143367	0.00688195
STAM	3.57389e-07	-0.131812	0.00689725
RCBTB1	3.579e-07	-0.148658	0.00690711
ACSF3	3.58053e-07	-0.15226	0.00691007
ITPRIPL2	3.6023e-07	-0.151246	0.00695208
EPB41L4A	3.60348e-07	-0.143973	0.00695436
TSPAN18	3.61361e-07	-0.137176	0.00697391
CTTNBP2NL	3.62246e-07	-0.115156	0.00699099
PIBF1	3.64013e-07	-0.127038	0.00702508
KIAA1549	3.67716e-07	-0.128405	0.00709656
MRTO4	3.68542e-07	-0.148004	0.00711248
ITGA7	3.69314e-07	-0.152745	0.00712739
SNX18	3.70166e-07	-0.155026	0.00714383
ACACB	3.71242e-07	-0.140849	0.0071646
SOCS4	3.71913e-07	-0.138956	0.00717754
DSN1	3.72253e-07	-0.14731	0.00718411
ATAD2	3.72407e-07	-0.142349	0.00718709
SUSD6	3.73733e-07	-0.147023	0.00721268
CCM2L	3.76626e-07	-0.159257	0.00726851
SSH2	3.77034e-07	-0.134008	0.00727638
RARG	3.79414e-07	-0.113399	0.00732231
USP6NL	3.82694e-07	-0.120822	0.00738562
ZBTB25	3.83325e-07	-0.153084	0.00739778
GDPD5	3.83597e-07	-0.146499	0.00740305
HIST1H2AC	3.84014e-07	-0.142211	0.00741109
ANKIB1	3.86151e-07	-0.161615	0.00745233
SIMC1	3.88969e-07	-0.13553	0.00750671
GRAMD1C	3.8933e-07	-0.13345	0.00751368
CHML	3.89722e-07	-0.136048	0.00752124
ARHGAP18	3.91008e-07	-0.147023	0.00754607
LMBR1L	3.91476e-07	-0.140478	0.0075551
ZC3H6	3.9316e-07	-0.133964	0.00758759
C12orf45	3.93971e-07	-0.138934	0.00760324
LRRC28	3.94955e-07	-0.144346	0.00762223
SLC6A13	3.98809e-07	-0.154332	0.00769662
SEZ6L2	3.99518e-07	-0.149439	0.00771029
OPTN	4.00704e-07	-0.133888	0.00773318
UIMC1	4.01379e-07	-0.1477	0.00774621
SGK3	4.02404e-07	-0.130665	0.00776599
RET	4.02824e-07	-0.193474	0.0077741
PYROXD1	4.04019e-07	-0.14019	0.00779716
FAM118B	4.0525e-07	-0.137955	0.00782093
ALG2	4.0622e-07	-0.119735	0.00783963
WDR54	4.10048e-07	-0.141316	0.00791352
PTPN6	4.10611e-07	-0.141129	0.00792437
ABCC10	4.11336e-07	-0.130959	0.00793838
KLHL5	4.11339e-07	-0.123359	0.00793844
RRAGC	4.13109e-07	-0.122293	0.00797258
ADCK5	4.14497e-07	-0.121685	0.00799937
OSBPL3	4.15057e-07	-0.142508	0.00801018
RAB28	4.16279e-07	-0.137455	0.00803377
EMP2	4.16485e-07	-0.135704	0.00803774
AC016705.2	4.16528e-07	-0.133848	0.00803858
APLP1	4.16599e-07	-0.146678	0.00803994
CPNE2	4.18782e-07	-0.157435	0.00808208
MT1X	4.1888e-07	-0.132427	0.00808397
CCL2	4.19047e-07	-0.148006	0.0080872
AKAP10	4.19238e-07	-0.144303	0.00809087
RRP15	4.19341e-07	-0.147954	0.00809287
VPS11	4.21784e-07	-0.14135	0.00814001
SC5D	4.22415e-07	-0.146383	0.00815218
ATG13	4.22567e-07	-0.172354	0.00815512
ZNF672	4.23117e-07	-0.138974	0.00816574
KIZ	4.23978e-07	-0.145041	0.00818235
GHR	4.24407e-07	-0.119834	0.00819062
ASB7	4.24761e-07	-0.119405	0.00819746
PARP9	4.25387e-07	-0.128186	0.00820955
OSBPL7	4.25598e-07	-0.145101	0.00821362
MPP3	4.27537e-07	-0.149737	0.00825103
KIF18B	4.27966e-07	-0.139501	0.00825932
UPF2	4.28792e-07	-0.146448	0.00827525
CC2D2A	4.28854e-07	-0.126854	0.00827645
PAPSS2	4.29719e-07	-0.176138	0.00829315
KDM6A	4.30608e-07	-0.14897	0.0083103
RPAP3	4.34652e-07	-0.1358	0.00838835
PYCARD	4.35555e-07	-0.115142	0.00840578
TMEM251	4.37939e-07	-0.140863	0.00845179
C5orf38	4.40017e-07	-0.168045	0.0084919
COL23A1	4.41267e-07	-0.143131	0.00851602
PNMA3	4.41755e-07	-0.133187	0.00852543
EED	4.43526e-07	-0.164926	0.00855961
PCYT2	4.43707e-07	-0.112166	0.00856309
C6orf136	4.44322e-07	-0.131433	0.00857498
RSRC1	4.46242e-07	-0.144976	0.00861203
RAP1GDS1	4.47211e-07	-0.149701	0.00863072
RNGTT	4.4974e-07	-0.134665	0.00867953
SUPV3L1	4.50637e-07	-0.162337	0.00869684
FBXW7	4.53098e-07	-0.131879	0.00874434
DNTTIP2	4.5391e-07	-0.117527	0.00876001
CCDC22	4.5402e-07	-0.146438	0.00876214
PLEKHA2	4.54482e-07	-0.131959	0.00877105
LPGAT1	4.56374e-07	-0.127831	0.00880756
TRAC	4.57461e-07	-0.147371	0.00882854
GK5	4.60823e-07	-0.141882	0.00889343
DHRS12	4.61091e-07	-0.140596	0.00889859
MORC3	4.61372e-07	-0.142814	0.00890402
MIER3	4.61648e-07	-0.144824	0.00890934
ZNF549	4.63359e-07	-0.138571	0.00894236
C1orf109	4.64588e-07	-0.129032	0.00896609
PGP	4.64749e-07	-0.145928	0.00896919
ZNF562	4.68423e-07	-0.132828	0.0090401
TRIM45	4.70293e-07	-0.127314	0.00907618
RRM2B	4.71156e-07	-0.100418	0.00909283
LINC00909	4.72542e-07	-0.112723	0.00911959
SOWAHC	4.73236e-07	-0.116727	0.00913299
MYO5B	4.76126e-07	-0.117155	0.00918876
WDR41	4.7699e-07	-0.1288	0.00920542
WNK4	4.77546e-07	-0.140636	0.00921615
CEP78	4.80649e-07	-0.138971	0.00927604
ECT2	4.81295e-07	-0.130925	0.00928852
UFSP2	4.81454e-07	-0.153459	0.00929158
LRRC8A	4.83107e-07	-0.128998	0.00932348
SLC16A9	4.83526e-07	-0.147599	0.00933156
RRP9	4.83822e-07	-0.132475	0.00933728
CSPG4	4.84744e-07	-0.17149	0.00935508
RILPL1	4.85469e-07	-0.106525	0.00936907
SCLT1	4.85876e-07	-0.128068	0.00937691
AC004812.2	4.86952e-07	-0.129208	0.00939768
SLC39A3	4.87943e-07	-0.15617	0.00941681
VCPKMT	4.90963e-07	-0.146896	0.00947509
C9orf64	4.92273e-07	-0.142213	0.00950038
ZNF518B	4.93056e-07	-0.139195	0.00951549
SLC16A2	4.93079e-07	-0.156229	0.00951593
AHR	4.97803e-07	-0.145744	0.00960711
POGLUT1	4.98609e-07	-0.123728	0.00962265
RABEP2	4.98779e-07	-0.152316	0.00962594
PER3	4.98882e-07	-0.124026	0.00962792
ETV6	4.99135e-07	-0.1037	0.00963282
RAB33B	5.00859e-07	-0.135851	0.00966607
NEIL2	5.00957e-07	-0.137743	0.00966797
TRAF3IP1	5.02958e-07	-0.101301	0.00970658
ACOX1	5.03317e-07	-0.131767	0.00971352
SEC23IP	5.03408e-07	-0.144319	0.00971526
GCDH	5.03945e-07	-0.141575	0.00972563
MLYCD	5.06711e-07	-0.133076	0.00977901
MPND	5.08421e-07	-0.129906	0.00981202
AASDH	5.09374e-07	-0.140967	0.00983041
HJURP	5.10328e-07	-0.140015	0.00984882
PARD3B	5.11791e-07	-0.144788	0.00987706
IFI6	5.13981e-07	-0.130123	0.00991932
PER1	5.14378e-07	-0.148901	0.00992698
NME7	5.15353e-07	-0.192688	0.0099458
MN1	5.15739e-07	-0.130123	0.00995325
DNAJC25	5.15901e-07	-0.115904	0.00995637
ANKRD46	5.18985e-07	-0.105677	0.0100159
CCDC58	5.24239e-07	-0.144143	0.0101173
MAIP1	5.24901e-07	-0.129958	0.0101301
TMPRSS4	5.27622e-07	-0.149605	0.0101826
NUP155	5.27813e-07	-0.130227	0.0101863
DHRS4-AS1	5.28532e-07	-0.150661	0.0102001
MCF2L	5.29356e-07	-0.158098	0.010216
SHB	5.30104e-07	-0.130234	0.0102305
GNPTAB	5.30186e-07	-0.156229	0.0102321
MVB12B	5.31778e-07	-0.151374	0.0102628
CEP83	5.33035e-07	-0.132196	0.010287
MFSD5	5.34834e-07	-0.147486	0.0103218
APC	5.36135e-07	-0.134397	0.0103469
SLC2A10	5.38765e-07	-0.158029	0.0103976
IL32	5.38785e-07	-0.146446	0.010398
UPF3B	5.40787e-07	-0.116304	0.0104367
USP13	5.40963e-07	-0.151219	0.01044
STK3	5.42054e-07	-0.147524	0.0104611
CDC42EP2	5.4262e-07	-0.147134	0.010472
MGST2	5.43524e-07	-0.160368	0.0104895
ZNF224	5.45222e-07	-0.147653	0.0105222
MIR4435-2HG	5.45271e-07	-0.129402	0.0105232
ZNF318	5.45288e-07	-0.138652	0.0105235
POLR1C	5.4611e-07	-0.148328	0.0105394
SLC25A27	5.47586e-07	-0.140116	0.0105679
SLC38A9	5.47883e-07	-0.137361	0.0105736
CEP350	5.48743e-07	-0.141288	0.0105902
ENDOG	5.52549e-07	-0.120654	0.0106636
RFC3	5.5417e-07	-0.139408	0.0106949
CUTC	5.54265e-07	-0.147524	0.0106968
TMCC3	5.5467e-07	-0.11561	0.0107046
DEPTOR	5.56771e-07	-0.119415	0.0107451
CNNM2	5.56974e-07	-0.140002	0.010749
TRNAU1AP	5.58458e-07	-0.130695	0.0107777
DIS3L2	5.58625e-07	-0.133917	0.0107809
DERA	5.58935e-07	-0.136722	0.0107869
EHBP1	5.59016e-07	-0.157255	0.0107884
VANGL2	5.61345e-07	-0.125596	0.0108334
FANCA	5.61876e-07	-0.149625	0.0108437
IRF2	5.61975e-07	-0.123377	0.0108455
CEP41	5.61994e-07	-0.130811	0.0108459
USP30	5.64706e-07	-0.11947	0.0108983
AC008264.2	5.65854e-07	-0.154378	0.0109204
KBTBD7	5.67275e-07	-0.139022	0.0109478
SKIDA1	5.69238e-07	-0.129002	0.0109857
NUDT12	5.73466e-07	-0.13867	0.0110673
FAM216A	5.779e-07	-0.126595	0.0111529
RGS2	5.78237e-07	-0.135671	0.0111594
RNF121	5.78826e-07	-0.139897	0.0111708
SH3RF1	5.80415e-07	-0.136866	0.0112014
LGALSL	5.80658e-07	-0.132417	0.0112061
SNTA1	5.80736e-07	-0.122467	0.0112076
LRRN1	5.81621e-07	-0.136015	0.0112247
TULP3	5.81879e-07	-0.133641	0.0112297
DEDD2	5.83914e-07	-0.145639	0.011269
JMY	5.85163e-07	-0.149422	0.0112931
PCAT19	5.85239e-07	-0.148195	0.0112945
ARID3B	5.86029e-07	-0.117259	0.0113098
PPP2R1B	5.86791e-07	-0.142206	0.0113245
FBXO4	5.87756e-07	-0.125629	0.0113431
GHDC	5.88144e-07	-0.126858	0.0113506
MAML2	5.90548e-07	-0.145365	0.011397
FAM174A	5.90936e-07	-0.116585	0.0114045
AFP	5.92347e-07	-0.145639	0.0114317
NATD1	5.95705e-07	-0.123942	0.0114965
SLC25A22	5.97189e-07	-0.157674	0.0115252
ZKSCAN2	5.99414e-07	-0.12486	0.0115681
CLOCK	6.00571e-07	-0.144255	0.0115904
C18orf25	6.03409e-07	-0.113976	0.0116452
DONSON	6.03566e-07	-0.139692	0.0116482
CCDC149	6.04181e-07	-0.121349	0.0116601
RBPMS2	6.05152e-07	-0.115913	0.0116788
NABP1	6.07006e-07	-0.13714	0.0117146
COL9A2	6.08212e-07	-0.14135	0.0117379
PCYT1A	6.102e-07	-0.143351	0.0117763
IRF1	6.11303e-07	-0.124706	0.0117975
PELI1	6.17806e-07	-0.146118	0.011923
PAQR4	6.18877e-07	-0.13868	0.0119437
LUZP1	6.19529e-07	-0.138338	0.0119563
EPB41L3	6.22394e-07	-0.133296	0.0120116
BX890604.1	6.23763e-07	-0.12554	0.012038
ZNF185	6.25771e-07	-0.135153	0.0120768
EHBP1L1	6.25799e-07	-0.138638	0.0120773
ZDHHC12	6.27293e-07	-0.13875	0.0121061
NEDD4	6.28488e-07	-0.117716	0.0121292
EEF1AKMT1	6.29237e-07	-0.139683	0.0121436
GORASP1	6.29411e-07	-0.125488	0.012147
MBTPS2	6.32381e-07	-0.127656	0.0122043
EEF2KMT	6.34832e-07	-0.1191	0.0122516
LYVE1	6.35226e-07	-0.148216	0.0122592
ST20	6.35428e-07	-0.134876	0.0122631
LINC00342	6.36298e-07	-0.10661	0.0122799
GALNT9	6.37867e-07	-0.132417	0.0123102
KDELC2	6.39533e-07	-0.149996	0.0123424
OPLAH	6.39608e-07	-0.134387	0.0123438
CYTH1	6.3962e-07	-0.103571	0.012344
MAP3K2	6.39686e-07	-0.135072	0.0123453
RNF135	6.41921e-07	-0.141288	0.0123884
CACNA2D2	6.43932e-07	-0.154098	0.0124272
GOSR1	6.44261e-07	-0.137234	0.0124336
IFITM3	6.45741e-07	-0.130405	0.0124622
GREB1	6.48768e-07	-0.130957	0.0125206
LYN	6.50014e-07	-0.130505	0.0125446
EXOSC1	6.51079e-07	-0.155368	0.0125652
ITPR2	6.54336e-07	-0.108847	0.012628
AHCYL2	6.54548e-07	-0.110435	0.0126321
VPS9D1	6.5924e-07	-0.122021	0.0127227
EPG5	6.59997e-07	-0.129208	0.0127373
ANO8	6.62889e-07	-0.14756	0.0127931
EEF1AKMT2	6.63187e-07	-0.161199	0.0127988
SEMA3C	6.64489e-07	-0.136024	0.012824
FABP3	6.64995e-07	-0.139683	0.0128337
NAA35	6.65699e-07	-0.113435	0.0128473
SHANK2	6.66818e-07	-0.143674	0.0128689
TATDN3	6.69076e-07	-0.136496	0.0129125
MAPK9	6.70383e-07	-0.133286	0.0129377
RAPGEF5	6.7175e-07	-0.151614	0.0129641
HNMT	6.718e-07	-0.13635	0.0129651
CIRBP	6.79506e-07	0.123602	0.0131138
JMJD6	6.80324e-07	-0.130016	0.0131296
VPS50	6.81776e-07	-0.129564	0.0131576
SHOC2	6.82196e-07	-0.148795	0.0131657
LPCAT3	6.9019e-07	-0.167412	0.01332
PCDH7	6.94517e-07	-0.151724	0.0134035
GLCE	6.94646e-07	-0.138727	0.013406
PPP1R15A	6.94982e-07	-0.144845	0.0134125
ABAT	6.99916e-07	-0.149883	0.0135077
RAB30-AS1	7.02951e-07	-0.15435	0.0135662
TRIM25	7.03307e-07	-0.152389	0.0135731
GFM1	7.03933e-07	-0.134521	0.0135852
HAUS2	7.04041e-07	-0.119912	0.0135873
MTERF3	7.07664e-07	-0.125678	0.0136572
LINC01355	7.08286e-07	-0.139865	0.0136692
FRMD4B	7.09474e-07	-0.127843	0.0136921
LRRFIP2	7.10126e-07	-0.138897	0.0137047
DPH5	7.1334e-07	-0.1404	0.0137667
METTL21A	7.16945e-07	-0.150327	0.0138363
UGT8	7.17209e-07	-0.15637	0.0138414
FAAH	7.17442e-07	-0.14042	0.0138459
MED21	7.17898e-07	-0.139723	0.0138547
ALDH5A1	7.19478e-07	-0.127221	0.0138852
LSM14B	7.2561e-07	-0.158704	0.0140035
F2RL1	7.2634e-07	-0.141024	0.0140176
ADGRF1	7.27506e-07	-0.115853	0.0140401
YRDC	7.28026e-07	-0.140556	0.0140502
TEX2	7.28241e-07	-0.121914	0.0140543
COQ6	7.29233e-07	-0.142486	0.0140735
RAB25	7.29535e-07	-0.159744	0.0140793
ZNF398	7.31237e-07	-0.133999	0.0141121
MCCD1	7.368e-07	-0.1259	0.0142195
TBX2-AS1	7.48513e-07	-0.132334	0.0144456
TSPYL2	7.48973e-07	-0.127568	0.0144544
KIFAP3	7.49804e-07	-0.15083	0.0144705
GOLT1B	7.54836e-07	-0.136224	0.0145676
NAGA	7.62278e-07	-0.135571	0.0147112
ASAP3	7.62701e-07	-0.142621	0.0147194
ADAT2	7.66396e-07	-0.141202	0.0147907
ZFYVE1	7.6799e-07	-0.117035	0.0148214
ZFYVE26	7.69014e-07	-0.131858	0.0148412
TMEM147-AS1	7.69745e-07	-0.115938	0.0148553
MELK	7.71525e-07	-0.126955	0.0148897
DYSF	7.73895e-07	-0.124319	0.0149354
ADHFE1	7.74134e-07	-0.14782	0.01494
RRAS2	7.75536e-07	-0.159309	0.0149671
NTM	7.77879e-07	-0.133457	0.0150123
RIPK4	7.78672e-07	-0.135448	0.0150276
FAM57A	7.8003e-07	-0.127753	0.0150538
MAPKBP1	7.82488e-07	-0.132345	0.0151012
SRD5A1	7.87376e-07	-0.128068	0.0151956
PTGER3	7.87783e-07	-0.163946	0.0152034
CLIP2	7.94528e-07	-0.159333	0.0153336
DGKE	7.99172e-07	-0.134911	0.0154232
KLHL36	8.02853e-07	-0.118535	0.0154943
SP100	8.03099e-07	-0.120991	0.015499
IFT88	8.07646e-07	-0.163247	0.0155868
AC133794.1	8.085e-07	-0.143905	0.0156032
FGGY	8.08888e-07	-0.118922	0.0156107
CU634019.6	8.09429e-07	-0.10223	0.0156212
RIC1	8.10176e-07	-0.129504	0.0156356
SLC35F6	8.11189e-07	-0.136789	0.0156551
SPC24	8.11995e-07	-0.127957	0.0156707
HEG1	8.12512e-07	-0.137128	0.0156807
NUDT10	8.16817e-07	-0.125031	0.0157638
OSBPL1A	8.17731e-07	-0.13481	0.0157814
CHMP2B	8.18311e-07	-0.146959	0.0157926
RRP36	8.21803e-07	-0.154986	0.01586
EAF1	8.25396e-07	-0.138661	0.0159293
OSBPL10	8.31927e-07	-0.137147	0.0160554
EPC2	8.32356e-07	-0.135968	0.0160636
DGKH	8.36098e-07	-0.137382	0.0161359
XPNPEP3	8.37998e-07	-0.120027	0.0161725
[truncated: 2,254 more rows]

## Sheet: hFK Cluster 4
DE Genes					Upregulated GO Terms								Downregulated GO Terms
	p_val	avg_logFC	p_val_adj		Homo sapiens (REF)	upload_1 ( Hierarchy NEW! Tips)							Homo sapiens (REF)	upload_1 ( Hierarchy NEW! Tips)
GGCX	6.6518e-84	1.22553	1.28373e-79		GO biological process complete	#	#	expected	Fold Enrichment	+/-	P value		GO biological process complete	#	#	expected	Fold Enrichment	+/-	P value
LRRC75A	2.46346e-83	1.20604	4.75423e-79		nucleobase-containing compound metabolic process	2713	22	7.77	2.83	+	0.0259		antigen processing and presentation of exogenous peptide antigen via MHC class I, TAP-independent	9	3	0.03	> 100	+	0.0435
SYNC	2.18589e-79	1.0799	4.21855e-75		heterocycle metabolic process	2906	23	8.33	2.76	+	0.0209		glomerulus development	54	6	0.15	38.79	+	0.000169
HNRNPH1	1.70233e-65	0.600767	3.28534e-61		cellular aromatic compound metabolic process	2956	23	8.47	2.72	+	0.028		nephron development	127	8	0.36	21.99	+	4.12e-05
AC092069.1	1.50837e-56	0.817811	2.911e-52		Unclassified	2738	6	7.84	0.76	-	0		kidney development	290	10	0.83	12.04	+	0.00011
TRA2A	4.37447e-49	0.63742	8.44228e-45										animal organ development	3244	31	9.29	3.34	+	7.09e-07
AC009133.1	8.89029e-48	0.719965	1.71574e-43										anatomical structure development	5294	40	15.17	2.64	+	1.46e-07
C1orf56	5.07605e-40	0.613533	9.79627e-36										developmental process	5757	40	16.49	2.43	+	2.35e-06
AL450306.1	2.9904e-39	0.58389	5.77117e-35										system development	4313	36	12.36	2.91	+	2.76e-07
LENG9	1.52342e-37	0.538582	2.94004e-33										multicellular organism development	4899	38	14.03	2.71	+	4.09e-07
AC018557.1	6.58684e-36	0.446754	1.27119e-31										multicellular organismal process	6972	47	19.97	2.35	+	6.91e-09
ARGLU1	1.01586e-30	0.427634	1.96051e-26										renal system development	298	11	0.85	12.89	+	9.47e-06
PRRG3	1.97012e-29	0.539332	3.80214e-25										urogenital system development	331	11	0.95	11.6	+	2.74e-05
ACTB	1.39773e-28	0.228599	2.69748e-24										negative regulation of transforming growth factor beta receptor signaling pathway	82	5	0.23	21.28	+	0.045
MAP3K12	2.22486e-27	0.547748	4.29375e-23										regulation of transforming growth factor beta receptor signaling pathway	123	8	0.35	22.7	+	3.25e-05
ACOT13	6.85164e-24	0.476878	1.3223e-19										regulation of cellular response to transforming growth factor beta stimulus	126	8	0.36	22.16	+	3.89e-05
HNRNPA1	4.23042e-23	0.242183	8.16428e-19										regulation of cellular response to growth factor stimulus	302	10	0.87	11.56	+	0.000159
HMGN2	3.63977e-22	0.276596	7.02438e-18										regulation of response to stimulus	4275	30	12.25	2.45	+	0.00286
STARD4-AS1	6.75437e-22	0.357846	1.30353e-17										regulation of biological process	11904	51	34.1	1.5	+	0.0337
AC117503.1	4.10307e-20	0.181571	7.91851e-16										biological regulation	12575	53	36.02	1.47	+	0.0121
B2M	8.50264e-20	-0.383036	1.64092e-15										regulation of cellular process	11345	50	32.5	1.54	+	0.0203
HNRNPL	9.26346e-20	0.386527	1.78776e-15										regulation of transmembrane receptor protein serine/threonine kinase signaling pathway	256	9	0.73	12.27	+	0.000538
AC005944.1	1.46675e-19	0.259308	2.83069e-15										regulation of signaling	3468	25	9.94	2.52	+	0.0334
SRSF6	2.07466e-19	0.310419	4.00389e-15										negative regulation of transmembrane receptor protein serine/threonine kinase signaling pathway	142	6	0.41	14.75	+	0.0367
RPL23	3.36197e-19	0.255818	6.48827e-15										negative regulation of signal transduction	1290	15	3.7	4.06	+	0.0245
HOXD9	4.17191e-18	0.354246	8.05136e-14										negative regulation of cellular process	4946	33	14.17	2.33	+	0.00217
HNRNPDL	4.76264e-18	0.247212	9.19141e-14										negative regulation of biological process	5581	33	15.99	2.06	+	0.0444
CTNNB1	1.36383e-17	0.305374	2.63205e-13										negative regulation of response to stimulus	1822	23	5.22	4.41	+	3.61e-06
JAG1	1.61111e-17	0.381429	3.10927e-13										lung development	171	9	0.49	18.37	+	1.87e-05
AL358781.1	2.81025e-17	0.279465	5.42351e-13										respiratory system development	198	9	0.57	15.87	+	6.36e-05
SPARC	4.30911e-17	-0.357948	8.31615e-13										respiratory tube development	175	9	0.5	17.95	+	2.27e-05
AP001267.1	6.05487e-17	0.169299	1.16853e-12										tube development	860	15	2.46	6.09	+	0.000143
WSB1	9.03075e-17	0.281148	1.74284e-12										response to mechanical stimulus	215	7	0.62	11.36	+	0.0291
AC010761.1	9.83039e-17	0.154309	1.89717e-12										response to abiotic stimulus	1162	16	3.33	4.81	+	0.0011
AL021453.1	2.12251e-16	0.205047	4.09624e-12										response to stimulus	8502	47	24.36	1.93	+	2.12e-05
PDCD4	2.7635e-16	0.377779	5.33327e-12										response to external stimulus	2532	21	7.25	2.9	+	0.0339
SFPQ	5.42779e-16	0.248607	1.04751e-11										wound healing	439	14	1.26	11.13	+	2.4e-07
GATC	7.48346e-16	0.413492	1.44423e-11										response to wounding	540	15	1.55	9.7	+	2.79e-07
AP003352.1	1.16917e-15	0.214255	2.25637e-11										response to stress	3648	27	10.45	2.58	+	0.00602
RPL41	1.22623e-15	-0.164437	2.3665e-11										negative regulation of cellular component movement	295	9	0.85	10.65	+	0.00173
PNISR	3.80746e-15	0.28199	7.34802e-11										regulation of cellular component movement	1035	18	2.97	6.07	+	3.79e-06
MALAT1	4.70313e-15	0.362025	9.07657e-11										regulation of localization	2771	26	7.94	3.28	+	9.08e-05
RPS27	1.39095e-14	-0.181229	2.6844e-10										extracellular matrix organization	363	11	1.04	10.58	+	6.94e-05
NME7	1.558e-14	0.412995	3.00679e-10										extracellular structure organization	364	11	1.04	10.55	+	7.13e-05
RPL4	3.25597e-14	0.166136	6.28369e-10										cellular process	15475	59	44.33	1.33	+	0.000606
MT-CO2	7.01756e-14	-0.210101	1.35432e-09										aging	283	8	0.81	9.87	+	0.0153
RPL13A	7.23797e-14	-0.149519	1.39686e-09										negative regulation of locomotion	318	8	0.91	8.78	+	0.0354
RPL9	1.01768e-13	-0.173439	1.96402e-09										regulation of locomotion	998	17	2.86	5.95	+	1.78e-05
RPS29	1.29418e-13	-0.180853	2.49765e-09										positive regulation of cell adhesion	431	10	1.23	8.1	+	0.004
MAT2A	1.57686e-13	0.273689	3.04318e-09										regulation of cell adhesion	721	14	2.07	6.78	+	0.000127
ACTG1	1.91889e-13	-0.130575	3.70327e-09										positive regulation of cellular process	5685	37	16.29	2.27	+	0.00023
HNRNPA2B1	3.97289e-13	0.194856	7.66727e-09										positive regulation of biological process	6275	37	17.98	2.06	+	0.00449
GPC3	4.93448e-13	0.215636	9.52305e-09										blood vessel morphogenesis	415	9	1.19	7.57	+	0.0274
AL355816.2	5.75492e-13	0.177132	1.11064e-08										anatomical structure morphogenesis	2180	23	6.25	3.68	+	0.000113
GRIP2	6.04183e-13	0.235104	1.16601e-08										circulatory system development	871	15	2.5	6.01	+	0.000169
CCDC14	9.36511e-13	0.308425	1.80737e-08										heart development	524	11	1.5	7.33	+	0.00263
VIM	9.61547e-13	-0.243297	1.85569e-08										muscle structure development	477	10	1.37	7.32	+	0.00984
RBBP4	1.35035e-12	0.274021	2.60604e-08										positive regulation of cell motility	546	11	1.56	7.03	+	0.00392
CD37	1.59198e-12	0.22733	3.07237e-08										positive regulation of cellular component movement	559	11	1.6	6.87	+	0.00493
AC011603.2	1.78917e-12	0.24669	3.45292e-08										positive regulation of locomotion	561	11	1.61	6.84	+	0.0051
DNMT3A	1.84848e-12	0.294783	3.56738e-08										regulation of cell motility	956	16	2.74	5.84	+	7.59e-05
LOX	2.29845e-12	-0.355373	4.43578e-08										tissue morphogenesis	550	11	1.58	6.98	+	0.00421
S100A6	2.57661e-12	-0.303236	4.97259e-08										tissue development	1762	20	5.05	3.96	+	0.000446
MYL9	2.81342e-12	-0.344935	5.42962e-08										response to hormone	816	15	2.34	6.42	+	7.18e-05
CTBP1	3.15088e-12	0.290747	6.08089e-08										response to organic substance	3006	29	8.61	3.37	+	3.59e-06
PDLIM2	3.70497e-12	-0.366815	7.15022e-08										response to chemical	4392	36	12.58	2.86	+	4.76e-07
IQCK	4.98133e-12	0.347433	9.61347e-08										response to endogenous stimulus	1417	19	4.06	4.68	+	7.74e-05
HTRA1	5.93461e-12	-0.428029	1.14532e-07										negative regulation of response to external stimulus	557	10	1.6	6.27	+	0.0383
CXCL12	7.03681e-12	-0.30215	1.35803e-07										enzyme linked receptor protein signaling pathway	730	12	2.09	5.74	+	0.00914
PHKG1	1.2125e-11	0.241127	2.34001e-07										cell surface receptor signaling pathway	2510	22	7.19	3.06	+	0.00698
AGRN	1.7303e-11	-0.238184	3.33931e-07										signal transduction	5152	32	14.76	2.17	+	0.0218
AC084756.1	2.03576e-11	0.155483	3.92881e-07										signaling	5504	33	15.77	2.09	+	0.0215
PTPRO	2.25305e-11	-0.452585	4.34817e-07										cell communication	5595	33	16.03	2.06	+	0.0453
HNRNPU	2.45071e-11	0.230257	4.72963e-07										cellular response to stimulus	6793	41	19.46	2.11	+	0.000117
LTBP4	2.74651e-11	-0.291501	5.3005e-07										regulation of cell migration	894	14	2.56	5.47	+	0.00174
MME	2.8936e-11	-0.513097	5.58436e-07										positive regulation of cell population proliferation	941	14	2.7	5.19	+	0.00321
DCN	3.22483e-11	-0.488044	6.22359e-07										regulation of cell population proliferation	1666	19	4.77	3.98	+	0.00101
CCDC152	3.47735e-11	0.254847	6.71093e-07										cell migration	973	13	2.79	4.66	+	0.0294
DEFB1	3.91818e-11	-0.504146	7.5617e-07										localization	5832	34	16.71	2.04	+	0.0297
RPL13	4.10712e-11	-0.135272	7.92632e-07										locomotion	1340	15	3.84	3.91	+	0.0388
COL3A1	4.27067e-11	-0.328474	8.24197e-07										regulation of multicellular organismal process	2696	29	7.72	3.75	+	2.56e-07
SPOCK2	4.35113e-11	-0.442768	8.39725e-07										response to oxygen-containing compound	1596	17	4.57	3.72	+	0.0147
EIF5A	4.64863e-11	0.286954	8.97138e-07										cellular response to organic substance	2350	25	6.73	3.71	+	1.58e-05
RPL7	4.85647e-11	-0.160129	9.3725e-07										cellular response to chemical stimulus	2924	30	8.38	3.58	+	3.04e-07
DNAH11	5.10325e-11	0.119306	9.84877e-07										cell development	1654	17	4.74	3.59	+	0.0238
COL4A1	5.63465e-11	-0.252142	1.08743e-06										cell differentiation	3537	27	10.13	2.66	+	0.00319
AC099518.5	5.82924e-11	0.183959	1.12499e-06										cellular developmental process	3593	27	10.29	2.62	+	0.00441
HOXB3	7.1892e-11	0.289363	1.38744e-06
CNTD1	8.05773e-11	0.162105	1.55506e-06
CD81	9.18766e-11	-0.165887	1.77313e-06
LINC02067	9.77048e-11	0.109012	1.8856e-06
TCF21	9.88132e-11	-0.309006	1.907e-06
CNTN1	1.04528e-10	-0.31565	2.0173e-06
UHRF1	1.35914e-10	0.357656	2.62301e-06
KNG1	2.0612e-10	-0.380143	3.97792e-06
MAP3K1	2.14216e-10	0.331598	4.13415e-06
COL4A2	2.17601e-10	-0.223562	4.19949e-06
PTH1R	3.10359e-10	-0.356238	5.98962e-06
HMGB1	3.88333e-10	0.18145	7.49443e-06
THRAP3	5.15614e-10	0.296572	9.95083e-06
HBG2	6.61346e-10	-0.399204	1.27633e-05
TPT1	7.47761e-10	-0.111917	1.4431e-05
KIAA1217	8.68101e-10	0.286037	1.67535e-05
SUMO2	9.52125e-10	0.193951	1.83751e-05
MT-ND6	9.68827e-10	0.169092	1.86974e-05
CR1	1.22309e-09	-0.28244	2.36044e-05
LGALS1	1.61317e-09	-0.231127	3.11325e-05
FUS	2.24014e-09	0.160379	4.32325e-05
TP53	2.35476e-09	0.292649	4.54445e-05
CIRBP	2.3668e-09	0.142473	4.56769e-05
PRPF39	2.54464e-09	0.335789	4.9109e-05
CARMIL1	3.11237e-09	0.32004	6.00657e-05
HLA-A	3.4881e-09	-0.260546	6.73169e-05
IGFBP7	3.71599e-09	-0.186124	7.17148e-05
CDC42SE1	4.09759e-09	0.327836	7.90795e-05
SLC20A1	4.25104e-09	0.276497	8.20408e-05
LMO2	4.58009e-09	-0.288871	8.83911e-05
UMOD	4.69731e-09	-0.331594	9.06534e-05
NTNG1	4.88452e-09	-0.328069	9.42664e-05
FSTL1	4.96633e-09	-0.195882	9.58451e-05
UBC	5.1143e-09	-0.177362	9.87009e-05
AL138963.3	5.38536e-09	0.113248	0.000103932
RPL37A	5.57792e-09	-0.125353	0.000107648
ST6GALNAC3	6.36974e-09	-0.299474	0.00012293
MRGPRF	6.62581e-09	-0.319743	0.000127872
CDH2	7.26905e-09	0.336216	0.000140285
TIMP3	7.28732e-09	-0.300647	0.000140638
GSN	7.90586e-09	-0.29234	0.000152575
TUBB2A	9.82648e-09	-0.265323	0.000189641
HMGB2	1.0715e-08	0.22697	0.000206788
YWHAG	1.16609e-08	0.238739	0.000225044
MT-CO1	1.63814e-08	-0.225812	0.000316145
CLIC5	1.93385e-08	-0.405312	0.000373214
RPL15	2.13375e-08	-0.118117	0.000411793
NFASC	2.2099e-08	-0.276754	0.000426489
PDGFRB	2.65342e-08	-0.290146	0.000512083
HELLS	2.70221e-08	0.283535	0.0005215
NDUFB1	2.75106e-08	-0.200541	0.000530927
B4GAT1	2.7702e-08	-0.260392	0.000534621
DDX3X	3.61004e-08	0.215737	0.000696701
SRSF2	3.68758e-08	0.183374	0.000711666
ILF3	4.26537e-08	0.171463	0.000823174
ANKRD10	4.38399e-08	0.219059	0.000846066
TOP2A	5.35008e-08	0.235012	0.00103251
DDX17	5.48086e-08	0.140971	0.00105775
HBA2	5.55316e-08	-0.290148	0.0010717
AUTS2	6.10389e-08	0.245345	0.00117799
TGFBR3	6.1977e-08	-0.349486	0.00119609
COX7A1	6.32402e-08	-0.215013	0.00122047
RPS23	6.47419e-08	-0.122942	0.00124945
RBM7	6.54402e-08	-0.204151	0.00126293
NPHS2	7.11721e-08	-0.456647	0.00137355
SRRM2	7.34082e-08	0.176699	0.00141671
RPL14	7.64541e-08	0.113981	0.00147549
ITGB1BP1	7.92692e-08	0.260838	0.00152982
EMX2	8.39314e-08	0.235128	0.00161979
HLA-B	8.49578e-08	-0.29761	0.0016396
ANXA2	8.61769e-08	-0.202823	0.00166313
HLA-DRB1	9.11813e-08	-0.219294	0.00175971
RPS18	9.34722e-08	-0.136021	0.00180392
PABPN1	1.04526e-07	0.200206	0.00201725
RPS15A	1.27772e-07	-0.109642	0.00246587
PCF11-AS1	1.48324e-07	0.148871	0.0028625
FXYD2	1.54937e-07	-0.288984	0.00299013
PTMA	1.57438e-07	0.112125	0.0030384
PMEPA1	1.66416e-07	-0.255867	0.00321166
AQP1	1.69969e-07	-0.262265	0.00328024
BEST1	1.98752e-07	0.145057	0.00383571
CLDN5	2.03858e-07	-0.253453	0.00393426
PLAT	2.25223e-07	-0.265826	0.00434657
PODXL	2.31204e-07	-0.434296	0.004462
UQCR11	2.38622e-07	-0.182129	0.00460516
LHX1	2.42367e-07	0.24375	0.00467745
AIF1	2.42475e-07	-0.317699	0.00467953
LY6E	2.63487e-07	-0.212349	0.00508504
AC018362.1	2.67134e-07	0.117315	0.00515543
MTA2	2.73727e-07	0.244189	0.00528266
C6orf62	2.82477e-07	0.195372	0.00545152
CNIH4	3.03232e-07	-0.19571	0.00585207
MARCKSL1	3.29713e-07	0.164333	0.00636313
AGTR2	3.5874e-07	-0.245961	0.00692333
MDK	3.7293e-07	0.130847	0.00719717
IGFBP5	3.75612e-07	-0.310422	0.00724893
VASN	3.75856e-07	-0.275558	0.00725365
ANXA1	3.96922e-07	-0.209769	0.00766019
AC015802.6	4.0691e-07	0.17855	0.00785296
MAZ	4.12479e-07	0.18564	0.00796043
SMC4	4.333e-07	0.232131	0.00836226
SPON2	4.33836e-07	-0.177116	0.00837259
EWSR1	4.34023e-07	0.176217	0.0083762
EPAS1	4.4162e-07	-0.285991	0.00852282
HNRNPK	4.41782e-07	0.152504	0.00852596
LARP1	4.71143e-07	0.209863	0.0090926
MT-ND1	5.15691e-07	-0.188542	0.00995231
LAMB1	5.1722e-07	0.169682	0.00998182
LTBP3	5.32568e-07	-0.184566	0.010278
ADAM12	5.34555e-07	-0.18388	0.0103164
SET	5.57664e-07	0.185021	0.0107623
PIEZO1	5.71466e-07	-0.218289	0.0110287
SLC12A1	5.90217e-07	-0.321235	0.0113906
CALCRL	5.94366e-07	-0.199444	0.0114707
DALRD3	6.09974e-07	0.28152	0.0117719
ARID1B	6.11383e-07	0.235557	0.0117991
HLA-C	6.14136e-07	-0.2298	0.0118522
KDR	6.4964e-07	-0.272023	0.0125374
COX6A1	6.77782e-07	-0.139872	0.0130805
TMSB4X	7.07713e-07	-0.103719	0.0136582
UQCR10	7.49832e-07	-0.147918	0.014471
H2AFZ	7.8621e-07	0.165751	0.0151731
SOX18	7.93711e-07	-0.232782	0.0153178
TNNI1	8.28544e-07	-0.257633	0.0159901
MT-ND3	8.35951e-07	-0.229961	0.016133
ITGA3	8.37688e-07	-0.260538	0.0161665
WTAP	8.61904e-07	0.197513	0.0166339
TOR1AIP1	8.76176e-07	-0.193554	0.0169093
PAX8	8.94337e-07	0.18467	0.0172598
YTHDC1	9.37015e-07	0.188022	0.0180834
MAGI2	1.02294e-06	-0.213887	0.0197418
SESN3	1.03425e-06	0.223924	0.01996
AC005523.2	1.0432e-06	0.139891	0.0201327
MYL12B	1.12794e-06	-0.150694	0.0217681
NQO1	1.13335e-06	-0.175511	0.0218725
FTL	1.15674e-06	-0.118055	0.0223239
AC124283.1	1.16222e-06	0.121831	0.0224297
FRMD1	1.17943e-06	-0.22793	0.0227618
SOST	1.18751e-06	-0.330201	0.0229177
STX12	1.18768e-06	-0.193042	0.0229211
PDZK1IP1	1.22138e-06	-0.237323	0.0235715
CFH	1.22989e-06	-0.192942	0.0237357
REST	1.23127e-06	0.224191	0.0237623
PGM5	1.26793e-06	-0.185569	0.0244697
MORF4L1	1.27832e-06	0.168552	0.0246703
AFP	1.3449e-06	-0.17659	0.0259552
VAMP5	1.37196e-06	-0.215446	0.0264775
GPNMB	1.3894e-06	-0.177557	0.0268141
DUSP1	1.39096e-06	-0.210218	0.0268442
MDFI	1.40854e-06	-0.209154	0.0271835
TEK	1.47959e-06	-0.20317	0.0285546
EHD3	1.51688e-06	-0.339169	0.0292742
ARPC1B	1.56395e-06	-0.208396	0.0301828
PLCE1	1.57301e-06	-0.272012	0.0303576
ZNF891	1.58465e-06	0.173405	0.0305821
ARF1	1.58816e-06	-0.159927	0.03065
A2M	1.67256e-06	-0.240946	0.0322787
UBL3	1.80063e-06	-0.199284	0.0347504
EFR3A	1.81838e-06	-0.188817	0.0350928
TMEM109	1.99253e-06	-0.214435	0.0384538
VWA1	2.11549e-06	-0.218586	0.0408269
MMACHC	2.14033e-06	0.197455	0.0413062
SNCA	2.2364e-06	-0.194692	0.0431603
OST4	2.41838e-06	-0.124663	0.0466724
LIMS2	2.42983e-06	-0.204378	0.0468933
TGFBR2	2.47084e-06	-0.329115	0.0476848
LGALS3BP	2.72442e-06	-0.226042	0.0525786
EFEMP1	2.73174e-06	-0.234401	0.0527199
CNIH1	2.777e-06	-0.192143	0.0535934
FGF1	3.17453e-06	-0.196361	0.0612653
TMEFF2	3.19016e-06	-0.18978	0.0615668
SEMA3C	3.20572e-06	-0.175187	0.0618671
C1R	3.35562e-06	-0.204187	0.0647602
UGDH	3.47854e-06	0.266501	0.0671324
MCM3	3.53167e-06	0.200124	0.0681577
RPL10A	3.65533e-06	-0.105494	0.0705443
RERG	3.76965e-06	-0.164865	0.0727505
ACKR3	4.04898e-06	-0.188022	0.0781412
CYBRD1	4.07805e-06	-0.193769	0.0787023
FAM3C	4.11362e-06	-0.207828	0.0793888
TMED5	4.18306e-06	-0.173345	0.080729
CA10	4.19053e-06	-0.146221	0.0808731
PTGR1	4.19466e-06	0.235927	0.0809528
ITIH5	4.35594e-06	-0.185232	0.0840652
TOMM22	4.40507e-06	0.201385	0.0850134
ATG2B	4.56238e-06	-0.169096	0.0880493
TNNT2	4.7089e-06	-0.244466	0.090877
ATP6V0E1	4.94176e-06	-0.174281	0.0953709
SMIM30	5.2422e-06	-0.19205	0.101169
PKDCC	5.26423e-06	0.179042	0.101594
SULF1	5.4356e-06	-0.218552	0.104902
PLXNB2	5.47134e-06	-0.144527	0.105591
MGP	5.59363e-06	-0.301369	0.107952
RPS5	5.61724e-06	-0.127521	0.108407
BCAP29	5.80271e-06	-0.184494	0.111987
TBL1XR1	6.03009e-06	0.196795	0.116375
MVD	6.35678e-06	-0.170682	0.122679
TMED7	6.38264e-06	-0.194652	0.123179
PTPRB	6.46535e-06	-0.203203	0.124775
RPL26	6.58181e-06	-0.10464	0.127022
BTNL9	6.832e-06	-0.19053	0.131851
ITGA5	6.90611e-06	-0.187249	0.133281
AFMID	7.07142e-06	0.201486	0.136471
NUSAP1	7.07855e-06	0.192646	0.136609
ENG	7.18015e-06	-0.239235	0.13857
BTG1	7.21061e-06	-0.201145	0.139158
EIF2S3	7.22892e-06	0.207342	0.139511
SPINT2	7.29666e-06	-0.162255	0.140818
SPP1	7.44928e-06	-0.27444	0.143764
LMX1B	7.63641e-06	-0.203307	0.147375
TMBIM6	7.70613e-06	-0.144216	0.148721
RPL21	7.71738e-06	-0.111909	0.148938
SNRPD1	7.86479e-06	0.161572	0.151783
CD24	7.91359e-06	0.161046	0.152724
CTSD	8.1069e-06	-0.198639	0.156455
PAX2	8.23761e-06	0.200923	0.158978
STARD3NL	8.35222e-06	-0.184318	0.161189
KCNC4	8.40651e-06	-0.153412	0.162237
SFRP1	8.57739e-06	-0.247586	0.165535
G0S2	8.67247e-06	-0.165068	0.16737
HSPA13	8.74649e-06	-0.164742	0.168798
UBQLN2	8.78405e-06	-0.190711	0.169523
RDH10	8.85795e-06	0.197361	0.17095
MXRA8	9.09732e-06	-0.220431	0.175569
CD248	9.23086e-06	-0.19995	0.178146
OGT	9.24412e-06	0.146209	0.178402
STMN1	9.41534e-06	0.134642	0.181707
AL590560.2	9.61556e-06	-0.174155	0.185571
COL15A1	9.71831e-06	-0.203622	0.187554
PTDSS1	9.73084e-06	-0.168892	0.187795
HLA-E	9.93121e-06	-0.234035	0.191662
RHOA	1.00915e-05	-0.151866	0.194756
RBMX	1.01999e-05	0.162973	0.196848
SNED1	1.03733e-05	-0.159458	0.200194
DPP4	1.04869e-05	0.226801	0.202387
ETS2	1.05229e-05	-0.182157	0.203081
PTGER3	1.10819e-05	-0.198207	0.213869
COL4A4	1.11499e-05	-0.254676	0.215181
TMEM47	1.11942e-05	-0.206394	0.216037
CLCNKA	1.12189e-05	-0.172598	0.216514
TPST2	1.12851e-05	-0.208428	0.217791
FAM198B	1.18845e-05	-0.17039	0.22936
CA11	1.21105e-05	-0.183466	0.23372
SERINC5	1.21595e-05	-0.171226	0.234667
HSPA12A	1.2452e-05	-0.207378	0.24031
C1QTNF6	1.27685e-05	-0.165074	0.246419
AOC1	1.28945e-05	-0.208923	0.24885
PAPSS2	1.30086e-05	-0.190342	0.251053
CAVIN2	1.3024e-05	-0.204781	0.25135
ACTN4	1.36746e-05	-0.186985	0.263905
CGNL1	1.39444e-05	-0.174516	0.269113
VEGFA	1.39755e-05	-0.287647	0.269714
CLDN16	1.40149e-05	-0.189365	0.270474
SH3BP4	1.41528e-05	-0.194578	0.273134
MT1E	1.41531e-05	-0.162678	0.273142
AQP3	1.4271e-05	-0.178031	0.275416
TCERG1	1.44892e-05	0.218998	0.279628
NONO	1.50937e-05	0.160813	0.291293
SELENOW	1.54753e-05	-0.128336	0.298658
PLEC	1.59426e-05	-0.146468	0.307677
CHI3L1	1.63208e-05	-0.144994	0.314976
SOX17	1.66338e-05	-0.165622	0.321015
GMDS	1.67878e-05	-0.234711	0.323987
DDN	1.69069e-05	-0.283639	0.326287
TMPO	1.69603e-05	0.166812	0.327317
GJA5	1.69899e-05	-0.217156	0.327888
MPP5	1.74298e-05	-0.243439	0.336377
OGN	1.80991e-05	-0.204601	0.349294
RRAS	1.88605e-05	-0.210721	0.363989
GNG2	1.94435e-05	-0.193881	0.375241
TARDBP	1.94497e-05	0.163852	0.37536
LITAF	1.9464e-05	-0.185136	0.375635
SLC9A3R2	1.96289e-05	-0.190018	0.378818
ITGB8	1.97252e-05	-0.192803	0.380677
NPR3	1.97548e-05	-0.181145	0.381248
CPSF6	2.00293e-05	0.180797	0.386545
L1CAM	2.02013e-05	-0.170911	0.389865
CLEC14A	2.04572e-05	-0.172765	0.394803
MFSD5	2.07211e-05	-0.147829	0.399896
EPHX1	2.12607e-05	-0.162019	0.41031
SALL4	2.14914e-05	0.131498	0.414763
RPL38	2.16217e-05	-0.127397	0.417277
CRYAB	2.21377e-05	-0.165042	0.427236
KLF2	2.21963e-05	-0.208556	0.428367
TOMM7	2.25767e-05	-0.143502	0.435708
AC092813.2	2.28034e-05	-0.12951	0.440083
GM2A	2.29032e-05	-0.158498	0.442009
PHF13	2.29242e-05	-0.160745	0.442415
F2R	2.296e-05	-0.211003	0.443105
TIMM9	2.31934e-05	-0.174221	0.447609
PARD6G	2.34693e-05	-0.173239	0.452934
TOR1AIP2	2.36379e-05	0.173677	0.456187
S100A4	2.41585e-05	-0.199458	0.466234
AXL	2.52238e-05	-0.180601	0.486794
COL16A1	2.53094e-05	-0.200006	0.488446
CFAP45	2.6234e-05	-0.145392	0.50629
TM9SF2	2.67201e-05	-0.146219	0.515672
ATP5F1B	2.69348e-05	-0.112352	0.519815
TSPAN2	2.72073e-05	-0.163227	0.525073
MAP1LC3A	2.74062e-05	-0.171359	0.528913
SH3BP5	2.7808e-05	-0.186455	0.536666
ROMO1	2.90754e-05	-0.156571	0.561126
ERH	2.95994e-05	0.176118	0.571239
SELENOP	2.97165e-05	-0.186963	0.573498
C1D	2.97556e-05	-0.177669	0.574253
PLA2R1	2.99301e-05	-0.342072	0.577621
AP1G1	3.02163e-05	0.246876	0.583145
ZNF532	3.09375e-05	0.169299	0.597063
COMMD6	3.11896e-05	-0.133765	0.601928
CLEC18B	3.14395e-05	0.197438	0.606751
ADIRF	3.14882e-05	-0.211774	0.60769
TNFRSF21	3.19528e-05	-0.155371	0.616657
FBN1	3.28531e-05	-0.202628	0.634032
LMO7	3.39186e-05	-0.191332	0.654595
PLTP	3.46812e-05	-0.248811	0.669313
WASL	3.50035e-05	-0.187409	0.675532
TMPRSS2	3.5484e-05	-0.182819	0.684806
RIPOR1	3.65965e-05	-0.229599	0.706277
ALCAM	3.73742e-05	-0.203349	0.721284
MTMR12	3.75529e-05	-0.141419	0.724733
HINT1	3.77306e-05	-0.125281	0.728164
ATP6V0D1	3.83525e-05	-0.175296	0.740165
PLAC9	3.88215e-05	-0.198014	0.749217
TCF3	3.91569e-05	0.176112	0.755689
MYH9	3.96204e-05	-0.155395	0.764634
PDIA6	4.04372e-05	-0.132976	0.780398
PXDC1	4.05903e-05	-0.156949	0.783352
ZNF738	4.20475e-05	0.253943	0.811475
ID4	4.25044e-05	0.179136	0.820292
ITM2B	4.27633e-05	-0.119937	0.825289
RANBP1	4.3389e-05	0.202548	0.837364
APCDD1	4.3921e-05	-0.232529	0.847632
GIMAP6	4.4499e-05	-0.130147	0.858787
RBP7	4.46887e-05	-0.15777	0.862447
FGL2	4.66141e-05	-0.179628	0.899605
SH2D3C	4.68485e-05	-0.152287	0.904129
TMEM207	4.69464e-05	-0.111818	0.906019
HNRNPA0	4.76237e-05	0.142393	0.919089
COL1A2	4.7963e-05	-0.200616	0.925639
CCM2L	4.83153e-05	-0.136576	0.932436
RASGRP3	4.87903e-05	-0.137656	0.941603
CD93	4.90226e-05	-0.199497	0.946086
ARHGAP29	4.98722e-05	-0.182485	0.962483
RASSF8	4.99609e-05	-0.165838	0.964196
PSMD10	5.20512e-05	-0.149382	1
EMP1	5.24995e-05	-0.159162	1
TSPAN7	5.2816e-05	-0.169409	1
ADAM10	5.33043e-05	0.178575	1
TNFSF10	5.40622e-05	-0.137318	1
DSTN	5.44953e-05	-0.147823	1
NECTIN2	5.50843e-05	-0.164717	1
C7	5.57942e-05	-0.360519	1
FLT1	5.63485e-05	-0.239114	1
SGK1	5.63552e-05	-0.203279	1
RIOK3	5.68339e-05	-0.141103	1
KIF26B	5.74498e-05	-0.178102	1
SIRPA	5.78842e-05	-0.171226	1
SPG11	5.83836e-05	-0.132275	1
ME2	5.86677e-05	-0.133928	1
ADGRF5	5.9082e-05	-0.125077	1
PRR35	5.98486e-05	-0.172211	1
MSRB3	6.00719e-05	-0.136568	1
PREX1	6.00721e-05	-0.150748	1
STARD7	6.13634e-05	0.178238	1
HSPB8	6.21066e-05	-0.122779	1
IFI44	6.30804e-05	-0.124456	1
TRIR	6.38802e-05	0.137582	1
GRHL2	6.39093e-05	0.169712	1
MPG	6.47511e-05	-0.147308	1
SYNPO	6.5185e-05	-0.220065	1
ACSL1	6.57493e-05	-0.154258	1
CAVIN3	6.64396e-05	-0.149818	1
BMPR1A	6.72201e-05	-0.148582	1
KCNJ1	6.76213e-05	-0.212476	1
FAM129B	6.99447e-05	-0.142045	1
DYNC1LI2	7.06061e-05	0.188428	1
MBTPS2	7.20697e-05	-0.133133	1
COL14A1	7.25736e-05	-0.203317	1
ATP5F1C	7.36821e-05	-0.118231	1
MOSPD3	7.54642e-05	-0.146416	1
MTUS1	7.7386e-05	-0.12512	1
KPNB1	7.94889e-05	0.141496	1
STAT2	7.98208e-05	0.172084	1
TMEM204	8.00984e-05	-0.15884	1
NAP1L4	8.10799e-05	0.166173	1
NID1	8.19947e-05	-0.175217	1
TMEM158	8.68779e-05	-0.127169	1
BCAM	9.01282e-05	-0.170627	1
CDH5	9.01564e-05	-0.208903	1
RNF150	9.03533e-05	-0.149199	1
WBP11	9.0604e-05	-0.146057	1
MFSD6	9.37683e-05	-0.127795	1
HLA-DRB5	9.5416e-05	-0.119891	1
HOXA10	9.59042e-05	0.135854	1
ECSCR	9.60134e-05	-0.159031	1
GPC6	9.66112e-05	-0.149534	1
PPP4R3B	9.66956e-05	-0.171437	1
CNTN3	9.68937e-05	-0.116747	1
AK4	9.69421e-05	-0.10702	1
TFPI	9.75713e-05	-0.171642	1
SBDS	0.000100289	-0.161515	1
BMP2	0.00010035	-0.138796	1
C8orf58	0.000101027	-0.165119	1
COL4A3	0.000101496	-0.273721	1
PSAP	0.000101997	-0.12146	1
CERS6	0.000103107	-0.195859	1
UBE2Q2	0.000103198	-0.130513	1
CMTM3	0.000103731	-0.184184	1
LDLR	0.000104301	-0.133235	1
MST1	0.00010452	0.166156	1
CLEC18C	0.000104971	0.192186	1
PEPD	0.000107939	-0.163234	1
TGM2	0.000110025	-0.155767	1
MYO1C	0.000110268	-0.20101	1
CDON	0.000110969	-0.12146	1
ITGB1	0.00011164	-0.129975	1
EIF3L	0.000111697	-0.120077	1
EMILIN1	0.000112016	-0.181247	1
TMEM51	0.0001146	-0.110034	1
SLC12A2	0.000117181	0.188531	1
CAPN2	0.000119241	-0.168126	1
KLHDC3	0.000119577	-0.141453	1
GDE1	0.000120223	-0.15087	1
TNRC6B	0.000121468	0.222083	1
CREBZF	0.000124027	0.186869	1
MFSD14A	0.000129887	-0.108658	1
MSH6	0.000130959	0.193008	1
GULP1	0.000131949	-0.131711	1
TM4SF18	0.000133393	-0.129155	1
NDUFA4	0.000134059	-0.103295	1
COL12A1	0.000135362	-0.191107	1
ZNF33A	0.000135676	0.153448	1
IRF2BP2	0.000136508	0.152471	1
CPEB4	0.000139315	-0.15005	1
WFS1	0.000139603	-0.140075	1
LMCD1	0.000140507	-0.149723	1
ADGRG6	0.000140679	-0.124441	1
NGFR	0.000141372	-0.113141	1
SLC12A4	0.000142557	-0.120392	1
ACPP	0.000143568	-0.134782	1
HLA-DRA	0.000143983	-0.1751	1
DAZAP2	0.00014402	-0.161605	1
JPT1	0.000144953	0.159264	1
MAGEH1	0.000145109	-0.1287	1
TMEM119	0.000145311	-0.122375	1
CD74	0.000145443	-0.184046	1
NTN4	0.000145819	-0.161839	1
COX8A	0.000145888	-0.123441	1
DPAGT1	0.000146186	-0.138253	1
MSLN	0.000147069	-0.132325	1
MGAT2	0.000147158	-0.141667	1
LSM14A	0.000148699	0.151693	1
EDNRB	0.000152104	-0.173739	1
WBP2	0.000154426	-0.167744	1
ORC4	0.000155114	0.210374	1
PLD3	0.000155591	-0.142695	1
NRF1	0.000157065	-0.117645	1
ASS1	0.000157126	-0.161404	1
UQCRB	0.000159031	-0.120617	1
CRY2	0.000159564	-0.121312	1
AL008729.2	0.00015998	0.103774	1
ID3	0.000160441	0.101051	1
DAPK3	0.000164009	-0.144725	1
HOXA3	0.000166482	0.193576	1
ABHD17A	0.000167546	-0.146086	1
TSPYL4	0.000168641	-0.13435	1
GOLGA7	0.000169987	-0.143525	1
RPS21	0.000172194	-0.110329	1
GIGYF1	0.000172665	0.264334	1
HBB	0.000173204	-0.222663	1
IQGAP3	0.000176246	0.125489	1
PIGT	0.000176497	-0.154796	1
HSD17B14	0.000176826	-0.115272	1
PHPT1	0.000178965	-0.136019	1
PARD3B	0.000179131	-0.143833	1
CITED2	0.000179312	-0.162344	1
TPGS1	0.000180736	-0.123721	1
NOTCH3	0.000182964	0.148914	1
ADGRL3	0.00018462	-0.140318	1
OLFML1	0.00018496	-0.117387	1
KLHL42	0.00018524	-0.130446	1
TIA1	0.000185629	0.113976	1
APOD	0.000187067	-0.125638	1
LYPD1	0.000191809	0.193184	1
HRC	0.00019317	-0.133736	1
WWTR1	0.00019359	0.190049	1
SNX27	0.000194397	-0.136731	1
CTSZ	0.000198512	-0.12396	1
FZD8	0.000198757	-0.152288	1
EVA1B	0.000200798	-0.158551	1
CTSL	0.000201577	-0.178951	1
DEGS2	0.000202284	0.158527	1
IQCG	0.000203632	-0.107037	1
DEPTOR	0.000204593	-0.144876	1
FUCA1	0.000213946	-0.1227	1
DLL4	0.000214582	-0.135987	1
PLCG2	0.000215079	-0.181164	1
ARFIP2	0.000216079	-0.144542	1
PLPP3	0.000223968	-0.184263	1
SGMS1	0.00022589	-0.139984	1
SEMA3G	0.000227119	-0.187001	1
SRRM1	0.00023153	0.174738	1
MT-ND4L	0.000231594	-0.130388	1
PTPRQ	0.000231725	-0.170312	1
ID1	0.000233363	0.115085	1
SKA1	0.000236887	0.10231	1
PRSS35	0.000237913	-0.135611	1
PPP1CB	0.000238145	0.147016	1
PSEN1	0.00023882	-0.133761	1
MEF2D	0.000241623	-0.153848	1
EFNB2	0.000247212	-0.170301	1
ESS2	0.000247353	-0.120186	1
CPNE2	0.000248997	-0.145906	1
EFNB1	0.000249287	-0.151526	1
AP2A1	0.000250908	-0.138616	1
DEXI	0.000252694	-0.13435	1
MATN2	0.000253291	-0.223518	1
ERLEC1	0.000255231	-0.132002	1
ABCF3	0.000255542	-0.134476	1
NRK	0.000257579	-0.121654	1
HOXB2	0.00025827	0.127178	1
BIN3	0.000259524	-0.127986	1
KCNH2	0.000259576	-0.14312	1
NRIP2	0.000260169	-0.136143	1
CYLD	0.000262139	-0.11293	1
TOM1	0.000264083	-0.150581	1
GTF2A2	0.000266511	-0.15936	1
BOK	0.000266838	-0.135355	1
ESAM	0.000267303	-0.161243	1
PDCD11	0.00026735	-0.148596	1
PPFIA4	0.000268402	-0.125056	1
CMBL	0.000268502	-0.119912	1
KDELC2	0.000269089	-0.141166	1
ACSS1	0.00027549	-0.106524	1
AQP2	0.000275901	-0.166371	1
SNAP47	0.000277356	-0.136213	1
LRRC58	0.000278077	-0.117468	1
FBLIM1	0.000278309	-0.164751	1
HSPA2	0.000281933	-0.13218	1
MCM7	0.000282038	0.129511	1
CPED1	0.000283677	-0.154363	1
HES4	0.000284734	0.121078	1
CSNK1E	0.000286255	0.158344	1
FNBP1	0.000286539	-0.155338	1
THSD7A	0.000289669	-0.185533	1
TUBB2B	0.000290954	0.198498	1
PIGC	0.000293041	-0.145781	1
MMRN2	0.000297689	-0.139271	1
PLAU	0.00030017	-0.133808	1
MEX3A	0.000300989	0.148621	1
SLC29A1	0.000301398	-0.122069	1
SUMF1	0.000302244	-0.123445	1
PSD3	0.000303115	-0.135841	1
CRHBP	0.000305244	-0.14562	1
NDRG1	0.00030604	-0.165158	1
CETP	0.000309762	-0.113146	1
EMX2OS	0.000310455	0.151823	1
YIF1A	0.000314987	-0.152883	1
CARD19	0.000322098	-0.1302	1
C6orf226	0.000324875	-0.116289	1
YLPM1	0.000325257	0.197081	1
SSR4	0.000326016	-0.124371	1
EGFL7	0.000330538	-0.179914	1
RAD23B	0.00033082	0.158787	1
RAMP2	0.000332096	-0.178437	1
PDPN	0.000333577	-0.133802	1
TNFRSF14	0.000333722	-0.118004	1
RBM18	0.000333734	-0.150015	1
B4GALT7	0.000334508	-0.143879	1
PDGFB	0.000339228	-0.126269	1
ATP1A1	0.00034465	-0.150988	1
NDUFB6	0.000347295	-0.148498	1
MAPKAPK2	0.000347864	-0.161426	1
RHOC	0.000348521	-0.154818	1
CLTB	0.000348805	-0.133746	1
FKBP7	0.000349024	-0.136742	1
CASP9	0.000349268	-0.120658	1
TSPAN33	0.000351325	-0.138025	1
ROBO4	0.000352309	-0.136831	1
USPL1	0.0003527	-0.107383	1
PHYHIP	0.000352917	-0.101024	1
CAV1	0.000353128	-0.133195	1
TEX264	0.000355039	-0.139034	1
AP5M1	0.00035511	-0.124599	1
FAT4	0.000357782	-0.14392	1
SARM1	0.000359771	-0.125835	1
F8	0.000359807	-0.107804	1
ACLY	0.000365472	0.19092	1
SSPN	0.000369625	-0.103113	1
CPE	0.000371511	-0.199981	1
Z82214.2	0.000371652	-0.143344	1
SMIM1	0.000372506	-0.122514	1
DRD4	0.00037677	-0.103239	1
SNHG8	0.000378485	-0.127994	1
RAB12	0.000382039	0.169588	1
CDC40	0.000382144	-0.10883	1
TMEM173	0.000385555	-0.124244	1
CLCN3	0.000390384	-0.127952	1
ITGB6	0.000390971	-0.12487	1
DHRS7	0.000392581	-0.13546	1
MRPL46	0.000392852	-0.133899	1
PLXNB1	0.00040457	0.110946	1
S1PR3	0.000407281	-0.150489	1
FIBP	0.00040975	-0.138044	1
ARHGAP23	0.000414512	-0.190356	1
PLPP5	0.000416235	-0.130779	1
ESM1	0.000418242	-0.147324	1
ATP1B1	0.000418953	0.140633	1
MYL12A	0.000420393	-0.13122	1
ANTXR2	0.000421412	-0.137565	1
FRZB	0.000423154	-0.181788	1
ARHGEF26	0.000423882	-0.102514	1
RIOK1	0.000425072	-0.109847	1
ERG	0.000428273	-0.125591	1
RETREG1	0.000429981	-0.156833	1
TSPO	0.000445687	-0.133658	1
CHMP4C	0.000448425	-0.11464	1
ASPA	0.000454086	-0.114154	1
SOX11	0.00045554	0.192521	1
RP2	0.000457787	-0.109816	1
VASP	0.000459201	-0.141734	1
DAG1	0.000461895	-0.149354	1
FOXP4	0.000464181	-0.134715	1
FGD5-AS1	0.00046508	0.152845	1
STAG1	0.000465947	-0.12065	1
TSHZ3	0.000470971	-0.117681	1
DCTN6	0.000472226	-0.14705	1
LYVE1	0.000478328	-0.120454	1
ITFG1	0.00047986	-0.155278	1
RAVER2	0.000481576	-0.148193	1
TENM2	0.000483963	-0.124991	1
ZNF205	0.000485109	-0.129155	1
INF2	0.000487176	-0.164604	1
OSBPL1A	0.000487221	-0.116837	1
FOXRED2	0.000496878	-0.125643	1
WFDC2	0.000497943	0.149528	1
PC	0.000499667	-0.170845	1
SHE	0.000499934	-0.116145	1
ACVRL1	0.00050415	-0.132184	1
MYLK	0.000508363	-0.164571	1
RALGAPA1	0.00051203	-0.119889	1
VPS26A	0.000513079	-0.137739	1
BABAM2	0.000517154	-0.138856	1
NPW	0.000517991	-0.113016	1
SEZ6L2	0.000521886	-0.123705	1
NEBL	0.000522065	-0.181107	1
APLP2	0.000522396	-0.126847	1
PDE3A	0.000522523	-0.147093	1
RHOG	0.000528472	-0.120372	1
GRK5	0.000530791	-0.120186	1
NOD1	0.000534958	-0.116909	1
CCNG1	0.000535951	-0.133757	1
GEMIN8	0.000537349	-0.124149	1
NUDT22	0.000539825	-0.120622	1
CLPTM1	0.000543491	-0.136349	1
C1GALT1C1	0.000546384	-0.119834	1
CCBE1	0.000561474	-0.133383	1
FOXJ2	0.000562634	-0.123526	1
SH2B3	0.000562855	-0.121129	1
MAPK14	0.000565949	-0.14261	1
ADO	0.000575095	-0.11502	1
ATP8A1	0.000580711	-0.120637	1
ARHGAP28	0.000582947	-0.163586	1
INKA1	0.000583901	-0.103837	1
ATP6V0B	0.00058417	-0.123298	1
PLS3	0.000589095	-0.155492	1
SLC39A4	0.000594049	-0.138917	1
APH1B	0.00059508	-0.129765	1
S100A16	0.000605472	-0.132683	1
CHODL	0.000606729	-0.169577	1
EHD2	0.000614913	-0.134952	1
C5orf30	0.000627132	-0.113174	1
HSPA1B	0.000634961	-0.117063	1
ICMT	0.000635696	-0.107265	1
UACA	0.0006395	-0.165059	1
TAB2	0.000646135	-0.128101	1
DYSF	0.000648388	-0.155609	1
SEMA5A	0.000651598	-0.140654	1
SYDE1	0.00065306	-0.127938	1
SYNPO2	0.000653236	-0.108837	1
ATG10	0.000668326	0.162685	1
CDH11	0.000668485	-0.146757	1
PEX2	0.000671918	-0.124913	1
SLC9A3R1	0.000672819	-0.149331	1
RAPGEF1	0.000674471	-0.124279	1
FRMD3	0.000676306	-0.109628	1
DNAJB4	0.00067669	-0.118737	1
STAT3	0.000680798	-0.128721	1
TNFRSF1A	0.000687586	-0.137623	1
TXNDC9	0.00070047	-0.120582	1
CMTM6	0.000701108	-0.141264	1
MCCD1	0.000705147	-0.116062	1
DGAT1	0.00070693	-0.133191	1
TGFBI	0.000713498	-0.157258	1
VPS26C	0.000719517	-0.132362	1
EHD4	0.00071963	-0.118968	1
USP39	0.000720974	-0.10361	1
NCOA5	0.000722871	0.160529	1
AC024060.1	0.000723051	-0.103735	1
SPPL2A	0.00072367	-0.14815	1
ST3GAL6	0.000728434	-0.211175	1
TYRO3	0.000729887	-0.184073	1
ECM1	0.000731965	-0.119556	1
TBC1D9B	0.000745046	-0.152026	1
CRIP2	0.000746954	-0.135509	1
DKK3	0.000750317	-0.125347	1
TMX2	0.000755538	-0.148026	1
GLB1	0.000756305	-0.136623	1
CCNL2	0.000759024	0.106302	1
DUSP9	0.000761258	-0.188968	1
TXNIP	0.000764619	-0.147638	1
PDE10A	0.000766228	-0.120385	1
TP53I13	0.000766531	-0.142712	1
CD109	0.000767751	-0.124724	1
NAGLU	0.000772278	-0.104638	1
SRSF3	0.000776256	0.127982	1
ADSL	0.00077913	-0.117726	1
MAPKAPK3	0.000785333	-0.138816	1
CHCHD10	0.000791883	-0.146196	1
CHSY1	0.00079432	-0.117762	1
PPP1R15A	0.000794642	-0.128573	1
CHST12	0.000795126	-0.102071	1
FEZ2	0.000800395	-0.152007	1
CTNNBIP1	0.00080538	-0.127315	1
RCC2	0.000808528	0.13456	1
F3	0.000809044	-0.137206	1
SELENOM	0.000810784	-0.123783	1
KLHL13	0.000816166	-0.14579	1
CDK7	0.000834681	-0.11928	1
CCDC85B	0.000846805	-0.141304	1
MECOM	0.000848655	0.168073	1
ITSN2	0.000852975	-0.112499	1
UNC5C	0.000855484	-0.11549	1
TGFB1	0.000855665	-0.103837	1
CREB3	0.000857123	-0.140625	1
NEK9	0.000859748	0.143319	1
CHST2	0.000867529	-0.151789	1
MTX1	0.000868033	-0.118028	1
MFSD4A	0.000869092	-0.102797	1
UNC119	0.000873292	-0.127206	1
IL1RAP	0.000873829	-0.102768	1
RPL27	0.000875066	-0.11244	1
CD46	0.000876732	-0.128892	1
MEX3D	0.000877998	0.18727	1
PGP	0.000879909	-0.102768	1
CRYL1	0.000892577	-0.136495	1
TMEM59	0.000896846	-0.121622	1
PCTP	0.000898624	-0.112666	1
NAT14	0.000903847	-0.131556	1
PHETA2	0.000906015	-0.103223	1
MOXD1	0.000909709	-0.174714	1
PDCD10	0.000919695	-0.143573	1
NENF	0.000925252	-0.132064	1
LYL1	0.000925876	-0.101863	1
SMARCAL1	0.0009259	-0.115097	1
PCAT19	0.000926108	-0.101251	1
EFCAB7	0.00092705	-0.102797	1
LIMCH1	0.000929768	0.172262	1
NPHS1	0.000930213	-0.219281	1
TMED1	0.000936815	-0.147661	1
SRSF1	0.000937087	0.152592	1
PTPRG	0.000938342	0.157184	1
PINLYP	0.000942025	-0.124819	1
C4orf3	0.000942571	-0.106997	1
BUD13	0.00094513	-0.106443	1
TIMP1	0.000945931	-0.151738	1
EHBP1L1	0.000950553	-0.121874	1
MRPL10	0.000951292	-0.140307	1
ENPEP	0.000952224	-0.230454	1
SLC1A5	0.000955796	-0.109669	1
HSCB	0.00095952	-0.107406	1
SSBP2	0.000960564	-0.127973	1
TP53I11	0.000961233	-0.156247	1
PRKAR2A	0.000965902	-0.116255	1
EIF4E	0.000968521	0.159103	1
ERBB3	0.00097792	-0.102727	1
CENPA	0.000980806	0.127626	1
IDUA	0.000981802	-0.139467	1
CUL7	0.000987246	-0.123606	1
TCTN2	0.000994233	0.156215	1
CLDN10	0.000995416	-0.177068	1
2021-09-04	0.00100354	-0.123559	1
SERTAD2	0.00100797	-0.111591	1
HIST1H4C	0.0010085	0.133938	1
PHACTR4	0.00101435	-0.136532	1
ISG15	0.00102457	-0.127393	1
TXN	0.00104029	-0.113587	1
PCMTD1	0.00105316	0.171669	1
RHOT1	0.00105827	-0.116875	1
ZNFX1	0.00106283	-0.122338	1
PIM3	0.00106336	-0.129763	1
PPP4R3A	0.00106403	0.169495	1
EXT1	0.00106652	-0.108328	1
NECAB3	0.00106789	-0.109701	1
EAPP	0.00107026	-0.133305	1
YBX3	0.00107295	-0.145044	1
ACADSB	0.00107585	-0.10173	1
INAFM1	0.00107778	-0.11996	1
ATP5PB	0.00108907	-0.122928	1
SRSF5	0.00108977	0.109267	1
FRY	0.0010953	-0.145229	1
PTPN21	0.00110116	-0.103206	1
SCO1	0.00110264	-0.114249	1
PTCH1	0.00112257	-0.16827	1
AC005921.2	0.0011343	0.121044	1
C12orf57	0.00114152	-0.119914	1
HES1	0.00114974	0.132512	1
NUCB1	0.00115291	-0.139377	1
EIF2AK4	0.00115466	-0.126979	1
USO1	0.00115932	-0.143441	1
C6orf203	0.00116508	-0.126603	1
RCHY1	0.00117025	-0.132153	1
ARRDC1	0.00118173	-0.119648	1
DDIT4	0.00118512	-0.126652	1
ASL	0.00118668	-0.111137	1
SULT1C2	0.001195	-0.109926	1
LAMB2	0.00119667	-0.119409	1
DACT1	0.00119868	-0.119238	1
TRUB2	0.00120483	-0.113852	1
PRMT1	0.00121012	0.108164	1
TNPO2	0.00121153	0.157932	1
SIPA1L2	0.00121264	-0.126273	1
PPP1R9B	0.00121279	-0.118359	1
COPZ2	0.00121617	-0.125056	1
FNDC3B	0.00122001	-0.107243	1
SF3B5	0.00122029	-0.130292	1
FIBIN	0.00122168	-0.126652	1
PDIA3	0.00123605	-0.113337	1
SLC29A2	0.00124412	0.17044	1
ATP1B2	0.00124426	-0.112754	1
VLDLR	0.00124507	-0.105584	1
MCAM	0.00124798	-0.180352	1
KIAA1143	0.00125065	-0.137229	1
ATP6V0A4	0.00125106	-0.113407	1
SLIT2	0.00125217	0.192311	1
SLC12A9	0.00125872	-0.106817	1
SDC2	0.00125946	-0.113938	1
CD59	0.00126187	-0.154019	1
GUSB	0.00126674	-0.128348	1
YTHDF1	0.00127146	0.18264	1
PRNP	0.00127458	-0.117331	1
ATP13A2	0.0012774	-0.120005	1
TMEM88	0.00127747	-0.121851	1
TXNDC15	0.00128603	-0.111003	1
TARS	0.00128736	-0.103532	1
GCGR	0.00128958	-0.129155	1
SLC27A1	0.00131092	-0.103837	1
NOB1	0.00131226	-0.137143	1
TRHDE	0.00131249	-0.107436	1
AP3B1	0.00131338	-0.123633	1
BGN	0.0013223	-0.183342	1
SCOC	0.00132387	-0.122941	1
GYPC	0.00133059	-0.143773	1
CHCHD7	0.00133333	-0.103513	1
NINJ1	0.00133546	-0.114248	1
SARNP	0.00136114	-0.102514	1
DGKD	0.00136396	-0.123185	1
TGFB1I1	0.00137233	-0.123917	1
FAM43A	0.00137494	-0.102825	1
TRAM2	0.00137966	-0.152114	1
FRS2	0.00138313	-0.124701	1
ZDHHC1	0.00138546	-0.109431	1
P3H2	0.00138667	-0.162597	1
RNF103	0.00138853	-0.122539	1
ZNF264	0.00139806	-0.108001	1
SOX4	0.00140146	0.122213	1
FOXL1	0.00141024	-0.105565	1
TUBA4A	0.00142357	-0.103547	1
APOA1	0.00142935	-0.121906	1
MT-ND4	0.00143369	-0.113789	1
CAV2	0.00143715	-0.121965	1
PLEKHH2	0.0014382	-0.127464	1
AJUBA	0.00144074	-0.134668	1
NFKBIE	0.00145198	-0.103001	1
MVB12A	0.00146175	-0.128318	1
INPP1	0.00147264	-0.10143	1
MYH11	0.00147365	-0.118856	1
PPP2R5A	0.00148003	-0.104919	1
SC5D	0.00148289	-0.1054	1
PSMD9	0.00148463	-0.128764	1
CDHR5	0.00151716	-0.126269	1
DNPEP	0.00152156	-0.120769	1
CTSC	0.0015295	-0.177273	1
NASP	0.00153009	0.148482	1
DHRS4L2	0.00153081	-0.117456	1
B3GNT5	0.0015366	-0.100288	1
DUSP3	0.00153677	-0.126168	1
EHD1	0.00153916	-0.137202	1
PLPP1	0.00154021	-0.149523	1
AC005332.7	0.00155479	-0.121347	1
TAF6L	0.00155515	-0.107572	1
ALS2CL	0.00155677	-0.140493	1
PTGER4	0.00155938	-0.108979	1
SPATA13	0.00157221	-0.145746	1
WWC3	0.00157819	-0.132988	1
LRRC32	0.00158665	-0.150374	1
PSMB8	0.00158678	-0.116177	1
KCTD20	0.00158796	-0.112324	1
NR3C1	0.00159562	-0.11538	1
LIMK2	0.00160781	-0.103765	1
SEC61A1	0.00161705	-0.122763	1
CEP104	0.0016273	-0.109665	1
CBR1	0.00162785	-0.129827	1
GNA13	0.0016368	-0.117912	1
FABP3	0.0016392	-0.125491	1
TPPP3	0.00164193	-0.178678	1
HADHB	0.00165301	-0.13072	1
AHDC1	0.0016582	-0.119105	1
ABI2	0.00166962	0.138479	1
TMEM251	0.00167227	-0.104452	1
ARHGDIB	0.00167656	-0.107967	1
SAP130	0.00167766	-0.111466	1
H2AFY	0.00168181	0.107613	1
WDFY1	0.00168288	-0.128922	1
ZFPM1	0.00168477	-0.111043	1
ADCY4	0.00168862	-0.12315	1
TOMM34	0.00169818	-0.111003	1
RDH14	0.0017017	-0.112299	1
RFFL	0.00170582	0.190636	1
CYP1B1	0.00171017	-0.162846	1
AGO2	0.00171981	0.13184	1
STIM1	0.00172182	-0.11249	1
STK38L	0.00173194	-0.119197	1
PRAF2	0.00173324	-0.115805	1
VAMP8	0.00174325	-0.133091	1
UFM1	0.00174524	0.127422	1
JAGN1	0.00175273	-0.122593	1
LBR	0.00176396	0.177726	1
CACNA1C	0.00177063	-0.102921	1
FAM217B	0.00177814	-0.113637	1
HOXD10	0.00178597	0.116974	1
BNIP2	0.00179724	-0.10825	1
NOTCH4	0.00180053	-0.154138	1
CLDN11	0.00180717	-0.226133	1
CLPP	0.00181438	-0.122684	1
TWSG1	0.00182855	-0.127989	1
DYRK1B	0.0018302	-0.11909	1
EIF3E	0.00185035	-0.129638	1
PRCP	0.0018504	-0.13504	1
TAGLN2	0.00185074	-0.115704	1
YWHAE	0.00185349	0.126309	1
KIAA2026	0.00186119	-0.12496	1
WDR43	0.00186206	0.154459	1
PPME1	0.0018668	-0.114059	1
DSTYK	0.00187353	-0.123883	1
CARMN	0.00188062	-0.144039	1
LINC02381	0.00188326	-0.113407	1
FLT4	0.00188338	-0.152933	1
ATP5MG	0.00189116	-0.100029	1
MANEA	0.00189432	-0.113637	1
EBAG9	0.00189737	-0.105625	1
HTRA3	0.00189807	-0.113407	1
BCS1L	0.00190313	-0.114333	1
ARL6IP6	0.0019037	-0.103837	1
MIEN1	0.0019066	-0.100426	1
LEPROTL1	0.00190676	-0.129809	1
DPY19L1	0.00192224	-0.116802	1
C14orf119	0.0019336	-0.122951	1
PECAM1	0.00194669	-0.140818	1
HSPA1A	0.00194982	-0.126453	1
PPP1R14A	0.00196912	-0.100948	1
CCND1	0.00196915	0.145882	1
DNASE1	0.00198215	-0.116015	1
UBE2S	0.00198602	0.140203	1
EXOC4	0.00200099	-0.100549	1
ANAPC10	0.00200875	-0.109628	1
VPS35L	0.002009	-0.119853	1
TMEM43	0.0020093	-0.134821	1
CLK3	0.00201022	-0.106718	1
MAPK1IP1L	0.00201438	0.10808	1
CORO1C	0.00202061	-0.120437	1
SEC14L1	0.00202321	-0.137087	1
FAM221A	0.00203337	0.156273	1
PPCS	0.00203833	-0.134609	1
HIST1H2AC	0.00204178	-0.108979	1
GPN3	0.00204405	-0.107319	1
CKB	0.00204437	-0.122027	1
LAP3	0.00205171	-0.11589	1
PES1	0.00207064	-0.126758	1
FAM89A	0.00207472	-0.102899	1
RNF167	0.00207873	-0.118142	1
TMEM52B	0.00208743	0.144489	1
MGLL	0.00208827	-0.100253	1
SERTAD1	0.00209109	-0.113179	1
YIPF5	0.00209281	-0.107789	1
FNTA	0.00209303	-0.134796	1
NXN	0.00211481	-0.122966	1
SHISA2	0.00215996	-0.145975	1
ZRANB1	0.00216022	-0.128919	1
LYSMD1	0.00216468	0.101087	1
NPEPPS	0.00216476	0.125076	1
C11orf96	0.00216899	-0.166626	1
DVL1	0.00217504	-0.121968	1
GAMT	0.00217993	-0.113199	1
PRPF4	0.00219428	-0.100054	1
SERINC2	0.0022297	-0.131273	1
ZNF160	0.00223744	-0.108998	1
CALB1	0.00224964	-0.165339	1
DPM2	0.0022519	-0.125111	1
TCAIM	0.00225544	-0.124536	1
TRIP11	0.00226022	-0.114874	1
PPP1R18	0.00226357	-0.120658	1
ARL5B	0.00226952	-0.115727	1
PLA2G15	0.00227121	-0.10489	1
TACSTD2	0.00227769	-0.110723	1
SGSH	0.00229158	-0.110315	1
ZRANB2	0.00229985	0.162411	1
GLS	0.0023024	0.110367	1
ARHGEF16	0.00230694	-0.11926	1
SNX11	0.00230981	-0.106438	1
FAXDC2	0.00232155	-0.116864	1
SERINC3	0.00232303	-0.106581	1
CCDC106	0.00237665	-0.112357	1
AIP	0.00238142	-0.13319	1
ADK	0.00238762	-0.106581	1
HMGB3	0.00239544	0.15514	1
COMMD9	0.00241985	-0.116342	1
FKBP1A	0.00245309	0.108628	1
MED31	0.00246582	-0.108102	1
PRDX3	0.00248421	-0.118392	1
FGFR1OP	0.00249348	0.165737	1
SMARCA4	0.00249696	0.122866	1
CPQ	0.00250588	-0.106342	1
CD55	0.00253622	-0.117958	1
CACHD1	0.00254035	0.153846	1
SUPT20H	0.00254993	0.138557	1
CAPG	0.00255971	-0.123355	1
CBR4	0.00257288	0.164742	1
RBMS2	0.002573	-0.11838	1
APOPT1	0.0026095	-0.10143	1
SKIL	0.00261468	0.146513	1
FOXD2	0.00263254	-0.112338	1
HSD11B2	0.00267859	-0.117781	1
SERPINE2	0.00271094	-0.176431	1
ATXN2	0.00271667	-0.122045	1
SLC35C2	0.00271808	-0.11523	1
CRY1	0.00272114	-0.100291	1
NUCKS1	0.00272536	0.11039	1
IQGAP2	0.00272999	-0.126528	1
CCL21	0.00277438	-0.325581	1
RAB10	0.00278285	-0.111573	1
MRPL13	0.00278728	-0.11846	1
RNF13	0.00279364	-0.108455	1
PTTG1	0.00279699	0.148329	1
CLBA1	0.00279819	-0.112045	1
RBM3	0.00279933	0.108096	1
PTK7	0.00280031	-0.137964	1
LINC00839	0.00282153	-0.14229	1
DENND3	0.00284514	-0.111206	1
SIPA1	0.00285043	-0.102446	1
ASNS	0.00285115	-0.116846	1
PPIL2	0.00286222	0.168998	1
ECE1	0.00286848	-0.105011	1
SEC23IP	0.00286897	-0.10857	1
RNPEPL1	0.00286898	-0.116998	1
FGFRL1	0.00288964	-0.126832	1
EIF2A	0.00289099	-0.108235	1
ZNF32	0.00289285	-0.117575	1
IDI1	0.00292118	-0.122136	1
PJA1	0.00293324	-0.104154	1
SDHB	0.00293455	-0.137948	1
BICDL1	0.00294411	-0.121194	1
ATP6V1A	0.00294961	-0.141193	1
MT-CO3	0.00296023	-0.109212	1
PYROXD2	0.00296905	-0.104005	1
NELFE	0.00297236	-0.108316	1
TMEM98	0.00297895	-0.113869	1
ZCCHC24	0.0029922	-0.123278	1
PRICKLE1	0.00300277	-0.106083	1
KAT8	0.00303088	-0.105595	1
SZT2	0.00303356	-0.114411	1
FAM189B	0.00306067	-0.112393	1
GUCY1A1	0.00306627	-0.140681	1
SNX12	0.00306957	-0.122709	1
LEMD3	0.00308148	-0.10183	1
CDC34	0.00309076	-0.133412	1
DIP2C	0.00309389	-0.101593	1
ZNF639	0.00311197	-0.101587	1
JUP	0.00311999	-0.108275	1
NTRK2	0.0031292	0.117632	1
NNAT	0.00314333	0.140626	1
BZW2	0.00314703	-0.112119	1
GDI2	0.00315789	0.122921	1
GADD45A	0.00317077	-0.195053	1
SKAP2	0.0031775	-0.100722	1
TBC1D13	0.00318843	-0.103986	1
CD200	0.00320844	-0.104009	1
DCTPP1	0.00321921	-0.121909	1
MACF1	0.00327273	0.103387	1
SKA2	0.00328517	0.16655	1
CDH16	0.00331943	-0.124667	1
SLC30A9	0.00335806	-0.137919	1
HSPE1	0.00337454	0.100789	1
CHMP4B	0.00340377	-0.101967	1
SLC34A2	0.00340412	-0.108419	1
C11orf54	0.00343449	-0.13911	1
UGT2A3	0.00345646	-0.10518	1
LGR4	0.00345798	-0.130012	1
ADAM15	0.00346306	-0.112842	1
FZD2	0.00346797	-0.142936	1
SALL1	0.0034702	0.110357	1
PDIA4	0.00349358	0.153098	1
HSPG2	0.00350354	-0.111049	1
ADGRL4	0.00350551	-0.114359	1
NES	0.00350582	-0.145912	1
FBXL3	0.00350652	-0.114827	1
AC026471.4	0.00355066	0.109952	1
CCNY	0.00355716	-0.118274	1
SYNE1	0.00357703	-0.106907	1
HNRNPR	0.00360514	0.115181	1
HOXC6	0.00361932	-0.119238	1
HOOK3	0.0036258	-0.103017	1
MED4	0.00364145	-0.124666	1
DHX40	0.00369615	-0.116246	1
ACAD9	0.00371333	-0.121596	1
VAMP3	0.003725	-0.119438	1
TRAK2	0.00374526	-0.105925	1
SPCS3	0.00374811	0.101084	1
MIA2	0.00379429	-0.103596	1
EIF2B1	0.00379459	-0.109631	1
RC3H2	0.00380834	-0.110324	1
UPF1	0.00382541	0.103186	1
ANGPT2	0.00383997	-0.124409	1
MTDH	0.00386377	-0.111788	1
PSMC6	0.00387818	-0.122449	1
ARPC3	0.00389842	-0.115846	1
EPB41L4A	0.00390651	-0.112454	1
EPHB3	0.00395262	-0.101126	1
SMAD2	0.00398208	-0.115846	1
ADGRB2	0.00398597	-0.108564	1
GTPBP6	0.0039973	-0.101706	1
VTCN1	0.00400212	-0.106859	1
RNF216	0.00401118	-0.102899	1
MRPL45	0.00401787	-0.115076	1
TPR	0.00402127	0.120404	1
ERC1	0.00404698	-0.128557	1
TMEM87A	0.0040678	-0.104992	1
PVR	0.00408332	-0.110656	1
DMTF1	0.00408407	0.117793	1
GNA14	0.00411564	-0.105779	1
IQGAP1	0.00412941	-0.106424	1
NAPA	0.00413664	-0.102238	1
PLVAP	0.00414045	-0.132664	1
MAFB	0.00415564	-0.21909	1
COL6A1	0.00417991	-0.110796	1
NFKBIA	0.00418292	-0.116837	1
CLIP4	0.00419164	-0.102795	1
PRKACB	0.00419961	-0.101945	1
ST5	0.00420142	-0.101639	1
RUVBL1	0.00420423	-0.121176	1
USP13	0.00420819	-0.105681	1
RGL1	0.00421303	-0.113035	1
MGA	0.00423928	0.125974	1
NCKAP5L	0.00424311	-0.106643	1
SYPL1	0.00425065	-0.113131	1
CFAP44	0.00426451	0.153293	1
CTTN	0.00428268	0.118966	1
MGAT5	0.00429532	-0.142619	1
ALG12	0.00429681	-0.101537	1
IL13RA1	0.00429755	-0.115047	1
IRX3	0.00432155	-0.104533	1
MTX2	0.00433727	-0.105288	1
TTC28	0.00434583	-0.116119	1
CYFIP2	0.00436248	-0.123705	1
REEP5	0.00436611	-0.123773	1
BNIP3L	0.00442447	-0.118808	1
MBD1	0.00444688	-0.110101	1
TMEM38B	0.00446044	-0.101099	1
MAPK1	0.0044719	-0.117041	1
NOP56	0.00447392	0.133878	1
COL9A1	0.00447854	-0.118085	1
COL4A5	0.00448442	-0.111235	1
LMBRD1	0.00449146	-0.134334	1
FLRT2	0.00452299	-0.142258	1
MED24	0.00455512	-0.110396	1
PPA1	0.00460374	-0.10828	1
ZMYM2	0.0046133	0.128968	1
MSI1	0.00461453	0.183587	1
TBL2	0.00461719	-0.116229	1
FUNDC2	0.00462402	-0.109215	1
ACSL4	0.00462706	-0.105038	1
ERP44	0.00465956	-0.119318	1
FAM219A	0.00466303	-0.101743	1
MMP15	0.0046667	-0.100148	1
XPO6	0.00468809	-0.103062	1
PRODH2	0.00474249	-0.147352	1
PHC1	0.00474507	0.121299	1
KATNB1	0.00476093	-0.100039	1
VASH1	0.00478338	-0.128189	1
KIAA1671	0.00478405	-0.116181	1
DAZAP1	0.00481457	0.135774	1
NUDT16	0.00484493	-0.106257	1
COPB1	0.00489441	-0.134616	1
CNN3	0.00492879	0.11655	1
RABEPK	0.00495105	-0.107197	1
NFS1	0.00495606	-0.106859	1
UNC5D	0.00496656	-0.112256	1
SNAPC3	0.00498185	-0.107009	1
CALD1	0.0050032	-0.108633	1
TNKS1BP1	0.0050222	-0.11434	1
SLC25A40	0.00504387	-0.109737	1
CDKN1B	0.00504421	-0.10828	1
MFAP4	0.00505935	-0.160092	1
EIF4G3	0.00506784	0.137752	1
GPC2	0.00507487	0.106269	1
LTA4H	0.00511387	-0.115532	1
COPS4	0.00511955	-0.110354	1
MRVI1	0.0051915	-0.107559	1
GSDMD	0.00520006	-0.108136	1
CS	0.00521479	0.124244	1
PDK2	0.00523803	-0.108138	1
DBR1	0.00526463	-0.107259	1
BIRC6	0.00528496	0.159851	1
FRG1	0.00535251	-0.112788	1
DNAJB2	0.00540083	-0.124227	1
PTN	0.00544693	0.140827	1
HSD17B8	0.00545356	-0.110523	1
FAM117A	0.00546275	-0.103083	1
PBX1	0.00552014	0.123028	1
HNRNPH2	0.00553302	-0.131741	1
CBX4	0.00554327	-0.107176	1
BLCAP	0.00555137	-0.102506	1
SPIN4	0.00557647	-0.102226	1
NIPSNAP3A	0.00564151	-0.112613	1
TNIP1	0.0056459	-0.101012	1
WDR1	0.00566097	-0.104084	1
TMEM30A	0.00567059	-0.104675	1
TEAD2	0.00567657	0.111048	1
MEGF6	0.00570985	-0.108102	1
CLDN15	0.00573236	-0.10625	1
EFHD1	0.00575783	-0.122724	1
METTL23	0.00576977	-0.104009	1
RPS20	0.0057839	-0.105411	1
GRINA	0.00580427	-0.119389	1
COLEC12	0.00581078	-0.13632	1
STRIP1	0.00581562	-0.100838	1
PER1	0.00582067	-0.106519	1
TM4SF1	0.0058278	-0.175857	1
FERMT2	0.00583477	-0.117409	1
ITGA1	0.00586694	-0.103014	1
ACADM	0.00587353	-0.114412	1
R3HDM2	0.00588233	0.16811	1
CDK4	0.00588915	0.147538	1
ARHGEF3	0.0058948	-0.133079	1
PHC3	0.00589903	-0.105243	1
OBSCN	0.00591891	0.115529	1
HOXB6	0.00595599	0.120027	1
CEP95	0.00596633	0.127275	1
SDF2	0.00601508	-0.106581	1
JCAD	0.00606995	-0.109363	1
DHCR7	0.00608097	-0.112107	1
R3HDM4	0.00611666	-0.106915	1
COL13A1	0.00614472	0.178265	1
ARL2BP	0.00615378	-0.102921	1
CLINT1	0.0061714	0.152804	1
CCDC25	0.00617712	-0.112989	1
TM7SF3	0.00620204	-0.101667	1
SDHD	0.00621139	-0.11643	1
S1PR2	0.00621929	-0.101815	1
LUC7L	0.00623218	0.10388	1
SMIM19	0.00626028	-0.108372	1
EME2	0.0062648	0.114645	1
IMMP2L	0.00626547	-0.102249	1
ICAM2	0.00628254	-0.105545	1
KMT2E	0.00628433	0.143509	1
RBM25	0.00631582	0.125441	1
CHPF	0.00632425	-0.108943	1
RRAGD	0.006352	-0.100167	1
TANC1	0.00635817	-0.107808	1
PF4	0.00636066	-0.14706	1
ARHGEF17	0.00641458	-0.11434	1
QRICH1	0.00642706	0.148555	1
KYAT1	0.00644032	-0.10143	1
TINAGL1	0.00652983	-0.152885	1
TMEM141	0.00653246	-0.110766	1
EIF3J-DT	0.0066328	-0.100249	1
RTF1	0.00665285	0.149471	1
PHRF1	0.00670287	-0.103992	1
MIR4458HG	0.00671029	-0.113116	1
ARL8A	0.00671106	-0.115475	1
PERP	0.00683608	-0.112729	1
RBM10	0.00687	0.123666	1
HIGD1A	0.00689431	-0.12696	1
MPC1	0.00701681	-0.144847	1
LUC7L2	0.00702179	0.137688	1
CYP27A1	0.00702999	-0.103308	1
DEGS1	0.00706437	-0.105315	1
GRN	0.00711399	-0.121261	1
ADAMTS9	0.00712527	-0.125372	1
STARD10	0.00714473	-0.112167	1
MICU1	0.0071482	-0.112837	1
GALNS	0.00728171	-0.118488	1
SMIM27	0.00731075	-0.119869	1
FAM107B	0.00732277	-0.109416	1
GAS6	0.00733846	-0.141764	1
TSR3	0.00737224	-0.107205	1
GALNT10	0.00737946	-0.102429	1
ORC6	0.00740045	0.101627	1
GPX3	0.00740587	-0.211814	1
ASH1L	0.00741747	-0.103601	1
PRSS23	0.00745934	-0.14624	1
FAM168A	0.00753062	-0.116342	1
SEMA4D	0.00759027	0.160169	1
HDAC5	0.00763928	0.151621	1
CALU	0.00765675	-0.112661	1
UBAC2	0.00766337	-0.117063	1
CYB5R3	0.00774662	-0.108872	1
BAZ2B	0.0077511	0.120512	1
DYNC1I2	0.0077545	-0.141468	1
MDM4	0.00776968	0.106602	1
SMYD2	0.00788428	-0.11276	1
APLNR	0.0079015	-0.138179	1
ADGRA2	0.0079637	-0.120216	1
CTNNBL1	0.00797336	-0.112164	1
CASZ1	0.00804074	-0.101628	1
ZC3H4	0.00806088	0.145125	1
PDLIM1	0.00807651	-0.109975	1
FGFR3	0.00814812	0.129484	1
GHITM	0.00817291	0.119676	1
COL21A1	0.00818575	-0.124905	1
HOXB7	0.00821899	0.13871	1
ROBO1	0.00822915	0.166895	1
PPP2R3C	0.00823999	-0.102695	1
CCPG1	0.00826184	-0.112338	1
ZNF518B	0.00829442	-0.113195	1
LAMA2	0.00834262	-0.110557	1
ITPA	0.00837408	0.127004	1
WTIP	0.0084117	-0.114513	1
TAF1D	0.0084996	0.129768	1
UQCRFS1	0.00857362	-0.121527	1
STAT1	0.008612	-0.120569	1
GNL1	0.00871982	-0.104226	1
KIFC3	0.00874808	-0.103234	1
KMT5A	0.00880449	0.128697	1
SLC35B1	0.00882923	-0.101054	1
SLC52A2	0.00886016	-0.115202	1
PHKB	0.00890868	-0.107363	1
BHMT	0.00895845	-0.14252	1
RNF220	0.00897841	-0.121593	1
PIP4K2A	0.00901023	-0.103282	1
ANP32A	0.00911131	0.117156	1
TNS1	0.00916343	-0.102463	1
GPBP1L1	0.00920027	0.151292	1
MT2A	0.00922113	-0.132859	1
MXRA7	0.00931518	-0.101533	1
REN	0.00931671	-0.273678	1
CAST	0.00936444	-0.121983	1
PDGFRA	0.00941067	-0.112224	1
DGCR6L	0.00948468	-0.107395	1
C5orf24	0.00959856	0.119296	1
LRP1	0.00959989	-0.104312	1
YTHDF2	0.00962389	0.13524	1
C22orf39	0.00964642	-0.112929	1
FXYD1	0.00995455	-0.104613	1
EIF4EBP2	0.0100168	0.120111	1
COMMD7	0.0100621	-0.107291	1
SMG1	0.0101022	0.133337	1
NCOR1	0.0101475	0.113752	1
BIRC5	0.0101763	0.116951	1
SERINC1	0.0102108	-0.100487	1
TCTN1	0.0103717	-0.103973	1
ARHGAP35	0.0104635	-0.102907	1
KLK6	0.0105073	-0.102833	1
NPR1	0.0105289	-0.151741	1
ITGA8	0.0105405	-0.137668	1
OGDHL	0.0105405	-0.108382	1
DLC1	0.0106122	-0.103898	1
B4GALT1	0.0106409	0.140904	1
ZSCAN16-AS1	0.0106573	-0.118984	1
UNC5B	0.0106589	-0.11198	1
CSPG4	0.0106638	-0.113828	1
TST	0.0107775	-0.1124	1
TYMS	0.0110672	0.126417	1
ANO6	0.0111878	-0.116442	1
MARK2	0.0114649	0.135973	1
PAPPA2	0.0115607	-0.120849	1
SLC48A1	0.0116575	-0.112886	1
PHF20L1	0.0117024	-0.109538	1
KDSR	0.0117272	-0.103019	1
SYNGR2	0.0118128	-0.10315	1
PRKCA	0.0119097	0.137163	1
PLA2G6	0.0119647	-0.117217	1
C2orf68	0.0120687	0.131334	1
SLC4A7	0.0121727	0.170985	1
HK2	0.0121976	0.112718	1
ADGRG1	0.0122553	-0.11398	1
TMBIM4	0.0123546	-0.116758	1
MTIF3	0.0124194	-0.116058	1
FURIN	0.0124327	-0.103436	1
RAPGEF3	0.0125711	-0.137345	1
P3H4	0.0126821	-0.105258	1
SIM2	0.0127513	-0.127633	1
KPNA6	0.0129019	-0.100071	1
LMNA	0.0130964	-0.108621	1
EML3	0.0131506	-0.100012	1
SRGAP1	0.0131713	-0.100602	1
KIAA0355	0.0132378	-0.119984	1
MRPS2	0.0133752	-0.109925	1
ATP2B1	0.013391	-0.111538	1
SLC6A13	0.0134486	-0.111393	1
OGA	0.0136159	0.119294	1
MT-ATP6	0.0137241	-0.107672	1
BCL7C	0.0137541	-0.102255	1
GTF2IRD2B	0.0137732	0.111963	1
FMR1	0.0138552	0.124003	1
ATG7	0.0138874	0.11641	1
ZMIZ2	0.013908	0.123878	1
CLK1	0.0139313	0.109912	1
EFNA1	0.0140271	-0.111608	1
ATRAID	0.0142638	-0.106777	1
TSC22D4	0.0146265	-0.115735	1
CPXM1	0.0146658	-0.127059	1
ARL4C	0.0148408	0.162232	1
PCYOX1	0.0149425	-0.105068	1
TLE3	0.0151417	0.139196	1
PTPA	0.0152046	-0.10294	1
NET1	0.0152257	0.127017	1
PLOD2	0.0152479	0.145486	1
GLIS2	0.0155147	-0.103709	1
GJA4	0.0158422	-0.122974	1
LIX1L	0.0161826	-0.112855	1
C1orf43	0.016282	-0.104398	1
SSB	0.0163297	0.103058	1
XYLT2	0.0165175	0.103184	1
CRB2	0.0168324	-0.14053	1
ZNF717	0.0171698	0.101865	1
TXNDC12	0.0172359	-0.104947	1
NSUN6	0.0176442	0.107501	1
RNH1	0.0180883	-0.103932	1
ZDHHC2	0.0181156	0.114075	1
MYO1E	0.0181743	-0.114796	1
KCNJ16	0.0184159	0.143148	1
PIEZO2	0.0184384	-0.100748	1
DPY30	0.0184588	0.115279	1
CDH6	0.018558	0.167565	1
TMEM41B	0.0186928	0.142369	1
PFAS	0.0195567	0.153039	1
EPM2AIP1	0.0197681	0.154422	1
ZNF814	0.0197947	0.102854	1
PODXL2	0.0199165	0.100331	1
FANCD2	0.0200438	0.103128	1
KLHL36	0.0200869	-0.103663	1
THOC2	0.0204641	0.130039	1
PIN4	0.0204785	0.120386	1
LAMA5	0.0206045	-0.108367	1
IRX2	0.0207809	-0.108764	1
TLE1	0.0212242	0.110211	1
ATF4	0.0214971	0.101207	1
GAS8	0.0215929	0.126538	1
WEE1	0.0216534	0.131341	1
CEP57	0.021786	-0.101302	1
PLK2	0.0219295	-0.102004	1
SHANK3	0.0219344	-0.108069	1
RALGAPB	0.0223795	-0.102328	1
CADM1	0.0224164	0.141776	1
ASAP2	0.0224376	0.133343	1
RNF149	0.022493	0.108043	1
BCL7A	0.0226501	0.122159	1
LHFPL6	0.0228529	-0.136937	1
APOE	0.0229637	-0.110772	1
DPM1	0.0230577	-0.10023	1
BCOR	0.0230856	0.115092	1
H2AFJ	0.0231732	-0.104075	1
RGS10	0.0238716	-0.100183	1
ZKSCAN1	0.024053	0.121155	1
SELENON	0.0240742	-0.104829	1
CCNA2	0.0243583	0.123248	1
SNX3	0.0243744	-0.114672	1
FUBP1	0.0245063	0.136773	1
SLC9A3	0.024671	-0.107645	1
SS18	0.0249248	0.106341	1
UBE2G2	0.0252276	0.120787	1
PPM1G	0.0252402	0.13058	1
SLC8A1	0.0258628	0.154491	1
BRD3OS	0.0262225	0.130553	1
DLG5	0.0263474	0.165745	1
OAF	0.0264409	-0.100648	1
COIL	0.0265153	0.125737	1
WLS	0.0266133	-0.107847	1
MALSU1	0.0266449	0.10446	1
NRGN	0.0268968	-0.105243	1
ELN	0.0270634	-0.27185	1
CNN2	0.0271848	0.102058	1
SEMA5B	0.0272262	-0.103772	1
TWIST1	0.0273631	0.110623	1
KDM2A	0.0274626	0.134572	1
ATAD2B	0.0277181	0.103753	1
RNF2	0.0279392	0.130309	1
SMS	0.0280277	0.111613	1
G3BP2	0.0288105	0.100127	1
CDKAL1	0.0288886	0.113857	1
CSNK2A1	0.0291519	0.117808	1
IMPDH1	0.0292309	-0.109102	1
ANTXR1	0.0293289	-0.11093	1
WWC1	0.029718	0.129199	1
CYCS	0.0299678	-0.105301	1
XPO1	0.0307667	0.100554	1
GATAD2A	0.0307972	0.100676	1
ACTA2	0.0309693	-0.197878	1
TAPBP	0.0310721	-0.100335	1
FZD1	0.0322406	-0.108245	1
RGL2	0.0327312	0.107067	1
HS3ST3B1	0.0329484	0.136753	1
GRAMD1A	0.0341859	0.106003	1
UNCX	0.0341928	0.125715	1
STON2	0.0346832	-0.10511	1
SCUBE3	0.0349579	0.116744	1
GPRC5B	0.0349961	0.102697	1
TNC	0.0352684	-0.142019	1
RREB1	0.0356082	0.150152	1
SOX12	0.0363065	0.133834	1
PCDH18	0.0367207	-0.12687	1
SLC22A5	0.0369091	0.117563	1
EMCN	0.0369811	-0.100736	1
UBA6	0.0370589	0.144222	1
ARHGAP33	0.037398	0.103915	1
KIRREL1	0.0374583	-0.146303	1
SLC30A7	0.0386061	0.103732	1
LEF1	0.0386594	0.120096	1
CDK2	0.0386746	0.100113	1
WDR86	0.0392547	0.136451	1
BTBD2	0.0395693	0.100526	1
RSRC2	0.0406009	0.108405	1
TRIM5	0.04063	0.150031	1
C7orf43	0.0414298	0.128721	1
PEA15	0.0417536	-0.105888	1
CCND2	0.0421044	0.106374	1
PPP2CA	0.0422484	0.137118	1
EXOSC6	0.0429049	0.127269	1
ETV4	0.043642	0.127671	1
TRIM59	0.0437051	0.122718	1
LHX1-DT	0.0440355	0.106855	1
CYTH2	0.0441143	0.101976	1
CREBBP	0.0446026	0.114833	1
PANK3	0.0448174	0.100409	1
MLLT11	0.0449911	0.100413	1
ISLR	0.0457277	-0.104867	1
ELF5	0.0477873	-0.101533	1
DPP6	0.0526798	-0.100849	1
AMFR	0.0541331	0.124514	1
PUS7	0.0549458	0.100158	1
SEMA3B	0.055883	-0.126993	1
TFAP2A	0.0572395	0.101391	1
C1orf174	0.0583888	0.10783	1
FAM111A	0.059416	0.120017	1
CDKN1C	0.060246	-0.101262	1
DCDC2	0.0625885	0.100133	1
PIF1	0.0634013	0.12845	1
PDE4DIP	0.0635036	-0.106747	1
ARID2	0.0638065	0.152316	1
NUP107	0.0641295	0.115983	1
COX18	0.0666275	0.106411	1
NUP50	0.0667924	0.110931	1
IL11RA	0.0673618	-0.101177	1
DEDD	0.0678255	0.106285	1
ERCC1	0.0687714	0.10863	1
FOXC1	0.0689859	-0.118105	1
TARBP1	0.0700974	0.110291	1
PELI2	0.0724629	0.100329	1
FBLN2	0.0726521	0.130939	1
HOXA11-AS	0.072825	0.102658	1
HOXB8	0.0730185	0.114195	1
SRA1	0.0733803	0.103693	1
SOX9	0.0734811	0.184652	1
ADNP2	0.0763791	0.121486	1
HJURP	0.0769218	0.104039	1
EPOR	0.0773695	0.107166	1
ATAD5	0.0774519	0.106737	1
LIG3	0.0777074	0.132472	1
FAM204A	0.079064	0.10446	1
CENPU	0.080044	0.114757	1
EMID1	0.0805891	0.103306	1
SLC16A1	0.0851578	0.126184	1
PPHLN1	0.0862011	0.110588	1
LRP2	0.088299	0.127597	1
FOXK1	0.0885324	0.143166	1
NADK2	0.0887887	0.107351	1
ALDH1A1	0.0903972	-0.117563	1
POU3F3	0.0920828	0.106404	1
MRPL22	0.0956271	0.119607	1
TRPM7	0.0974773	0.124371	1
PAQR3	0.0982624	0.103753	1
ETV5	0.10089	0.103344	1
ITGA6	0.104665	0.1	1
HELZ	0.104838	0.114337	1
WDR91	0.112075	0.119667	1
H2AFY2	0.116009	0.108433	1
KANSL1	0.119769	0.128108	1
TCF7L2	0.120436	0.108843	1
WASF1	0.12345	0.116057	1
PLCXD1	0.124091	0.10934	1
DHFR	0.12467	0.126126	1
TP53INP1	0.130051	0.106756	1
HBA1	0.135845	-0.155001	1
SLF2	0.137979	0.12288	1
KIF2C	0.143872	0.102721	1
STC1	0.144811	0.131037	1
LRP4	0.145461	0.116456	1
SLC12A3	0.146494	-0.127969	1
E2F6	0.150414	0.101256	1
RSPRY1	0.151594	0.102237	1
SFXN1	0.153108	0.113781	1
FN1	0.156051	-0.101063	1
HSDL1	0.161117	0.105258	1
MDC1	0.161481	0.117841	1
UBR2	0.167537	0.100429	1
HIPK1	0.186252	0.122623	1
SDAD1	0.219739	0.119721	1
KCNE4	0.227268	0.100014	1
PPBP	0.227872	-0.117387	1
NHS	0.238044	0.11185	1
SLC25A25-AS1	0.273968	0.108504	1
CENPJ	0.277397	0.109059	1
TPP2	0.299223	0.116287	1
SULT1E1	0.510531	-0.124843	1
LINC01896	0.554714	0.112934	1

## Sheet: hFK Cluster 5
DE Genes					Upregulated GO Terms								Downregulated GO Terms
	p_val	avg_logFC	p_val_adj		Homo sapiens (REF)	upload_1 ( Hierarchy NEW! Tips)							Homo sapiens (REF)	upload_1 ( Hierarchy NEW! Tips)
SULT1E1	2.03138e-74	1.16815	3.92037e-70		GO biological process complete	#	#	expected	Fold Enrichment	+/-	P value		GO biological process complete	#	#	expected	Fold Enrichment	+/-	P value
CHODL	1.11736e-66	0.801042	2.1564e-62		bone trabecula formation	8	4	0.07	60.22	+	0.019		glomerular visceral epithelial cell differentiation	19	4	0.06	67.75	+	0.00646
TNC	2.48529e-66	0.858619	4.79636e-62		skeletal system development	488	20	4.05	4.94	+	7.18e-05		glomerular epithelial cell differentiation	20	4	0.06	64.36	+	0.00773
UMOD	3.79062e-61	0.935289	7.31552e-57		system development	4313	86	35.81	2.4	+	2.93e-13		glomerular epithelium development	23	4	0.07	55.96	+	0.0127
APCDD1	1.39662e-59	0.870544	2.69533e-55		anatomical structure development	5294	100	43.96	2.28	+	2.56e-15		glomerulus development	54	6	0.17	35.76	+	0.000278
SFRP1	9.3334e-56	0.79424	1.80125e-51		developmental process	5757	101	47.8	2.11	+	2.75e-13		nephron development	127	9	0.39	22.8	+	3.28e-06
RPS18	1.29645e-47	0.345594	2.50202e-43		multicellular organism development	4899	95	40.68	2.34	+	8.52e-15		kidney development	290	11	0.9	12.21	+	1.78e-05
NKAIN2	5.26367e-45	0.38034	1.01583e-40		multicellular organismal process	6972	113	57.89	1.95	+	1.5e-13		animal organ development	3244	30	10.08	2.98	+	4.88e-05
ALX1	1.04686e-44	0.514962	2.02034e-40		animal organ morphogenesis	971	34	8.06	4.22	+	1.45e-08		anatomical structure development	5294	40	16.45	2.43	+	6.17e-06
COL3A1	1.16608e-44	0.615171	2.25043e-40		anatomical structure morphogenesis	2180	59	18.1	3.26	+	8.46e-13		developmental process	5757	40	17.89	2.24	+	9.22e-05
TGFBI	9.55975e-44	0.754101	1.84494e-39		animal organ development	3244	70	26.93	2.6	+	3.78e-11		system development	4313	36	13.4	2.69	+	6.86e-06
RPS6	5.62487e-43	0.275056	1.08554e-38		anatomical structure formation involved in morphogenesis	889	28	7.38	3.79	+	1.77e-05		multicellular organism development	4899	38	15.22	2.5	+	1.27e-05
RPS29	1.67345e-41	0.312441	3.2296e-37		metanephros development	82	11	0.68	16.16	+	2.65e-06		multicellular organismal process	6972	44	21.67	2.03	+	0.00014
MOXD1	6.54119e-41	0.643936	1.26239e-36		kidney development	290	22	2.41	9.14	+	1.3e-10		renal system development	298	11	0.93	11.88	+	2.35e-05
SCARA5	2.67178e-40	0.318604	5.15627e-36		renal system development	298	22	2.47	8.89	+	2.19e-10		urogenital system development	331	11	1.03	10.69	+	6.75e-05
RPL41	4.22282e-40	0.241579	8.14963e-36		urogenital system development	331	23	2.75	8.37	+	1.81e-10		kidney epithelium development	130	6	0.4	14.85	+	0.0364
RPL13	5.86346e-40	0.254305	1.13159e-35		SRP-dependent cotranslational protein targeting to membrane	96	12	0.8	15.05	+	8.44e-07		tissue development	1762	21	5.48	3.84	+	0.000399
PRSS23	3.93606e-39	0.650854	7.5962e-35		protein targeting to ER	113	13	0.94	13.86	+	3.51e-07		epithelial cell differentiation involved in kidney development	34	6	0.11	56.79	+	2.24e-05
COL1A1	5.35366e-38	0.553201	1.0332e-33		protein targeting	373	14	3.1	4.52	+	0.0378		cell differentiation involved in kidney development	45	6	0.14	42.91	+	0.000102
EEF1A1	1.19239e-36	0.194834	2.3012e-32		cellular process	15475	159	128.49	1.24	+	1.87e-05		cell differentiation	3537	31	10.99	2.82	+	8.38e-05
DCN	1.27989e-36	0.622424	2.47006e-32		localization	5832	80	48.42	1.65	+	0.00332		cellular developmental process	3593	31	11.17	2.78	+	0.000123
RPL37A	1.60508e-36	0.237283	3.09764e-32		establishment of protein localization to endoplasmic reticulum	117	13	0.97	13.38	+	5.23e-07		renal filtration cell differentiation	19	4	0.06	67.75	+	0.00646
FNDC5	6.40322e-36	0.463494	1.23576e-31		protein localization to endoplasmic reticulum	144	13	1.2	10.87	+	5.6e-06		regulation of neuron projection development	442	10	1.37	7.28	+	0.0109
[truncated: 1,947 more rows]

## Sheet: hFK Cluster 6
DE Genes					Upregulated GO Terms								Downregulated GO Terms
[truncated: 2,139 more rows]

## Sheet: WT3 Cluster 0
DE Genes					Upregulated GO Terms								Downregulated GO Terms
[truncated: 1,255 more rows]

[truncated: 11 more sheets: WT3 Cluster 1, WT3 Cluster 2, WT3 Cluster 3, WT3 Cluster 4, WT12 Cluster 0, WT12 Cluster 1, WT12 Cluster 2, WT12 Cluster 3, WT12 Cluster 4, WT12 Cluster 5, WT12 Cluster 6]
