# Supplementary material for: Identification and Characterization of the Wilms Tumor Cancer Stem Cell
Source: Adv Sci (Weinh). 2023 Apr 28;10(20):2206787. doi: 10.1002/advs.202206787 (PMC10369255; doi:10.1002/advs.202206787)
Supplement: Supplementary file 2 — Supporting Tables [file ADVS-10-2206787-s001.zip › SupplementaryDataSet#7 .xlsx]

## Sheet: DE Cluster 5 vs. 3 
FeatureID	FeatureName	3 Average	3 Log2 Fold Change	3 P-Value	5 Average	5 Log2 Fold Change	5 P-Value
ENSG00000164825	DEFB1	7.44772	2.00449	9.67948e-21	1.85584	-2.00449	9.67948e-21
ENSG00000011465	DCN	4.83303	2.00661	6.1586e-20	1.20211	-2.00661	6.1586e-20
ENSG00000172935	MRGPRF	1.11252	2.04547	7.54577e-19	0.268419	-2.04547	7.54577e-19
ENSG00000113889	KNG1	1.55101	1.99994	1.82809e-18	0.386754	-1.99994	1.82809e-18
ENSG00000162631	NTNG1	1.02156	2.06004	2.76e-18	0.243886	-2.06004	2.76e-18
ENSG00000153246	PLA2R1	2.58502	1.98783	8.47318e-18	0.650843	-1.98783	8.47318e-18
ENSG00000196549	MME	7.14805	1.73977	5.30581e-17	2.14013	-1.73977	5.30581e-17
ENSG00000013016	EHD3	1.79707	1.87009	5.49742e-17	0.490658	-1.87009	5.49742e-17
ENSG00000112782	CLIC5	5.31556	1.72108	9.63849e-17	1.61196	-1.72108	9.63849e-17
ENSG00000128567	PODXL	26.0273	1.69274	1.36879e-16	8.05401	-1.69274	1.36879e-16
ENSG00000074803	SLC12A1	5.36726	1.73117	2.14804e-16	1.61629	-1.73117	2.14804e-16
ENSG00000151490	PTPRO	4.75452	1.69254	2.84785e-16	1.47053	-1.69254	2.84785e-16
ENSG00000112936	C7	3.52424	1.83294	3.3467e-16	0.988532	-1.83294	3.3467e-16
ENSG00000161270	NPHS1	1.41985	1.83548	4.01681e-16	0.396856	-1.83548	4.01681e-16
ENSG00000167941	SOST	2.08429	1.76281	4.34704e-16	0.613323	-1.76281	4.34704e-16
ENSG00000150551	LYPD1	0.498813	-2.06917	1.34985e-15	2.09684	2.06917	1.34985e-15
ENSG00000069702	TGFBR3	2.74299	1.69388	1.81841e-15	0.847107	-1.69388	1.81841e-15
ENSG00000116218	NPHS2	12.6369	1.59216	1.10185e-14	4.19224	-1.59216	1.10185e-14
ENSG00000164853	UNCX	0.486366	-1.69909	1.744e-14	1.58165	1.69909	1.744e-14
ENSG00000160801	PTH1R	6.18298	1.55803	3.07244e-14	2.09973	-1.55803	3.07244e-14
ENSG00000116016	EPAS1	1.30496	1.6777	3.60204e-14	0.406958	-1.6777	3.60204e-14
ENSG00000139219	COL2A1	0.637638	-1.53053	4.58183e-14	1.8443	1.53053	4.58183e-14
ENSG00000163513	TGFBR2	2.64342	1.60182	5.48855e-14	0.870196	-1.60182	5.48855e-14
ENSG00000102755	FLT1	1.46484	1.62705	1.41682e-13	0.473341	-1.62705	1.41682e-13
ENSG00000107742	SPOCK2	3.92636	1.54511	1.42394e-13	1.34498	-1.54511	1.42394e-13
ENSG00000115461	IGFBP5	9.57797	1.48163	3.19519e-13	3.43028	-1.48163	3.19519e-13
ENSG00000184005	ST6GALNAC3	1.39974	1.58806	3.42419e-13	0.464682	-1.58806	3.42419e-13
ENSG00000169031	COL4A3	1.78558	1.58796	3.75899e-13	0.593119	-1.58796	3.75899e-13
ENSG00000081052	COL4A4	2.24514	1.5576	1.53163e-12	0.761963	-1.5576	1.53163e-12
ENSG00000143320	CRABP2	0.605086	-1.40544	4.3783e-12	1.60474	1.40544	4.3783e-12
ENSG00000181418	DDN	3.02064	1.4439	1.05296e-11	1.10975	-1.4439	1.05296e-11
ENSG00000118194	TNNT2	1.37389	1.49569	1.44903e-11	0.486329	-1.49569	1.44903e-11
ENSG00000204472	AIF1	2.6865	1.40411	3.84291e-11	1.01451	-1.40411	3.84291e-11
ENSG00000166033	HTRA1	3.7904	1.36991	5.89023e-11	1.4662	-1.36991	5.89023e-11
ENSG00000138792	ENPEP	2.26716	1.40448	5.99649e-11	0.855765	-1.40448	5.99649e-11
ENSG00000112715	VEGFA	5.87661	1.34416	8.39392e-11	2.31475	-1.34416	8.39392e-11
ENSG00000064225	ST3GAL6	1.58452	1.40178	1.80606e-10	0.598891	-1.40178	1.80606e-10
ENSG00000138193	PLCE1	1.25708	1.41533	2.42567e-10	0.470454	-1.41533	2.42567e-10
ENSG00000159173	TNNI1	1.96653	1.40523	3.50078e-10	0.741759	-1.40523	3.50078e-10
ENSG00000104332	SFRP1	1.27623	1.39367	4.00331e-10	0.484886	-1.39367	4.00331e-10
ENSG00000010319	SEMA3G	1.12209	1.42481	4.24581e-10	0.417059	-1.42481	4.24581e-10
ENSG00000120913	PDLIM2	1.59122	1.34343	6.35793e-10	0.626311	-1.34343	6.35793e-10
ENSG00000104368	PLAT	2.17524	1.31356	7.65866e-10	0.874526	-1.31356	7.65866e-10
ENSG00000137573	SULF1	1.23315	1.36139	1.01069e-09	0.479113	-1.36139	1.01069e-09
ENSG00000157456	CCNB2	0.416475	-1.29273	1.20812e-09	1.02172	1.29273	1.20812e-09
ENSG00000159713	TPPP3	1.81334	1.30803	1.4938e-09	0.731658	-1.30803	1.4938e-09
ENSG00000053438	NNAT	0.964116	-1.25604	1.68238e-09	2.30465	1.25604	1.68238e-09
ENSG00000234745	HLA-B	2.89714	1.30352	1.69753e-09	1.17325	-1.30352	1.69753e-09
ENSG00000111341	MGP	1.96844	1.38992	2.04829e-09	0.750418	-1.38992	2.04829e-09
ENSG00000163331	DAPL1	0.42222	-1.25664	3.95312e-09	1.01018	1.25664	3.95312e-09
ENSG00000137077	CCL21	1.09815	1.9083	3.98257e-09	0.291509	-1.9083	3.98257e-09
ENSG00000204103	MAFB	4.47208	1.23005	4.48209e-09	1.90635	-1.23005	4.48209e-09
ENSG00000072415	MPP5	3.45148	1.23907	4.96611e-09	1.46187	-1.23907	4.96611e-09
ENSG00000171992	SYNPO	1.81909	1.3041	5.32617e-09	0.735987	-1.3041	5.32617e-09
ENSG00000075891	PAX2	2.00483	-1.14397	6.90289e-09	4.43324	1.14397	6.90289e-09
ENSG00000276043	UHRF1	0.638595	-1.36617	1.01464e-08	1.64803	1.36617	1.01464e-08
ENSG00000133169	BEX1	0.495941	-1.22452	1.09182e-08	1.16026	1.22452	1.09182e-08
ENSG00000117525	F3	1.01677	1.54379	2.10857e-08	0.34779	-1.54379	2.10857e-08
ENSG00000130829	DUSP9	1.26091	1.26507	2.30374e-08	0.52385	-1.26507	2.30374e-08
ENSG00000118785	SPP1	1.36432	1.32044	2.46691e-08	0.545496	-1.32044	2.46691e-08
ENSG00000128052	KDR	1.38825	1.23208	2.69419e-08	0.590233	-1.23208	2.69419e-08
ENSG00000148180	GSN	3.02256	1.17089	2.70009e-08	1.34209	-1.17089	2.70009e-08
ENSG00000118526	TCF21	8.3544	1.13751	3.66137e-08	3.79827	-1.13751	3.66137e-08
ENSG00000103449	SALL1	1.16709	-1.11092	4.16528e-08	2.52256	1.11092	4.16528e-08
ENSG00000183722	LHFPL6	1.05124	1.24861	5.19454e-08	0.441592	-1.24861	5.19454e-08
ENSG00000179776	CDH5	1.72143	1.18279	5.75537e-08	0.757634	-1.18279	5.75537e-08
ENSG00000005884	ITGA3	2.81097	1.1475	8.40446e-08	1.2685	-1.1475	8.40446e-08
ENSG00000118515	SGK1	1.2456	1.20835	8.52771e-08	0.538281	-1.20835	8.52771e-08
ENSG00000170017	ALCAM	1.82196	1.16144	9.07084e-08	0.813915	-1.16144	9.07084e-08
ENSG00000168542	COL3A1	19.538	1.15691	9.07689e-08	8.76546	-1.15691	9.07689e-08
ENSG00000116717	GADD45A	2.69895	1.17324	1.06343e-07	1.19634	-1.17324	1.06343e-07
ENSG00000197956	S100A6	8.04324	1.09763	1.15498e-07	3.75931	-1.09763	1.15498e-07
ENSG00000142449	FBN3	0.61083	-1.1108	1.24917e-07	1.32045	1.1108	1.24917e-07
ENSG00000090530	P3H2	1.68409	1.14843	1.54111e-07	0.759077	-1.14843	1.54111e-07
ENSG00000109193	SULT1E1	6.24426	1.12077	1.54477e-07	2.87179	-1.12077	1.54477e-07
ENSG00000203883	SOX18	1.09432	1.18922	1.61106e-07	0.479113	-1.18922	1.61106e-07
ENSG00000142910	TINAGL1	1.34804	1.16528	1.67387e-07	0.600335	-1.16528	1.67387e-07
ENSG00000101335	MYL9	7.12316	1.08638	1.86642e-07	3.35524	-1.08638	1.86642e-07
ENSG00000196154	S100A4	1.04454	1.18861	1.91859e-07	0.457466	-1.18861	1.91859e-07
ENSG00000005108	THSD7A	1.82196	1.13362	2.05495e-07	0.829789	-1.13362	2.05495e-07
ENSG00000119969	HELLS	0.858801	-1.07647	2.16012e-07	1.81255	1.07647	2.16012e-07
ENSG00000175832	ETV4	0.639553	-1.0911	2.27035e-07	1.36374	1.0911	2.27035e-07
ENSG00000211445	GPX3	2.10918	1.14178	2.66885e-07	0.95534	-1.14178	2.66885e-07
ENSG00000182985	CADM1	0.778378	-1.13549	2.68907e-07	1.71153	1.13549	2.68907e-07
ENSG00000049540	ELN	2.49598	1.22413	2.82624e-07	1.0679	-1.22413	2.82624e-07
ENSG00000162520	SYNC	0.616575	-1.27909	3.3856e-07	1.49795	1.27909	3.3856e-07
ENSG00000169908	TM4SF1	1.81526	1.11833	3.95319e-07	0.835562	-1.11833	3.95319e-07
ENSG00000100979	PLTP	2.49215	1.08991	5.28152e-07	1.17036	-1.08991	5.28152e-07
ENSG00000139289	PHLDA1	0.817632	-1.0487	5.78717e-07	1.69277	1.0487	5.78717e-07
ENSG00000100234	TIMP3	3.14606	1.05924	6.76653e-07	1.50949	-1.05924	6.76653e-07
ENSG00000113140	SPARC	22.0378	1.0291	7.03023e-07	10.8031	-1.0291	7.03023e-07
ENSG00000157335	CLEC18C	0.494983	-1.15566	9.81144e-07	1.10398	1.15566	9.81144e-07
ENSG00000074527	NTN4	1.18336	1.10016	1.23866e-06	0.551269	-1.10016	1.23866e-06
ENSG00000168140	VASN	2.35237	1.04812	1.36019e-06	1.13717	-1.04812	1.36019e-06
ENSG00000137731	FXYD2	7.81824	1.02549	1.41806e-06	3.84156	-1.02549	1.41806e-06
ENSG00000134873	CLDN10	1.53952	1.08627	1.41806e-06	0.724442	-1.08627	1.41806e-06
ENSG00000184113	CLDN5	1.65633	1.06283	1.53832e-06	0.792268	-1.06283	1.53832e-06
ENSG00000181104	F2R	1.61516	1.06374	1.60689e-06	0.772065	-1.06374	1.60689e-06
ENSG00000166582	CENPV	0.512217	-1.0507	1.65413e-06	1.06213	1.0507	1.65413e-06
ENSG00000275832	ARHGAP23	1.48399	1.05935	2.0389e-06	0.711454	-1.05935	2.0389e-06
ENSG00000204592	HLA-E	2.04025	1.0321	2.37714e-06	0.99719	-1.0321	2.37714e-06
ENSG00000182492	BGN	3.16042	1.00774	2.48562e-06	1.57155	-1.00774	2.48562e-06
ENSG00000182272	B4GALNT4	1.22836	-0.973923	2.57263e-06	2.41433	0.973923	2.57263e-06
ENSG00000144476	ACKR3	1.10677	1.07711	2.57299e-06	0.52385	-1.07711	2.57299e-06
ENSG00000170370	EMX2	1.18911	-0.978769	2.62384e-06	2.34506	0.978769	2.62384e-06
ENSG00000169418	NPR1	1.86983	1.03033	3.03494e-06	0.914933	-1.03033	3.03494e-06
ENSG00000148204	CRB2	1.57016	1.04743	3.06276e-06	0.759077	-1.04743	3.06276e-06
ENSG00000137804	NUSAP1	0.814759	-0.988416	3.10698e-06	1.61773	0.988416	3.10698e-06
ENSG00000109472	CPE	1.78941	1.07788	3.2017e-06	0.847107	-1.07788	3.2017e-06
ENSG00000039523	RIPOR1	2.75927	0.999712	3.69832e-06	1.37961	-0.999712	3.69832e-06
ENSG00000159251	ACTC1	1.20538	2.64185	4.36127e-06	0.191934	-2.64185	4.36127e-06
ENSG00000166710	B2M	10.6139	0.966879	4.37602e-06	5.43187	-0.966879	4.37602e-06
ENSG00000273706	LHX1	0.987094	-1.00105	4.72444e-06	1.97706	1.00105	4.72444e-06
ENSG00000166426	CRABP1	0.649127	-0.983282	4.9022e-06	1.28437	0.983282	4.9022e-06
ENSG00000065534	MYLK	1.63622	1.00896	5.86156e-06	0.812472	-1.00896	5.86156e-06
ENSG00000143839	REN	2.26333	1.18173	7.06838e-06	0.99719	-1.18173	7.06838e-06
ENSG00000188042	ARL4C	0.526578	-0.987197	7.11989e-06	1.04481	0.987197	7.11989e-06
ENSG00000149948	HMGA2	0.99954	-0.945685	7.15241e-06	1.92655	0.945685	7.15241e-06
ENSG00000173917	HOXB2	0.903799	-0.956211	7.83547e-06	1.75482	0.956211	7.83547e-06
ENSG00000164104	HMGB2	2.74778	-0.908062	8.3206e-06	5.15912	0.908062	8.3206e-06
ENSG00000211584	SLC48A1	1.72909	1.01866	1.03145e-05	0.852879	-1.01866	1.03145e-05
ENSG00000117724	CENPF	0.548598	-0.967458	1.06517e-05	1.07368	0.967458	1.06517e-05
ENSG00000112699	GMDS	1.82196	0.981621	1.06517e-05	0.922148	-0.981621	1.06517e-05
ENSG00000003096	KLHL13	1.00433	1.02705	1.11511e-05	0.492101	-1.02705	1.11511e-05
ENSG00000108106	UBE2S	1.36049	-0.913602	1.1327e-05	2.56441	0.913602	1.1327e-05
ENSG00000164611	PTTG1	0.97369	-0.928421	1.19905e-05	1.8544	0.928421	1.19905e-05
ENSG00000183853	KIRREL1	2.75161	0.949711	1.21551e-05	1.42435	-0.949711	1.21551e-05
ENSG00000131747	TOP2A	1.27911	-0.933554	1.38794e-05	2.44463	0.933554	1.38794e-05
ENSG00000162576	MXRA8	4.72292	0.933281	1.45646e-05	2.47349	-0.933281	1.45646e-05
ENSG00000175063	UBE2C	1.3107	-0.901778	1.67372e-05	2.4504	0.901778	1.67372e-05
ENSG00000114631	PODXL2	0.819547	-0.915551	1.87052e-05	1.54702	0.915551	1.87052e-05
ENSG00000178531	CTXN1	0.817632	-0.914883	1.91941e-05	1.54269	0.914883	1.91941e-05
ENSG00000166803	PCLAF	0.606043	-0.935774	1.97381e-05	1.16026	0.935774	1.97381e-05
ENSG00000115486	GGCX	1.27815	-1.07716	2.25727e-05	2.69862	1.07716	2.25727e-05
ENSG00000139880	CDH24	0.58881	-0.939191	2.27914e-05	1.12996	0.939191	2.27914e-05
ENSG00000137267	TUBB2A	1.19773	0.967432	2.77311e-05	0.611879	-0.967432	2.77311e-05
ENSG00000106991	ENG	3.02256	0.914586	2.79468e-05	1.6033	-0.914586	2.79468e-05
ENSG00000089685	BIRC5	0.528493	-0.929281	3.07779e-05	1.00729	0.929281	3.07779e-05
ENSG00000120738	EGR1	0.617532	-0.924763	3.33029e-05	1.17325	0.924763	3.33029e-05
ENSG00000164032	H2AFZ	4.84643	-0.848211	3.67027e-05	8.72938	0.848211	3.67027e-05
ENSG00000090006	LTBP4	6.24521	0.886748	3.67027e-05	3.37832	-0.886748	3.67027e-05
ENSG00000137962	ARHGAP29	1.0206	1.10175	3.73281e-05	0.474784	-1.10175	3.73281e-05
ENSG00000173599	PC	1.03688	0.963404	3.88437e-05	0.531065	-0.963404	3.88437e-05
ENSG00000162407	PLPP3	2.34949	0.907027	4.70158e-05	1.25262	-0.907027	4.70158e-05
ENSG00000138449	SLC40A1	1.00624	0.955798	4.72762e-05	0.518077	-0.955798	4.72762e-05
ENSG00000163947	ARHGEF3	1.22166	0.936112	5.14196e-05	0.637855	-0.936112	5.14196e-05
ENSG00000067113	PLPP1	1.51942	0.920193	5.14196e-05	0.80237	-0.920193	5.14196e-05
ENSG00000176890	TYMS	1.18336	-0.86167	5.18898e-05	2.15168	0.86167	5.18898e-05
ENSG00000158164	TMSB15A	0.899012	-0.872098	6.1118e-05	1.64659	0.872098	6.1118e-05
ENSG00000099901	RANBP1	2.35237	-0.835794	6.1118e-05	4.2009	0.835794	6.1118e-05
ENSG00000132561	MATN2	1.55388	0.921783	6.4995e-05	0.819688	-0.921783	6.4995e-05
ENSG00000189159	JPT1	1.24943	-0.854118	6.51941e-05	2.25991	0.854118	6.51941e-05
ENSG00000169554	ZEB2	1.53282	0.902105	7.57035e-05	0.819688	-0.902105	7.57035e-05
ENSG00000172889	EGFL7	4.9259	0.862986	7.77514e-05	2.70872	-0.862986	7.77514e-05
ENSG00000120068	HOXB8	0.700827	-0.87773	7.939e-05	1.2887	0.87773	7.939e-05
ENSG00000187479	C11orf96	1.18049	0.926314	8.05051e-05	0.620538	-0.926314	8.05051e-05
ENSG00000149564	ESAM	1.69271	0.891388	8.3575e-05	0.912047	-0.891388	8.3575e-05
ENSG00000183087	GAS6	1.22453	0.910481	8.6992e-05	0.650843	-0.910481	8.6992e-05
ENSG00000261371	PECAM1	1.36814	0.899009	9.73928e-05	0.733101	-0.899009	9.73928e-05
ENSG00000176887	SOX11	0.674977	-0.870895	0.000101974	1.2353	0.870895	0.000101974
ENSG00000146197	SCUBE3	0.908586	-0.853037	0.000105052	1.64226	0.853037	0.000105052
ENSG00000079337	RAPGEF3	1.54527	0.886141	0.000110117	0.835562	-0.886141	0.000110117
ENSG00000181350	LRRC75A	2.26141	-0.889187	0.000112178	4.1908	0.889187	0.000112178
ENSG00000163453	IGFBP7	16.1602	0.82925	0.000112666	9.09882	-0.82925	0.000112666
ENSG00000029993	HMGB3	1.16134	-0.823474	0.000134163	2.05643	0.823474	0.000134163
ENSG00000112118	MCM3	1.65154	-0.810313	0.000136929	2.89777	0.810313	0.000136929
ENSG00000189129	PLAC9	1.21304	0.887348	0.000143346	0.655173	-0.887348	0.000143346
ENSG00000065054	SLC9A3R2	3.00915	0.837293	0.000157995	1.68411	-0.837293	0.000157995
ENSG00000066230	SLC9A3	1.64867	0.878668	0.000162402	0.896172	-0.878668	0.000162402
ENSG00000113721	PDGFRB	3.72626	0.833561	0.000162402	2.09107	-0.833561	0.000162402
ENSG00000175899	A2M	3.85263	0.826999	0.000176769	2.17188	-0.826999	0.000176769
ENSG00000150687	PRSS23	1.45144	0.869829	0.000191982	0.793712	-0.869829	0.000191982
ENSG00000170312	CDK1	0.646255	-0.827013	0.000247307	1.14727	0.827013	0.000247307
ENSG00000152127	MGAT5	1.28485	0.857461	0.000247867	0.708568	-0.857461	0.000247867
ENSG00000099284	H2AFY2	0.754442	-0.814444	0.000253879	1.32766	0.814444	0.000253879
ENSG00000180772	AGTR2	1.10198	0.871298	0.000262701	0.601778	-0.871298	0.000262701
ENSG00000107562	CXCL12	8.86948	0.797997	0.000269842	5.10284	-0.797997	0.000269842
ENSG00000168899	VAMP5	1.34517	0.849304	0.000279783	0.746089	-0.849304	0.000279783
ENSG00000134057	CCNB1	0.69987	-0.813661	0.000289402	1.23097	0.813661	0.000289402
ENSG00000092445	TYRO3	2.11397	0.827912	0.000299207	1.19057	-0.827912	0.000299207
ENSG00000250722	SELENOP	4.08241	0.800838	0.000306058	2.34361	-0.800838	0.000306058
ENSG00000179403	VWA1	1.54718	0.834216	0.000311565	0.86731	-0.834216	0.000311565
ENSG00000111885	MAN1A1	1.15847	0.853053	0.000318724	0.640742	-0.853053	0.000318724
ENSG00000197879	MYO1C	1.89281	0.825229	0.00032593	1.0679	-0.825229	0.00032593
ENSG00000129757	CDKN1C	2.72289	0.80346	0.000329222	1.56	-0.80346	0.000329222
ENSG00000174059	CD34	1.59314	0.829268	0.000340252	0.896172	-0.829268	0.000340252
ENSG00000078114	NEBL	1.57878	0.827855	0.000352633	0.888957	-0.827855	0.000352633
ENSG00000168743	NPNT	2.68363	0.801307	0.00036011	1.5398	-0.801307	0.00036011
ENSG00000132970	WASF3	0.695083	-0.806556	0.00036011	1.21654	0.806556	0.00036011
ENSG00000132780	NASP	3.06085	-0.75768	0.000360805	5.17789	0.75768	0.000360805
ENSG00000137801	THBS1	1.48112	0.829996	0.000367435	0.832676	-0.829996	0.000367435
ENSG00000167088	SNRPD1	2.05461	-0.762163	0.000377607	3.48656	0.762163	0.000377607
ENSG00000254726	MEX3A	0.586895	-0.810973	0.000411796	1.03038	0.810973	0.000411796
ENSG00000139146	SINHCAF	1.00337	-0.780471	0.000427106	1.72452	0.780471	0.000427106
ENSG00000076248	UNG	0.649127	-0.800549	0.000430081	1.1314	0.800549	0.000430081
ENSG00000113810	SMC4	0.905714	-0.839757	0.00045707	1.62206	0.839757	0.00045707
ENSG00000179051	RCC2	1.56729	-0.759822	0.000460581	2.65533	0.759822	0.000460581
ENSG00000073111	MCM2	0.683594	-0.792463	0.000483111	1.18479	0.792463	0.000483111
ENSG00000204525	HLA-C	2.90096	0.783251	0.000488232	1.68555	-0.783251	0.000488232
ENSG00000111319	SCNN1A	1.05603	0.834262	0.000520166	0.591676	-0.834262	0.000520166
ENSG00000127528	KLF2	1.11922	0.829535	0.000522754	0.629197	-0.829535	0.000522754
ENSG00000089094	KDM2B	0.944968	-0.776043	0.000525804	1.61917	0.776043	0.000525804
ENSG00000100297	MCM5	0.808058	-0.775351	0.000560209	1.38394	0.775351	0.000560209
ENSG00000229847	EMX2OS	1.01486	-0.792725	0.000603344	1.75915	0.792725	0.000603344
ENSG00000250799	PRODH2	1.10964	0.830418	0.000664806	0.623424	-0.830418	0.000664806
ENSG00000132688	NES	2.90671	0.770149	0.000664906	1.70432	-0.770149	0.000664906
ENSG00000104419	NDRG1	2.17142	0.773574	0.000797068	1.26994	-0.773574	0.000797068
ENSG00000148773	MKI67	0.595512	-0.777822	0.000807726	1.02172	0.777822	0.000807726
ENSG00000150938	CRIM1	2.45577	0.782753	0.000849479	1.42724	-0.782753	0.000849479
ENSG00000166508	MCM7	2.36769	-0.722716	0.00085007	3.90939	0.722716	0.00085007
ENSG00000115380	EFEMP1	1.46963	0.784241	0.000915623	0.852879	-0.784241	0.000915623
ENSG00000129038	LOXL1	1.43133	0.785701	0.000915623	0.829789	-0.785701	0.000915623
ENSG00000187498	COL4A1	9.6335	0.738278	0.000992003	5.77678	-0.738278	0.000992003
ENSG00000129538	RNASE1	1.79898	0.773496	0.00101219	1.05203	-0.773496	0.00101219
ENSG00000213551	DNAJC9	0.591682	-0.766621	0.00101914	1.00729	0.766621	0.00101914
ENSG00000187244	BCAM	3.72147	0.742957	0.00102726	2.22384	-0.742957	0.00102726
ENSG00000110492	MDK	12.5048	-0.698822	0.00106013	20.3075	0.698822	0.00106013
ENSG00000135047	CTSL	1.78845	0.767008	0.00107364	1.05059	-0.767008	0.00107364
ENSG00000185070	FLRT2	3.3701	0.749632	0.00107555	2.00448	-0.749632	0.00107555
ENSG00000108821	COL1A1	13.2075	0.743105	0.00107641	7.89382	-0.743105	0.00107641
ENSG00000134817	APLNR	1.92536	0.786957	0.0011219	1.11553	-0.786957	0.0011219
ENSG00000165868	HSPA12A	1.14985	0.788204	0.0011343	0.665275	-0.788204	0.0011343
ENSG00000166147	FBN1	1.79324	0.762968	0.00114461	1.05636	-0.762968	0.00114461
ENSG00000054598	FOXC1	2.39162	0.750423	0.00114726	1.42147	-0.750423	0.00114726
ENSG00000111371	SLC38A1	0.708486	-0.753167	0.00117395	1.1949	0.753167	0.00117395
ENSG00000117984	CTSD	3.21787	0.735819	0.00121115	1.93233	-0.735819	0.00121115
ENSG00000136153	LMO7	1.0522	0.787506	0.0012587	0.608993	-0.787506	0.0012587
ENSG00000106588	PSMA2	1.89281	-0.71022	0.00133516	3.09836	0.71022	0.00133516
ENSG00000116962	NID1	3.30308	0.731078	0.00134752	1.99005	-0.731078	0.00134752
ENSG00000170558	CDH2	0.67019	-0.789049	0.00142777	1.15882	0.789049	0.00142777
ENSG00000140839	CLEC18B	0.949755	-0.75974	0.00148624	1.60907	0.75974	0.00148624
ENSG00000213625	LEPROT	2.61661	0.728814	0.00155303	1.57876	-0.728814	0.00155303
ENSG00000111077	TNS2	2.58215	0.729591	0.00156906	1.55712	-0.729591	0.00156906
ENSG00000102024	PLS3	2.49981	0.729004	0.00160681	1.50805	-0.729004	0.00160681
ENSG00000198825	INPP5F	0.681679	-0.73373	0.00165541	1.13429	0.73373	0.00165541
ENSG00000166165	CKB	2.2279	0.724785	0.00177556	1.34787	-0.724785	0.00177556
ENSG00000060982	BCAT1	0.625191	-0.737967	0.00189213	1.04337	0.737967	0.00189213
ENSG00000019582	CD74	3.05319	0.716036	0.00191413	1.85873	-0.716036	0.00191413
ENSG00000228716	DHFR	0.672105	-0.783143	0.00195783	1.15738	0.783143	0.00195783
ENSG00000074410	CA12	2.20397	0.729408	0.00197054	1.32911	-0.729408	0.00197054
ENSG00000197943	PLCG2	1.20251	0.753216	0.00198517	0.712897	-0.753216	0.00198517
ENSG00000106462	EZH2	0.599341	-0.802772	0.00203295	1.04626	0.802772	0.00203295
ENSG00000104067	TJP1	2.98713	0.712744	0.00211934	1.82265	-0.712744	0.00211934
ENSG00000012171	SEMA3B	3.79423	0.708628	0.00217191	2.32197	-0.708628	0.00217191
ENSG00000206503	HLA-A	4.17433	0.704759	0.00227863	2.56152	-0.704759	0.00227863
ENSG00000182718	ANXA2	6.295	0.695657	0.00231375	3.88774	-0.695657	0.00231375
ENSG00000102109	PCSK1N	0.919118	-0.705243	0.0023302	1.49939	0.705243	0.0023302
ENSG00000122952	ZWINT	0.595512	-0.746972	0.00236624	1.00008	0.746972	0.00236624
ENSG00000153822	KCNJ16	1.73292	0.749503	0.00236906	1.03038	-0.749503	0.00236906
ENSG00000037280	FLT4	1.20826	0.739827	0.00249568	0.722999	-0.739827	0.00249568
ENSG00000175745	NR2F1	3.25904	-0.669204	0.00250268	5.1851	0.669204	0.00250268
ENSG00000123975	CKS2	1.26091	-0.689636	0.00251521	2.03479	0.689636	0.00251521
ENSG00000117632	STMN1	10.5268	-0.656174	0.00259347	16.5972	0.656174	0.00259347
ENSG00000163399	ATP1A1	8.79002	0.686485	0.00281619	5.46362	-0.686485	0.00281619
ENSG00000233101	HOXB-AS3	0.945925	-0.69129	0.00336336	1.52826	0.69129	0.00336336
ENSG00000076706	MCAM	1.55963	0.717444	0.00342671	0.948124	-0.717444	0.00342671
ENSG00000174684	B4GAT1	1.35091	0.714909	0.0034398	0.822574	-0.714909	0.0034398
ENSG00000120802	TMPO	1.71664	-0.662653	0.0034919	2.71882	0.662653	0.0034919
ENSG00000113361	CDH6	0.757315	-0.74491	0.00353057	1.26994	0.74491	0.00353057
ENSG00000071564	TCF3	1.42559	-0.665801	0.00358055	2.2628	0.665801	0.00358055
ENSG00000128713	HOXD11	0.83295	-0.68272	0.00366858	1.33776	0.68272	0.00366858
ENSG00000198353	HOXC4	0.802313	-0.727364	0.0037185	1.32911	0.727364	0.0037185
ENSG00000196565	HBG2	16.2272	0.683766	0.003731	10.1061	-0.683766	0.003731
ENSG00000205336	ADGRG1	1.35378	0.712927	0.00375702	0.82546	-0.712927	0.00375702
ENSG00000129116	PALLD	2.53332	0.678212	0.0040454	1.58309	-0.678212	0.0040454
ENSG00000084636	COL16A1	1.2657	0.704188	0.004488	0.776394	-0.704188	0.004488
ENSG00000131477	RAMP2	2.65108	0.671975	0.004488	1.66391	-0.671975	0.004488
ENSG00000140092	FBLN5	2.02302	0.687963	0.00450804	1.25551	-0.687963	0.00450804
ENSG00000087303	NID2	1.33847	0.699041	0.00468948	0.824017	-0.699041	0.00468948
ENSG00000157557	ETS2	1.0972	0.708195	0.00481481	0.671047	-0.708195	0.00481481
ENSG00000111057	KRT18	1.54814	-0.645518	0.00523735	2.42298	0.645518	0.00523735
ENSG00000135919	SERPINE2	1.2657	0.706867	0.00545869	0.774951	-0.706867	0.00545869
ENSG00000170345	FOS	1.08858	-0.667802	0.00570976	1.73029	0.667802	0.00570976
ENSG00000163638	ADAMTS9	2.97852	0.655906	0.00573485	1.89048	-0.655906	0.00573485
ENSG00000132646	PCNA	1.70132	-0.637579	0.00578918	2.64811	0.637579	0.00578918
ENSG00000153113	CAST	1.11347	0.695762	0.00587671	0.686921	-0.695762	0.00587671
ENSG00000242265	PEG10	1.45335	-0.637992	0.00612091	2.2628	0.637992	0.00612091
ENSG00000182957	SPATA13	1.1422	0.69074	0.00627964	0.707125	-0.69074	0.00627964
ENSG00000164692	COL1A2	13.0247	0.64948	0.00632645	8.30655	-0.64948	0.00632645
ENSG00000177084	POLE	0.711359	-0.661288	0.0063787	1.12563	0.661288	0.0063787
ENSG00000106853	PTGR1	1.79898	-0.631377	0.00646454	2.78809	0.631377	0.00646454
ENSG00000134352	IL6ST	2.03546	0.66082	0.00666872	1.28726	-0.66082	0.00666872
ENSG00000138760	SCARB2	2.11971	0.654544	0.0068421	1.34642	-0.654544	0.0068421
ENSG00000109685	NSD2	1.00624	-0.643785	0.00690968	1.57299	0.643785	0.00690968
ENSG00000100918	REC8	0.92582	-0.64682	0.00707559	1.45033	0.64682	0.00707559
ENSG00000175130	MARCKSL1	8.68375	-0.605669	0.0073504	13.2203	0.605669	0.0073504
ENSG00000125618	PAX8	4.36677	-0.611679	0.0073504	6.67584	0.611679	0.0073504
ENSG00000153071	DAB2	1.39974	0.668417	0.0075028	0.880298	-0.668417	0.0075028
ENSG00000134871	COL4A2	9.93413	0.625066	0.00762588	6.44349	-0.625066	0.00762588
ENSG00000123094	RASSF8	1.05794	0.680664	0.00777769	0.659502	-0.680664	0.00777769
ENSG00000143153	ATP1B1	6.19734	0.643958	0.00780725	3.96711	-0.643958	0.00780725
ENSG00000108679	LGALS3BP	1.15177	0.673685	0.00804124	0.721556	-0.673685	0.00804124
ENSG00000060762	MPC1	1.394	0.662488	0.00825766	0.880298	-0.662488	0.00825766
ENSG00000128710	HOXD10	1.33368	-0.624012	0.00828569	2.05643	0.624012	0.00828569
ENSG00000143878	RHOB	1.79036	0.650792	0.00853722	1.14006	-0.650792	0.00853722
ENSG00000205213	LGR4	1.89185	0.647023	0.00872211	1.20788	-0.647023	0.00872211
ENSG00000178209	PLEC	1.52612	0.675207	0.0090023	0.95534	-0.675207	0.0090023
ENSG00000224578	HNRNPA1P48	0.652956	-0.647202	0.00901759	1.02317	0.647202	0.00901759
ENSG00000124942	AHNAK	3.21787	0.653177	0.00917919	2.04633	-0.653177	0.00917919
ENSG00000126878	AIF1L	4.26911	0.620917	0.00955736	2.77655	-0.620917	0.00955736
ENSG00000137831	UACA	1.39687	0.653698	0.00955881	0.887514	-0.653698	0.00955881
ENSG00000112697	TMEM30A	1.63431	0.646978	0.00963521	1.04337	-0.646978	0.00963521
ENSG00000139343	SNRPF	2.66927	-0.600035	0.00963521	4.04793	0.600035	0.00963521
ENSG00000108511	HOXB6	0.944968	-0.680448	0.00980603	1.51527	0.680448	0.00980603
ENSG00000158716	DUSP23	1.08092	0.662096	0.010437	0.682592	-0.662096	0.010437
ENSG00000244734	HBB	1.78845	0.647426	0.0105551	1.1415	-0.647426	0.0105551
ENSG00000166589	CDH16	3.5386	0.618819	0.0105937	2.30465	-0.618819	0.0105937
ENSG00000145147	SLIT2	0.651999	-0.643207	0.0107579	1.01884	0.643207	0.0107579
ENSG00000162909	CAPN2	3.08958	0.618073	0.0107654	2.01314	-0.618073	0.0107654
ENSG00000187783	TMEM72	1.169	0.658136	0.0112288	0.740316	-0.658136	0.0112288
ENSG00000168393	DTYMK	0.833908	-0.619123	0.0115303	1.28148	0.619123	0.0115303
ENSG00000136156	ITM2B	27.0852	0.599899	0.0116637	17.8787	-0.599899	0.0116637
ENSG00000142227	EMP3	1.32889	0.641548	0.0118646	0.851436	-0.641548	0.0118646
ENSG00000137507	LRRC32	1.2523	0.646637	0.0118819	0.799484	-0.646637	0.0118819
ENSG00000100300	TSPO	1.0206	0.654295	0.0123698	0.647957	-0.654295	0.0123698
ENSG00000120075	HOXB5	0.856886	-0.615221	0.0124451	1.31323	0.615221	0.0124451
ENSG00000112902	SEMA5A	1.0522	0.647833	0.0129423	0.671047	-0.647833	0.0129423
ENSG00000136111	TBC1D4	1.13549	0.641696	0.0138226	0.727328	-0.641696	0.0138226
ENSG00000107796	ACTA2	3.17862	0.6304	0.0141488	2.05355	-0.6304	0.0141488
ENSG00000120093	HOXB3	2.35715	-0.581276	0.0144457	3.52841	0.581276	0.0144457
ENSG00000100842	EFS	1.19007	-0.597055	0.014909	1.801	0.597055	0.014909
ENSG00000026025	VIM	19.5954	0.58675	0.0150991	13.0529	-0.58675	0.0150991
ENSG00000112787	FBRSL1	1.41219	-0.588333	0.0151137	2.12426	0.588333	0.0151137
ENSG00000239672	NME1	1.57686	-0.584248	0.0156206	2.36526	0.584248	0.0156206
ENSG00000134954	ETS1	1.08571	0.632396	0.0163737	0.699909	-0.632396	0.0163737
ENSG00000129636	ITFG1	1.16996	0.626022	0.0167599	0.757634	-0.626022	0.0167599
ENSG00000253729	PRKDC	1.29347	-0.583779	0.0171856	1.93954	0.583779	0.0171856
ENSG00000178104	PDE4DIP	1.36814	0.614407	0.0179272	0.893286	-0.614407	0.0179272
ENSG00000164442	CITED2	1.52037	0.610093	0.0180449	0.995747	-0.610093	0.0180449
ENSG00000213347	MXD3	0.720933	-0.598902	0.0184713	1.09244	0.598902	0.0184713
ENSG00000158321	AUTS2	1.02348	-0.585865	0.0188126	1.53691	0.585865	0.0188126
ENSG00000176619	LMNB2	1.11539	-0.582581	0.0191009	1.67112	0.582581	0.0191009
ENSG00000160789	LMNA	1.82196	0.599646	0.0191623	1.20211	-0.599646	0.0191623
ENSG00000189067	LITAF	1.25134	0.612132	0.0199711	0.818244	-0.612132	0.0199711
ENSG00000075420	FNDC3B	1.19868	0.61244	0.0203116	0.78361	-0.61244	0.0203116
ENSG00000100345	MYH9	6.48744	0.57149	0.0203216	4.36686	-0.57149	0.0203216
ENSG00000176102	CSTF3	0.804228	-0.586113	0.0207966	1.20788	0.586113	0.0207966
ENSG00000077312	SNRPA	1.394	-0.570323	0.020858	2.07087	0.570323	0.020858
ENSG00000213923	CSNK1E	2.08238	-0.567874	0.0208592	3.08826	0.567874	0.0208592
ENSG00000109861	CTSC	2.7382	0.581559	0.0209953	1.82987	-0.581559	0.0209953
ENSG00000240972	MIF	2.28822	-0.562011	0.0209953	3.37977	0.562011	0.0209953
ENSG00000168216	LMBRD1	1.40261	0.602221	0.0213721	0.923592	-0.602221	0.0213721
ENSG00000130402	ACTN4	4.65016	0.57273	0.0214242	3.12722	-0.57273	0.0214242
ENSG00000130203	APOE	3.11255	0.57899	0.0217502	2.08385	-0.57899	0.0217502
ENSG00000130635	COL5A1	3.05032	0.593444	0.0223672	2.0218	-0.593444	0.0223672
ENSG00000110092	CCND1	2.62523	-0.555052	0.0226259	3.85888	0.555052	0.0226259
ENSG00000173402	DAG1	2.81193	0.572899	0.0234582	1.89048	-0.572899	0.0234582
ENSG00000251322	SHANK3	1.32506	0.596475	0.0240608	0.875969	-0.596475	0.0240608
ENSG00000203485	INF2	1.62282	0.585905	0.0252154	1.08089	-0.585905	0.0252154
ENSG00000182481	KPNA2	0.966031	-0.569681	0.0257847	1.43445	0.569681	0.0257847
ENSG00000118640	VAMP8	1.23602	0.594375	0.0258595	0.818244	-0.594375	0.0258595
ENSG00000095015	MAP3K1	1.1106	-0.585042	0.0262609	1.66679	0.585042	0.0262609
ENSG00000129351	ILF3	4.8359	-0.536853	0.0264207	7.0193	0.536853	0.0264207
ENSG00000088882	CPXM1	4.83015	0.55864	0.0265898	3.28019	-0.55864	0.0265898
ENSG00000140022	STON2	1.18528	0.596229	0.0268238	0.78361	-0.596229	0.0268238
ENSG00000175455	CCDC14	1.42176	-0.585431	0.0272426	2.13436	0.585431	0.0272426
ENSG00000206053	JPT2	0.859758	-0.565361	0.0273236	1.27282	0.565361	0.0273236
ENSG00000128050	PAICS	0.928692	-0.567298	0.0277364	1.37673	0.567298	0.0277364
ENSG00000137309	HMGA1	1.1039	-0.55967	0.0277364	1.62783	0.55967	0.0277364
ENSG00000085662	AKR1B1	1.06847	-0.561252	0.0277364	1.57732	0.561252	0.0277364
ENSG00000142694	EVA1B	3.03213	0.559319	0.0279757	2.05788	-0.559319	0.0279757
ENSG00000189184	PCDH18	1.93015	0.572946	0.0279757	1.29736	-0.572946	0.0279757
ENSG00000101361	NOP56	1.67643	-0.545252	0.0287618	2.44752	0.545252	0.0287618
ENSG00000106460	TMEM106B	1.60846	0.573089	0.0300604	1.08089	-0.573089	0.0300604
ENSG00000253293	HOXA10	1.62952	-0.541277	0.0311068	2.37248	0.541277	0.0311068
ENSG00000137070	IL11RA	1.35857	0.576626	0.0314224	0.910604	-0.576626	0.0314224
ENSG00000141510	TP53	1.01965	-0.573566	0.0315616	1.51815	0.573566	0.0315616
ENSG00000196781	TLE1	1.21975	-0.545282	0.0324596	1.7808	0.545282	0.0324596
ENSG00000266074	BAHCC1	0.696998	-0.561273	0.0329909	1.02894	0.561273	0.0329909
ENSG00000071575	TRIB2	2.68938	0.556747	0.0340459	1.82842	-0.556747	0.0340459
ENSG00000169439	SDC2	2.96703	0.545305	0.0344461	2.03334	-0.545305	0.0344461
ENSG00000204370	SDHD	1.48495	0.588684	0.0349835	0.987089	-0.588684	0.0349835
ENSG00000196937	FAM3C	1.37963	0.567197	0.0351582	0.930807	-0.567197	0.0351582
ENSG00000124749	COL21A1	2.0144	0.553519	0.0352764	1.3724	-0.553519	0.0352764
ENSG00000101384	JAG1	2.85214	-0.525398	0.0364509	4.1071	0.525398	0.0364509
ENSG00000177606	JUN	1.06943	-0.541379	0.0375308	1.55712	0.541379	0.0375308
ENSG00000198830	HMGN2	10.6168	-0.511848	0.0378885	15.1455	0.511848	0.0378885
ENSG00000115306	SPTBN1	4.94409	0.538102	0.0378885	3.40574	-0.538102	0.0378885
ENSG00000109436	TBC1D9	0.704657	-0.555595	0.0378885	1.03615	0.555595	0.0378885
ENSG00000055163	CYFIP2	1.10103	0.571779	0.0378885	0.740316	-0.571779	0.0378885
ENSG00000104805	NUCB1	2.17907	0.544842	0.0378885	1.49362	-0.544842	0.0378885
ENSG00000126524	SBDS	1.13549	0.569268	0.0388087	0.764849	-0.569268	0.0388087
ENSG00000176907	TCIM	1.10773	0.566561	0.041173	0.747532	-0.566561	0.041173
ENSG00000041982	TNC	6.00299	0.530858	0.0415796	4.15616	-0.530858	0.0415796
ENSG00000145632	PLK2	1.69175	0.549176	0.0421235	1.15593	-0.549176	0.0421235
ENSG00000231925	TAPBP	1.75781	0.546235	0.0421418	1.20356	-0.546235	0.0421418
ENSG00000214548	MEG3	3.77604	0.532767	0.0421918	2.61059	-0.532767	0.0421918
ENSG00000102309	PIN4	1.44665	-0.523881	0.0424903	2.08097	0.523881	0.0424903
ENSG00000162878	PKDCC	4.05465	-0.512528	0.0425712	5.78688	0.512528	0.0425712
ENSG00000124440	HIF3A	1.08188	0.56343	0.042953	0.731658	-0.56343	0.042953
ENSG00000164687	FABP5	2.31407	-0.51091	0.0455124	3.29895	0.51091	0.0455124
ENSG00000030582	GRN	2.33705	0.529437	0.0462022	1.61917	-0.529437	0.0462022
ENSG00000131016	AKAP12	2.13216	0.531675	0.0463877	1.47486	-0.531675	0.0463877
ENSG00000168575	SLC20A2	1.13549	0.555747	0.0464017	0.772065	-0.555747	0.0464017
ENSG00000125266	EFNB2	2.02972	0.532965	0.0468634	1.4027	-0.532965	0.0468634
ENSG00000131018	SYNE1	1.04358	0.557653	0.0475001	0.708568	-0.557653	0.0475001
ENSG00000162734	PEA15	1.53665	0.542288	0.0475102	1.05491	-0.542288	0.0475102
ENSG00000164741	DLC1	1.23315	0.548476	0.0484231	0.842777	-0.548476	0.0484231
ENSG00000133639	BTG1	2.1628	0.528471	0.0484429	1.49939	-0.528471	0.0484429
ENSG00000188486	H2AFX	1.24943	-0.53495	0.0496771	1.81111	0.53495	0.0496771
ENSG00000116062	MSH6	0.865502	-0.524382	0.050553	1.24541	0.524382	0.050553
ENSG00000178695	KCTD12	1.56633	0.540606	0.0507513	1.07656	-0.540606	0.0507513
ENSG00000112335	SNX3	2.57544	0.520728	0.0511435	1.79523	-0.520728	0.0511435
ENSG00000143401	ANP32E	1.04741	-0.519693	0.0513195	1.50228	0.519693	0.0513195
ENSG00000188536	HBA2	15.8337	0.517117	0.0517084	11.0687	-0.517117	0.0517084
ENSG00000116044	NFE2L2	1.19581	0.544159	0.0518434	0.819688	-0.544159	0.0518434
ENSG00000188157	AGRN	7.92835	0.507496	0.0524998	5.57907	-0.507496	0.0524998
ENSG00000115415	STAT1	1.25038	0.541607	0.0525285	0.858652	-0.541607	0.0525285
ENSG00000125868	DSTN	4.52187	0.507962	0.0538625	3.18062	-0.507962	0.0538625
ENSG00000167815	PRDX2	4.20209	-0.489853	0.0544489	5.90377	0.489853	0.0544489
ENSG00000105223	PLD3	4.60899	0.506343	0.0548215	3.24556	-0.506343	0.0548215
ENSG00000129625	REEP5	2.07472	0.519337	0.0551099	1.44744	-0.519337	0.0551099
ENSG00000134824	FADS2	0.823376	-0.517356	0.0561798	1.17902	0.517356	0.0561798
ENSG00000184937	WT1	4.40985	0.511582	0.0563556	3.09403	-0.511582	0.0563556
ENSG00000245532	NEAT1	3.2284	0.509245	0.0563556	2.26857	-0.509245	0.0563556
ENSG00000130300	PLVAP	2.45768	0.513574	0.0566333	1.72163	-0.513574	0.0566333
ENSG00000111897	SERINC1	2.24418	0.523286	0.0583514	1.56145	-0.523286	0.0583514
ENSG00000114573	ATP6V1A	1.06464	0.540285	0.0585465	0.731658	-0.540285	0.0585465
ENSG00000150403	TMCO3	1.29155	0.531351	0.0592584	0.893286	-0.531351	0.0592584
ENSG00000127586	CHTF18	0.703699	-0.520977	0.0593173	1.01018	0.520977	0.0593173
ENSG00000173905	GOLIM4	2.001	0.515382	0.0598632	1.39982	-0.515382	0.0598632
ENSG00000197635	DPP4	0.956457	-0.538373	0.0601592	1.38972	0.538373	0.0601592
ENSG00000130702	LAMA5	3.87657	0.502174	0.0623326	2.73758	-0.502174	0.0623326
ENSG00000085063	CD59	2.4663	0.505391	0.0629293	1.73751	-0.505391	0.0629293
ENSG00000265972	TXNIP	6.11979	0.494503	0.0639216	4.34521	-0.494503	0.0639216
ENSG00000146674	IGFBP3	1.33368	0.525072	0.0645243	0.926478	-0.525072	0.0645243
ENSG00000182534	MXRA7	1.48016	0.550719	0.0645243	1.01018	-0.550719	0.0645243
ENSG00000102401	ARMCX3	1.21592	0.525723	0.0645583	0.84422	-0.525723	0.0645583
ENSG00000099956	SMARCB1	1.10581	-0.501151	0.0658686	1.56578	0.501151	0.0658686
ENSG00000155366	RHOC	2.3246	0.502594	0.066358	1.64082	-0.502594	0.066358
ENSG00000132640	BTBD3	1.25038	0.522371	0.066358	0.870196	-0.522371	0.066358
ENSG00000079616	KIF22	1.41889	-0.491594	0.0663776	1.99582	0.491594	0.0663776
ENSG00000198840	MT-ND3	20.4111	0.4893	0.0667864	14.5466	-0.4893	0.0667864
ENSG00000178568	ERBB4	1.124	0.530361	0.0668109	0.777837	-0.530361	0.0668109
ENSG00000145247	OCIAD2	1.10869	-0.497412	0.0673061	1.56578	0.497412	0.0673061
ENSG00000100097	LGALS1	7.19592	0.494325	0.0676779	5.11006	-0.494325	0.0676779
ENSG00000105855	ITGB8	1.04358	0.528624	0.0679935	0.722999	-0.528624	0.0679935
ENSG00000073712	FERMT2	1.69271	0.5092	0.0689131	1.18912	-0.5092	0.0689131
ENSG00000137509	PRCP	2.97277	0.492889	0.0705382	2.11272	-0.492889	0.0705382
ENSG00000079462	PAFAH1B3	1.0656	-0.493489	0.0718194	1.50084	0.493489	0.0718194
ENSG00000143995	MEIS1	1.79707	-0.486951	0.072057	2.51967	0.486951	0.072057
ENSG00000204392	LSM2	1.16134	-0.490374	0.0727854	1.63216	0.490374	0.0727854
ENSG00000173207	CKS1B	0.915288	-0.493024	0.0730071	1.2887	0.493024	0.0730071
ENSG00000111799	COL12A1	1.42846	0.509787	0.0731157	1.00296	-0.509787	0.0731157
ENSG00000182628	SKA2	1.07901	-0.490636	0.0745602	1.51671	0.490636	0.0745602
ENSG00000197451	HNRNPAB	1.86121	-0.49385	0.0752722	2.62213	0.49385	0.0752722
ENSG00000189403	HMGB1	7.72729	-0.464502	0.0758818	10.6675	0.464502	0.0758818
ENSG00000074219	TEAD2	1.66494	-0.478345	0.0760384	2.32052	0.478345	0.0760384
ENSG00000071537	SEL1L	1.45431	0.506912	0.0761768	1.02317	-0.506912	0.0761768
ENSG00000113732	ATP6V0E1	2.13503	0.498784	0.0794497	1.51094	-0.498784	0.0794497
ENSG00000122786	CALD1	3.33276	0.481817	0.079534	2.38691	-0.481817	0.079534
ENSG00000111752	PHC1	1.48974	-0.489547	0.0805839	2.09251	0.489547	0.0805839
ENSG00000184347	SLIT3	1.95408	0.494606	0.0818535	1.38683	-0.494606	0.0818535
ENSG00000133872	SARAF	2.87129	0.48172	0.0820526	2.05643	-0.48172	0.0820526
ENSG00000137834	SMAD6	1.24751	0.504795	0.0820882	0.878855	-0.504795	0.0820882
ENSG00000125835	SNRPB	2.71331	-0.46421	0.0823103	3.74488	0.46421	0.0823103
ENSG00000196914	ARHGEF12	2.21163	0.485001	0.083329	1.58021	-0.485001	0.083329
ENSG00000169710	FASN	1.03688	-0.483534	0.0833615	1.45033	0.483534	0.0833615
ENSG00000115414	FN1	6.72392	0.473422	0.0836578	4.84453	-0.473422	0.0836578
ENSG00000112769	LAMA4	1.15081	-0.480381	0.0851539	1.60618	0.480381	0.0851539
ENSG00000183741	CBX6	1.33655	0.499296	0.086314	0.945238	-0.499296	0.086314
ENSG00000250479	CHCHD10	3.09915	0.482779	0.086841	2.21806	-0.482779	0.086841
ENSG00000100823	APEX1	2.79661	-0.460071	0.0882149	3.84878	0.460071	0.0882149
ENSG00000165802	NSMF	0.769761	-0.485318	0.0894692	1.078	0.485318	0.0894692
ENSG00000251493	FOXD1	0.837737	-0.483593	0.089739	1.17181	0.483593	0.089739
ENSG00000116183	PAPPA2	1.09241	0.518955	0.0916856	0.761963	-0.518955	0.0916856
ENSG00000175183	CSRP2	0.933479	-0.475914	0.0922878	1.2988	0.475914	0.0922878
ENSG00000137285	TUBB2B	1.68026	-0.466036	0.0924202	2.32197	0.466036	0.0924202
ENSG00000174444	RPL4	31.0442	-0.445855	0.0929498	42.3063	0.445855	0.0929498
ENSG00000084234	APLP2	6.37351	0.462596	0.0936804	4.62662	-0.462596	0.0936804
ENSG00000114315	HES1	2.07472	-0.462588	0.0946163	2.86025	0.462588	0.0946163
ENSG00000160360	GPSM1	1.52708	0.486734	0.0959005	1.08955	-0.486734	0.0959005
ENSG00000128709	HOXD9	2.99383	-0.45699	0.0966634	4.11143	0.45699	0.0966634
ENSG00000108424	KPNB1	1.87845	-0.458973	0.0966734	2.58317	0.458973	0.0966734
ENSG00000134243	SORT1	1.09528	0.495722	0.0990428	0.776394	-0.495722	0.0990428
ENSG00000174807	CD248	1.33464	0.486275	0.0997804	0.952454	-0.486275	0.0997804
ENSG00000169045	HNRNPH1	9.82786	-0.444813	0.100412	13.3834	0.444813	0.100412
ENSG00000140937	CDH11	1.99812	0.472297	0.100542	1.44023	-0.472297	0.100542
ENSG00000116209	TMEM59	3.27723	0.46545	0.100849	2.37392	-0.46545	0.100849
ENSG00000162889	MAPKAPK2	1.2274	0.488485	0.100864	0.874526	-0.488485	0.100864
ENSG00000196230	TUBB	12.7336	-0.439398	0.101406	17.2755	0.439398	0.101406
ENSG00000122378	FAM213A	1.11634	-0.487488	0.101942	1.56578	0.487488	0.101942
ENSG00000158710	TAGLN2	1.97036	0.471016	0.102002	1.42147	-0.471016	0.102002
ENSG00000164548	TRA2A	2.68459	-0.474547	0.102856	3.73189	0.474547	0.102856
ENSG00000176387	HSD11B2	1.17953	0.514298	0.10359	0.82546	-0.514298	0.10359
ENSG00000187147	RNF220	1.3691	0.480029	0.107052	0.981316	-0.480029	0.107052
ENSG00000178343	SHISA3	1.46963	-0.457517	0.108429	2.01891	0.457517	0.108429
ENSG00000168268	NT5DC2	1.90908	-0.447677	0.10899	2.60482	0.447677	0.10899
ENSG00000135486	HNRNPA1	17.0956	-0.432941	0.109331	23.0898	0.432941	0.109331
ENSG00000172037	LAMB2	4.67601	0.451595	0.109824	3.42018	-0.451595	0.109824
ENSG00000206172	HBA1	6.79477	0.463414	0.110274	4.92967	-0.463414	0.110274
ENSG00000173473	SMARCC1	1.21687	-0.454558	0.113056	1.66824	0.454558	0.113056
ENSG00000114115	RBP1	3.44095	-0.436811	0.114181	4.65981	0.436811	0.114181
ENSG00000182944	EWSR1	3.96465	-0.436631	0.114467	5.36838	0.436631	0.114467
ENSG00000131116	ZNF428	1.84206	-0.443838	0.115657	2.50669	0.443838	0.115657
ENSG00000106399	RPA3	0.831035	-0.459233	0.116152	1.14294	0.459233	0.116152
ENSG00000051128	HOMER3	0.930607	-0.456135	0.116368	1.27715	0.456135	0.116368
ENSG00000171206	TRIM8	2.0144	0.456814	0.118921	1.46764	-0.456814	0.118921
ENSG00000144677	CTDSPL	1.821	0.463588	0.119446	1.32045	-0.463588	0.119446
ENSG00000143815	LBR	1.09049	-0.451865	0.120729	1.49218	0.451865	0.120729
ENSG00000120708	TGFBI	1.30591	0.508267	0.121207	0.917819	-0.508267	0.121207
ENSG00000171365	CLCN5	1.65154	0.464981	0.122793	1.19634	-0.464981	0.122793
ENSG00000140365	COMMD4	1.47155	-0.44322	0.12316	2.0016	0.44322	0.12316
ENSG00000113648	H2AFY	2.10918	-0.435186	0.125047	2.85303	0.435186	0.125047
ENSG00000123416	TUBA1B	10.8351	-0.422856	0.126059	14.5321	0.422856	0.126059
ENSG00000196465	MYL6B	2.39162	-0.433416	0.126424	3.23113	0.433416	0.126424
ENSG00000188643	S100A16	1.79228	0.453319	0.128295	1.3089	-0.453319	0.128295
ENSG00000138448	ITGAV	1.30591	0.463667	0.130528	0.946681	-0.463667	0.130528
ENSG00000004399	PLXND1	2.12929	0.447504	0.131699	1.56145	-0.447504	0.131699
ENSG00000204371	EHMT2	1.08571	-0.4442	0.13282	1.47775	0.4442	0.13282
ENSG00000077782	FGFR1	1.82196	-0.432006	0.133992	2.45906	0.432006	0.133992
ENSG00000090776	EFNB1	2.62044	0.441776	0.135812	1.92944	-0.441776	0.135812
ENSG00000125304	TM9SF2	2.02685	0.450191	0.135812	1.48352	-0.450191	0.135812
ENSG00000116977	LGALS8	1.13071	0.465999	0.13761	0.818244	-0.465999	0.13761
ENSG00000115112	TFCP2L1	1.44953	0.514402	0.138131	1.01451	-0.514402	0.138131
ENSG00000106976	DNM1	1.23411	-0.438022	0.138131	1.67257	0.438022	0.138131
ENSG00000178026	LRRC75B	0.856886	-0.443909	0.138328	1.16603	0.443909	0.138328
ENSG00000106591	MRPL32	1.00337	-0.44369	0.13888	1.36518	0.44369	0.13888
ENSG00000076003	MCM6	0.766889	-0.447635	0.139845	1.04626	0.447635	0.139845
ENSG00000130816	DNMT1	1.04262	-0.440735	0.140334	1.41569	0.440735	0.140334
ENSG00000134853	PDGFRA	2.11684	0.449747	0.140954	1.5499	-0.449747	0.140954
ENSG00000066117	SMARCD1	1.06177	-0.440709	0.140954	1.44167	0.440709	0.140954
ENSG00000185499	MUC1	1.73962	0.460435	0.144296	1.26417	-0.460435	0.144296
ENSG00000176595	KBTBD11	1.09528	0.490379	0.1444	0.77928	-0.490379	0.1444
ENSG00000102265	TIMP1	1.86504	0.442432	0.144869	1.3724	-0.442432	0.144869
ENSG00000163938	GNL3	0.814759	-0.441521	0.145096	1.10687	0.441521	0.145096
ENSG00000132341	RAN	3.84306	-0.418151	0.14617	5.13748	0.418151	0.14617
ENSG00000189180	ZNF33A	1.26379	-0.453874	0.146344	1.73173	0.453874	0.146344
ENSG00000141756	FKBP10	1.08379	-0.436858	0.146673	1.46764	0.436858	0.146673
ENSG00000183283	DAZAP2	2.60034	0.433907	0.148424	1.92511	-0.433907	0.148424
ENSG00000260032	NORAD	4.71622	0.426112	0.151368	3.51109	-0.426112	0.151368
ENSG00000162430	SELENON	1.85451	0.43882	0.152017	1.36807	-0.43882	0.152017
ENSG00000167642	SPINT2	4.89047	0.426061	0.153484	3.64097	-0.426061	0.153484
ENSG00000124802	EEF1E1	0.752528	-0.438654	0.154895	1.02028	0.438654	0.154895
ENSG00000148053	NTRK2	1.69941	-0.420734	0.156654	2.27579	0.420734	0.156654
ENSG00000154277	UCHL1	1.09337	-0.431249	0.156702	1.47486	0.431249	0.156702
ENSG00000132824	SERINC3	1.13932	0.451764	0.157911	0.832676	-0.451764	0.157911
ENSG00000107281	NPDC1	1.25038	0.447892	0.158852	0.916376	-0.447892	0.158852
ENSG00000213949	ITGA1	1.23602	0.467998	0.159594	0.893286	-0.467998	0.159594
ENSG00000084774	CAD	0.759229	-0.436031	0.160096	1.0275	0.436031	0.160096
ENSG00000153250	RBMS1	1.68122	0.464823	0.160838	1.21799	-0.464823	0.160838
ENSG00000266028	SRGAP2	1.10773	0.44916	0.162635	0.811029	-0.44916	0.162635
ENSG00000123144	TRIR	5.17291	-0.405168	0.163073	6.85334	0.405168	0.163073
ENSG00000171617	ENC1	1.52995	-0.418973	0.163376	2.04633	0.418973	0.163376
ENSG00000145860	RNF145	1.31453	0.442729	0.163468	0.966885	-0.442729	0.163468
ENSG00000143256	PFDN2	1.82483	-0.414423	0.164033	2.43309	0.414423	0.164033
ENSG00000164050	PLXNB1	3.94167	-0.406907	0.164235	5.22839	0.406907	0.164235
ENSG00000223749	MIR503HG	3.86317	0.421658	0.164483	2.88478	-0.421658	0.164483
ENSG00000157514	TSC22D3	1.8009	0.447579	0.164909	1.32045	-0.447579	0.164909
ENSG00000147274	RBMX	3.54243	-0.40468	0.167159	4.69156	0.40468	0.167159
ENSG00000161547	SRSF2	4.74686	-0.402898	0.167159	6.27898	0.402898	0.167159
ENSG00000124795	DEK	1.69367	-0.414603	0.16769	2.25847	0.414603	0.16769
ENSG00000123136	DDX39A	1.0072	-0.42596	0.167879	1.35364	0.42596	0.167879
ENSG00000082684	SEMA5B	1.00528	0.451925	0.168906	0.734544	-0.451925	0.168906
ENSG00000181163	NPM1	6.6636	-0.398416	0.170492	8.78711	0.398416	0.170492
ENSG00000093010	COMT	1.66686	0.430427	0.173153	1.23675	-0.430427	0.173153
ENSG00000140941	MAP1LC3B	1.42559	0.434129	0.173742	1.05491	-0.434129	0.173742
ENSG00000159079	CFAP298	0.883693	-0.427769	0.173875	1.18912	0.427769	0.173875
ENSG00000114423	CBLB	1.25804	0.454429	0.17558	0.917819	-0.454429	0.17558
ENSG00000124207	CSE1L	0.94784	-0.419887	0.176218	1.2685	0.419887	0.176218
ENSG00000173598	NUDT4	2.57736	0.418947	0.17653	1.928	-0.418947	0.17653
ENSG00000187514	PTMA	28.0111	-0.391746	0.177684	36.7676	0.391746	0.177684
ENSG00000101104	PABPC1L	0.72955	-0.456598	0.17774	1.00152	0.456598	0.17774
ENSG00000108639	SYNGR2	1.1173	0.438685	0.178327	0.824017	-0.438685	0.178327
ENSG00000138668	HNRNPD	4.8225	-0.393295	0.18377	6.3367	0.393295	0.18377
ENSG00000198087	CD2AP	1.14507	0.434267	0.184314	0.847107	-0.434267	0.184314
ENSG00000094916	CBX5	2.73246	-0.397973	0.184485	3.60201	0.397973	0.184485
ENSG00000134825	TMEM258	5.14802	-0.392555	0.184492	6.76098	0.392555	0.184492
ENSG00000115875	SRSF7	3.07043	-0.397595	0.185431	4.04649	0.397595	0.185431
ENSG00000082781	ITGB5	1.32889	0.428603	0.185738	0.987089	-0.428603	0.185738
ENSG00000126457	PRMT1	3.18819	-0.395836	0.186545	4.19657	0.395836	0.186545
ENSG00000123091	RNF11	1.16996	0.431321	0.188198	0.86731	-0.431321	0.188198
ENSG00000189143	CLDN4	1.11156	-0.451901	0.190832	1.52104	0.451901	0.190832
ENSG00000067167	TRAM1	1.66303	0.4204	0.190861	1.24252	-0.4204	0.190861
ENSG00000143799	PARP1	1.22262	-0.408587	0.192188	1.6235	0.408587	0.192188
ENSG00000182871	COL18A1	6.15043	0.400001	0.192342	4.66269	-0.400001	0.192342
ENSG00000152518	ZFP36L2	2.88852	0.406821	0.192845	2.1791	-0.406821	0.192845
ENSG00000214063	TSPAN4	1.79036	0.41414	0.194649	1.34354	-0.41414	0.194649
ENSG00000129657	SEC14L1	1.19964	0.427258	0.195152	0.891843	-0.427258	0.195152
ENSG00000101443	WFDC2	5.64491	-0.389402	0.196222	7.39739	0.389402	0.196222
ENSG00000104763	ASAH1	1.99717	0.410807	0.197065	1.50228	-0.410807	0.197065
ENSG00000011028	MRC2	1.79802	0.412576	0.197794	1.35075	-0.412576	0.197794
ENSG00000109062	SLC9A3R1	1.93589	0.410873	0.198258	1.4561	-0.410873	0.198258
ENSG00000197746	PSAP	8.79289	0.395753	0.198505	6.68594	-0.395753	0.198505
ENSG00000102710	SUPT20H	0.992838	-0.409305	0.198607	1.319	0.409305	0.198607
ENSG00000082641	NFE2L1	2.21546	0.408109	0.199159	1.66968	-0.408109	0.199159
ENSG00000068697	LAPTM4A	4.37251	0.399288	0.200318	3.31627	-0.399288	0.200318
ENSG00000163430	FSTL1	7.86516	0.396144	0.200423	5.97881	-0.396144	0.200423
ENSG00000006118	TMEM132A	1.37102	-0.401066	0.201858	1.81111	0.401066	0.201858
ENSG00000109814	UGDH	0.974648	-0.405685	0.203348	1.29159	0.405685	0.203348
ENSG00000134138	MEIS2	1.51463	-0.398493	0.204142	1.99727	0.398493	0.204142
ENSG00000167747	C19orf48	0.972733	-0.403681	0.204399	1.28726	0.403681	0.204399
ENSG00000100030	MAPK1	1.29442	0.420509	0.206053	0.966885	-0.420509	0.206053
ENSG00000106299	WASL	1.41985	0.41653	0.206264	1.06357	-0.41653	0.206264
ENSG00000196123	KIAA0895L	0.797526	-0.410927	0.207539	1.06069	0.410927	0.207539
ENSG00000141858	SAMD1	1.06752	-0.403785	0.207541	1.41281	0.403785	0.207541
ENSG00000265241	RBM8A	2.473	-0.387735	0.209699	3.2369	0.387735	0.209699
ENSG00000117410	ATP6V0B	3.19585	0.39797	0.209846	2.42587	-0.39797	0.209846
ENSG00000117335	CD46	3.32223	0.400856	0.210564	2.51679	-0.400856	0.210564
ENSG00000130202	NECTIN2	3.07809	0.398005	0.210647	2.3364	-0.398005	0.210647
ENSG00000164941	INTS8	0.758272	-0.411302	0.210675	1.00874	0.411302	0.210675
ENSG00000198492	YTHDF2	0.911458	-0.40402	0.210903	1.20644	0.40402	0.210903
ENSG00000153037	SRP19	0.743911	-0.469441	0.211555	1.03038	0.469441	0.211555
ENSG00000149923	PPP4C	1.75877	-0.391203	0.212071	2.30754	0.391203	0.212071
ENSG00000127616	SMARCA4	1.78175	-0.405469	0.216407	2.36093	0.405469	0.216407
ENSG00000154380	ENAH	0.985179	-0.398223	0.217312	1.2988	0.398223	0.217312
ENSG00000102172	SMS	1.16613	-0.396423	0.219577	1.53547	0.396423	0.219577
ENSG00000132471	WBP2	1.00911	0.421092	0.221074	0.753304	-0.421092	0.221074
ENSG00000164035	EMCN	2.50938	0.397769	0.221108	1.90491	-0.397769	0.221108
ENSG00000161960	EIF4A1	3.55584	-0.37868	0.222057	4.62517	0.37868	0.222057
ENSG00000151914	DST	1.53091	0.410536	0.222985	1.1516	-0.410536	0.222985
ENSG00000009954	BAZ1B	0.869332	-0.397943	0.22695	1.14583	0.397943	0.22695
ENSG00000162521	RBBP4	2.98809	-0.387091	0.22715	3.90939	0.387091	0.22715
ENSG00000138085	ATRAID	1.90908	0.397925	0.22728	1.44888	-0.397925	0.22728
ENSG00000205937	RNPS1	2.89618	-0.378459	0.22933	3.76652	0.378459	0.22933
ENSG00000153707	PTPRD	1.59984	0.415651	0.230027	1.19923	-0.415651	0.230027
ENSG00000136699	SMPD4	1.71377	-0.382771	0.232095	2.23538	0.382771	0.232095
ENSG00000150093	ITGB1	6.05852	0.382753	0.233097	4.64826	-0.382753	0.233097
ENSG00000095059	DHPS	0.853056	-0.393995	0.233097	1.1213	0.393995	0.233097
ENSG00000158966	CACHD1	0.824334	-0.39623	0.23424	1.08522	0.39623	0.23424
ENSG00000020181	ADGRA2	2.25088	0.396516	0.235394	1.71009	-0.396516	0.235394
ENSG00000105707	HPN	1.09432	0.411256	0.235394	0.822574	-0.411256	0.235394
ENSG00000120948	TARDBP	1.89089	-0.390255	0.235979	2.47927	0.390255	0.235979
ENSG00000121039	RDH10	1.70707	-0.381891	0.237128	2.22528	0.381891	0.237128
ENSG00000155957	TMBIM4	1.68696	0.398133	0.237921	1.28004	-0.398133	0.237921
ENSG00000116560	SFPQ	7.14614	-0.367845	0.240463	9.22581	0.367845	0.240463
ENSG00000170549	IRX1	1.35187	0.413846	0.240463	1.01451	-0.413846	0.240463
ENSG00000148341	SH3GLB2	1.99621	-0.376119	0.240547	2.59183	0.376119	0.240547
ENSG00000198899	MT-ATP6	26.1489	0.376091	0.241564	20.1574	-0.376091	0.241564
ENSG00000168056	LTBP3	3.07138	0.383331	0.241679	2.35516	-0.383331	0.241679
ENSG00000128791	TWSG1	1.0972	0.407475	0.241679	0.826903	-0.407475	0.241679
ENSG00000175416	CLTB	1.06081	0.407432	0.241718	0.799484	-0.407432	0.241718
ENSG00000149136	SSRP1	1.5175	-0.378998	0.244538	1.97418	0.378998	0.244538
ENSG00000163931	TKT	0.773591	-0.392752	0.24548	1.01595	0.392752	0.24548
ENSG00000134970	TMED7	1.12496	0.403833	0.247537	0.849993	-0.403833	0.247537
ENSG00000087087	SRRT	1.75781	-0.374754	0.248435	2.28012	0.374754	0.248435
ENSG00000111276	CDKN1B	1.05316	0.404806	0.249382	0.795155	-0.404806	0.249382
ENSG00000130332	LSM7	3.63243	-0.366276	0.249989	4.68434	0.366276	0.249989
ENSG00000078399	HOXA9	1.821	-0.374047	0.250123	2.36093	0.374047	0.250123
ENSG00000067225	PKM	5.08961	-0.363348	0.251825	6.55028	0.363348	0.251825
ENSG00000198668	CALM1	3.33659	0.378427	0.252693	2.5673	-0.378427	0.252693
ENSG00000177697	CD151	3.70807	0.377055	0.253254	2.85592	-0.377055	0.253254
ENSG00000004487	KDM1A	1.38059	-0.377183	0.256134	1.79379	0.377183	0.256134
ENSG00000139990	DCAF5	0.792739	-0.387893	0.256435	1.0376	0.387893	0.256435
ENSG00000168488	ATXN2L	1.33272	-0.377309	0.257575	1.73173	0.377309	0.257575
ENSG00000142230	SAE1	1.04645	-0.383092	0.258317	1.36518	0.383092	0.258317
ENSG00000169925	BRD3	1.05603	-0.382101	0.258378	1.37673	0.382101	0.258378
ENSG00000133110	POSTN	2.68842	-0.383355	0.262603	3.5082	0.383355	0.262603
ENSG00000154096	THY1	1.38825	0.391927	0.263528	1.0578	-0.391927	0.263528
ENSG00000267458	AC092069.1	0.779335	-0.41046	0.265179	1.03615	0.41046	0.265179
ENSG00000079691	CARMIL1	1.00528	-0.430238	0.265945	1.35508	0.430238	0.265945
ENSG00000173457	PPP1R14B	2.13408	-0.365529	0.265945	2.75057	0.365529	0.265945
ENSG00000205531	NAP1L4	2.0211	-0.363858	0.271815	2.60193	0.363858	0.271815
ENSG00000165685	TMEM52B	1.63048	0.403661	0.27389	1.23242	-0.403661	0.27389
ENSG00000198786	MT-ND5	1.74632	0.379775	0.274445	1.34209	-0.379775	0.274445
ENSG00000166482	MFAP4	3.17862	0.373966	0.274915	2.45329	-0.373966	0.274915
ENSG00000182809	CRIP2	3.76838	0.367907	0.275223	2.92086	-0.367907	0.275223
ENSG00000092820	EZR	3.72147	0.378621	0.276342	2.86313	-0.378621	0.276342
ENSG00000178149	DALRD3	0.783165	-0.407404	0.277461	1.03904	0.407404	0.277461
ENSG00000189241	TSPYL1	1.52995	0.382801	0.279424	1.17325	-0.382801	0.279424
ENSG00000142798	HSPG2	4.901	0.364884	0.279495	3.80693	-0.364884	0.279495
ENSG00000189339	SLC35E2B	1.0139	-0.393169	0.280147	1.33199	0.393169	0.280147
ENSG00000170144	HNRNPA3	6.50276	-0.352035	0.280346	8.30367	0.352035	0.280346
ENSG00000099783	HNRNPM	3.89476	-0.354444	0.28079	4.98162	0.354444	0.28079
ENSG00000116251	RPL22	21.7496	-0.348313	0.280898	27.702	0.348313	0.280898
ENSG00000102158	MAGT1	1.17092	0.38767	0.281495	0.894729	-0.38767	0.281495
ENSG00000130520	LSM4	1.41123	-0.366265	0.282104	1.81976	0.366265	0.282104
ENSG00000170515	PA2G4	1.21975	-0.369064	0.282416	1.57588	0.369064	0.282416
ENSG00000243449	C4orf48	0.938266	-0.370835	0.283112	1.21366	0.370835	0.283112
ENSG00000197324	LRP10	1.05986	0.390617	0.283613	0.808143	-0.390617	0.283613
ENSG00000136490	LIMD2	0.969861	-0.39496	0.283613	1.27571	0.39496	0.283613
ENSG00000144668	ITGA9	1.18145	0.386706	0.288774	0.903388	-0.386706	0.288774
ENSG00000130158	DOCK6	1.19294	0.384639	0.290265	0.91349	-0.384639	0.290265
ENSG00000106261	ZKSCAN1	1.25038	-0.364638	0.290952	1.61051	0.364638	0.290952
ENSG00000067182	TNFRSF1A	1.17762	0.384328	0.291151	0.901945	-0.384328	0.291151
ENSG00000101546	RBFA	0.806143	-0.418774	0.292043	1.078	0.418774	0.292043
ENSG00000263001	GTF2I	7.56453	-0.346088	0.292865	9.61978	0.346088	0.292865
ENSG00000097033	SH3GLB1	1.05986	0.385483	0.294319	0.811029	-0.385483	0.294319
ENSG00000163950	SLBP	1.05028	-0.367123	0.296087	1.35508	0.367123	0.296087
ENSG00000121390	PSPC1	0.812845	-0.369724	0.296087	1.05059	0.369724	0.296087
ENSG00000131171	SH3BGRL	2.35428	0.364835	0.297844	1.82842	-0.364835	0.297844
ENSG00000178573	MAF	1.47155	0.375352	0.297989	1.13429	-0.375352	0.297989
ENSG00000162736	NCSTN	1.6592	0.37258	0.298193	1.28148	-0.37258	0.298193
ENSG00000100906	NFKBIA	1.02731	0.384753	0.29954	0.786496	-0.384753	0.29954
ENSG00000182220	ATP6AP2	2.14078	0.364905	0.299848	1.66246	-0.364905	0.299848
ENSG00000105576	TNPO2	1.01773	-0.365708	0.300418	1.31179	0.365708	0.300418
ENSG00000122566	HNRNPA2B1	16.4752	-0.341768	0.302107	20.889	0.341768	0.302107
ENSG00000100941	PNN	2.50747	-0.35031	0.302215	3.19794	0.35031	0.302215
ENSG00000175274	TP53I11	1.16326	0.380535	0.302237	0.893286	-0.380535	0.302237
ENSG00000182979	MTA1	1.40453	-0.35819	0.302237	1.801	0.35819	0.302237
ENSG00000152795	HNRNPDL	8.99012	-0.342207	0.302422	11.402	0.342207	0.302422
ENSG00000130305	NSUN5	1.08379	-0.362708	0.30357	1.39405	0.362708	0.30357
ENSG00000168264	IRF2BP2	2.77459	-0.347906	0.305166	3.53274	0.347906	0.305166
ENSG00000146278	PNRC1	1.43421	0.373554	0.305486	1.10687	-0.373554	0.305486
ENSG00000089280	FUS	8.40418	-0.340246	0.309591	10.6444	0.340246	0.309591
ENSG00000099246	RAB18	1.20634	0.375929	0.310291	0.929364	-0.375929	0.310291
ENSG00000131876	SNRPA1	0.957414	-0.360444	0.310972	1.22953	0.360444	0.310972
ENSG00000092201	SUPT16H	1.36814	-0.353833	0.316322	1.74905	0.353833	0.316322
ENSG00000143621	ILF2	2.84352	-0.343401	0.317571	3.60922	0.343401	0.317571
ENSG00000119335	SET	4.69324	-0.340948	0.318054	5.94706	0.340948	0.318054
ENSG00000170540	ARL6IP1	1.96844	-0.347324	0.318054	2.50524	0.347324	0.318054
ENSG00000049759	NEDD4L	1.69462	0.361452	0.318054	1.319	-0.361452	0.318054
ENSG00000162385	MAGOH	1.73483	-0.348306	0.321663	2.2094	0.348306	0.321663
ENSG00000013297	CLDN11	2.39737	0.365053	0.322238	1.86161	-0.365053	0.322238
ENSG00000124766	SOX4	3.61041	-0.339966	0.323031	4.57178	0.339966	0.323031
ENSG00000116774	OLFML3	1.87079	0.358691	0.323552	1.45899	-0.358691	0.323552
ENSG00000260260	SNHG19	1.91004	-0.345192	0.326934	2.42731	0.345192	0.326934
ENSG00000198700	IPO9	1.1422	-0.3541	0.327373	1.46043	0.3541	0.327373
ENSG00000186635	ARAP1	1.48974	0.364029	0.329841	1.15738	-0.364029	0.329841
ENSG00000127990	SGCE	1.09911	0.370324	0.330193	0.849993	-0.370324	0.330193
ENSG00000205581	HMGN1	7.45826	-0.333003	0.331495	9.39899	0.333003	0.331495
ENSG00000115947	ORC4	0.955499	-0.368394	0.333566	1.23386	0.368394	0.333566
ENSG00000164985	PSIP1	1.37389	-0.360816	0.334901	1.76493	0.360816	0.334901
ENSG00000149294	NCAM1	0.934436	-0.350797	0.339751	1.19201	0.350797	0.339751
ENSG00000050820	BCAR1	1.68218	0.35398	0.339751	1.31612	-0.35398	0.339751
ENSG00000198763	MT-ND2	7.13752	0.341811	0.339751	5.63391	-0.341811	0.339751
ENSG00000004975	DVL2	0.84061	-0.354581	0.340111	1.07512	0.354581	0.340111
ENSG00000104388	RAB2A	1.84015	0.352091	0.34114	1.44167	-0.352091	0.34114
ENSG00000120699	EXOSC8	0.802313	-0.354475	0.34114	1.02605	0.354475	0.34114
ENSG00000169660	HEXDC	0.809015	-0.372566	0.341692	1.0477	0.372566	0.341692
ENSG00000132300	PTCD3	1.08284	-0.348985	0.342207	1.37961	0.348985	0.342207
ENSG00000140931	CMTM3	1.33847	0.36106	0.342956	1.04193	-0.36106	0.342956
ENSG00000090097	PCBP4	1.43899	-0.342741	0.343717	1.82554	0.342741	0.343717
ENSG00000170266	GLB1	1.05986	0.365127	0.345781	0.822574	-0.365127	0.345781
ENSG00000213626	LBH	2.00674	0.348765	0.346091	1.57588	-0.348765	0.346091
ENSG00000186998	EMID1	1.55101	-0.34117	0.346545	1.96552	0.34117	0.346545
ENSG00000122642	FKBP9	2.10152	0.354576	0.346759	1.6437	-0.354576	0.346759
ENSG00000008282	SYPL1	1.42559	0.357371	0.347364	1.11264	-0.357371	0.347364
ENSG00000115241	PPM1G	1.07039	-0.361119	0.347975	1.37529	0.361119	0.347975
ENSG00000105997	HOXA3	0.972733	-0.344316	0.351249	1.2353	0.344316	0.351249
ENSG00000135720	DYNC1LI2	1.8277	-0.346547	0.353972	2.32485	0.346547	0.353972
ENSG00000108055	SMC3	0.815717	-0.348722	0.354612	1.03904	0.348722	0.354612
ENSG00000204217	BMPR2	1.43804	0.353182	0.357391	1.12563	-0.353182	0.357391
ENSG00000159658	EFCAB14	1.18815	0.358506	0.357406	0.926478	-0.358506	0.357406
ENSG00000168395	ING5	0.795611	-0.408498	0.357552	1.05636	0.408498	0.357552
ENSG00000125968	ID1	6.0949	-0.32583	0.357552	7.64272	0.32583	0.357552
ENSG00000169744	LDB2	1.39495	0.354357	0.358486	1.09099	-0.354357	0.358486
ENSG00000064607	SUGP2	1.8794	-0.332927	0.360046	2.36815	0.332927	0.360046
ENSG00000169727	GPS1	1.76068	-0.333556	0.360718	2.21951	0.333556	0.360718
ENSG00000131368	MRPS25	0.921032	-0.343434	0.36226	1.16892	0.343434	0.36226
ENSG00000196367	TRRAP	0.867417	-0.343738	0.36226	1.10109	0.343738	0.36226
ENSG00000107679	PLEKHA1	1.35857	-0.337551	0.362728	1.7173	0.337551	0.362728
ENSG00000177565	TBL1XR1	1.59984	-0.334089	0.363603	2.01747	0.334089	0.363603
ENSG00000258890	CEP95	1.17475	-0.365347	0.365924	1.51382	0.365347	0.365924
ENSG00000179195	ZNF664	1.59122	-0.332565	0.369663	2.00448	0.332565	0.369663
ENSG00000170248	PDCD6IP	1.20347	0.352501	0.370869	0.942352	-0.352501	0.370869
ENSG00000138434	SSFA2	1.84206	0.340664	0.372542	1.45466	-0.340664	0.372542
ENSG00000188290	HES4	4.67218	-0.324505	0.372566	5.85326	0.324505	0.372566
ENSG00000130396	AFDN	1.94834	-0.328517	0.372582	2.44752	0.328517	0.372582
ENSG00000069849	ATP1B3	1.48974	0.347949	0.372681	1.17036	-0.347949	0.372681
ENSG00000135506	OS9	2.15897	0.33883	0.372681	1.7072	-0.33883	0.372681
ENSG00000136161	RCBTB2	0.828163	-0.34282	0.373235	1.05059	0.34282	0.373235
ENSG00000196576	PLXNB2	5.75406	0.329126	0.373235	4.58188	-0.329126	0.373235
ENSG00000142192	APP	5.82874	0.329221	0.373235	4.64105	-0.329221	0.373235
ENSG00000188846	RPL14	16.8132	-0.316256	0.376459	20.9439	0.316256	0.376459
ENSG00000127540	UQCR11	5.89767	0.327024	0.380765	4.7031	-0.327024	0.380765
ENSG00000128283	CDC42EP1	1.0723	0.35195	0.380886	0.839891	-0.35195	0.380886
ENSG00000113300	CNOT6	0.876991	-0.33733	0.381014	1.10831	0.33733	0.381014
ENSG00000177374	HIC1	0.91816	-0.335429	0.381919	1.15882	0.335429	0.381919
ENSG00000204435	CSNK2B	2.72001	-0.321313	0.383996	3.39997	0.321313	0.383996
ENSG00000197119	SLC25A29	1.19007	-0.332865	0.384636	1.49939	0.332865	0.384636
ENSG00000135535	CD164	3.71764	0.328541	0.384743	2.96127	-0.328541	0.384743
ENSG00000184897	H1FX	5.57885	-0.315803	0.385475	6.94714	0.315803	0.385475
ENSG00000198146	ZNF770	0.817632	-0.337317	0.386498	1.03327	0.337317	0.386498
ENSG00000168802	CHTF8	1.00433	-0.331528	0.386965	1.26417	0.331528	0.386965
ENSG00000198804	MT-CO1	35.1907	0.323943	0.388751	28.1262	-0.323943	0.388751
ENSG00000183726	TMEM50A	1.57399	0.36809	0.388919	1.21943	-0.36809	0.388919
ENSG00000157216	SSBP3	1.71186	-0.324519	0.388919	2.14446	0.324519	0.388919
ENSG00000169242	EFNA1	1.16709	0.346248	0.388919	0.917819	-0.346248	0.388919
ENSG00000185475	TMEM179B	1.08284	0.348819	0.388919	0.849993	-0.348819	0.388919
ENSG00000249437	NAIP	0.884651	-0.381815	0.389331	1.15305	0.381815	0.389331
ENSG00000211450	SELENOH	3.25904	-0.317261	0.389661	4.06236	0.317261	0.389661
ENSG00000092621	PHGDH	2.0211	-0.320837	0.389765	2.52545	0.320837	0.389765
ENSG00000169855	ROBO1	0.858801	-0.337203	0.389765	1.08522	0.337203	0.389765
ENSG00000164292	RHOBTB3	1.04454	0.349204	0.389765	0.819688	-0.349204	0.389765
ENSG00000174547	MRPL11	0.956457	-0.331116	0.389765	1.20356	0.331116	0.389765
ENSG00000153885	KCTD15	1.24655	-0.328455	0.389765	1.56578	0.328455	0.389765
ENSG00000184117	NIPSNAP1	0.997626	-0.329616	0.389765	1.25406	0.329616	0.389765
ENSG00000012822	CALCOCO1	1.15656	0.34455	0.390037	0.910604	-0.34455	0.390037
ENSG00000198843	SELENOT	1.25996	0.343411	0.391136	0.992861	-0.343411	0.391136
ENSG00000246705	H2AFJ	1.20634	0.342762	0.391534	0.951011	-0.342762	0.391534
ENSG00000110651	CD81	11.218	0.318534	0.391675	8.99925	-0.318534	0.391675
ENSG00000138080	EMILIN1	3.04266	0.32627	0.392481	2.42731	-0.32627	0.392481
ENSG00000188153	COL4A5	1.86504	0.331626	0.392967	1.48208	-0.331626	0.392967
ENSG00000145912	NHP2	2.08142	-0.319051	0.394054	2.5976	0.319051	0.394054
ENSG00000108468	CBX1	1.45048	-0.324422	0.394054	1.81688	0.324422	0.394054
ENSG00000177426	TGIF1	0.801356	-0.333732	0.394054	1.01018	0.333732	0.394054
ENSG00000137504	CREBZF	1.3557	-0.329658	0.395863	1.70432	0.329658	0.395863
ENSG00000163697	APBB2	1.04933	0.345688	0.397043	0.82546	-0.345688	0.397043
ENSG00000083857	FAT1	2.98426	0.326887	0.398951	2.37969	-0.326887	0.398951
ENSG00000137575	SDCBP	1.4974	0.33593	0.399324	1.18624	-0.33593	0.399324
ENSG00000104765	BNIP3L	1.96749	0.32822	0.40131	1.56722	-0.32822	0.40131
ENSG00000151617	EDNRA	1.59122	0.333517	0.40151	1.26272	-0.333517	0.40151
ENSG00000089351	GRAMD1A	1.05411	-0.32771	0.402628	1.32333	0.32771	0.402628
ENSG00000099250	NRP1	2.2796	0.327481	0.402923	1.81688	-0.327481	0.402923
ENSG00000130303	BST2	3.38063	0.323096	0.404751	2.70295	-0.323096	0.404751
ENSG00000101444	AHCY	1.2724	-0.322582	0.406303	1.59175	0.322582	0.406303
ENSG00000148400	NOTCH1	1.49835	-0.319362	0.406333	1.87027	0.319362	0.406333
ENSG00000118523	CTGF	5.14802	0.320796	0.406871	4.12297	-0.320796	0.406871
ENSG00000088247	KHSRP	1.27336	-0.321498	0.407018	1.59175	0.321498	0.407018
ENSG00000151692	RNF144A	1.22166	0.337106	0.40803	0.966885	-0.337106	0.40803
ENSG00000182054	IDH2	2.05653	0.32463	0.408134	1.64226	-0.32463	0.408134
ENSG00000115758	ODC1	3.5769	-0.310912	0.409708	4.43901	0.310912	0.409708
ENSG00000087302	RTRAF	1.72622	-0.323106	0.409772	2.16034	0.323106	0.409772
ENSG00000115541	HSPE1	3.58839	-0.310033	0.411123	4.45056	0.310033	0.411123
ENSG00000140350	ANP32A	1.9627	-0.31367	0.411285	2.4403	0.31367	0.411285
ENSG00000266472	MRPS21	3.73487	-0.310526	0.411374	4.63383	0.310526	0.411374
ENSG00000144136	SLC20A1	0.845397	-0.326928	0.413444	1.06069	0.326928	0.413444
ENSG00000259956	RBM15B	0.944968	-0.320621	0.416284	1.18047	0.320621	0.416284
ENSG00000137815	RTF1	0.845397	-0.324966	0.416683	1.05924	0.324966	0.416683
ENSG00000170899	GSTA4	1.46197	0.329736	0.416981	1.16315	-0.329736	0.416981
ENSG00000131507	NDFIP1	2.94692	0.323669	0.419286	2.35516	-0.323669	0.419286
ENSG00000213722	DDAH2	2.7899	-0.307195	0.419611	3.45337	0.307195	0.419611
ENSG00000088448	ANKRD10	2.85788	-0.308189	0.419611	3.53995	0.308189	0.419611
ENSG00000272636	DOC2B	1.31549	-0.317069	0.419611	1.63938	0.317069	0.419611
ENSG00000198888	MT-ND1	16.5795	0.310363	0.419611	13.3762	-0.310363	0.419611
ENSG00000101608	MYL12A	4.68654	0.312973	0.419766	3.77374	-0.312973	0.419766
ENSG00000110237	ARHGEF17	2.15418	0.319875	0.421145	1.72596	-0.319875	0.421145
ENSG00000165792	METTL17	0.91816	-0.321002	0.421153	1.14727	0.321002	0.421153
ENSG00000134250	NOTCH2	2.54098	-0.307546	0.421268	3.14598	0.307546	0.421268
ENSG00000198961	PJA2	1.4725	0.331173	0.421555	1.17036	-0.331173	0.421555
ENSG00000242086	MUC20-OT1	1.3107	-0.32486	0.422098	1.64226	0.32486	0.422098
ENSG00000167491	GATAD2A	0.86263	-0.321179	0.422966	1.078	0.321179	0.422966
ENSG00000145730	PAM	1.68792	0.323002	0.423245	1.34931	-0.323002	0.423245
ENSG00000116906	GNPAT	1.26666	-0.322556	0.423369	1.58454	0.322556	0.423369
ENSG00000119333	WDR34	1.08188	-0.31979	0.423375	1.35075	0.31979	0.423375
ENSG00000079931	MOXD1	2.53523	0.318484	0.423701	2.03334	-0.318484	0.423701
ENSG00000176915	ANKLE2	0.890395	-0.321088	0.424633	1.11264	0.321088	0.424633
ENSG00000114019	AMOTL2	1.35187	0.328313	0.427792	1.07656	-0.328313	0.427792
ENSG00000177732	SOX12	1.10581	-0.317209	0.430123	1.37817	0.317209	0.430123
ENSG00000164754	RAD21	1.94451	-0.308216	0.430378	2.40855	0.308216	0.430378
ENSG00000183495	EP400	1.08092	-0.317984	0.431695	1.34787	0.317984	0.431695
ENSG00000165795	NDRG2	1.57016	0.32422	0.431812	1.25406	-0.32422	0.431812
ENSG00000132424	PNISR	3.0599	-0.303566	0.431977	3.77807	0.303566	0.431977
ENSG00000086598	TMED2	1.65058	0.320335	0.433141	1.32189	-0.320335	0.433141
ENSG00000198034	RPS4X	23.4078	-0.296593	0.433357	28.7641	0.296593	0.433357
ENSG00000005893	LAMP2	1.09528	0.331459	0.434589	0.870196	-0.331459	0.434589
ENSG00000008952	SEC62	1.48591	0.324825	0.434871	1.18624	-0.324825	0.434871
ENSG00000125503	PPP1R12C	1.87653	-0.306739	0.435851	2.32197	0.306739	0.435851
ENSG00000104695	PPP2CB	2.0144	0.316479	0.436199	1.61773	-0.316479	0.436199
ENSG00000176845	METRNL	1.3107	0.352959	0.436199	1.02605	-0.352959	0.436199
ENSG00000124160	NCOA5	0.81093	-0.318675	0.436199	1.01162	0.318675	0.436199
ENSG00000185624	P4HB	3.83827	0.308669	0.438976	3.0998	-0.308669	0.438976
ENSG00000136938	ANP32B	1.94738	-0.305223	0.440354	2.40711	0.305223	0.440354
ENSG00000159086	PAXBP1	0.906671	-0.315393	0.441349	1.12851	0.315393	0.441349
ENSG00000197043	ANXA6	1.30017	0.339303	0.442273	1.0275	-0.339303	0.442273
ENSG00000119596	YLPM1	0.831993	-0.346033	0.443061	1.0578	0.346033	0.443061
ENSG00000161011	SQSTM1	1.59984	0.320051	0.444203	1.28148	-0.320051	0.444203
ENSG00000175334	BANF1	3.60562	-0.298439	0.444433	4.43613	0.298439	0.444433
ENSG00000104529	EEF1D	5.68321	-0.297733	0.444823	6.98899	0.297733	0.444823
ENSG00000086758	HUWE1	1.61037	-0.305946	0.444934	1.99149	0.305946	0.444934
ENSG00000176903	PNMA1	1.18336	0.326011	0.444934	0.943795	-0.326011	0.444934
ENSG00000141013	GAS8	1.06369	-0.316248	0.444934	1.32478	0.316248	0.444934
ENSG00000104870	FCGRT	3.51754	0.307548	0.444934	2.84293	-0.307548	0.444934
ENSG00000132507	EIF5A	1.9311	-0.307786	0.446736	2.39124	0.307786	0.446736
ENSG00000198886	MT-ND4	27.5419	0.301022	0.447713	22.3653	-0.301022	0.447713
ENSG00000059588	TARBP1	0.953585	-0.350918	0.447738	1.21654	0.350918	0.447738
ENSG00000121579	NAA50	0.876034	-0.327604	0.447835	1.09965	0.327604	0.447835
ENSG00000196141	SPATS2L	1.28485	0.322217	0.449963	1.0275	-0.322217	0.449963
ENSG00000198040	ZNF84	0.900927	-0.311598	0.449996	1.11841	0.311598	0.449996
ENSG00000100028	SNRPD3	2.64917	-0.298747	0.450129	3.25999	0.298747	0.450129
ENSG00000104885	DOT1L	1.04358	-0.308797	0.451831	1.29303	0.308797	0.451831
ENSG00000177425	PAWR	1.32506	0.328702	0.452615	1.05491	-0.328702	0.452615
ENSG00000100034	PPM1F	1.11156	0.338461	0.453389	0.878855	-0.338461	0.453389
ENSG00000106144	CASP2	0.8071	-0.313112	0.454222	1.00296	0.313112	0.454222
ENSG00000155506	LARP1	1.85355	-0.301017	0.454786	2.28445	0.301017	0.454786
ENSG00000112531	QKI	2.49981	0.31984	0.45504	2.00304	-0.31984	0.45504
ENSG00000019144	PHLDB1	2.80618	0.313533	0.457698	2.25847	-0.313533	0.457698
ENSG00000105443	CYTH2	1.49644	-0.303298	0.45772	1.84718	0.303298	0.45772
ENSG00000198898	CAPZA2	1.69845	0.312071	0.457782	1.36807	-0.312071	0.457782
ENSG00000167711	SERPINF2	1.04454	0.324069	0.458367	0.834119	-0.324069	0.458367
ENSG00000125944	HNRNPR	2.31598	-0.297383	0.460175	2.84726	0.297383	0.460175
ENSG00000142156	COL6A1	6.81296	0.299646	0.460514	5.53722	-0.299646	0.460514
ENSG00000163041	H3F3A	17.0295	-0.288035	0.460788	20.8025	0.288035	0.460788
ENSG00000220205	VAMP2	1.33176	0.318346	0.461324	1.0679	-0.318346	0.461324
ENSG00000119669	IRF2BPL	1.10773	0.321709	0.463127	0.886071	-0.321709	0.463127
ENSG00000167470	MIDN	1.25038	-0.305314	0.463611	1.54557	0.305314	0.463611
ENSG00000143977	SNRPG	3.30882	-0.292831	0.46424	4.05514	0.292831	0.46424
ENSG00000172201	ID4	1.4974	-0.301249	0.465008	1.84574	0.301249	0.465008
ENSG00000197694	SPTAN1	4.44623	0.2996	0.465008	3.61355	-0.2996	0.465008
ENSG00000129197	RPAIN	1.4658	-0.301238	0.465008	1.80678	0.301238	0.465008
ENSG00000087470	DNM1L	0.98135	-0.304415	0.467202	1.21221	0.304415	0.467202
ENSG00000054793	ATP9A	0.952627	-0.305459	0.467202	1.17758	0.305459	0.467202
ENSG00000138326	RPS24	32.0839	-0.285362	0.467298	39.1199	0.285362	0.467298
ENSG00000090857	PDPR	0.97752	-0.304895	0.467926	1.20788	0.304895	0.467926
ENSG00000071894	CPSF1	1.59792	-0.298206	0.468881	1.96552	0.298206	0.468881
ENSG00000133134	BEX2	1.07996	-0.305307	0.468949	1.33488	0.305307	0.468949
ENSG00000154473	BUB3	1.2274	-0.302136	0.471717	1.51382	0.302136	0.471717
ENSG00000139644	TMBIM6	5.04653	0.299161	0.471717	4.10277	-0.299161	0.471717
ENSG00000103855	CD276	1.21783	-0.302391	0.472201	1.50228	0.302391	0.472201
ENSG00000169689	CENPX	1.19581	-0.302146	0.472201	1.47486	0.302146	0.472201
ENSG00000275410	HNF1B	1.60271	-0.297065	0.472209	1.96985	0.297065	0.472209
ENSG00000007080	CCDC124	1.214	-0.302772	0.472209	1.49795	0.302772	0.472209
ENSG00000163257	DCAF16	0.850184	-0.305004	0.472628	1.05059	0.305004	0.472628
ENSG00000112983	BRD8	1.31453	-0.304093	0.473239	1.6235	0.304093	0.473239
ENSG00000035862	TIMP2	3.06947	0.299184	0.47392	2.49514	-0.299184	0.47392
ENSG00000148154	UGCG	1.16326	0.332479	0.474126	0.923592	-0.332479	0.474126
ENSG00000239306	RBM14	1.24177	-0.300402	0.474126	1.5297	0.300402	0.474126
ENSG00000204138	PHACTR4	1.00241	0.318034	0.475507	0.803813	-0.318034	0.475507
ENSG00000135446	CDK4	1.70324	-0.296438	0.475507	2.09251	0.296438	0.475507
ENSG00000133275	CSNK1G2	0.927734	-0.302422	0.475507	1.14439	0.302422	0.475507
ENSG00000128272	ATF4	4.2739	-0.290589	0.47993	5.22984	0.290589	0.47993
ENSG00000157110	RBPMS	2.72576	0.297625	0.480096	2.21806	-0.297625	0.480096
ENSG00000149658	YTHDF1	0.940181	-0.303066	0.48117	1.16026	0.303066	0.48117
ENSG00000125676	THOC2	0.854013	-0.300504	0.486434	1.05203	0.300504	0.486434
ENSG00000157778	PSMG3	0.817632	-0.300636	0.49005	1.00729	0.300636	0.49005
ENSG00000169021	UQCRFS1	1.81047	0.300075	0.49005	1.47053	-0.300075	0.49005
ENSG00000150991	UBC	8.11409	0.287975	0.490893	6.64842	-0.287975	0.490893
ENSG00000185324	CDK10	1.87366	-0.289098	0.490893	2.29022	0.289098	0.490893
ENSG00000147065	MSN	1.96557	0.297909	0.493103	1.59897	-0.297909	0.493103
ENSG00000066468	FGFR2	0.923905	-0.297441	0.493596	1.13573	0.297441	0.493596
ENSG00000196586	MYO6	1.27336	-0.293791	0.495532	1.56145	0.293791	0.495532
ENSG00000106052	TAX1BP1	1.05507	0.311378	0.496292	0.849993	-0.311378	0.496292
ENSG00000111640	GAPDH	14.0242	-0.277295	0.497018	17.0042	0.277295	0.497018
ENSG00000136450	SRSF1	2.09099	-0.286569	0.497635	2.55142	0.286569	0.497635
ENSG00000134202	GSTM3	1.37963	0.304535	0.499812	1.11697	-0.304535	0.499812
ENSG00000115392	FANCL	0.794654	-0.341712	0.499819	1.00729	0.341712	0.499819
ENSG00000167674	HDGFL2	1.11347	-0.295136	0.500061	1.36663	0.295136	0.500061
ENSG00000082515	MRPL22	1.03688	-0.301909	0.500611	1.2786	0.301909	0.500611
ENSG00000067560	RHOA	4.68654	0.287283	0.503365	3.84156	-0.287283	0.503365
ENSG00000120306	CYSTM1	1.39782	0.303087	0.503428	1.13284	-0.303087	0.503428
ENSG00000138069	RAB1A	2.56587	0.291476	0.504977	2.09684	-0.291476	0.504977
ENSG00000167553	TUBA1C	1.36719	-0.290387	0.504977	1.67257	0.290387	0.504977
ENSG00000148700	ADD3	2.14557	0.292562	0.506474	1.75194	-0.292562	0.506474
ENSG00000197747	S100A10	3.12596	0.288438	0.507619	2.56008	-0.288438	0.507619
ENSG00000070087	PFN2	4.0805	0.286476	0.507619	3.34658	-0.286476	0.507619
ENSG00000166483	WEE1	0.921032	-0.318312	0.507725	1.14872	0.318312	0.507725
ENSG00000103202	NME4	2.47204	-0.281576	0.507961	3.006	0.281576	0.507961
ENSG00000163191	S100A11	5.54343	0.284447	0.508196	4.55302	-0.284447	0.508196
ENSG00000102317	RBM3	3.26478	-0.27893	0.508808	3.96279	0.27893	0.508808
ENSG00000119760	SUPT7L	0.882736	-0.29375	0.508934	1.08233	0.29375	0.508934
ENSG00000110108	TMEM109	1.07613	0.306036	0.509117	0.870196	-0.306036	0.509117
ENSG00000175550	DRAP1	1.32123	-0.289054	0.510899	1.61484	0.289054	0.510899
ENSG00000139318	DUSP6	0.861673	-0.293554	0.511079	1.05636	0.293554	0.511079
ENSG00000175216	CKAP5	0.984222	-0.289873	0.511184	1.20356	0.289873	0.511184
ENSG00000184990	SIVA1	2.18769	-0.281281	0.51319	2.65966	0.281281	0.51319
ENSG00000169139	UBE2V2	0.864545	-0.29269	0.513503	1.05924	0.29269	0.513503
ENSG00000108465	CDK5RAP3	2.19727	-0.28045	0.514259	2.66976	0.28045	0.514259
ENSG00000158828	PINK1	1.03784	0.304859	0.516127	0.839891	-0.304859	0.516127
ENSG00000116898	MRPS15	0.826248	-0.293762	0.516127	1.01306	0.293762	0.516127
ENSG00000106628	POLD2	1.13071	-0.289641	0.516127	1.3825	0.289641	0.516127
ENSG00000147676	MAL2	1.40453	0.299011	0.516127	1.1415	-0.299011	0.516127
ENSG00000196655	TRAPPC4	1.04262	0.304087	0.516127	0.84422	-0.304087	0.516127
ENSG00000135677	GNS	1.49548	0.297735	0.516127	1.21654	-0.297735	0.516127
ENSG00000111605	CPSF6	1.98855	-0.281095	0.516127	2.41721	0.281095	0.516127
ENSG00000100911	PSME2	1.86313	-0.281698	0.516127	2.26569	0.281698	0.516127
ENSG00000109113	RAB34	2.26045	-0.279535	0.51652	2.7448	0.279535	0.51652
ENSG00000244187	TMEM141	1.08667	0.30345	0.518258	0.880298	-0.30345	0.518258
ENSG00000149532	CPSF7	1.58931	-0.282525	0.518645	1.93377	0.282525	0.518645
ENSG00000126746	ZNF384	0.978477	-0.287906	0.518948	1.1949	0.287906	0.518948
ENSG00000116171	SCP2	1.52325	0.295487	0.520829	1.24108	-0.295487	0.520829
ENSG00000187266	EPOR	0.873162	-0.305619	0.521587	1.07945	0.305619	0.521587
ENSG00000079246	XRCC5	2.80139	-0.275734	0.523917	3.39276	0.275734	0.523917
ENSG00000166012	TAF1D	1.07709	-0.288748	0.524324	1.31612	0.288748	0.524324
ENSG00000015171	ZMYND11	1.08858	0.301273	0.525387	0.883184	-0.301273	0.525387
ENSG00000089220	PEBP1	3.98763	-0.275043	0.525501	4.82721	0.275043	0.525501
ENSG00000182095	TNRC18	1.89664	-0.278772	0.525827	2.30176	0.278772	0.525827
ENSG00000172380	GNG12	1.34612	0.295386	0.527446	1.09677	-0.295386	0.527446
ENSG00000165527	ARF6	1.8526	0.288676	0.527753	1.51671	-0.288676	0.527753
ENSG00000170275	CRTAP	1.62952	0.289285	0.529121	1.33344	-0.289285	0.529121
ENSG00000182636	NDN	1.95791	0.287084	0.52946	1.60474	-0.287084	0.52946
ENSG00000113649	TCERG1	1.10581	-0.314188	0.530526	1.37529	0.314188	0.530526
ENSG00000141753	IGFBP4	4.79186	0.278741	0.530526	3.95124	-0.278741	0.530526
ENSG00000121741	ZMYM2	1.48112	-0.280481	0.530863	1.79956	0.280481	0.530863
ENSG00000064042	LIMCH1	1.15177	-0.298696	0.531518	1.41714	0.298696	0.531518
ENSG00000172115	CYCS	1.81239	0.287524	0.531842	1.48496	-0.287524	0.531842
ENSG00000124193	SRSF6	4.95079	-0.274352	0.531906	5.99036	0.274352	0.531906
ENSG00000149100	EIF3M	3.34999	0.28327	0.532603	2.75346	-0.28327	0.532603
ENSG00000178980	SELENOW	3.61711	0.284092	0.532603	2.97137	-0.284092	0.532603
ENSG00000125148	MT2A	1.29825	0.295301	0.532641	1.0578	-0.295301	0.532641
ENSG00000166333	ILK	2.34758	0.286439	0.533265	1.92511	-0.286439	0.533265
ENSG00000213977	TAX1BP3	1.30591	0.293986	0.533387	1.06502	-0.293986	0.533387
ENSG00000166949	SMAD3	0.905714	-0.285248	0.534384	1.10398	0.285248	0.534384
ENSG00000170412	GPRC5C	1.39878	0.293103	0.534762	1.1415	-0.293103	0.534762
ENSG00000173272	MZT2A	1.68601	-0.277912	0.535161	2.04489	0.277912	0.535161
ENSG00000166888	STAT6	1.19294	0.294234	0.537741	0.972657	-0.294234	0.537741
ENSG00000112655	PTK7	2.55917	0.280775	0.54002	2.10694	-0.280775	0.54002
ENSG00000103024	NME3	1.83153	0.284583	0.540081	1.50372	-0.284583	0.540081
ENSG00000134744	TUT4	0.821461	-0.285623	0.540161	1.00152	0.285623	0.540161
ENSG00000120805	ARL1	1.34229	0.291278	0.54027	1.09677	-0.291278	0.54027
ENSG00000165283	STOML2	1.47059	-0.277997	0.540568	1.78369	0.277997	0.540568
ENSG00000011304	PTBP1	4.72005	-0.267584	0.540898	5.68442	0.267584	0.540898
ENSG00000122359	ANXA11	1.91866	0.282721	0.543717	1.57732	-0.282721	0.543717
ENSG00000115762	PLEKHB2	1.10198	0.295568	0.544249	0.897616	-0.295568	0.544249
ENSG00000052802	MSMO1	1.05316	0.296585	0.544249	0.857208	-0.296585	0.544249
ENSG00000132478	UNK	0.879864	-0.282997	0.54479	1.07079	0.282997	0.54479
ENSG00000095932	SMIM24	1.22932	0.307924	0.545246	0.992861	-0.307924	0.545246
ENSG00000111639	MRPL51	2.29109	-0.271448	0.546418	2.76645	0.271448	0.546418
ENSG00000148120	C9orf3	1.44187	0.288476	0.547326	1.18047	-0.288476	0.547326
ENSG00000140575	IQGAP1	1.39304	0.288993	0.547326	1.14006	-0.288993	0.547326
ENSG00000163527	STT3B	2.11014	0.280477	0.547517	1.73751	-0.280477	0.547517
ENSG00000136271	DDX56	1.71856	-0.27755	0.547652	2.08385	0.27755	0.547652
ENSG00000169756	LIMS1	1.00241	0.29495	0.549189	0.816801	-0.29495	0.549189
ENSG00000122565	CBX3	3.6736	-0.266801	0.549189	4.42169	0.266801	0.549189
ENSG00000102572	STK24	1.52325	-0.275444	0.549189	1.8443	0.275444	0.549189
ENSG00000125901	MRPS26	1.95217	-0.27199	0.549189	2.35804	0.27199	0.549189
ENSG00000125970	RALY	2.383	-0.270064	0.549227	2.87468	0.270064	0.549227
ENSG00000105185	PDCD5	1.98855	-0.271595	0.549506	2.40134	0.271595	0.549506
ENSG00000161249	DMKN	1.07135	-0.277368	0.54986	1.2988	0.277368	0.54986
ENSG00000196923	PDLIM7	2.80044	0.276887	0.549913	2.31187	-0.276887	0.549913
ENSG00000136205	TNS3	1.77122	0.292715	0.549949	1.446	-0.292715	0.549949
ENSG00000132199	ENOSF1	0.98135	-0.278451	0.554799	1.19057	0.278451	0.554799
ENSG00000169375	SIN3A	0.854013	-0.280605	0.555452	1.0376	0.280605	0.555452
ENSG00000101158	NELFCD	1.38059	-0.275077	0.555491	1.67112	0.275077	0.555491
ENSG00000166181	API5	1.0522	-0.275883	0.557609	1.27427	0.275883	0.557609
ENSG00000130726	TRIM28	4.25092	-0.263725	0.558217	5.10573	0.263725	0.558217
ENSG00000051108	HERPUD1	1.18145	0.288858	0.558818	0.966885	-0.288858	0.558818
ENSG00000270647	TAF15	0.86263	-0.280096	0.559289	1.0477	0.280096	0.559289
ENSG00000160691	SHC1	1.20443	0.288942	0.560054	0.985645	-0.288942	0.560054
ENSG00000170860	LSM3	1.4792	-0.273068	0.560101	1.78802	0.273068	0.560101
ENSG00000007392	LUC7L	2.41843	-0.266769	0.560307	2.91076	0.266769	0.560307
ENSG00000078808	SDF4	2.27865	0.27625	0.560352	1.88182	-0.27625	0.560352
ENSG00000123384	LRP1	1.82292	0.279168	0.560352	1.50228	-0.279168	0.560352
ENSG00000074356	NCBP3	1.12305	-0.276695	0.561743	1.36085	0.276695	0.561743
ENSG00000183648	NDUFB1	3.92731	0.271005	0.562565	3.25566	-0.271005	0.562565
ENSG00000125844	RRBP1	1.82004	0.278279	0.562603	1.50084	-0.278279	0.562603
ENSG00000126822	PLEKHG3	1.48399	0.283201	0.566586	1.21943	-0.283201	0.566586
ENSG00000176014	TUBB6	1.03688	0.288757	0.570262	0.84855	-0.288757	0.570262
ENSG00000196504	PRPF40A	1.02443	-0.27304	0.57124	1.23819	0.27304	0.57124
ENSG00000247516	MIR4458HG	1.22453	0.293948	0.571747	0.998633	-0.293948	0.571747
ENSG00000108298	RPL19	27.3533	-0.2561	0.57199	32.6822	0.2561	0.57199
ENSG00000162434	JAK1	1.16805	0.285369	0.572183	0.958226	-0.285369	0.572183
ENSG00000182872	RBM10	1.57207	-0.277658	0.572183	1.90635	0.277658	0.572183
ENSG00000121691	CAT	1.2274	0.297326	0.573102	0.998633	-0.297326	0.573102
ENSG00000189091	SF3B3	1.32315	-0.271425	0.573641	1.59752	0.271425	0.573641
ENSG00000104331	IMPAD1	1.10007	0.286131	0.576187	0.901945	-0.286131	0.576187
ENSG00000168906	MAT2A	3.54052	-0.259949	0.577502	4.24131	0.259949	0.577502
ENSG00000103145	HCFC1R1	1.51463	0.278954	0.577502	1.24829	-0.278954	0.577502
ENSG00000198727	MT-CYB	16.5259	0.263514	0.57758	13.7731	-0.263514	0.57758
ENSG00000232112	TMA7	11.3387	-0.255079	0.57882	13.5378	0.255079	0.57882
ENSG00000167635	ZNF146	1.22836	-0.270463	0.57974	1.48208	0.270463	0.57974
ENSG00000152082	MZT2B	4.62431	-0.25742	0.579879	5.53	0.25742	0.579879
ENSG00000100243	CYB5R3	2.0527	0.272146	0.580114	1.69999	-0.272146	0.580114
ENSG00000127774	EMC6	1.07039	-0.269018	0.580753	1.29014	0.269018	0.580753
ENSG00000106355	LSM5	1.36336	-0.268074	0.581044	1.64226	0.268074	0.581044
ENSG00000162458	FBLIM1	1.02922	0.285437	0.581208	0.84422	-0.285437	0.581208
ENSG00000172638	EFEMP2	2.08525	0.282649	0.581427	1.71442	-0.282649	0.581427
ENSG00000147140	NONO	4.36485	-0.256629	0.58216	5.21685	0.256629	0.58216
ENSG00000067955	CBFB	0.990924	-0.269688	0.58216	1.1949	0.269688	0.58216
ENSG00000166619	BLCAP	1.37293	0.279018	0.582757	1.1314	-0.279018	0.582757
ENSG00000196510	ANAPC7	1.08188	-0.271252	0.583012	1.30602	0.271252	0.583012
ENSG00000233016	SNHG7	1.79228	-0.263165	0.584843	2.15168	0.263165	0.584843
ENSG00000105202	FBL	2.10631	-0.261288	0.586291	2.52545	0.261288	0.586291
ENSG00000172590	MRPL52	1.87653	-0.262149	0.586707	2.25125	0.262149	0.586707
ENSG00000203880	PCMTD2	2.44428	0.276064	0.588829	2.01891	-0.276064	0.588829
ENSG00000147130	ZMYM3	1.12305	-0.269033	0.588909	1.35364	0.269033	0.588909
ENSG00000181789	COPG1	1.06943	0.330865	0.589078	0.849993	-0.330865	0.589078
ENSG00000061676	NCKAP1	1.63239	0.27169	0.590285	1.3522	-0.27169	0.590285
ENSG00000269293	ZSCAN16-AS1	1.18911	0.278951	0.591983	0.979873	-0.278951	0.591983
ENSG00000093000	NUP50	0.858801	-0.268537	0.593316	1.03471	0.268537	0.593316
ENSG00000010810	FYN	1.52516	0.274029	0.595512	1.26128	-0.274029	0.595512
ENSG00000137710	RDX	1.22549	0.276459	0.598694	1.01162	-0.276459	0.598694
ENSG00000100083	GGA1	0.984222	-0.263721	0.603694	1.18191	0.263721	0.603694
ENSG00000135829	DHX9	1.79132	-0.261032	0.603978	2.14735	0.261032	0.603978
ENSG00000100968	NFATC4	0.966031	-0.263974	0.604642	1.16026	0.263974	0.604642
ENSG00000180228	PRKRA	0.863588	-0.266541	0.604911	1.03904	0.266541	0.604911
ENSG00000148308	GTF3C5	0.908586	-0.265539	0.605254	1.09244	0.265539	0.605254
ENSG00000087086	FTL	19.0774	0.254717	0.606165	15.9969	-0.254717	0.606165
ENSG00000119396	RAB14	1.66303	0.266557	0.606518	1.3825	-0.266557	0.606518
ENSG00000196531	NACA	15.0965	-0.246261	0.60794	17.9148	0.246261	0.60794
ENSG00000146830	GIGYF1	1.16709	-0.315883	0.608571	1.45321	0.315883	0.608571
ENSG00000119772	DNMT3A	1.71856	-0.25643	0.608851	2.05355	0.25643	0.608851
ENSG00000013275	PSMC4	1.07518	-0.259358	0.612233	1.28726	0.259358	0.612233
ENSG00000154358	OBSCN	1.0589	-0.258548	0.614592	1.26705	0.258548	0.614592
ENSG00000173575	CHD2	1.43325	-0.261615	0.614592	1.71875	0.261615	0.614592
ENSG00000144283	PKP4	1.92536	0.261613	0.615595	1.60618	-0.261613	0.615595
ENSG00000105968	H2AFV	3.20064	-0.249138	0.616725	3.80549	0.249138	0.616725
ENSG00000146083	RNF44	1.38251	-0.256806	0.61713	1.65236	0.256806	0.61713
ENSG00000196591	HDAC2	1.98759	-0.253099	0.617165	2.36959	0.253099	0.617165
ENSG00000182606	TRAK1	0.898054	-0.261251	0.617522	1.07656	0.261251	0.617522
ENSG00000188529	SRSF10	2.25184	-0.251294	0.618207	2.6813	0.251294	0.618207
ENSG00000214078	CPNE1	2.11876	-0.254439	0.619061	2.52833	0.254439	0.619061
ENSG00000266412	NCOA4	1.52133	0.265466	0.621305	1.26561	-0.265466	0.621305
ENSG00000092096	SLC22A17	0.909543	-0.260209	0.622249	1.08955	0.260209	0.622249
ENSG00000140262	TCF12	1.52803	-0.255041	0.622696	1.82409	0.255041	0.622696
ENSG00000167005	NUDT21	1.20826	-0.258735	0.622945	1.446	0.258735	0.622945
ENSG00000145919	BOD1	0.949755	-0.2595	0.622974	1.13717	0.2595	0.622974
ENSG00000160679	CHTOP	2.001	-0.251289	0.623164	2.38258	0.251289	0.623164
ENSG00000120837	NFYB	0.884651	-0.259559	0.62368	1.05924	0.259559	0.62368
ENSG00000131446	MGAT1	1.17666	0.270162	0.623786	0.975544	-0.270162	0.623786
ENSG00000188976	NOC2L	0.885608	-0.259962	0.624503	1.06069	0.259962	0.624503
ENSG00000112081	SRSF3	5.1011	-0.244009	0.626661	6.04375	0.244009	0.626661
ENSG00000178761	FAM219B	0.935394	-0.25749	0.626661	1.11841	0.25749	0.626661
ENSG00000197448	GSTK1	1.9627	0.258559	0.626692	1.64082	-0.258559	0.626692
ENSG00000140307	GTF2A2	1.34134	0.265813	0.627055	1.11553	-0.265813	0.627055
ENSG00000084072	PPIE	1.10869	-0.258093	0.62792	1.32622	0.258093	0.62792
ENSG00000180730	SHISA2	1.71473	0.26189	0.628695	1.43012	-0.26189	0.628695
ENSG00000166226	CCT2	1.57207	-0.252337	0.62873	1.87316	0.252337	0.62873
ENSG00000169718	DUS1L	1.30687	-0.255011	0.628782	1.56	0.255011	0.628782
ENSG00000117592	PRDX6	4.57835	0.250889	0.629638	3.84878	-0.250889	0.629638
ENSG00000075151	EIF4G3	0.960286	-0.258161	0.630278	1.14872	0.258161	0.630278
ENSG00000183207	RUVBL2	1.04645	-0.277231	0.630417	1.2685	0.277231	0.630417
ENSG00000117318	ID3	9.61435	-0.23988	0.630614	11.3587	0.23988	0.630614
ENSG00000090273	NUDC	1.63718	-0.247249	0.630614	1.94387	0.247249	0.630614
ENSG00000169604	ANTXR1	1.1422	0.266184	0.630614	0.949568	-0.266184	0.630614
ENSG00000124831	LRRFIP1	1.09145	0.263319	0.630614	0.90916	-0.263319	0.630614
ENSG00000136527	TRA2B	2.49502	-0.243798	0.630614	2.95549	0.243798	0.630614
ENSG00000038382	TRIO	1.09432	-0.256356	0.630614	1.30746	0.256356	0.630614
ENSG00000145741	BTF3	7.06093	-0.23825	0.630614	8.33253	0.23825	0.630614
ENSG00000204569	PPP1R10	0.92582	-0.251721	0.630614	1.10254	0.251721	0.630614
ENSG00000124733	MEA1	1.45048	-0.250422	0.630614	1.72596	0.250422	0.630614
ENSG00000196683	TOMM7	4.91728	0.250116	0.630614	4.13596	-0.250116	0.630614
ENSG00000241468	ATP5MF	4.95941	-0.239162	0.630614	5.85615	0.239162	0.630614
ENSG00000205542	TMSB4X	40.5398	0.245455	0.630614	34.2133	-0.245455	0.630614
ENSG00000147257	GPC3	9.92551	-0.24028	0.630614	11.7296	0.24028	0.630614
ENSG00000169398	PTK2	1.26474	0.275401	0.630614	1.04481	-0.275401	0.630614
ENSG00000074319	TSG101	1.20443	0.263851	0.630614	1.00296	-0.263851	0.630614
ENSG00000150593	PDCD4	1.25134	-0.267409	0.630614	1.50661	0.267409	0.630614
ENSG00000135390	ATP5MC2	7.42953	-0.236484	0.630614	8.7568	0.236484	0.630614
ENSG00000178498	DTX3	0.982307	-0.254159	0.630614	1.17181	0.254159	0.630614
ENSG00000080371	RAB21	1.13645	0.2677	0.630614	0.943795	-0.2677	0.630614
ENSG00000175970	UNC119B	0.872204	-0.254233	0.630614	1.04048	0.254233	0.630614
ENSG00000100814	CCNB1IP1	0.943053	-0.253155	0.630614	1.12418	0.253155	0.630614
ENSG00000128951	DUT	2.21641	-0.24832	0.630614	2.63368	0.24832	0.630614
ENSG00000109103	UNC119	1.09911	0.266556	0.630614	0.91349	-0.266556	0.630614
ENSG00000153944	MSI2	1.3107	-0.249459	0.630614	1.55856	0.249459	0.630614
ENSG00000125458	NT5C	1.63622	-0.248092	0.630614	1.94387	0.248092	0.630614
ENSG00000154832	CXXC1	0.842524	-0.257419	0.630614	1.00729	0.257419	0.630614
ENSG00000128159	TUBGCP6	1.04645	-0.265709	0.630614	1.25839	0.265709	0.630614
ENSG00000277443	MARCKS	7.21795	0.244687	0.631612	6.09426	-0.244687	0.631612
ENSG00000116649	SRM	1.00528	-0.266248	0.632282	1.20933	0.266248	0.632282
ENSG00000063660	GPC1	0.851141	-0.253038	0.632282	1.01451	0.253038	0.632282
ENSG00000153774	CFDP1	1.25038	-0.249053	0.632282	1.48641	0.249053	0.632282
ENSG00000118680	MYL12B	7.75027	0.242296	0.632282	6.55461	-0.242296	0.632282
ENSG00000010278	CD9	1.69845	0.252508	0.632697	1.42579	-0.252508	0.632697
ENSG00000124145	SDC4	2.29205	0.248679	0.634173	1.92944	-0.248679	0.634173
ENSG00000035141	FAM136A	0.88848	-0.25137	0.634488	1.0578	0.25137	0.634488
ENSG00000133243	BTBD2	1.57782	-0.244855	0.634805	1.87027	0.244855	0.634805
ENSG00000104897	SF3A2	0.99954	-0.248481	0.63521	1.18768	0.248481	0.63521
ENSG00000182004	SNRPE	2.86554	-0.238782	0.635518	3.38265	0.238782	0.635518
ENSG00000241343	RPL36A	11.0361	-0.233321	0.636455	12.9793	0.233321	0.636455
ENSG00000129353	SLC44A2	2.46534	0.253819	0.639098	2.06798	-0.253819	0.639098
ENSG00000158604	TMED4	2.2145	0.249515	0.640001	1.86306	-0.249515	0.640001
ENSG00000049656	CLPTM1L	1.72047	-0.242615	0.640544	2.03623	0.242615	0.640544
ENSG00000126603	GLIS2	1.02539	0.260502	0.641143	0.855765	-0.260502	0.641143
ENSG00000168734	PKIG	1.15177	0.258647	0.641143	0.962556	-0.258647	0.641143
ENSG00000196975	ANXA4	1.49548	-0.243261	0.641377	1.7707	0.243261	0.641377
ENSG00000134308	YWHAQ	3.52137	-0.238524	0.64157	4.15616	0.238524	0.64157
ENSG00000253719	ATXN7L3B	1.61994	-0.242027	0.64157	1.91645	0.242027	0.64157
ENSG00000187800	PEAR1	1.33368	0.266907	0.64207	1.10831	-0.266907	0.64207
ENSG00000167004	PDIA3	3.73009	0.244784	0.642935	3.14887	-0.244784	0.642935
ENSG00000148337	CIZ1	0.980392	-0.244496	0.643123	1.16171	0.244496	0.643123
ENSG00000103051	COG4	1.12879	-0.246232	0.643123	1.33921	0.246232	0.643123
ENSG00000132383	RPA1	1.08571	-0.243692	0.64319	1.28581	0.243692	0.64319
ENSG00000002834	LASP1	1.54239	0.251191	0.644214	1.29591	-0.251191	0.644214
ENSG00000164096	C4orf3	2.89809	0.242411	0.644795	2.4504	-0.242411	0.644795
ENSG00000125877	ITPA	1.40165	-0.242001	0.644795	1.65814	0.242001	0.644795
ENSG00000071553	ATP6AP1	2.33322	0.244472	0.644983	1.96985	-0.244472	0.644983
ENSG00000168291	PDHB	1.11347	0.255985	0.644989	0.93225	-0.255985	0.644989
ENSG00000146731	CCT6A	1.82866	-0.239015	0.644989	2.1589	0.239015	0.644989
ENSG00000213465	ARL2	0.935394	-0.244417	0.644989	1.10831	0.244417	0.644989
ENSG00000065150	IPO5	1.43995	-0.241514	0.645532	1.70287	0.241514	0.645532
ENSG00000183431	SF3A3	0.901884	-0.24543	0.64593	1.06935	0.24543	0.64593
ENSG00000049618	ARID1B	0.98135	-0.255565	0.648552	1.17181	0.255565	0.648552
ENSG00000153048	CARHSP1	1.08667	-0.242421	0.648552	1.28581	0.242421	0.648552
ENSG00000071626	DAZAP1	1.55197	-0.240593	0.648978	1.8342	0.240593	0.648978
ENSG00000089154	GCN1	0.975605	-0.242573	0.649305	1.15449	0.242573	0.649305
ENSG00000081870	HSPB11	0.930607	-0.257429	0.65034	1.11264	0.257429	0.65034
ENSG00000130787	HIP1R	1.33081	-0.251337	0.651232	1.58454	0.251337	0.651232
ENSG00000104960	PTOV1	4.15901	-0.231068	0.651926	4.88349	0.231068	0.651926
ENSG00000164111	ANXA5	2.5247	0.241605	0.653078	2.13581	-0.241605	0.653078
ENSG00000068745	IP6K2	3.9455	-0.231396	0.653143	4.63383	0.231396	0.653143
ENSG00000023191	RNH1	1.72718	0.244948	0.655194	1.45754	-0.244948	0.655194
ENSG00000269893	SNHG8	3.9771	0.237688	0.655833	3.374	-0.237688	0.655833
ENSG00000255198	SNHG9	2.25184	-0.234118	0.655861	2.64955	0.234118	0.655861
ENSG00000137817	PARP6	1.36527	-0.240493	0.656177	1.6134	0.240493	0.656177
ENSG00000099800	TIMM13	2.72097	-0.232463	0.656836	3.19794	0.232463	0.656836
ENSG00000066044	ELAVL1	1.49069	-0.249058	0.65767	1.77214	0.249058	0.65767
ENSG00000128595	CALU	2.1178	0.24207	0.657859	1.7909	-0.24207	0.657859
ENSG00000005022	SLC25A5	1.98855	0.24236	0.658671	1.68123	-0.24236	0.658671
ENSG00000174917	C19orf70	1.69845	0.259821	0.658671	1.41858	-0.259821	0.658671
ENSG00000164713	BRI3	2.48257	0.23992	0.659153	2.10261	-0.23992	0.659153
ENSG00000090621	PABPC4	1.27719	-0.246191	0.660119	1.51527	0.246191	0.660119
ENSG00000159335	PTMS	7.69091	-0.226927	0.660303	9.00502	0.226927	0.660303
ENSG00000127922	SEM1	3.58073	-0.229359	0.662116	4.19946	0.229359	0.662116
ENSG00000198176	TFDP1	0.956457	-0.240194	0.662826	1.12996	0.240194	0.662826
ENSG00000177169	ULK1	1.06464	-0.237559	0.662874	1.25551	0.237559	0.662874
ENSG00000166347	CYB5A	2.83682	0.241622	0.664829	2.3999	-0.241622	0.664829
ENSG00000160113	NR2F6	1.95791	-0.232923	0.665948	2.30176	0.232923	0.665948
ENSG00000264364	DYNLL2	1.52325	-0.235414	0.666582	1.79379	0.235414	0.666582
ENSG00000165801	ARHGEF40	1.53473	0.245619	0.66861	1.29447	-0.245619	0.66861
ENSG00000078304	PPP2R5C	1.16039	-0.238688	0.66881	1.36951	0.238688	0.66881
ENSG00000124562	SNRPC	2.05174	-0.231675	0.66923	2.41	0.231675	0.66923
ENSG00000153187	HNRNPU	6.28925	-0.225872	0.66952	7.35843	0.225872	0.66952
ENSG00000116001	TIA1	4.50368	-0.22576	0.67153	5.2688	0.22576	0.67153
ENSG00000173120	KDM2A	0.996668	-0.236785	0.672841	1.17469	0.236785	0.672841
ENSG00000143761	ARF1	4.94121	0.232177	0.672891	4.20811	-0.232177	0.672891
ENSG00000124155	PIGT	1.14028	0.248522	0.673358	0.959669	-0.248522	0.673358
ENSG00000130024	PHF10	1.43229	-0.234469	0.673938	1.68555	0.234469	0.673938
ENSG00000120733	KDM3B	1.1556	-0.237034	0.676377	1.3623	0.237034	0.676377
ENSG00000143321	HDGF	1.97898	-0.230093	0.677838	2.32197	0.230093	0.677838
ENSG00000167617	CDC42EP5	1.19485	0.246141	0.677838	1.00729	-0.246141	0.677838
ENSG00000178567	EPM2AIP1	0.966988	-0.23541	0.678317	1.13862	0.23541	0.678317
ENSG00000187109	NAP1L1	5.46875	-0.225628	0.679927	6.39731	0.225628	0.679927
ENSG00000152926	ZNF117	1.03496	-0.248185	0.680182	1.22953	0.248185	0.680182
ENSG00000188612	SUMO2	5.54917	-0.224283	0.680687	6.48534	0.224283	0.680687
ENSG00000122870	BICC1	1.02539	0.248409	0.68085	0.862981	-0.248409	0.68085
ENSG00000113583	C5orf15	1.69654	0.237813	0.683381	1.43878	-0.237813	0.683381
ENSG00000111786	SRSF9	3.06181	-0.228634	0.683668	3.58902	0.228634	0.683668
ENSG00000086232	EIF2AK1	1.10486	-0.236173	0.683979	1.30169	0.236173	0.683979
ENSG00000106025	TSPAN12	1.44282	0.242639	0.684455	1.21943	-0.242639	0.684455
ENSG00000111653	ING4	1.13071	-0.236003	0.684455	1.33199	0.236003	0.684455
ENSG00000100632	ERH	2.28631	-0.227058	0.684455	2.67697	0.227058	0.684455
ENSG00000100227	POLDIP3	1.11347	-0.236116	0.684455	1.31179	0.236116	0.684455
ENSG00000165775	FUNDC2	1.02156	0.247841	0.684493	0.860095	-0.247841	0.684493
ENSG00000071054	MAP4K4	0.858801	-0.236024	0.686183	1.01162	0.236024	0.686183
ENSG00000155115	GTF3C6	1.29251	-0.233115	0.686183	1.5196	0.233115	0.686183
ENSG00000134759	ELP2	1.04262	-0.232475	0.686313	1.2252	0.232475	0.686313
ENSG00000125743	SNRPD2	5.25716	-0.221739	0.686452	6.13323	0.221739	0.686452
ENSG00000077097	TOP2B	1.87557	-0.228277	0.68755	2.19786	0.228277	0.68755
ENSG00000011105	TSPAN9	1.39208	0.241343	0.688321	1.17758	-0.241343	0.688321
ENSG00000126756	UXT	1.39017	-0.237466	0.688725	1.63938	0.237466	0.688725
ENSG00000162961	DPY30	1.34995	-0.247707	0.692637	1.6033	0.247707	0.692637
ENSG00000114956	DGUOK	1.20155	-0.243554	0.692729	1.42291	0.243554	0.692729
ENSG00000003402	CFLAR	1.214	0.242475	0.692729	1.02605	-0.242475	0.692729
ENSG00000073849	ST6GAL1	1.13071	-0.232877	0.692729	1.32911	0.232877	0.692729
ENSG00000197226	TBC1D9B	1.36432	0.240832	0.692729	1.15449	-0.240832	0.692729
ENSG00000198900	TOP1	1.10964	-0.233133	0.692729	1.30457	0.233133	0.692729
ENSG00000142949	PTPRF	2.38683	-0.225886	0.693072	2.79242	0.225886	0.693072
ENSG00000122406	RPL5	24.2503	-0.216999	0.693072	28.1998	0.216999	0.693072
ENSG00000152284	TCF7L1	1.25134	0.242242	0.693072	1.0578	-0.242242	0.693072
ENSG00000115091	ACTR3	1.24272	0.252072	0.693072	1.04337	-0.252072	0.693072
ENSG00000198408	OGA	2.80235	-0.224045	0.694984	3.27442	0.224045	0.694984
ENSG00000134590	RTL8C	2.97469	0.229143	0.695109	2.53843	-0.229143	0.695109
ENSG00000177045	SIX5	0.883693	-0.243345	0.696393	1.04626	0.243345	0.696393
ENSG00000162496	DHRS3	1.69079	-0.226247	0.697566	1.97851	0.226247	0.697566
ENSG00000148362	PAXX	1.63909	-0.226169	0.697719	1.9179	0.226169	0.697719
ENSG00000187742	SECISBP2	0.867417	-0.231876	0.697947	1.01884	0.231876	0.697947
ENSG00000054118	THRAP3	1.48303	-0.226835	0.69918	1.73606	0.226835	0.69918
ENSG00000148730	EIF4EBP2	1.42559	-0.227591	0.699804	1.66968	0.227591	0.699804
ENSG00000007866	TEAD3	1.14411	0.240416	0.699912	0.968328	-0.240416	0.699912
ENSG00000177733	HNRNPA0	3.81434	-0.21915	0.699952	4.4419	0.21915	0.699952
ENSG00000165678	GHITM	1.79802	0.238722	0.700336	1.52393	-0.238722	0.700336
ENSG00000187778	MCRS1	1.0206	-0.228891	0.700336	1.19634	0.228891	0.700336
ENSG00000127920	GNG11	3.41414	0.229088	0.700609	2.91364	-0.229088	0.700609
ENSG00000092199	HNRNPC	6.85126	-0.216581	0.700724	7.96453	0.216581	0.700724
ENSG00000108582	CPD	1.1039	0.241309	0.70086	0.933693	-0.241309	0.70086
ENSG00000131828	PDHA1	1.32698	-0.227658	0.7009	1.55423	0.227658	0.7009
ENSG00000163320	CGGBP1	1.51942	-0.22623	0.701073	1.77791	0.22623	0.701073
ENSG00000100422	CERK	0.969861	-0.229308	0.701073	1.13717	0.229308	0.701073
ENSG00000075618	FSCN1	2.2796	-0.221933	0.701962	2.65966	0.221933	0.701962
ENSG00000160633	SAFB	2.2279	-0.221776	0.701962	2.59904	0.221776	0.701962
ENSG00000185896	LAMP1	2.5831	0.227625	0.702383	2.20652	-0.227625	0.702383
ENSG00000164946	FREM1	2.59651	0.232263	0.702858	2.21085	-0.232263	0.702858
ENSG00000175265	GOLGA8A	2.66544	-0.223954	0.702858	3.11424	0.223954	0.702858
ENSG00000102316	MAGED2	8.5095	0.221045	0.706304	7.30359	-0.221045	0.706304
ENSG00000100836	PABPN1	2.69704	-0.219601	0.70677	3.14165	0.219601	0.70677
ENSG00000125534	PPDPF	5.31748	-0.217113	0.707282	6.18373	0.217113	0.707282
ENSG00000060339	CCAR1	1.15081	-0.22767	0.707969	1.34787	0.22767	0.707969
ENSG00000069275	NUCKS1	4.46059	-0.216127	0.70961	5.18366	0.216127	0.70961
ENSG00000162604	TM2D1	1.12496	0.237717	0.710892	0.953897	-0.237717	0.710892
ENSG00000135052	GOLM1	1.48112	-0.223897	0.71111	1.73029	0.223897	0.71111
ENSG00000119655	NPC2	3.16808	0.224063	0.71111	2.71305	-0.224063	0.71111
ENSG00000011485	PPP5C	1.2207	-0.226597	0.71111	1.42868	0.226597	0.71111
ENSG00000141279	NPEPPS	1.35187	-0.224755	0.711659	1.58021	0.224755	0.711659
ENSG00000244879	GABPB1-AS1	1.53186	-0.222635	0.712469	1.78802	0.222635	0.712469
ENSG00000115694	STK25	2.29971	-0.218628	0.713416	2.67697	0.218628	0.713416
ENSG00000213024	NUP62	0.89614	-0.227158	0.71528	1.04914	0.227158	0.71528
ENSG00000113594	LIFR	1.40357	0.256729	0.715463	1.17469	-0.256729	0.715463
ENSG00000186350	RXRA	1.01199	0.23911	0.715741	0.857208	-0.23911	0.715741
ENSG00000119707	RBM25	2.2212	-0.218092	0.715741	2.58461	0.218092	0.715741
ENSG00000171720	HDAC3	0.867417	-0.227789	0.71662	1.01595	0.227789	0.71662
ENSG00000157637	SLC38A10	1.6592	0.231982	0.717017	1.41281	-0.231982	0.717017
ENSG00000137700	SLC37A4	1.18145	-0.224855	0.717189	1.38106	0.224855	0.717189
ENSG00000137726	FXYD6	1.95504	0.22654	0.717424	1.67112	-0.22654	0.717424
ENSG00000170035	UBE2E3	2.95267	-0.215746	0.718274	3.43028	0.215746	0.718274
ENSG00000115053	NCL	4.42708	-0.213692	0.718274	5.13604	0.213692	0.718274
ENSG00000119688	ABCD4	1.23315	-0.223573	0.720015	1.44023	0.223573	0.720015
ENSG00000082898	XPO1	2.81576	-0.215255	0.721475	3.27009	0.215255	0.721475
ENSG00000172775	FAM192A	1.03592	-0.226413	0.721723	1.21221	0.226413	0.721723
ENSG00000163902	RPN1	1.99812	0.22475	0.723044	1.71009	-0.22475	0.723044
ENSG00000137776	SLTM	1.29251	-0.222123	0.723133	1.50805	0.222123	0.723133
ENSG00000162664	ZNF326	0.926777	-0.225504	0.724197	1.08378	0.225504	0.724197
ENSG00000196642	RABL6	1.45144	-0.22025	0.726379	1.69133	0.22025	0.726379
ENSG00000172534	HCFC1	1.13549	-0.223654	0.726464	1.32622	0.223654	0.726464
ENSG00000054148	PHPT1	3.35957	0.219482	0.727168	2.88622	-0.219482	0.727168
ENSG00000035115	SH3YL1	0.952627	-0.221853	0.728722	1.1112	0.221853	0.728722
ENSG00000179958	DCTPP1	0.875077	-0.223282	0.728722	1.02172	0.223282	0.728722
ENSG00000044574	HSPA5	5.17099	0.216487	0.73002	4.452	-0.216487	0.73002
ENSG00000213614	HEXA	1.10869	0.232046	0.730429	0.943795	-0.232046	0.730429
ENSG00000114353	GNAI2	2.51991	0.220477	0.731049	2.16322	-0.220477	0.731049
ENSG00000185630	PBX1	1.82196	-0.220012	0.731317	2.12282	0.220012	0.731317
ENSG00000164615	CAMLG	0.932521	-0.222343	0.731455	1.08811	0.222343	0.731455
ENSG00000160094	ZNF362	1.01486	-0.219539	0.733772	1.18191	0.219539	0.733772
ENSG00000134986	NREP	8.81874	-0.208035	0.733772	10.1913	0.208035	0.733772
ENSG00000196498	NCOR2	1.57973	0.229034	0.733772	1.34787	-0.229034	0.733772
ENSG00000152767	FARP1	2.41651	-0.213271	0.733772	2.80252	0.213271	0.733772
ENSG00000141258	SGSM2	1.02348	-0.219617	0.733772	1.19201	0.219617	0.733772
ENSG00000197256	KANK2	1.43133	0.227706	0.733772	1.22232	-0.227706	0.733772
ENSG00000179820	MYADM	1.02731	0.231957	0.733772	0.874526	-0.231957	0.733772
ENSG00000136521	NDUFB5	1.32889	0.228343	0.733925	1.13429	-0.228343	0.733925
ENSG00000140319	SRP14	9.01788	-0.20674	0.734232	10.4121	0.20674	0.734232
ENSG00000005486	RHBDD2	1.1106	0.230135	0.73549	0.946681	-0.230135	0.73549
ENSG00000183426	NPIPA1	0.910501	-0.220012	0.735584	1.06069	0.220012	0.735584
ENSG00000117122	MFAP2	3.63051	-0.209444	0.735675	4.19946	0.209444	0.735675
ENSG00000185222	TCEAL9	1.94547	0.220707	0.735787	1.66968	-0.220707	0.735787
ENSG00000146038	DCDC2	1.69654	-0.219252	0.737004	1.97562	0.219252	0.737004
ENSG00000182551	ADI1	1.1939	0.228568	0.737937	1.01884	-0.228568	0.737937
ENSG00000169714	CNBP	3.55584	-0.208868	0.738089	4.11143	0.208868	0.738089
ENSG00000198833	UBE2J1	1.1422	0.229439	0.738998	0.974101	-0.229439	0.738998
ENSG00000187555	USP7	1.214	-0.21843	0.73941	1.41281	0.21843	0.73941
ENSG00000135316	SYNCRIP	1.88994	-0.212537	0.741576	2.19064	0.212537	0.741576
ENSG00000103495	MAZ	2.54385	-0.210203	0.741576	2.94395	0.210203	0.741576
ENSG00000130254	SAFB2	1.25613	-0.217035	0.741576	1.46043	0.217035	0.741576
ENSG00000174238	PITPNA	1.00528	-0.217279	0.741738	1.16892	0.217279	0.741738
ENSG00000181444	ZNF467	1.04358	0.233381	0.743852	0.887514	-0.233381	0.743852
ENSG00000094631	HDAC6	1.26091	-0.232758	0.744843	1.48208	0.232758	0.744843
ENSG00000184009	ACTG1	39.4455	0.208351	0.745785	34.157	-0.208351	0.745785
ENSG00000163584	RPL22L1	1.6276	-0.212248	0.747369	1.88615	0.212248	0.747369
ENSG00000100138	SNU13	2.69512	-0.207984	0.747369	3.11424	0.207984	0.747369
ENSG00000117139	KDM5B	0.988051	-0.215268	0.747534	1.14727	0.215268	0.747534
ENSG00000172005	MAL	4.15901	0.211942	0.747534	3.59191	-0.211942	0.747534
ENSG00000151135	TMEM263	1.20251	0.22472	0.747534	1.02894	-0.22472	0.747534
ENSG00000187764	SEMA4D	0.860715	-0.232814	0.748429	1.01162	0.232814	0.748429
ENSG00000074800	ENO1	5.17195	-0.2033	0.748491	5.95717	0.2033	0.748491
ENSG00000120533	ENY2	2.19439	-0.207967	0.748864	2.53555	0.207967	0.748864
ENSG00000196419	XRCC6	2.75735	-0.206131	0.750135	3.18206	0.206131	0.750135
ENSG00000144381	HSPD1	3.04649	-0.205987	0.750346	3.51542	0.205987	0.750346
ENSG00000138758	2021-09-11	3.47446	0.210731	0.750346	3.00312	-0.210731	0.750346
ENSG00000139625	MAP3K12	0.937308	-0.248955	0.750346	1.11408	0.248955	0.750346
ENSG00000101558	VAPA	2.03642	0.214901	0.750346	1.75482	-0.214901	0.750346
ENSG00000109475	RPL34	38.8212	-0.199535	0.751375	44.6008	0.199535	0.751375
ENSG00000204256	BRD2	2.83107	-0.20552	0.751375	3.26576	0.20552	0.751375
ENSG00000180447	GAS1	1.07039	-0.211467	0.751591	1.23963	0.211467	0.751591
ENSG00000163463	KRTCAP2	0.884651	-0.213692	0.752277	1.02605	0.213692	0.752277
ENSG00000114857	NKTR	1.92919	-0.21483	0.753746	2.23971	0.21483	0.753746
ENSG00000104872	PIH1D1	0.911458	-0.212605	0.75446	1.05636	0.212605	0.75446
ENSG00000175756	AURKAIP1	1.97323	-0.214435	0.754532	2.29022	0.214435	0.754532
ENSG00000176444	CLK2	1.47729	-0.21313	0.754532	1.71297	0.21313	0.754532
ENSG00000120963	ZNF706	1.32123	-0.212339	0.754532	1.53114	0.212339	0.754532
ENSG00000086065	CHMP5	1.38538	0.220327	0.754532	1.18912	-0.220327	0.754532
ENSG00000101365	IDH3B	1.32123	-0.21098	0.754532	1.5297	0.21098	0.754532
ENSG00000005075	POLR2J	2.28343	-0.205361	0.755756	2.63368	0.205361	0.755756
ENSG00000034713	GABARAPL2	2.94884	0.210012	0.755998	2.54998	-0.210012	0.755998
ENSG00000114867	EIF4G1	1.86121	-0.20681	0.756398	2.14879	0.20681	0.756398
ENSG00000179271	GADD45GIP1	2.42322	-0.204815	0.757222	2.79386	0.204815	0.757222
ENSG00000180354	MTURN	1.15177	0.222391	0.757265	0.987089	-0.222391	0.757265
ENSG00000188229	TUBB4B	4.70282	-0.200785	0.758081	5.40734	0.200785	0.758081
ENSG00000141698	NT5C3B	0.949755	-0.211158	0.758229	1.09965	0.211158	0.758229
ENSG00000126067	PSMB2	1.63622	-0.20794	0.758653	1.89048	0.20794	0.758653
ENSG00000115464	USP34	1.22166	-0.210835	0.759041	1.41425	0.210835	0.759041
ENSG00000106028	SSBP1	1.51463	-0.208375	0.759348	1.75049	0.208375	0.759348
ENSG00000134809	TIMM10	0.881778	-0.228475	0.760254	1.03327	0.228475	0.760254
ENSG00000139842	CUL4A	0.97752	-0.210638	0.760254	1.1314	0.210638	0.760254
ENSG00000132485	ZRANB2	2.12737	-0.205991	0.765389	2.45473	0.205991	0.765389
ENSG00000143420	ENSA	1.80185	-0.205306	0.765807	2.07808	0.205306	0.765807
ENSG00000180879	SSR4	3.28393	0.20697	0.765992	2.84582	-0.20697	0.765992
ENSG00000127483	HP1BP3	3.29063	-0.202016	0.766495	3.78673	0.202016	0.766495
ENSG00000102531	FNDC3A	1.04262	-0.208515	0.766625	1.205	0.208515	0.766625
ENSG00000099864	PALM	1.37102	0.217598	0.766973	1.17902	-0.217598	0.766973
ENSG00000145907	G3BP1	1.71569	-0.205173	0.767345	1.97851	0.205173	0.767345
ENSG00000121774	KHDRBS1	3.27436	-0.199794	0.769645	3.76219	0.199794	0.769645
ENSG00000170776	AKAP13	0.912416	-0.209123	0.769645	1.05491	0.209123	0.769645
ENSG00000171456	ASXL1	1.20443	-0.209085	0.769645	1.3926	0.209085	0.769645
ENSG00000189043	NDUFA4	8.93555	0.203085	0.770104	7.76538	-0.203085	0.770104
ENSG00000272398	CD24	9.05044	-0.197539	0.770144	10.3832	0.197539	0.770144
ENSG00000063244	U2AF2	1.0072	-0.207403	0.770662	1.16315	0.207403	0.770662
ENSG00000083896	YTHDC1	1.72335	-0.203999	0.770692	1.98572	0.203999	0.770692
ENSG00000189060	H1F0	3.08383	-0.199622	0.771091	3.54284	0.199622	0.771091
ENSG00000186591	UBE2H	1.41985	-0.20574	0.773005	1.63793	0.20574	0.773005
ENSG00000119906	SLF2	0.921032	-0.211258	0.773423	1.06646	0.211258	0.773423
ENSG00000047410	TPR	1.34134	-0.2108	0.773645	1.55279	0.2108	0.773645
ENSG00000178467	P4HTM	1.05699	0.235474	0.773775	0.897616	-0.235474	0.773775
ENSG00000114770	ABCC5	0.870289	-0.208629	0.773775	1.00585	0.208629	0.773775
ENSG00000078369	GNB1	3.52711	-0.198119	0.774197	4.04793	0.198119	0.774197
ENSG00000173801	JUP	3.18244	0.206249	0.775074	2.75923	-0.206249	0.775074
ENSG00000108523	RNF167	1.10486	0.218274	0.776786	0.949568	-0.218274	0.776786
ENSG00000108953	YWHAE	5.43045	-0.197185	0.778631	6.22847	0.197185	0.778631
ENSG00000198791	CNOT7	1.01103	-0.205504	0.779592	1.16603	0.205504	0.779592
ENSG00000100591	AHSA1	1.19773	-0.20814	0.779592	1.38394	0.20814	0.779592
ENSG00000064601	CTSA	1.3241	0.214003	0.78008	1.1415	-0.214003	0.78008
ENSG00000177889	UBE2N	1.39208	-0.204703	0.780391	1.60474	0.204703	0.780391
ENSG00000129187	DCTD	1.28868	0.213679	0.781928	1.1112	-0.213679	0.781928
ENSG00000099991	CABIN1	1.05603	-0.203843	0.781928	1.21654	0.203843	0.781928
ENSG00000135404	CD63	8.63109	0.199382	0.782318	7.52006	-0.199382	0.782318
ENSG00000196262	PPIA	17.2804	-0.192392	0.782333	19.7548	0.192392	0.782333
ENSG00000204843	DCTN1	1.1173	-0.202344	0.782395	1.28581	0.202344	0.782395
ENSG00000204389	HSPA1A	1.60175	0.209423	0.782395	1.38539	-0.209423	0.782395
ENSG00000159840	ZYX	1.81621	0.207561	0.782395	1.57299	-0.207561	0.782395
ENSG00000102144	PGK1	2.51513	0.204332	0.782943	2.18343	-0.204332	0.782943
ENSG00000130731	METTL26	1.48303	-0.202669	0.782943	1.7072	0.202669	0.782943
ENSG00000141759	TXNL4A	1.81239	-0.200901	0.782943	2.08385	0.200901	0.782943
ENSG00000134186	PRPF38B	0.991881	-0.204245	0.783121	1.14294	0.204245	0.783121
ENSG00000103275	UBE2I	2.50268	-0.19795	0.783121	2.87179	0.19795	0.783121
ENSG00000143774	GUK1	3.08192	0.202819	0.78551	2.67842	-0.202819	0.78551
ENSG00000129968	ABHD17A	1.65154	0.207752	0.785978	1.43012	-0.207752	0.785978
ENSG00000152520	PAN3	1.14411	-0.204894	0.78758	1.319	0.204894	0.78758
ENSG00000123636	BAZ2B	0.895182	-0.212757	0.789221	1.0376	0.212757	0.789221
ENSG00000174804	FZD4	1.49261	0.210318	0.789715	1.29014	-0.210318	0.789715
ENSG00000091136	LAMB1	5.63151	-0.19273	0.79044	6.43917	0.19273	0.79044
ENSG00000184465	WDR27	0.872204	-0.209589	0.792533	1.00874	0.209589	0.792533
ENSG00000067369	TP53BP1	1.2006	-0.218149	0.793159	1.39693	0.218149	0.793159
ENSG00000161999	JMJD8	0.936351	-0.202998	0.793159	1.078	0.202998	0.793159
ENSG00000133606	MKRN1	1.16517	0.211947	0.793242	1.00585	-0.211947	0.793242
ENSG00000157240	FZD1	1.98472	0.204137	0.79465	1.72308	-0.204137	0.79465
ENSG00000177706	FAM20C	1.0723	0.212873	0.795007	0.925035	-0.212873	0.795007
ENSG00000128731	HERC2	0.871247	-0.202904	0.795514	1.00296	0.202904	0.795514
ENSG00000121892	PDS5A	1.11443	-0.201194	0.796336	1.28148	0.201194	0.796336
ENSG00000116698	SMG7	0.915288	-0.202621	0.796858	1.05347	0.202621	0.796858
ENSG00000127022	CANX	5.1011	0.199198	0.796878	4.44478	-0.199198	0.796878
ENSG00000171862	PTEN	1.21879	0.210154	0.797775	1.05347	-0.210154	0.797775
ENSG00000111011	RSRC2	1.66111	-0.205842	0.797843	1.91645	0.205842	0.797843
ENSG00000100288	CHKB	0.983264	-0.200353	0.799712	1.12996	0.200353	0.799712
ENSG00000120896	SORBS3	1.46101	0.207139	0.801776	1.26561	-0.207139	0.801776
ENSG00000143641	GALNT2	1.04167	0.209808	0.80706	0.900502	-0.209808	0.80706
ENSG00000255529	POLR2M	1.16805	0.209309	0.807133	1.01018	-0.209309	0.807133
ENSG00000171148	TADA3	1.1039	-0.206743	0.807893	1.27427	0.206743	0.807893
ENSG00000143569	UBAP2L	1.06464	-0.197248	0.809289	1.22087	0.197248	0.809289
ENSG00000181061	HIGD1A	1.36527	0.206263	0.809289	1.18335	-0.206263	0.809289
ENSG00000065882	TBC1D1	1.45335	0.204499	0.809289	1.26128	-0.204499	0.809289
ENSG00000114125	RNF7	2.11493	0.19889	0.809454	1.84285	-0.19889	0.809454
ENSG00000148672	GLUD1	1.39591	0.213864	0.809674	1.20356	-0.213864	0.809674
ENSG00000089159	PXN	1.15368	0.208034	0.809674	0.998633	-0.208034	0.809674
ENSG00000146540	C7orf50	1.2724	-0.197051	0.812728	1.45899	0.197051	0.812728
ENSG00000106211	HSPB1	5.3261	0.19332	0.812728	4.65981	-0.19332	0.812728
ENSG00000149131	SERPING1	1.12975	0.207257	0.812728	0.97843	-0.207257	0.812728
ENSG00000105568	PPP2R1A	3.76551	-0.187676	0.814764	4.29037	0.187676	0.814764
ENSG00000084733	RAB10	1.13358	0.205775	0.815804	0.982759	-0.205775	0.815804
ENSG00000159352	PSMD4	1.52516	-0.193624	0.816871	1.74472	0.193624	0.816871
ENSG00000105323	HNRNPUL1	1.6659	-0.192982	0.816871	1.90491	0.192982	0.816871
ENSG00000162613	FUBP1	2.33513	-0.197361	0.816939	2.67842	0.197361	0.816939
ENSG00000163541	SUCLG1	1.74058	0.198743	0.816939	1.51671	-0.198743	0.816939
ENSG00000171735	CAMTA1	1.66111	-0.192757	0.817541	1.89914	0.192757	0.817541
ENSG00000164405	UQCRQ	7.15093	-0.184832	0.817958	8.13194	0.184832	0.817958
ENSG00000005007	UPF1	1.17475	-0.196452	0.818234	1.34642	0.196452	0.818234
ENSG00000198231	DDX42	1.42176	-0.193601	0.818417	1.62639	0.193601	0.818417
ENSG00000105472	CLEC11A	1.63143	0.198844	0.819072	1.42147	-0.198844	0.819072
ENSG00000104341	LAPTM4B	2.69129	-0.188492	0.819427	3.06806	0.188492	0.819427
ENSG00000126768	TIMM17B	1.18815	-0.195462	0.820807	1.36085	0.195462	0.820807
ENSG00000184232	OAF	1.07326	0.205198	0.821077	0.930807	-0.205198	0.821077
ENSG00000068120	COASY	0.872204	-0.19717	0.821429	1.00008	0.19717	0.821429
ENSG00000106244	PDAP1	1.75303	-0.190856	0.821917	2.0016	0.190856	0.821917
ENSG00000214655	ZSWIM8	1.09528	0.205729	0.822492	0.949568	-0.205729	0.822492
ENSG00000131788	PIAS3	0.89614	-0.193069	0.823514	1.02461	0.193069	0.823514
ENSG00000155760	FZD7	1.46772	0.200652	0.823514	1.27715	-0.200652	0.823514
ENSG00000044115	CTNNA1	4.46346	0.197565	0.823514	3.89352	-0.197565	0.823514
ENSG00000204580	DDR1	3.37201	0.191321	0.823514	2.95405	-0.191321	0.823514
ENSG00000213719	CLIC1	2.98617	0.192695	0.823514	2.61348	-0.192695	0.823514
ENSG00000071462	BUD23	0.933479	-0.191912	0.823514	1.06646	0.191912	0.823514
ENSG00000166681	BEX3	8.26057	-0.182071	0.823514	9.3759	0.182071	0.823514
ENSG00000196730	DAPK1	1.42463	0.200667	0.823514	1.23963	-0.200667	0.823514
ENSG00000173113	TRMT112	3.9388	-0.182644	0.823514	4.4722	0.182644	0.823514
ENSG00000168066	SF1	3.50701	-0.18304	0.823514	3.98299	0.18304	0.823514
ENSG00000035403	VCL	2.09482	0.194175	0.823514	1.83131	-0.194175	0.823514
ENSG00000061936	SFSWAP	0.991881	-0.191454	0.823514	1.13284	0.191454	0.823514
ENSG00000119705	SLIRP	2.15705	-0.19783	0.823514	2.47494	0.19783	0.823514
ENSG00000140545	MFGE8	1.39782	-0.190967	0.823514	1.59608	0.190967	0.823514
ENSG00000103353	UBFD1	0.878906	-0.19443	0.823514	1.00585	0.19443	0.823514
ENSG00000185262	UBALD2	1.09815	-0.189574	0.823514	1.25262	0.189574	0.823514
ENSG00000169515	CCDC8	1.02156	0.204985	0.823514	0.886071	-0.204985	0.823514
ENSG00000131100	ATP6V1E1	1.37772	0.20188	0.823514	1.19778	-0.20188	0.823514
ENSG00000102908	NFAT5	1.40548	0.198031	0.823521	1.2252	-0.198031	0.823521
ENSG00000176340	COX8A	5.41609	0.18787	0.823831	4.7565	-0.18787	0.823831
ENSG00000038427	VCAN	3.52328	-0.183658	0.823835	4.00319	0.183658	0.823835
ENSG00000269190	FBXO17	1.08571	0.201857	0.824247	0.943795	-0.201857	0.824247
ENSG00000118579	MED28	1.66207	-0.189733	0.824768	1.89625	0.189733	0.824768
ENSG00000204681	GABBR1	1.25134	-0.190863	0.824768	1.42868	0.190863	0.824768
ENSG00000137288	UQCC2	1.30687	-0.189547	0.824768	1.49073	0.189547	0.824768
ENSG00000060237	WNK1	1.39974	0.197228	0.824768	1.22087	-0.197228	0.824768
ENSG00000213983	AP1G2	0.950712	-0.190672	0.824768	1.08522	0.190672	0.824768
ENSG00000023228	NDUFS1	1.08284	0.211315	0.826065	0.935136	-0.211315	0.826065
ENSG00000160932	LY6E	1.46867	0.196715	0.827413	1.28148	-0.196715	0.827413
ENSG00000198218	QRICH1	1.23889	-0.18917	0.829009	1.41281	0.18917	0.829009
ENSG00000148444	COMMD3	0.911458	-0.190791	0.829503	1.04048	0.190791	0.829503
ENSG00000130560	UBAC1	0.924862	-0.191565	0.829591	1.05636	0.191565	0.829591
ENSG00000143924	EML4	1.57878	-0.186106	0.83059	1.79667	0.186106	0.83059
ENSG00000197702	PARVA	1.00816	0.200093	0.830938	0.877412	-0.200093	0.830938
ENSG00000121413	ZSCAN18	1.66877	-0.185028	0.831054	1.89769	0.185028	0.831054
ENSG00000150316	CWC15	1.68026	-0.184968	0.832286	1.91068	0.184968	0.832286
ENSG00000176692	FOXC2	1.48016	0.195025	0.832621	1.29303	-0.195025	0.832621
ENSG00000175215	CTDSP2	2.67406	0.187077	0.833255	2.34939	-0.187077	0.833255
ENSG00000112306	RPS12	42.2641	-0.175675	0.833439	47.7598	0.175675	0.833439
ENSG00000143442	POGZ	1.89377	-0.182777	0.836509	2.15024	0.182777	0.836509
ENSG00000142173	COL6A2	5.28588	0.183729	0.837373	4.65548	-0.183729	0.837373
ENSG00000124614	RPS10	9.84126	-0.175669	0.83936	11.1206	0.175669	0.83936
ENSG00000122705	CLTA	2.99766	-0.179298	0.83936	3.39564	0.179298	0.83936
ENSG00000096384	HSP90AB1	7.56932	-0.175927	0.839778	8.55477	0.175927	0.839778
ENSG00000172466	ZNF24	1.04837	-0.18498	0.839778	1.19201	0.18498	0.839778
ENSG00000225733	FGD5-AS1	2.52183	-0.179694	0.840066	2.85736	0.179694	0.840066
ENSG00000114650	SCAP	1.02252	-0.185647	0.840245	1.16315	0.185647	0.840245
ENSG00000134291	TMEM106C	1.03209	-0.184674	0.840245	1.17325	0.184674	0.840245
ENSG00000127481	UBR4	1.30304	-0.185382	0.84031	1.48208	0.185382	0.84031
ENSG00000178252	WDR6	2.94405	-0.179354	0.840425	3.33503	0.179354	0.840425
ENSG00000101040	ZMYND8	1.05028	-0.19969	0.840752	1.20644	0.19969	0.840752
ENSG00000140988	RPS2	27.2576	-0.173847	0.840965	30.7628	0.173847	0.840965
ENSG00000144724	PTPRG	1.32889	-0.18486	0.84149	1.51094	0.18486	0.84149
ENSG00000012061	ERCC1	1.24081	-0.203047	0.842146	1.42868	0.203047	0.842146
ENSG00000117448	AKR1A1	1.67452	-0.182264	0.842387	1.90058	0.182264	0.842387
ENSG00000134046	MBD2	1.12017	0.194989	0.84316	0.97843	-0.194989	0.84316
ENSG00000167770	OTUB1	1.8593	-0.180926	0.844619	2.10839	0.180926	0.844619
ENSG00000122257	RBBP6	1.17858	-0.185569	0.844861	1.34065	0.185569	0.844861
ENSG00000254999	BRK1	2.44428	0.18521	0.847509	2.15024	-0.18521	0.847509
ENSG00000138796	HADH	0.89231	-0.199241	0.847509	1.02461	0.199241	0.847509
ENSG00000275023	MLLT6	2.07567	-0.199325	0.847905	2.38402	0.199325	0.847905
ENSG00000133313	CNDP2	1.48591	0.194191	0.848168	1.2988	-0.194191	0.848168
ENSG00000113758	DBN1	1.78271	-0.180097	0.848467	2.02036	0.180097	0.848467
ENSG00000163660	CCNL1	1.42559	-0.182029	0.849104	1.61773	0.182029	0.849104
ENSG00000164587	RPS14	29.4079	-0.171919	0.849104	33.1454	0.171919	0.849104
ENSG00000272325	NUDT3	1.304	-0.182919	0.849149	1.48063	0.182919	0.849149
ENSG00000067141	NEO1	1.1422	-0.181858	0.849149	1.29591	0.181858	0.849149
ENSG00000100216	TOMM22	1.12496	-0.181129	0.849609	1.27571	0.181129	0.849609
ENSG00000074657	ZNF532	1.07901	-0.181338	0.850435	1.22376	0.181338	0.850435
ENSG00000147123	NDUFB11	3.07426	-0.175632	0.850664	3.47357	0.175632	0.850664
ENSG00000100239	PPP6R2	0.954542	-0.182961	0.850996	1.08378	0.182961	0.850996
ENSG00000100142	POLR2F	1.68122	-0.181967	0.851022	1.90779	0.181967	0.851022
ENSG00000159176	CSRP1	1.99046	0.184359	0.851392	1.75194	-0.184359	0.851392
ENSG00000185359	HGS	1.10581	-0.187832	0.851444	1.25984	0.187832	0.851444
ENSG00000034510	TMSB10	50.0689	-0.170417	0.85164	56.3737	0.170417	0.85164
ENSG00000115109	EPB41L5	1.46867	0.201592	0.85164	1.27715	-0.201592	0.85164
ENSG00000277258	PCGF2	1.38921	-0.18152	0.85164	1.57588	0.18152	0.85164
ENSG00000171222	SCAND1	1.98472	-0.189617	0.85164	2.26424	0.189617	0.85164
ENSG00000224877	NDUFAF8	1.61516	-0.179645	0.852564	1.82987	0.179645	0.852564
ENSG00000063245	EPN1	1.86409	0.184225	0.853386	1.64082	-0.184225	0.853386
ENSG00000011009	LYPLA2	1.05699	-0.180142	0.853728	1.19778	0.180142	0.853728
ENSG00000168028	RPSA	15.7025	-0.170649	0.854637	17.6824	0.170649	0.854637
ENSG00000090863	GLG1	2.75544	0.180695	0.85542	2.43164	-0.180695	0.85542
ENSG00000141562	NARF	0.97369	-0.180947	0.855801	1.10398	0.180947	0.855801
ENSG00000153914	SREK1	1.59122	-0.178253	0.856098	1.801	0.178253	0.856098
ENSG00000177239	MAN1B1	1.02156	0.216762	0.856098	0.878855	-0.216762	0.856098
ENSG00000110367	DDX6	1.99525	-0.176461	0.856098	2.25558	0.176461	0.856098
ENSG00000180817	PPA1	1.04933	0.19293	0.856098	0.917819	-0.19293	0.856098
ENSG00000055950	MRPL43	1.77409	-0.177786	0.856098	2.00737	0.177786	0.856098
ENSG00000119650	IFT43	1.04167	-0.1802	0.856098	1.18047	0.1802	0.856098
ENSG00000166797	FAM96A	1.08284	0.191446	0.856098	0.948124	-0.191446	0.856098
ENSG00000185043	CIB1	1.05316	0.191402	0.856098	0.922148	-0.191402	0.856098
ENSG00000126602	TRAP1	1.15847	-0.182175	0.856098	1.31467	0.182175	0.856098
ENSG00000072071	ADGRL1	0.912416	-0.181263	0.856098	1.03471	0.181263	0.856098
ENSG00000064490	RFXANK	1.09815	-0.177905	0.856098	1.24252	0.177905	0.856098
ENSG00000104823	ECH1	1.75015	0.183525	0.856098	1.54124	-0.183525	0.856098
ENSG00000075292	ZNF638	1.47442	-0.17779	0.857357	1.66824	0.17779	0.857357
ENSG00000160714	UBE2Q1	1.12688	0.188791	0.860705	0.988532	-0.188791	0.860705
ENSG00000197965	MPZL1	1.18049	0.188011	0.860827	1.03615	-0.188011	0.860827
ENSG00000087245	MMP2	3.55775	0.177219	0.861544	3.14743	-0.177219	0.861544
ENSG00000092841	MYL6	20.7117	0.172554	0.862504	18.3852	-0.172554	0.862504
ENSG00000162244	RPL29	26.7664	-0.166878	0.863437	30.0629	0.166878	0.863437
ENSG00000090054	SPTLC1	0.930607	-0.198302	0.863478	1.0679	0.198302	0.863478
ENSG00000074201	CLNS1A	1.25708	-0.178425	0.863478	1.42291	0.178425	0.863478
ENSG00000135930	EIF4E2	1.1039	-0.175397	0.864328	1.24685	0.175397	0.864328
ENSG00000197102	DYNC1H1	2.01153	-0.173024	0.866458	2.26857	0.173024	0.866458
ENSG00000146963	LUC7L2	1.80856	-0.173684	0.866853	2.04056	0.173684	0.866853
ENSG00000124422	USP22	3.70041	-0.169498	0.867226	4.16338	0.169498	0.867226
ENSG00000156261	CCT8	2.1111	-0.176667	0.868555	2.38691	0.176667	0.868555
ENSG00000081791	DELE1	1.05411	0.188211	0.868903	0.925035	-0.188211	0.868903
ENSG00000197958	RPL12	22.8506	-0.165797	0.869041	25.6455	0.165797	0.869041
ENSG00000163682	RPL9	28.4448	0.171468	0.86905	25.2689	-0.171468	0.86905
ENSG00000159592	GPBP1L1	1.40165	-0.175246	0.869464	1.58309	0.175246	0.869464
ENSG00000100813	ACIN1	1.53282	-0.174428	0.869464	1.73029	0.174428	0.869464
ENSG00000183291	SELENOF	2.20588	0.177337	0.869549	1.95109	-0.177337	0.869549
ENSG00000136930	PSMB7	2.07089	-0.171779	0.869549	2.33351	0.171779	0.869549
ENSG00000101680	LAMA1	1.0455	-0.17491	0.869828	1.18047	0.17491	0.869828
ENSG00000132432	SEC61G	4.28634	-0.16783	0.870285	4.81711	0.16783	0.870285
ENSG00000180957	PITPNB	0.91816	-0.176231	0.870522	1.0376	0.176231	0.870522
ENSG00000146223	RPL7L1	1.02731	-0.175335	0.870874	1.16026	0.175335	0.870874
ENSG00000166734	CASC4	1.07039	0.185787	0.871305	0.940909	-0.185787	0.871305
ENSG00000082438	COBLL1	1.40357	0.196066	0.87154	1.2252	-0.196066	0.87154
ENSG00000257923	CUX1	1.29155	-0.175518	0.871961	1.45899	0.175518	0.871961
ENSG00000110955	ATP5F1B	7.13561	0.171212	0.872528	6.33959	-0.171212	0.872528
ENSG00000107929	LARP4B	1.00241	-0.174394	0.872622	1.1314	0.174394	0.872622
ENSG00000161016	RPL8	21.606	-0.164334	0.872722	24.2241	0.164334	0.872722
ENSG00000100796	PPP4R3A	1.09241	-0.173702	0.872739	1.23242	0.173702	0.872739
ENSG00000130638	ATXN10	1.86026	0.177461	0.872739	1.64515	-0.177461	0.872739
ENSG00000178188	SH2B1	1.59984	-0.172775	0.872952	1.80389	0.172775	0.872952
ENSG00000228474	OST4	6.02405	0.171061	0.874226	5.3525	-0.171061	0.874226
ENSG00000139684	ESD	1.58069	0.178377	0.874641	1.39693	-0.178377	0.874641
ENSG00000103502	CDIPT	1.39591	0.181404	0.874641	1.23097	-0.181404	0.874641
ENSG00000198856	OSTC	2.36194	0.175027	0.875184	2.09251	-0.175027	0.875184
ENSG00000153904	DDAH1	1.37676	0.181906	0.875815	1.21366	-0.181906	0.875815
ENSG00000118046	STK11	1.15177	-0.182607	0.875815	1.30746	0.182607	0.875815
ENSG00000107816	LZTS2	1.26762	0.182456	0.876141	1.11697	-0.182456	0.876141
ENSG00000205544	TMEM256	1.80856	-0.170622	0.877021	2.03623	0.170622	0.877021
ENSG00000100105	PATZ1	1.36049	-0.172845	0.877406	1.53403	0.172845	0.877406
ENSG00000077943	ITGA8	1.25038	0.181459	0.878134	1.10254	-0.181459	0.878134
ENSG00000106009	BRAT1	0.927734	-0.179202	0.878561	1.05059	0.179202	0.878561
ENSG00000179085	DPM3	1.68696	-0.170491	0.879188	1.89914	0.170491	0.879188
ENSG00000116350	SRSF4	1.3557	-0.172493	0.880523	1.52826	0.172493	0.880523
ENSG00000182774	RPS17	5.35195	-0.164052	0.880523	5.99902	0.164052	0.880523
ENSG00000133318	RTN3	1.42559	-0.171705	0.881656	1.60618	0.171705	0.881656
ENSG00000156860	FBRS	1.03114	-0.171763	0.882403	1.16171	0.171763	0.882403
ENSG00000166503	HDGFL3	0.975605	-0.183755	0.883457	1.10831	0.183755	0.883457
ENSG00000172757	CFL1	8.34003	-0.162253	0.883783	9.33693	0.162253	0.883783
ENSG00000197530	MIB2	1.1623	-0.172664	0.884676	1.31035	0.172664	0.884676
ENSG00000131469	RPL27	12.769	0.167824	0.884676	11.3717	-0.167824	0.884676
ENSG00000141027	NCOR1	1.08379	-0.188487	0.884771	1.2353	0.188487	0.884771
ENSG00000184752	NDUFA12	2.09004	-0.167396	0.885073	2.34794	0.167396	0.885073
ENSG00000105669	COPE	2.33322	-0.166334	0.885659	2.61925	0.166334	0.885659
ENSG00000241973	PI4KA	1.4658	-0.169939	0.885804	1.64948	0.169939	0.885804
ENSG00000165092	ALDH1A1	1.73005	-0.168764	0.886052	1.94531	0.168764	0.886052
ENSG00000204922	UQCC3	0.997626	-0.170224	0.886052	1.12274	0.170224	0.886052
ENSG00000166341	DCHS1	1.6209	-0.168831	0.886451	1.82265	0.168831	0.886451
ENSG00000117616	RSRP1	2.46917	0.170135	0.887153	2.19497	-0.170135	0.887153
ENSG00000163875	MEAF6	0.984222	-0.171081	0.887153	1.10831	0.171081	0.887153
ENSG00000144579	CTDSP1	2.65299	0.170368	0.887153	2.35804	-0.170368	0.887153
ENSG00000087077	TRIP6	1.52708	0.173995	0.887153	1.35364	-0.173995	0.887153
ENSG00000156467	UQCRB	6.77562	0.166501	0.887153	6.03942	-0.166501	0.887153
ENSG00000086475	SEPHS1	1.54335	-0.172947	0.887153	1.74039	0.172947	0.887153
ENSG00000127314	RAP1B	1.98663	0.180395	0.887153	1.75338	-0.180395	0.887153
ENSG00000182196	ARL6IP4	3.16138	-0.164976	0.887153	3.54573	0.164976	0.887153
ENSG00000010244	ZNF207	2.35428	-0.165242	0.887153	2.64089	0.165242	0.887153
ENSG00000115286	NDUFS7	1.97993	0.171967	0.887153	1.75771	-0.171967	0.887153
ENSG00000104957	CCDC130	1.1039	-0.175397	0.887153	1.24685	0.175397	0.887153
ENSG00000115310	RTN4	4.12646	0.166823	0.888874	3.67705	-0.166823	0.888874
ENSG00000163359	COL6A3	5.39311	0.168236	0.888874	4.80123	-0.168236	0.888874
ENSG00000079819	EPB41L2	1.53282	0.184026	0.888874	1.34931	-0.184026	0.888874
ENSG00000213593	TMX2	1.04358	0.180495	0.888874	0.920705	-0.180495	0.888874
ENSG00000166532	RIMKLB	1.18624	-0.170012	0.888874	1.33488	0.170012	0.888874
ENSG00000025796	SEC63	0.960286	-0.168547	0.88893	1.07945	0.168547	0.88893
ENSG00000119888	EPCAM	2.75352	-0.162965	0.889831	3.08393	0.162965	0.889831
ENSG00000097007	ABL1	1.32219	-0.168555	0.889922	1.48641	0.168555	0.889922
ENSG00000168003	SLC3A2	1.3758	0.175772	0.889922	1.21799	-0.175772	0.889922
ENSG00000051620	HEBP2	0.931564	-0.169302	0.890023	1.0477	0.169302	0.890023
ENSG00000112667	DNPH1	1.28581	-0.169057	0.890328	1.446	0.169057	0.890328
ENSG00000131174	COX7B	4.83877	0.165815	0.890328	4.3149	-0.165815	0.890328
ENSG00000083444	PLOD1	1.15368	0.17714	0.891967	1.02028	-0.17714	0.891967
ENSG00000165119	HNRNPK	9.14235	-0.158702	0.891967	10.21	0.158702	0.891967
ENSG00000092148	HECTD1	1.23794	-0.188811	0.891995	1.41136	0.188811	0.891995
ENSG00000130511	SSBP4	2.72193	-0.161957	0.893531	3.04641	0.161957	0.893531
ENSG00000162191	UBXN1	1.6209	-0.165403	0.894046	1.81832	0.165403	0.894046
ENSG00000221978	CCNL2	5.58172	-0.157554	0.894195	6.22847	0.157554	0.894195
ENSG00000142599	RERE	2.30162	-0.161155	0.894195	2.57451	0.161155	0.894195
ENSG00000142657	PGD	0.927734	-0.151227	0.894195	1.03038	0.151227	0.894195
ENSG00000173436	MINOS1	2.33896	-0.161993	0.894195	2.6178	0.161993	0.894195
ENSG00000162545	CAMK2N1	1.48974	-0.155387	0.894195	1.65958	0.155387	0.894195
ENSG00000004455	AK2	1.56059	-0.152148	0.894195	1.73462	0.152148	0.894195
ENSG00000131236	CAP1	1.38538	0.167111	0.894195	1.23386	-0.167111	0.894195
ENSG00000142871	CYR61	1.60558	-0.154866	0.894195	1.78802	0.154866	0.894195
ENSG00000117569	PTBP2	0.935394	-0.151433	0.894195	1.03904	0.151433	0.894195
ENSG00000116459	ATP5PB	2.09386	0.15319	0.894195	1.88326	-0.15319	0.894195
ENSG00000143612	C1orf43	1.53761	0.165584	0.894195	1.37096	-0.165584	0.894195
ENSG00000143183	TMCO1	1.40836	0.172406	0.894195	1.24973	-0.172406	0.894195
ENSG00000143158	MPC2	2.01631	0.161994	0.894195	1.80245	-0.161994	0.894195
ENSG00000230630	DNM3OS	1.75015	0.163422	0.894195	1.56289	-0.163422	0.894195
ENSG00000162704	ARPC5	2.04887	0.156519	0.894195	1.83852	-0.156519	0.894195
ENSG00000159346	ADIPOR1	1.13837	0.174267	0.894195	1.00874	-0.174267	0.894195
ENSG00000119280	C1orf198	1.67165	0.162587	0.894195	1.49362	-0.162587	0.894195
ENSG00000143727	ACP1	1.63622	-0.163236	0.894195	1.83275	0.163236	0.894195
ENSG00000115128	SF3B6	3.78657	-0.14626	0.894195	4.19224	0.14626	0.894195
ENSG00000115944	COX7A2L	1.58644	0.168795	0.894195	1.41136	-0.168795	0.894195
ENSG00000144028	SNRNP200	2.6281	-0.154705	0.894195	2.92663	0.154705	0.894195
ENSG00000138385	SSB	1.48303	-0.158123	0.894195	1.65525	0.158123	0.894195
ENSG00000154518	ATP5MC3	5.01877	0.151119	0.894195	4.52127	-0.151119	0.894195
ENSG00000204262	COL5A2	2.92107	0.151381	0.894195	2.63079	-0.151381	0.894195
ENSG00000168958	MFF	1.25996	-0.161919	0.894195	1.40992	0.161919	0.894195
ENSG00000001617	SEMA3F	1.49452	-0.165725	0.894195	1.6769	0.165725	0.894195
ENSG00000168374	ARF4	1.73962	0.170779	0.894195	1.54557	-0.170779	0.894195
ENSG00000163714	U2SURP	1.58644	-0.166335	0.894195	1.7808	0.166335	0.894195
ENSG00000163558	PRKCI	1.17762	0.164572	0.894195	1.05059	-0.164572	0.894195
ENSG00000177383	MAGEF1	1.59026	-0.157006	0.894195	1.77358	0.157006	0.894195
ENSG00000163956	LRPAP1	2.56587	0.159757	0.894195	2.29743	-0.159757	0.894195
ENSG00000109606	DHX15	2.09386	-0.157649	0.894195	2.3364	0.157649	0.894195
ENSG00000163319	MRPS18C	0.939223	-0.175251	0.894195	1.06069	0.175251	0.894195
ENSG00000164039	BDH2	1.52325	-0.154316	0.894195	1.69566	0.154316	0.894195
ENSG00000109390	NDUFC1	3.40169	0.166413	0.894195	3.03198	-0.166413	0.894195
ENSG00000112851	ERBIN	1.45048	0.172269	0.894195	1.28726	-0.172269	0.894195
ENSG00000145687	SSBP2	1.3557	0.159679	0.894195	1.21366	-0.159679	0.894195
ENSG00000174695	TMEM167A	1.36527	0.171539	0.894195	1.21221	-0.171539	0.894195
ENSG00000164904	ALDH7A1	1.11156	-0.152025	0.894195	1.2353	0.152025	0.894195
ENSG00000164402	2021-09-08	1.16709	0.15956	0.894195	1.04481	-0.15956	0.894195
ENSG00000184840	TMED9	2.24226	0.152693	0.894195	2.01747	-0.152693	0.894195
ENSG00000161013	MGAT4B	1.78271	0.158402	0.894195	1.59752	-0.158402	0.894195
ENSG00000204628	RACK1	18.6217	-0.146127	0.894195	20.6163	0.146127	0.894195
ENSG00000204308	RNF5	1.40261	0.158217	0.894195	1.25695	-0.158217	0.894195
ENSG00000122674	CCZ1	0.997626	-0.155332	0.894195	1.1112	0.155332	0.894195
ENSG00000168090	COPS6	1.61324	-0.158437	0.894195	1.801	0.158437	0.894195
ENSG00000102054	RBBP7	1.68984	-0.162551	0.894195	1.89192	0.162551	0.894195
ENSG00000130741	EIF2S3	1.43612	-0.159798	0.894195	1.60474	0.159798	0.894195
ENSG00000147180	ZNF711	1.13454	-0.16074	0.894195	1.2685	0.16074	0.894195
ENSG00000102081	FMR1	1.03592	-0.150696	0.894195	1.15016	0.150696	0.894195
ENSG00000158863	FAM160B2	0.940181	-0.161973	0.894195	1.05203	0.161973	0.894195
ENSG00000147548	NSD3	1.08475	-0.153147	0.894195	1.20644	0.153147	0.894195
ENSG00000158669	GPAT4	0.983264	-0.163072	0.894195	1.10109	0.163072	0.894195
ENSG00000147604	RPL7	19.4058	0.152475	0.894195	17.4674	-0.152475	0.894195
ENSG00000104408	EIF3E	3.1901	0.158596	0.894195	2.8588	-0.158596	0.894195
ENSG00000178719	GRINA	1.5692	0.167859	0.894195	1.39693	-0.167859	0.894195
ENSG00000137076	TLN1	2.33896	0.157949	0.894195	2.09684	-0.157949	0.894195
ENSG00000070610	GBA2	1.124	-0.149379	0.894195	1.24685	0.149379	0.894195
ENSG00000196305	IARS	1.08954	-0.160524	0.894195	1.21799	0.160524	0.894195
ENSG00000119314	PTBP3	1.44474	-0.15893	0.894195	1.6134	0.15893	0.894195
ENSG00000119402	FBXW2	0.905714	-0.163479	0.894195	1.01451	0.163479	0.894195
ENSG00000167113	COQ4	1.69367	-0.151569	0.894195	1.88182	0.151569	0.894195
ENSG00000148303	RPL7A	26.259	-0.142671	0.894195	29.0022	0.142671	0.894195
ENSG00000165915	SLC39A13	1.42559	0.161926	0.894195	1.27427	-0.161926	0.894195
ENSG00000166801	FAM111A	1.22453	-0.179233	0.894195	1.38683	0.179233	0.894195
ENSG00000149257	SERPINH1	5.99724	0.16385	0.894195	5.35539	-0.16385	0.894195
ENSG00000165629	ATP5F1C	2.49215	0.157193	0.894195	2.23538	-0.157193	0.894195
ENSG00000169813	HNRNPF	2.24705	-0.163889	0.894195	2.51823	0.163889	0.894195
ENSG00000096746	HNRNPH3	3.21691	-0.159682	0.894195	3.59479	0.159682	0.894195
ENSG00000107758	PPP3CB	1.13837	0.161953	0.894195	1.01739	-0.161953	0.894195
ENSG00000077147	TM9SF3	2.45864	0.161129	0.894195	2.1993	-0.161129	0.894195
ENSG00000171314	PGAM1	2.41651	0.16487	0.894195	2.15601	-0.16487	0.894195
ENSG00000107874	CUEDC2	1.5175	-0.163439	0.894195	1.69999	0.163439	0.894195
ENSG00000152556	PFKM	1.17762	-0.15696	0.894195	1.31323	0.15696	0.894195
ENSG00000070961	ATP2B1	1.05603	0.161905	0.894195	0.943795	-0.161905	0.894195
ENSG00000186298	PPP1CC	1.63335	-0.14979	0.894195	1.81255	0.14979	0.894195
ENSG00000111775	COX6A1	9.91881	0.157722	0.894195	8.89534	-0.157722	0.894195
ENSG00000157837	SPPL3	1.33655	0.172099	0.894195	1.18624	-0.172099	0.894195
ENSG00000139726	DENR	1.23219	-0.159708	0.894195	1.37673	0.159708	0.894195
ENSG00000150893	FREM2	0.915288	-0.166651	0.894195	1.0275	0.166651	0.894195
ENSG00000102804	TSC22D1	3.93976	0.163685	0.894195	3.51831	-0.163685	0.894195
ENSG00000134905	CARS2	0.946883	-0.155683	0.894195	1.05491	0.155683	0.894195
ENSG00000100804	PSMB5	2.33035	-0.150526	0.894195	2.5875	0.150526	0.894195
ENSG00000196405	EVL	3.01394	-0.159179	0.894195	3.36678	0.159179	0.894195
ENSG00000104177	MYEF2	0.962201	-0.1676	0.894195	1.08089	0.1676	0.894195
ENSG00000128918	ALDH1A2	2.52087	-0.147092	0.894195	2.79242	0.147092	0.894195
ENSG00000140983	RHOT2	2.04982	-0.154059	0.894195	2.28156	0.154059	0.894195
ENSG00000171490	RSL1D1	1.02826	-0.155958	0.894195	1.14583	0.155958	0.894195
ENSG00000103510	KAT8	0.964116	-0.160883	0.894195	1.078	0.160883	0.894195
ENSG00000108518	PFN1	9.37404	-0.152662	0.894195	10.425	0.152662	0.894195
ENSG00000133026	MYH10	3.44286	-0.151011	0.894195	3.82425	0.151011	0.894195
ENSG00000076604	TRAF4	1.48495	0.171017	0.894195	1.319	-0.171017	0.894195
ENSG00000141367	CLTC	2.70087	0.154415	0.894195	2.42731	-0.154415	0.894195
ENSG00000108654	DDX5	8.73736	-0.143565	0.894195	9.65586	0.143565	0.894195
ENSG00000171298	GAA	1.12113	0.16886	0.894195	0.99719	-0.16886	0.894195
ENSG00000182446	NPLOC4	1.07613	-0.159462	0.894195	1.20211	0.159462	0.894195
ENSG00000125995	ROMO1	3.2801	0.151462	0.894195	2.95405	-0.151462	0.894195
ENSG00000124181	PLCG1	1.20921	-0.15631	0.894195	1.34787	0.15631	0.894195
ENSG00000124172	ATP5F1E	12.2913	0.160645	0.894195	11.0008	-0.160645	0.894195
ENSG00000101193	GID8	1.12305	-0.150608	0.894195	1.24685	0.150608	0.894195
ENSG00000167671	UBXN6	1.51463	0.165272	0.894195	1.35075	-0.165272	0.894195
ENSG00000123143	PKN1	1.08092	0.173628	0.894195	0.958226	-0.173628	0.894195
ENSG00000130312	MRPL34	1.21113	0.162124	0.894195	1.08233	-0.162124	0.894195
ENSG00000105699	LSR	0.898054	-0.155079	0.894195	1.00008	0.155079	0.894195
ENSG00000099326	MZF1	1.24368	-0.17475	0.894195	1.40415	0.17475	0.894195
ENSG00000184076	UQCR10	6.47978	0.163353	0.894195	5.78832	-0.163353	0.894195
ENSG00000100412	ACO2	1.26379	0.163278	0.894195	1.12851	-0.163278	0.894195
ENSG00000183172	SMDT1	1.9694	0.160731	0.894195	1.76204	-0.160731	0.894195
ENSG00000126945	HNRNPH2	1.37963	0.157753	0.894301	1.23675	-0.157753	0.894301
ENSG00000099817	POLR2E	1.84206	-0.147212	0.894301	2.04056	0.147212	0.894301
ENSG00000084093	REST	0.972733	-0.149986	0.895193	1.07945	0.149986	0.895193
ENSG00000180398	MCFD2	1.13741	0.158698	0.896226	1.01884	-0.158698	0.896226
ENSG00000139631	CSAD	0.979435	-0.157322	0.896226	1.09244	0.157322	0.896226
ENSG00000150459	SAP18	3.21212	-0.143184	0.896507	3.54861	0.143184	0.896507
ENSG00000198625	MDM4	1.36144	-0.148594	0.896659	1.50949	0.148594	0.896659
ENSG00000241553	ARPC4	1.776	0.151669	0.896659	1.59897	-0.151669	0.896659
ENSG00000100442	FKBP3	1.49069	-0.14818	0.896659	1.65236	0.14818	0.896659
ENSG00000108107	RPL28	33.8254	-0.139493	0.896659	37.277	0.139493	0.896659
ENSG00000257621	PSMA3-AS1	1.48591	-0.160351	0.896726	1.66102	0.160351	0.896726
ENSG00000066136	NFYC	1.29442	0.156042	0.896777	1.16171	-0.156042	0.896777
ENSG00000184900	SUMO3	1.43516	0.155348	0.896941	1.2887	-0.155348	0.896941
ENSG00000116030	SUMO1	1.83728	-0.145857	0.897668	2.03334	0.145857	0.897668
ENSG00000224032	EPB41L4A-AS1	0.991881	-0.148607	0.897668	1.09965	0.148607	0.897668
ENSG00000090924	PLEKHG2	1.26091	-0.148974	0.898218	1.39838	0.148974	0.898218
ENSG00000143198	MGST3	2.93926	0.147735	0.899861	2.65388	-0.147735	0.899861
ENSG00000149273	RPS3	22.2168	-0.138821	0.899922	24.4723	0.138821	0.899922
ENSG00000104973	MED25	1.05603	-0.146302	0.9001	1.16892	0.146302	0.9001
ENSG00000119541	VPS4B	1.34134	-0.147826	0.900264	1.48641	0.147826	0.900264
ENSG00000205795	CYS1	1.45623	0.152348	0.901107	1.31035	-0.152348	0.901107
ENSG00000073792	IGF2BP2	1.68122	-0.145525	0.901107	1.86017	0.145525	0.901107
ENSG00000121716	PILRB	1.57495	-0.155633	0.901107	1.75482	0.155633	0.901107
ENSG00000176973	FAM89B	1.12879	-0.146585	0.901107	1.24973	0.146585	0.901107
ENSG00000134452	FBH1	1.11922	-0.14549	0.901107	1.23819	0.14549	0.901107
ENSG00000129559	NEDD8	3.84593	-0.141097	0.901107	4.24275	0.141097	0.901107
ENSG00000101126	ADNP	1.95791	-0.144386	0.901107	2.16467	0.144386	0.901107
ENSG00000088038	CNOT3	0.903799	-0.147967	0.901107	1.00152	0.147967	0.901107
ENSG00000197157	SND1	1.19773	-0.148307	0.901746	1.32766	0.148307	0.901746
ENSG00000011451	WIZ	0.989966	-0.147606	0.901812	1.09677	0.147606	0.901812
ENSG00000134779	TPGS2	1.11156	-0.157067	0.903189	1.23963	0.157067	0.903189
ENSG00000103549	RNF40	1.04167	-0.146336	0.903356	1.15305	0.146336	0.903356
ENSG00000086062	B4GALT1	1.44282	0.153371	0.903431	1.29736	-0.153371	0.903431
ENSG00000175826	CTDNEP1	1.71377	-0.144468	0.90344	1.89481	0.144468	0.90344
ENSG00000149541	B3GAT3	0.937308	-0.154476	0.904693	1.04337	0.154476	0.904693
ENSG00000173482	PTPRM	1.20155	0.154531	0.905069	1.07945	-0.154531	0.905069
ENSG00000214756	CSKMT	1.36814	-0.145642	0.905438	1.51382	0.145642	0.905438
ENSG00000137210	TMEM14B	1.09624	-0.144839	0.906354	1.21221	0.144839	0.906354
ENSG00000004142	POLDIP2	0.91816	-0.145857	0.906768	1.01595	0.145857	0.906768
ENSG00000116857	TMEM9	2.34184	0.147861	0.907538	2.11416	-0.147861	0.907538
ENSG00000018408	WWTR1	1.22166	0.153627	0.907723	1.09821	-0.153627	0.907723
ENSG00000008988	RPS20	13.8184	0.142104	0.907723	12.5277	-0.142104	0.907723
ENSG00000165487	MICU2	1.03975	0.155018	0.907985	0.933693	-0.155018	0.907985
ENSG00000168653	NDUFS5	4.8225	-0.136946	0.907998	5.30488	0.136946	0.907998
ENSG00000122545	2021-09-07	2.86554	0.144413	0.907998	2.59327	-0.144413	0.907998
ENSG00000109920	FNBP4	1.29155	-0.145266	0.907998	1.42868	0.145266	0.907998
ENSG00000173020	GRK2	1.2073	-0.146198	0.907998	1.33632	0.146198	0.907998
ENSG00000107731	UNC5B	1.2523	0.151956	0.907998	1.12707	-0.151956	0.907998
ENSG00000100462	PRMT5	0.952627	-0.144994	0.907998	1.05347	0.144994	0.907998
ENSG00000008838	MED24	0.95167	-0.144468	0.907998	1.05203	0.144468	0.907998
ENSG00000105254	TBCB	1.79132	-0.141916	0.907998	1.97706	0.141916	0.907998
ENSG00000087266	SH3BP2	0.955499	-0.144597	0.908312	1.05636	0.144597	0.908312
ENSG00000138029	HADHB	1.58835	0.147147	0.908694	1.43445	-0.147147	0.908694
ENSG00000115307	AUP1	1.85834	-0.140632	0.908694	2.04922	0.140632	0.908694
ENSG00000170421	KRT8	2.14748	-0.139771	0.910528	2.3667	0.139771	0.910528
ENSG00000143222	UFC1	1.43421	-0.142146	0.911784	1.58309	0.142146	0.911784
ENSG00000120438	TCP1	1.74728	-0.140501	0.912028	1.92655	0.140501	0.912028
ENSG00000138095	LRPPRC	0.952627	-0.143019	0.912315	1.05203	0.143019	0.912315
ENSG00000064961	HMG20B	1.57399	-0.144606	0.912315	1.74039	0.144606	0.912315
ENSG00000079432	CIC	1.31932	-0.144855	0.912315	1.45899	0.144855	0.912315
ENSG00000214046	SMIM7	1.15081	-0.140207	0.912424	1.2685	0.140207	0.912424
ENSG00000136720	HS6ST1	1.59122	-0.140809	0.912527	1.75482	0.140809	0.912527
ENSG00000101856	PGRMC1	2.93735	0.141317	0.917073	2.66398	-0.141317	0.917073
ENSG00000113068	PFDN1	1.03688	-0.140296	0.917755	1.14294	0.140296	0.917755
ENSG00000140443	IGF1R	1.7109	0.144085	0.917908	1.54846	-0.144085	0.917908
ENSG00000155096	AZIN1	1.12496	-0.139789	0.918296	1.23963	0.139789	0.918296
ENSG00000144029	MRPS5	0.966988	-0.141082	0.92083	1.06646	0.141082	0.92083
ENSG00000276644	DACH1	1.71664	0.143555	0.922306	1.55423	-0.143555	0.922306
ENSG00000188070	C11orf95	1.47155	0.148514	0.923892	1.32766	-0.148514	0.923892
ENSG00000105698	USF2	1.86313	-0.138951	0.923892	2.05211	0.138951	0.923892
ENSG00000160294	MCM3AP	1.32027	-0.145234	0.923892	1.46043	0.145234	0.923892
ENSG00000170027	YWHAG	1.57878	-0.145001	0.924216	1.74617	0.145001	0.924216
ENSG00000108219	TSPAN14	1.19773	-0.140453	0.92614	1.32045	0.140453	0.92614
ENSG00000100650	SRSF5	5.82682	-0.132192	0.927057	6.38866	0.132192	0.927057
ENSG00000111229	ARPC3	2.76118	0.140705	0.927279	2.50524	-0.140705	0.927279
ENSG00000198356	ASNA1	0.928692	-0.139616	0.927279	1.02317	0.139616	0.927279
ENSG00000185787	MORF4L1	5.2878	0.138057	0.927354	4.80701	-0.138057	0.927354
ENSG00000133226	SRRM1	1.05316	-0.137721	0.927387	1.15882	0.137721	0.927387
ENSG00000113369	ARRDC3	1.31836	0.148842	0.928435	1.18912	-0.148842	0.928435
ENSG00000128463	EMC4	1.67165	-0.136886	0.928639	1.83852	0.136886	0.928639
ENSG00000134294	SLC38A2	2.27577	0.139442	0.929277	2.06654	-0.139442	0.929277
ENSG00000205250	E2F4	1.08571	-0.136279	0.929277	1.19345	0.136279	0.929277
ENSG00000099385	BCL7C	1.90238	0.140626	0.929738	1.72596	-0.140626	0.929738
ENSG00000112739	PRPF4B	1.23315	-0.138815	0.929929	1.35797	0.138815	0.929929
ENSG00000143543	JTB	2.08238	0.139743	0.930489	1.89048	-0.139743	0.930489
ENSG00000158864	NDUFS2	1.52037	0.141768	0.930896	1.37817	-0.141768	0.930896
ENSG00000173660	UQCRH	5.96565	-0.130447	0.931396	6.53297	0.130447	0.931396
ENSG00000119801	YPEL5	1.45048	0.141896	0.931396	1.31467	-0.141896	0.931396
ENSG00000175309	PHYKPL	1.22549	0.144947	0.931396	1.10831	-0.144947	0.931396
ENSG00000124783	SSR1	1.65633	0.143754	0.931396	1.49939	-0.143754	0.931396
ENSG00000120885	CLU	2.3313	-0.134573	0.931396	2.56008	0.134573	0.931396
ENSG00000188243	COMMD6	4.48932	0.135989	0.931396	4.08689	-0.135989	0.931396
ENSG00000116478	HDAC1	2.09769	-0.13619	0.931852	2.30609	0.13619	0.931852
ENSG00000166987	MBD6	1.17475	-0.134917	0.931935	1.29014	0.134917	0.931935
ENSG00000108826	MRPL27	1.30304	-0.139759	0.931935	1.4359	0.139759	0.931935
ENSG00000108848	LUC7L3	4.36294	-0.13057	0.931935	4.77814	0.13057	0.931935
ENSG00000115457	IGFBP2	3.76072	0.137398	0.932452	3.42018	-0.137398	0.932452
ENSG00000131051	RBM39	5.78565	-0.130314	0.932452	6.33526	0.130314	0.932452
ENSG00000197912	SPG7	2.16567	-0.132872	0.933356	2.37536	0.132872	0.933356
ENSG00000091640	SPAG7	1.39974	-0.135899	0.93367	1.53836	0.135899	0.93367
ENSG00000133657	ATP13A3	1.04262	-0.139592	0.933687	1.14872	0.139592	0.933687
ENSG00000115268	RPS15	28.4993	-0.127669	0.933873	31.151	0.127669	0.933873
ENSG00000130723	PRRC2B	2.60608	-0.131572	0.93439	2.85592	0.131572	0.93439
ENSG00000108344	PSMD3	1.41985	-0.135478	0.93439	1.56	0.135478	0.93439
ENSG00000104824	HNRNPL	1.65345	-0.134443	0.934835	1.81543	0.134443	0.934835
ENSG00000128989	ARPP19	2.09961	0.137392	0.935062	1.90924	-0.137392	0.935062
ENSG00000177556	ATOX1	2.85597	0.13558	0.935691	2.60049	-0.13558	0.935691
ENSG00000173141	MRPL57	1.83536	-0.132964	0.936238	2.01314	0.132964	0.936238
ENSG00000028528	SNX1	1.27911	-0.135743	0.936322	1.40559	0.135743	0.936322
ENSG00000173915	ATP5MD	5.51279	0.132978	0.937476	5.02924	-0.132978	0.937476
ENSG00000140612	SEC11A	2.38683	-0.131186	0.937476	2.61492	0.131186	0.937476
ENSG00000114942	EEF1B2	4.71239	-0.128866	0.938557	5.1548	0.128866	0.938557
ENSG00000101150	TPD52L2	1.59314	-0.133136	0.939179	1.74761	0.133136	0.939179
ENSG00000100664	EIF5	1.99525	-0.131491	0.939381	2.18631	0.131491	0.939381
ENSG00000197601	FAR1	0.978477	-0.133774	0.939895	1.07368	0.133774	0.939895
ENSG00000100557	CCDC198	2.14461	-0.131998	0.939942	2.35083	0.131998	0.939942
ENSG00000188986	NELFB	1.03688	-0.133001	0.941827	1.13717	0.133001	0.941827
ENSG00000087365	SF3B2	1.87749	-0.130917	0.941827	2.05643	0.130917	0.941827
ENSG00000167522	ANKRD11	1.78845	-0.132608	0.941827	1.96119	0.132608	0.941827
ENSG00000105404	RABAC1	2.44811	0.134275	0.941827	2.23105	-0.134275	0.941827
ENSG00000100852	ARHGAP5	1.14985	0.142101	0.941976	1.04193	-0.142101	0.941976
ENSG00000105401	CDC37	2.57927	-0.128889	0.942566	2.82128	0.128889	0.942566
ENSG00000117713	ARID1A	1.70228	-0.130924	0.944551	1.8645	0.130924	0.944551
ENSG00000176788	BASP1	1.41889	-0.132444	0.945481	1.55567	0.132444	0.945481
ENSG00000164062	APEH	0.970818	-0.131481	0.947219	1.06357	0.131481	0.947219
ENSG00000197728	RPS26	20.1727	-0.124062	0.947577	21.9945	0.124062	0.947577
ENSG00000117114	ADGRL2	1.50984	-0.131036	0.947794	1.65381	0.131036	0.947794
ENSG00000178913	TAF7	1.51559	0.135713	0.947794	1.37961	-0.135713	0.947794
ENSG00000057019	DCBLD2	1.04645	0.155401	0.948362	0.939466	-0.155401	0.948362
ENSG00000167969	ECI1	1.64005	-0.130047	0.948464	1.79523	0.130047	0.948464
ENSG00000017260	ATP2C1	1.52612	0.135183	0.948531	1.38972	-0.135183	0.948531
ENSG00000134313	KIDINS220	1.32315	0.138414	0.94864	1.20211	-0.138414	0.94864
ENSG00000062716	VMP1	1.02826	-0.130326	0.94864	1.12563	0.130326	0.94864
ENSG00000197343	ZNF655	0.935394	-0.131283	0.94874	1.02461	0.131283	0.94874
ENSG00000144713	RPL32	36.1903	-0.123012	0.949723	39.4301	0.123012	0.949723
ENSG00000152818	UTRN	1.48686	-0.130327	0.949723	1.62783	0.130327	0.949723
ENSG00000105220	GPI	1.92345	0.134971	0.949723	1.75194	-0.134971	0.949723
ENSG00000105379	ETFB	1.32793	0.13844	0.949723	1.20644	-0.13844	0.949723
ENSG00000173542	MOB1B	1.10198	-0.128702	0.951134	1.205	0.128702	0.951134
ENSG00000162522	KIAA1522	1.04454	0.139545	0.951679	0.948124	-0.139545	0.951679
ENSG00000112514	CUTA	3.64871	-0.124866	0.951882	3.9801	0.124866	0.951882
ENSG00000255302	EID1	3.31648	0.130511	0.951882	3.03053	-0.130511	0.951882
ENSG00000154229	PRKCA	1.07805	-0.128953	0.951882	1.17902	0.128953	0.951882
ENSG00000041357	PSMA4	2.13599	-0.127143	0.951943	2.33351	0.127143	0.951943
ENSG00000134049	IER3IP1	1.20538	0.138084	0.951943	1.09532	-0.138084	0.951943
ENSG00000173848	NET1	1.12017	-0.129062	0.951964	1.2252	0.129062	0.951964
ENSG00000143106	PSMA5	1.09241	0.139814	0.952308	0.991418	-0.139814	0.952308
ENSG00000130724	CHMP2A	1.51846	0.133928	0.952478	1.38394	-0.133928	0.952478
ENSG00000127838	PNKD	2.84831	0.130108	0.952702	2.60337	-0.130108	0.952702
ENSG00000106400	ZNHIT1	2.14939	0.131423	0.952721	1.96263	-0.131423	0.952721
ENSG00000128602	SMO	1.83441	-0.127503	0.952721	2.00448	0.127503	0.952721
ENSG00000119185	ITGB1BP1	1.20538	-0.131264	0.952925	1.32045	0.131264	0.952925
ENSG00000108578	BLMH	0.935394	-0.129253	0.952948	1.02317	0.129253	0.952948
ENSG00000104904	OAZ1	5.88905	0.128679	0.953057	5.38858	-0.128679	0.953057
ENSG00000136295	TTYH3	2.44332	-0.12582	0.953079	2.66687	0.12582	0.953079
ENSG00000152952	PLOD2	1.21783	0.149101	0.953269	1.09821	-0.149101	0.953269
ENSG00000213741	RPS29	28.3404	0.126269	0.953269	25.9775	-0.126269	0.953269
ENSG00000151247	EIF4E	1.17092	-0.126671	0.953565	1.2786	0.126671	0.953565
ENSG00000276293	PIP4K2B	1.49165	-0.128246	0.954385	1.63072	0.128246	0.954385
ENSG00000063177	RPL18	23.0306	-0.120971	0.954385	25.0568	0.120971	0.954385
ENSG00000079785	DDX1	1.29538	-0.129304	0.955125	1.41714	0.129304	0.955125
ENSG00000155660	PDIA4	2.16759	-0.127211	0.956333	2.36815	0.127211	0.956333
ENSG00000120727	PAIP2	1.58356	-0.127471	0.956662	1.73029	0.127471	0.956662
ENSG00000111716	LDHB	7.00253	0.126109	0.958159	6.41896	-0.126109	0.958159
ENSG00000153201	RANBP2	1.07326	-0.126523	0.958447	1.17181	0.126523	0.958447
ENSG00000142507	PSMB6	2.29875	-0.12446	0.958447	2.50669	0.12446	0.958447
ENSG00000128641	MYO1B	1.18432	0.135633	0.958587	1.078	-0.135633	0.958587
ENSG00000164919	COX6C	7.20741	0.125528	0.958587	6.60945	-0.125528	0.958587
ENSG00000071655	MBD3	1.47155	-0.127256	0.958587	1.60763	0.127256	0.958587
ENSG00000126247	CAPNS1	3.80476	0.127066	0.958587	3.48512	-0.127066	0.958587
ENSG00000110066	KMT5B	0.950712	-0.128022	0.958637	1.03904	0.128022	0.958637
ENSG00000183020	AP2A2	1.66686	0.130867	0.95922	1.52248	-0.130867	0.95922
ENSG00000067445	TRO	1.56633	-0.126318	0.959934	1.71009	0.126318	0.959934
ENSG00000064393	HIPK2	2.29971	0.128589	0.960519	2.10406	-0.128589	0.960519
ENSG00000106333	PCOLCE	2.04504	0.12914	0.961405	1.87027	-0.12914	0.961405
ENSG00000142676	RPL11	20.7453	-0.119307	0.961504	22.5443	0.119307	0.961504
ENSG00000049323	LTBP1	1.00528	-0.13115	0.962399	1.10109	0.13115	0.962399
ENSG00000134874	DZIP1	1.24943	-0.12755	0.962399	1.36518	0.12755	0.962399
ENSG00000262814	MRPL12	1.02731	-0.126116	0.962399	1.1213	0.126116	0.962399
ENSG00000162231	NXF1	1.38921	-0.126361	0.962534	1.51671	0.126361	0.962534
ENSG00000142102	PGGHG	1.01582	-0.131157	0.964636	1.11264	0.131157	0.964636
ENSG00000197894	ADH5	2.07855	-0.123009	0.965048	2.26424	0.123009	0.965048
ENSG00000156639	ZFAND3	1.02539	0.134971	0.965048	0.933693	-0.134971	0.965048
ENSG00000119421	NDUFA8	1.29442	0.132958	0.965048	1.18047	-0.132958	0.965048
ENSG00000105701	FKBP8	1.87462	-0.125008	0.965048	2.04489	0.125008	0.965048
ENSG00000175879	HOXD8	2.65874	-0.121543	0.965732	2.89344	0.121543	0.965732
ENSG00000111642	CHD4	2.52374	-0.123675	0.965732	2.75057	0.123675	0.965732
ENSG00000167315	ACAA2	1.48208	-0.124717	0.966562	1.61629	0.124717	0.966562
ENSG00000165916	PSMC3	1.51271	-0.124518	0.966719	1.64948	0.124518	0.966719
ENSG00000154582	ELOC	1.259	-0.125657	0.968538	1.37384	0.125657	0.968538
ENSG00000136003	ISCU	1.72335	0.127917	0.968597	1.57732	-0.127917	0.968597
ENSG00000129933	MAU2	1.11826	-0.123017	0.968597	1.21799	0.123017	0.968597
ENSG00000167881	SRP68	0.921032	-0.124891	0.968794	1.00441	0.124891	0.968794
ENSG00000242485	MRPL20	2.02206	-0.12173	0.969881	2.20075	0.12173	0.969881
ENSG00000178127	NDUFV2	2.21258	-0.121111	0.970042	2.40711	0.121111	0.970042
ENSG00000143294	PRCC	1.17953	-0.122593	0.970341	1.28437	0.122593	0.970341
ENSG00000179218	CALR	7.23805	0.121916	0.970341	6.65419	-0.121916	0.970341
ENSG00000179335	CLK3	0.926777	-0.124186	0.970893	1.01018	0.124186	0.970893
ENSG00000090565	RAB11FIP3	1.27719	-0.124524	0.970949	1.3926	0.124524	0.970949
ENSG00000196950	SLC39A10	1.20921	0.131312	0.971274	1.10398	-0.131312	0.971274
ENSG00000152234	ATP5F1A	5.50992	0.121916	0.972334	5.06532	-0.121916	0.972334
ENSG00000090316	MAEA	1.24464	-0.136127	0.972397	1.36807	0.136127	0.972397
ENSG00000063046	EIF4B	3.97997	-0.117934	0.972618	4.32068	0.117934	0.972618
ENSG00000108312	UBTF	1.70803	-0.121596	0.972618	1.85873	0.121596	0.972618
ENSG00000196365	LONP1	1.11826	-0.121308	0.972624	1.21654	0.121308	0.972624
ENSG00000141543	EIF4A3	1.30304	-0.123737	0.972878	1.42002	0.123737	0.972878
ENSG00000105258	POLR2I	1.88419	-0.120712	0.97395	2.04922	0.120712	0.97395
ENSG00000131495	NDUFA2	2.82533	0.123229	0.974754	2.59472	-0.123229	0.974754
ENSG00000143418	CERS2	1.62665	0.12603	0.975197	1.49073	-0.12603	0.975197
ENSG00000196628	TCF4	0.952627	-0.123119	0.975274	1.0376	0.123119	0.975274
ENSG00000185825	BCAP31	1.60463	0.126045	0.975572	1.47053	-0.126045	0.975572
ENSG00000100106	TRIOBP	1.78462	0.125215	0.975835	1.63649	-0.125215	0.975835
ENSG00000111237	VPS29	1.30113	-0.122925	0.976402	1.41714	0.122925	0.976402
ENSG00000205517	RGL3	0.983264	-0.128675	0.976402	1.07512	0.128675	0.976402
ENSG00000053371	AKR7A2	1.02922	-0.11413	0.976586	1.11408	0.11413	0.976586
ENSG00000134686	PHC2	2.01727	-0.111851	0.976586	2.18054	0.111851	0.976586
ENSG00000065978	YBX1	4.03359	-0.111104	0.976586	4.3582	0.111104	0.976586
ENSG00000177954	RPS27	40.8682	0.114835	0.976586	37.759	-0.114835	0.976586
ENSG00000163468	CCT3	2.29684	-0.112319	0.976586	2.4836	0.112319	0.976586
ENSG00000162923	WDR26	1.40548	0.126834	0.976586	1.28726	-0.126834	0.976586
ENSG00000152154	TMEM178A	1.77026	0.117383	0.976586	1.63216	-0.117383	0.976586
ENSG00000138443	ABI2	1.56824	-0.113567	0.976586	1.6971	0.113567	0.976586
ENSG00000115677	HDLBP	2.52279	0.114655	0.976586	2.33063	-0.114655	0.976586
ENSG00000172053	QARS	1.99621	-0.123165	0.976586	2.17477	0.123165	0.976586
ENSG00000163882	POLR2H	1.4792	-0.114587	0.976586	1.60185	0.114587	0.976586
ENSG00000123933	MXD4	1.4007	0.12677	0.976586	1.28293	-0.12677	0.976586
ENSG00000132463	GRSF1	1.33464	-0.121067	0.976586	1.45177	0.121067	0.976586
ENSG00000073578	SDHA	1.349	0.125377	0.976586	1.23675	-0.125377	0.976586
ENSG00000145592	RPL37	38.3598	-0.107439	0.976586	41.3452	0.107439	0.976586
ENSG00000113575	PPP2CA	1.5491	-0.120205	0.976586	1.68411	0.120205	0.976586
ENSG00000169223	LMAN2	1.90908	0.115876	0.976586	1.76204	-0.115876	0.976586
ENSG00000231500	RPS18	33.0748	0.115135	0.976586	30.5521	-0.115135	0.976586
ENSG00000146425	DYNLT1	2.09291	-0.115834	0.976586	2.26857	0.115834	0.976586
ENSG00000105856	HBP1	1.00241	0.133816	0.976586	0.91349	-0.133816	0.976586
ENSG00000090266	NDUFB2	5.42279	0.116704	0.976586	5.00327	-0.116704	0.976586
ENSG00000105993	DNAJB6	1.59122	-0.113283	0.976586	1.72163	0.113283	0.976586
ENSG00000164733	CTSB	2.52087	-0.118493	0.976586	2.73758	0.118493	0.976586
ENSG00000104415	WISP1	1.31549	-0.115879	0.976586	1.42579	0.115879	0.976586
ENSG00000179091	CYC1	1.83824	0.119157	0.976586	1.69277	-0.119157	0.976586
ENSG00000198467	TPM2	3.97327	0.120205	0.976586	3.65685	-0.120205	0.976586
ENSG00000106771	TMEM245	1.08571	0.126756	0.976586	0.994304	-0.126756	0.976586
ENSG00000052841	TTC17	1.37197	-0.118063	0.976586	1.48929	0.118063	0.976586
ENSG00000198561	CTNND1	2.39641	0.115668	0.976586	2.21229	-0.115668	0.976586
ENSG00000214753	HNRNPUL2	1.51463	-0.116375	0.976586	1.64226	0.116375	0.976586
ENSG00000084207	GSTP1	9.22086	-0.109193	0.976586	9.95026	0.109193	0.976586
ENSG00000149428	HYOU1	0.933479	-0.115858	0.976586	1.01162	0.115858	0.976586
ENSG00000057608	GDI2	1.98568	-0.119267	0.976586	2.15745	0.119267	0.976586
ENSG00000165672	PRDX3	2.41939	0.122861	0.976586	2.22239	-0.122861	0.976586
ENSG00000215021	PHB2	2.94692	-0.116764	0.976586	3.19649	0.116764	0.976586
ENSG00000134287	ARF3	1.41793	0.120288	0.976586	1.30457	-0.120288	0.976586
ENSG00000178449	COX14	1.25996	0.127915	0.976586	1.15305	-0.127915	0.976586
ENSG00000175203	DCTN2	1.6209	0.125121	0.976586	1.48641	-0.125121	0.976586
ENSG00000075415	SLC25A3	4.90579	0.112765	0.976586	4.53859	-0.112765	0.976586
ENSG00000166598	HSP90B1	8.10643	0.111964	0.976586	7.50418	-0.111964	0.976586
ENSG00000174437	ATP2A2	1.76356	0.120863	0.976586	1.62206	-0.120863	0.976586
ENSG00000135111	TBX3	1.10869	0.125917	0.976586	1.01595	-0.125917	0.976586
ENSG00000120675	DNAJC15	1.21783	0.120978	0.976586	1.11985	-0.120978	0.976586
ENSG00000134884	ARGLU1	5.74544	-0.116188	0.976586	6.22991	0.116188	0.976586
ENSG00000185650	ZFP36L1	3.84785	-0.112644	0.976586	4.16193	0.112644	0.976586
ENSG00000167978	SRRM2	4.79952	-0.111699	0.976586	5.18799	0.111699	0.976586
ENSG00000140905	GCSH	1.13071	-0.120656	0.976586	1.22953	0.120656	0.976586
ENSG00000230989	HSBP1	4.82345	-0.115316	0.976586	5.22695	0.115316	0.976586
ENSG00000108561	C1QBP	1.23028	-0.119019	0.976586	1.33632	0.119019	0.976586
ENSG00000108349	CASC3	1.28676	-0.125656	0.976586	1.40415	0.125656	0.976586
ENSG00000188554	NBR1	1.12113	0.123708	0.976586	1.02894	-0.123708	0.976586
ENSG00000136451	VEZF1	1.03305	-0.116223	0.976586	1.11985	0.116223	0.976586
ENSG00000171634	BPTF	1.0972	-0.119362	0.976586	1.19201	0.119362	0.976586
ENSG00000088832	FKBP1A	3.43807	0.120613	0.976586	3.1633	-0.120613	0.976586
ENSG00000124214	STAU1	1.20251	-0.118866	0.976586	1.30602	0.118866	0.976586
ENSG00000125520	SLC2A4RG	1.38155	-0.119168	0.976586	1.50084	0.119168	0.976586
ENSG00000227500	SCAMP4	1.00146	-0.113811	0.976586	1.08378	0.113811	0.976586
ENSG00000065000	AP3D1	1.7243	0.116898	0.976586	1.59031	-0.116898	0.976586
ENSG00000127445	PIN1	1.4208	-0.122455	0.976586	1.54702	0.122455	0.976586
ENSG00000160888	IER2	1.70994	-0.112125	0.976586	1.84863	0.112125	0.976586
[truncated: 995 more rows]

## Sheet: DE Cluster 5 vs. 4
FeatureID	FeatureName	4 Average	4 Log2 Fold Change	4 P-Value	5 Average	5 Log2 Fold Change	5 P-Value
ENSG00000269113	TRABD2B	2.86623	2.68339	0	0.722983	0.0427848	0.740675
ENSG00000189171	S100A13	9.20761	2.05668	0	3.04275	0.044446	0.537707
ENSG00000160678	S100A1	2.46232	3.68346	0	0.0418947	-3.48447	1.39e-80
ENSG00000116183	PAPPA2	3.51517	3.02495	0	0.632012	-0.296182	0.00051747
ENSG00000150551	LYPD1	6.69799	2.56971	0	1.73923	0.0151938	0.951393
ENSG00000168542	COL3A1	5.50443	-3.43603	0	7.27053	-3.03152	0
ENSG00000163359	COL6A3	0.77751	-3.13183	0	3.98239	-0.694311	1.34e-37
ENSG00000163520	FBLN2	6.33774	2.66825	0	0.611663	-1.45882	8.9e-81
ENSG00000157005	SST	1.93589	3.79907	0	0.0119699	-4.81305	1.63e-94
ENSG00000109193	SULT1E1	0.0885464	-4.63648	0	2.38201	0.284143	3.57e-06
ENSG00000145423	SFRP2	38.8658	2.97098	0	0.472812	-4.33543	0
ENSG00000113594	LIFR	4.27449	2.44486	0	0.974351	-0.275499	0.00022091
ENSG00000152377	SPOCK1	3.29805	2.39739	0	0.0957593	-3.38255	1.32e-166
ENSG00000054598	FOXC1	3.92273	2.30271	0	1.17904	0.0707095	0.391348
ENSG00000112699	GMDS	3.43875	2.33454	0	0.764878	-0.388171	6.71e-07
ENSG00000204287	HLA-DRA	13.3778	2.64556	0	0.341143	-3.43585	0
ENSG00000242574	HLA-DMB	4.01612	2.82751	0	0.755302	-0.338816	1.89e-05
ENSG00000204257	HLA-DMA	5.22666	3.26298	0	0.13526	-3.08254	7.61e-168
ENSG00000118526	TCF21	0.0194074	-6.44832	0	3.15048	1.14727	6.69e-88
ENSG00000164692	COL1A2	2.49264	-3.45228	0	6.88989	-1.95951	9.29e-276
ENSG00000128567	PODXL	0.486399	-3.39616	0	6.68041	0.606616	3.33e-34
ENSG00000257335	MGAM	1.12927	4.04335	0	0.0825924	-1.21186	8.76e-13
ENSG00000120885	CLU	5.01925	2.09405	0	2.12346	0.481544	1.59e-16
ENSG00000070985	TRPM5	3.275	3.73998	0	0.245383	-1.30342	2.2e-35
ENSG00000110680	CALCA	1.54046	3.29674	0	0.423735	0.549177	6.33e-08
ENSG00000184937	WT1	5.183	1.93582	0	2.56635	0.623218	2.75e-29
ENSG00000109846	CRYAB	5.7264	1.90943	0	0.161594	-3.75268	2.67e-303
ENSG00000137642	SORL1	3.86208	3.07591	0	0.511116	-0.747321	1.34e-18
ENSG00000075891	PAX2	6.73923	1.91834	0	3.67716	0.776425	6.54e-50
ENSG00000170421	KRT8	4.11559	2.14469	0	1.96307	0.726051	4.26e-34
ENSG00000111057	KRT18	4.08648	2.06974	0	2.00975	0.719673	1.07e-33
ENSG00000228630	HOTAIR	1.4689	2.81112	0	0.108926	-1.75909	9.9e-37
ENSG00000180818	HOXC10	3.00694	2.62626	0	0.779242	0.049833	0.660804
ENSG00000011465	DCN	1.08196	-3.35239	0	0.997094	-3.47352	0
ENSG00000133110	POSTN	0.225611	-3.68154	0	2.90989	0.169547	0.00478473
ENSG00000015133	CCDC88C	4.26114	3.12946	0	0.804379	-0.161795	0.0581933
ENSG00000214548	MEG3	0.648936	-3.4339	0	2.16536	-1.66111	2.12e-170
ENSG00000159251	ACTC1	2.40895	-3.35862	0	0.1592	-7.28594	0
ENSG00000166415	WDR72	1.52106	3.1507	0	0.155609	-1.0961	2.8e-17
ENSG00000259485	LINC02253	2.33617	4.1682	0	0.0742135	-2.41225	1.99e-57
ENSG00000188536	HBA2	0.0497315	-6.15725	0	9.18093	1.85871	0
ENSG00000206172	HBA1	0.0145556	-6.64356	0	4.08892	1.91608	1.35e-254
ENSG00000177455	CD19	1.99169	3.85975	0	0.100547	-1.83965	3.34e-38
ENSG00000180209	MYLPF	1.49922	-3.01459	0	0.22264	-5.77976	0
ENSG00000109063	MYH3	1.2166	-3.21057	0	0.165185	-6.10057	0
ENSG00000108821	COL1A1	2.32646	-3.28057	0	6.54755	-1.75723	2e-230
ENSG00000104938	CLEC4M	1.24329	3.75628	0	0.0335158	-2.77316	3.09e-42
ENSG00000167755	KLK6	2.26824	2.82483	0	0.392613	-0.469178	1.48e-06
ENSG00000129824	RPS4Y1	8.45921	1.99709	0	5.27873	1.08103	2.65e-109
ENSG00000077942	FBLN1	0.599204	-3.04917	0	1.7919	-1.43011	2.7e-128
ENSG00000196549	MME	0.00242593	-8.55521	0	1.77514	0.620387	5.32e-21
ENSG00000197757	HOXC6	1.94317	2.47175	0	0.511116	-0.027099	0.947544
ENSG00000116218	NPHS2	0.0157685	-7.15286	0	3.47726	0.798703	1.86e-27
ENSG00000008083	JARID2	2.37377	2.20377	5.83e-302	0.544631	-0.429065	8.05e-07
ENSG00000131620	ANO1	1.48588	2.88172	3.23e-301	0.143639	-1.32498	3.63e-22
ENSG00000137968	SLC44A5	1.01525	3.17642	2e-295	0.136457	-0.66197	6.83e-06
ENSG00000143248	RGS5	2.1894	2.12133	3.27e-287	0.0646376	-3.52725	3.02e-139
ENSG00000164825	DEFB1	0.0266852	-5.61645	1.17e-286	1.53933	0.376195	2.11e-08
ENSG00000137731	FXYD2	0.0800556	-4.36145	6.6e-285	3.18639	1.299	6.47e-118
ENSG00000103449	SALL1	3.26651	1.95029	1.24e-284	2.09234	1.08863	7.31e-78
ENSG00000131037	EPS8L1	1.89465	2.32373	1.35e-284	0.84747	0.753067	3.13e-22
ENSG00000198467	TPM2	1.50529	-2.16373	1.61e-278	3.03318	-1.1151	1.76e-89
ENSG00000164619	BMPER	1.16808	2.6732	1.13e-277	0.357901	0.357825	0.00130224
ENSG00000123416	TUBA1B	2.94386	-2.01944	5.61e-270	12.0537	0.152319	0.00265239
ENSG00000164853	UNCX	2.32283	2.13359	2.19e-269	1.3119	1.0153	1.29e-51
ENSG00000245532	NEAT1	6.32561	1.73413	2.3e-268	1.88167	-0.37088	2.27e-09
ENSG00000166482	MFAP4	0.17588	-3.49552	4.49e-266	2.03489	0.198563	0.00217344
ENSG00000255823	MTRNR2L8	1.59505	2.29575	5.32e-266	0.122093	-2.0259	4.75e-56
ENSG00000159173	TNNI1	1.07954	-2.33774	1.21e-262	0.615254	-3.16435	0
ENSG00000142173	COL6A2	1.572	-2.05884	1.84e-258	3.8615	-0.702167	8.13e-39
ENSG00000067048	DDX3Y	1.65691	2.37008	7.25e-256	0.714604	0.724756	1.55e-18
ENSG00000125618	PAX8	5.44014	1.63245	9.04e-251	5.53728	1.67262	2.37e-267
ENSG00000100097	LGALS1	1.84856	-2.60845	5.41e-250	4.23855	-1.37613	2.12e-86
ENSG00000138829	FBN2	0.167389	-3.44405	1.96e-249	2.49812	0.685275	2.26e-30
ENSG00000173917	HOXB2	3.24225	1.93089	3.91e-249	1.45554	0.453264	1.2e-11
ENSG00000187266	EPOR	1.8716	2.20925	3.62e-248	0.89535	0.782268	9.54e-25
ENSG00000107562	CXCL12	0.509445	-2.62639	1.01e-247	4.23256	0.646392	3.07e-34
ENSG00000053438	NNAT	1.00555	-2.28421	2.13e-245	1.9116	-1.32733	7.19e-111
ENSG00000182534	MXRA7	3.75898	1.73746	4.05e-239	0.837894	-0.817228	1.9e-29
ENSG00000204262	COL5A2	0.71201	-2.40247	1.74e-238	2.18212	-0.720278	6.76e-35
ENSG00000106333	PCOLCE	0.236528	-3.09291	7.46e-238	1.5513	-0.269579	4.86e-05
ENSG00000130635	COL5A1	0.795704	-2.33698	7.57e-236	1.67699	-1.22556	2.46e-94
ENSG00000090006	LTBP4	0.422111	-2.67405	2.52e-235	2.80216	0.214507	0.00037353
ENSG00000163565	IFI16	1.66297	2.19789	9.35e-235	0.372264	-0.470645	2.14e-06
ENSG00000140839	CLEC18B	2.16393	2.08749	4.14e-233	1.33465	1.13661	5.42e-60
ENSG00000104313	EYA1	2.65033	1.89614	5.34e-228	0.730165	-0.366129	4.23e-06
ENSG00000132688	NES	0.245019	-2.98668	2.85e-224	1.41365	-0.357257	6.56e-08
ENSG00000138080	EMILIN1	0.215908	-3.07449	1.66e-222	2.01334	0.320636	2.49e-07
ENSG00000161249	DMKN	2.02201	2.04162	5.11e-222	1.07729	0.836886	1.26e-31
ENSG00000196565	HBG2	0.0157685	-7.71481	8.34e-222	8.38253	1.71362	4.28e-74
ENSG00000068878	PSME4	2.30948	1.96727	2.12e-221	0.675103	-0.218374	0.0117402
ENSG00000167552	TUBA1A	1.60596	-1.91536	2.12e-221	3.91656	-0.563177	4.75e-25
ENSG00000083857	FAT1	0.160111	-3.31389	2.72e-221	1.97384	0.510842	4.31e-16
ENSG00000041982	TNC	0.543408	-2.44412	6.53e-220	3.44734	0.399369	8.13e-13
ENSG00000149948	HMGA2	0.195287	-3.12717	5.11e-218	1.59798	0.0462141	0.624757
ENSG00000155760	FZD7	4.23688	1.63709	3.96e-216	1.05934	-0.717742	1.31e-25
ENSG00000064393	HIPK2	3.31624	1.68248	5.14e-216	1.74521	0.516535	1.36e-17
ENSG00000074803	SLC12A1	0.0376019	-4.73768	6.76e-215	1.34063	0.610636	2.42e-18
ENSG00000111341	MGP	1.83521	-1.82629	7.58e-211	0.622436	-3.41831	0
ENSG00000128739	SNRPN	4.5656	1.594	4.01e-210	1.69853	-0.127154	0.0670997
ENSG00000102109	PCSK1N	2.66852	1.78123	2.16e-206	1.24367	0.394767	5.73e-09
ENSG00000133169	BEX1	3.51032	2.30258	3.42e-206	0.962382	-0.0778336	0.594621
ENSG00000124920	MYRF	1.10986	2.56897	2.39e-204	0.33037	0.241251	0.0417286
ENSG00000198729	PPP1R14C	1.04436	2.44048	1.05e-203	0.268126	-0.0846651	0.609048
ENSG00000165215	CLDN3	2.01352	1.95914	1.93e-203	1.1132	0.833921	2.38e-31
ENSG00000185070	FLRT2	0.134639	-3.34546	1.28e-202	1.66262	0.474941	4.44e-13
ENSG00000167642	SPINT2	4.96102	1.51146	1.3e-196	3.02001	0.615996	6.82e-29
ENSG00000166598	HSP90B1	17.1331	1.29271	4.03e-196	6.22436	-0.415524	1.04e-15
ENSG00000166589	CDH16	0.0133426	-5.79618	1.88e-195	1.9116	1.72317	1.57e-143
ENSG00000151490	PTPRO	0.035176	-4.66476	2.85e-195	1.21973	0.645658	5.89e-18
ENSG00000165092	ALDH1A1	0.066713	-3.95002	2.29e-192	1.61355	0.903284	2.19e-38
ENSG00000108582	CPD	2.43806	1.7652	1.33e-190	0.774454	-0.241575	0.00297363
ENSG00000187244	BCAM	3.62919	1.53303	3.84e-186	1.84456	0.330776	4.88e-08
ENSG00000204103	MAFB	0.0739908	-3.76023	3.18e-181	1.58123	0.918304	3.68e-42
ENSG00000177425	PAWR	2.10207	1.74454	1.76e-180	0.875001	0.178074	0.0282521
ENSG00000173110	HSPA6	1.14261	2.29906	5.36e-180	0.0119699	-4.80623	5.32e-94
ENSG00000137166	FOXP4	1.90314	1.853	2.54e-178	0.561389	-0.290404	0.00112992
ENSG00000117632	STMN1	4.04645	-1.5711	6.92e-175	13.7666	0.342547	8.14e-13
ENSG00000160801	PTH1R	0.202565	-2.81354	3.68e-174	1.74162	0.48244	5.04e-14
ENSG00000230630	DNM3OS	0.0982501	-3.41985	1.19e-172	1.29634	0.495469	9.32e-12
ENSG00000146674	IGFBP3	5.26548	1.36725	2.77e-170	0.768469	-1.7467	6.4e-131
ENSG00000117122	MFAP2	0.730204	-2.02143	2.9e-170	3.48325	0.401288	7.55e-13
ENSG00000148180	GSN	0.664704	-2.06025	9.13e-170	1.1132	-1.29057	1.71e-89
ENSG00000134853	PDGFRA	0.11887	-3.21892	4.13e-169	1.28557	0.396059	2.43e-08
ENSG00000064666	CNN2	0.1965	-2.79831	1.17e-168	2.55917	1.23198	3.24e-93
ENSG00000154370	TRIM11	1.25906	2.12351	3.86e-168	0.469221	0.294102	0.00305152
ENSG00000118495	PLAGL1	0.0545834	-3.96586	4.92e-168	1.17305	0.671591	1.39e-19
ENSG00000087245	MMP2	0.647723	-2.05564	5.45e-167	2.61064	0.0849653	0.206693
ENSG00000150995	ITPR1	1.20205	2.00617	1.58e-166	0.484782	0.335047	0.00058184
ENSG00000067057	PFKP	1.91891	1.72014	6.45e-162	0.496752	-0.59762	7.63e-12
ENSG00000172005	MAL	0.11887	-3.15629	4.8e-161	2.97931	2.04069	1.53e-253
ENSG00000142156	COL6A1	2.55086	-1.53284	2.76e-160	4.59286	-0.636957	3.31e-33
ENSG00000148053	NTRK2	0.0788427	-3.51746	1.05e-158	1.88766	1.43576	3.33e-98
ENSG00000005102	MEOX1	1.01646	2.11344	5.27e-158	0.325582	0.0397377	0.874037
ENSG00000178980	SELENOW	2.71461	-1.5184	1.52e-155	2.46461	-1.66483	2.63e-184
ENSG00000085276	MECOM	0.0606482	-3.74606	5.33e-155	2.00496	1.75367	4.24e-148
ENSG00000179344	HLA-DQB1	1.65084	1.77201	1.33e-153	0.216656	-1.59072	5.98e-50
ENSG00000139146	SINHCAF	3.0688	1.48026	3.61e-152	1.43041	0.14319	0.0441056
ENSG00000175832	ETV4	2.1518	1.62719	6.89e-152	1.13116	0.467944	3.15e-11
ENSG00000115414	FN1	1.78791	-1.53181	6.64e-151	4.0183	-0.28796	1.39e-07
ENSG00000128918	ALDH1A2	0.115232	-3.0947	7.71e-150	2.31618	1.66924	1.78e-153
ENSG00000124749	COL21A1	0.0278982	-4.53003	1.02e-149	1.13834	1.08113	2.4e-43
ENSG00000176890	TYMS	0.277769	-2.40076	1.57e-147	1.78471	0.467086	1.42e-12
ENSG00000152926	ZNF117	1.97834	1.57373	2.13e-146	1.01984	0.389591	9.86e-08
ENSG00000213390	ARHGAP19	1.24208	1.88392	4.41e-146	0.361492	-0.286758	0.00701065
ENSG00000079931	MOXD1	0.0703519	-3.51191	3.5e-145	1.68656	1.4422	2.27e-92
ENSG00000020181	ADGRA2	0.270491	-2.38084	1.7e-142	1.41844	0.152281	0.040181
ENSG00000152952	PLOD2	1.79155	1.61969	2.21e-142	0.910911	0.405811	8.72e-08
ENSG00000185551	NR2F2	9.67581	1.30449	2.04e-141	5.06687	0.181548	0.00287314
ENSG00000117114	ADGRL2	0.0946112	-3.19618	4.34e-141	1.37175	0.922697	1.77e-37
ENSG00000187193	MT1X	1.28089	1.78676	2.02e-140	0.357901	-0.425576	3.07e-05
ENSG00000139880	CDH24	1.56108	1.73808	5.54e-140	0.937245	0.790922	5.3e-26
ENSG00000134138	MEIS2	0.0145556	-5.1469	2.04e-137	1.65664	2.20344	5.23e-181
ENSG00000116962	NID1	0.605269	-1.89555	8.5e-137	1.65065	-0.368156	6.12e-09
ENSG00000178343	SHISA3	0.0121296	-5.3219	2.43e-134	1.67459	2.33363	8.68e-198
ENSG00000234745	HLA-B	7.75933	1.13517	1.18e-132	0.973154	-2.15891	8.05e-220
ENSG00000100557	CCDC198	0.0278982	-4.34511	1.77e-131	1.9499	2.44251	6.57e-259
ENSG00000107485	GATA3	0.00727778	-5.86004	2.16e-130	1.49504	2.25665	6.01e-178
ENSG00000273706	LHX1	1.46405	1.68045	4.19e-130	1.63988	1.91838	1.97e-177
ENSG00000213626	LBH	2.86017	1.35213	5.1e-130	1.30712	0.00165484	1
ENSG00000136883	KIF12	0.0873334	-3.16411	1.46e-129	2.44426	2.26621	3.19e-271
ENSG00000185201	IFITM2	1.21539	-1.51022	4.48e-129	3.80643	0.271652	8.17e-07
ENSG00000121068	TBX2	0.106741	-2.97989	6.57e-129	2.12705	1.80922	5.11e-164
ENSG00000276043	UHRF1	0.0873334	-3.15458	1.42e-128	1.36696	1.10956	2.08e-49
ENSG00000140577	CRTC3	1.61203	1.62844	2.49e-128	0.444084	-0.572094	3.52e-10
ENSG00000164733	CTSB	9.23066	1.11755	1.02e-127	2.27069	-1.16453	1.31e-92
ENSG00000137285	TUBB2B	0.674408	-1.78299	3.97e-127	1.92596	-0.174904	0.00914451
ENSG00000165802	NSMF	2.00746	1.53431	1.1e-125	0.894153	0.11511	0.179244
ENSG00000165516	KLHDC2	2.88685	1.35323	2.71e-125	1.42203	0.124396	0.0865663
ENSG00000153944	MSI2	2.17727	1.42039	8.32e-125	1.29275	0.493297	9.85e-14
ENSG00000154277	UCHL1	0.564028	-1.84344	1.28e-124	1.22333	-0.67171	2.63e-24
ENSG00000175063	UBE2C	0.316584	-2.14482	2.1e-124	2.03249	0.76279	1.34e-33
ENSG00000131747	TOP2A	0.30688	-2.15179	6.63e-123	2.0277	0.804572	3.44e-37
ENSG00000142798	HSPG2	1.09288	-1.52961	4.18e-122	3.15766	0.117884	0.0613614
ENSG00000189184	PCDH18	0.409982	-1.9791	8.88e-122	1.0761	-0.517461	9.07e-14
ENSG00000158164	TMSB15A	0.248658	-2.24216	6.13e-118	1.36577	0.383563	5.17e-08
ENSG00000117868	ESYT2	1.71028	1.49123	1.31e-117	0.754105	0.062574	0.553589
ENSG00000001617	SEMA3F	2.67944	1.31949	1.82e-117	1.3909	0.180835	0.00875353
ENSG00000130726	TRIM28	1.11471	-1.46843	4.86e-117	4.23496	0.643487	7.16e-34
ENSG00000130303	BST2	0.476695	-1.86641	5.67e-117	2.24197	0.552005	1.84e-19
ENSG00000275410	HNF1B	0.0121296	-5.11494	9.5e-117	1.63389	2.62009	1.6e-244
ENSG00000168743	NPNT	0.158898	-2.54418	1.28e-116	1.27719	0.677716	1.75e-20
ENSG00000151617	EDNRA	0.309306	-2.27833	3.71e-116	1.04737	-0.436001	4.35e-08
ENSG00000130300	PLVAP	2.84561	1.28884	4.2e-116	1.42801	0.0986501	0.18273
ENSG00000115641	FHL2	1.50529	1.58078	5.74e-115	0.415356	-0.607102	6.79e-11
ENSG00000140092	FBLN5	0.172241	-2.45583	1.82e-113	1.04138	0.29938	4.42e-05
ENSG00000175265	GOLGA8A	0.272917	-2.1461	1.83e-113	2.58311	1.46819	8.91e-133
ENSG00000166780	C16orf45	1.30515	1.60713	6.41e-113	0.39381	-0.446199	4.89e-06
ENSG00000120093	HOXB3	3.40358	1.206	1.01e-112	2.92665	0.935623	1.48e-65
ENSG00000115461	IGFBP5	2.03778	-1.30537	5.22e-112	2.84525	-0.797061	1.84e-46
ENSG00000163399	ATP1A1	7.06915	1.07611	6.23e-112	4.53181	0.31023	3.81e-09
ENSG00000165685	TMEM52B	0.00242593	-6.74662	3.46e-111	1.02223	1.93626	3.19e-138
ENSG00000198911	SREBF2	0.203778	-2.31293	8.85e-111	1.34063	0.605867	1.99e-17
ENSG00000054793	ATP9A	2.07902	1.35278	6.75e-110	0.976745	0.0472571	0.649524
ENSG00000224032	EPB41L4A-AS1	2.33859	1.40939	1.62e-109	0.912108	-0.203843	0.0150199
ENSG00000163694	RBM47	1.10622	1.68926	5.9e-109	0.804379	1.08835	6.43e-42
ENSG00000157240	FZD1	0.144343	-2.53687	4.55e-108	1.42921	1.05252	9.24e-50
ENSG00000011243	AKAP8L	2.95114	1.23744	5e-107	1.69614	0.275821	1.7e-05
ENSG00000211445	GPX3	2.47081	1.24477	1.64e-106	0.792409	-0.649458	3.24e-18
ENSG00000091136	LAMB1	1.16323	-1.37283	2.4e-105	5.34098	1.0893	1.78e-104
ENSG00000107796	ACTA2	0.795704	-1.56429	2.94e-105	1.70332	-0.399841	1.46e-10
ENSG00000164687	FABP5	0.64651	-1.63749	1.58e-104	2.73632	0.634537	1.38e-27
ENSG00000182054	IDH2	0.38451	-1.87369	2.99e-104	1.36218	0.0727405	0.385132
ENSG00000205795	CYS1	0.00485186	-5.95556	7.09e-104	1.08687	2.14829	1.76e-129
ENSG00000163191	S100A11	1.57807	-1.30528	9.68e-104	3.77651	0.0538315	0.428716
ENSG00000172889	EGFL7	0.487612	-1.75282	1.02e-103	2.24675	0.64713	8.57e-27
ENSG00000103187	COTL1	0.268065	-2.07267	1.04e-103	1.26522	0.322236	7.77e-06
ENSG00000197747	S100A10	0.714436	-1.59122	1.52e-103	2.12346	0.0964372	0.155689
ENSG00000185499	MUC1	0.0194074	-4.41488	1.7e-103	1.04856	1.73468	1.42e-116
ENSG00000196230	TUBB	5.51656	-1.15339	2.6e-103	14.3292	0.353912	7.32e-14
ENSG00000117318	ID3	12.1005	0.971358	7.36e-103	9.42152	0.538318	3.78e-30
ENSG00000155368	DBI	0.590713	-1.65986	1.19e-102	2.64775	0.7073	6.72e-34
ENSG00000173848	NET1	0.251084	-2.0969	5.67e-102	1.01625	0.0429463	0.683001
ENSG00000171604	CXXC5	3.78566	1.13539	7.43e-102	2.52446	0.430692	6.79e-14
ENSG00000127022	CANX	7.37603	1.00511	1.67e-101	3.68674	-0.159137	0.00543602
ENSG00000170370	EMX2	0.0570093	-3.26612	2.63e-101	1.94511	2.55396	4.44e-280
ENSG00000184076	UQCR10	1.72362	-1.27692	3.49e-101	4.80113	0.334161	2.51e-10
ENSG00000181218	HIST3H2A	1.34396	1.60367	5.32e-101	0.320794	-0.812581	4.35e-16
ENSG00000113810	SMC4	0.211056	-2.19067	3.47e-100	1.34542	0.694056	1.04e-22
ENSG00000187260	WDR86	1.06134	1.58688	8.79e-100	0.778045	1.0097	8.73e-36
ENSG00000079819	EPB41L2	0.297176	-1.96381	1.98e-98	1.11919	0.0725438	0.424553
ENSG00000138771	SHROOM3	1.22995	1.54028	7.81e-98	0.494358	-0.0454239	0.784112
ENSG00000127920	GNG11	0.420899	-1.76336	1.58e-96	2.41673	1.02036	7.27e-65
ENSG00000155660	PDIA4	4.26721	1.08297	2.26e-96	1.96426	-0.221244	0.00040607
ENSG00000172201	ID4	2.20759	1.2532	2.65e-96	1.53095	0.60577	6.06e-21
ENSG00000168268	NT5DC2	0.618612	-1.59106	2.82e-96	2.16057	0.362127	5.28e-09
ENSG00000180730	SHISA2	2.90262	1.16791	3.73e-96	1.18622	-0.335622	5.58e-07
ENSG00000143153	ATP1B1	0.547047	-1.62544	2.73e-94	3.29053	1.27533	7.66e-119
ENSG00000167553	TUBA1C	0.280195	-1.95769	4.96e-94	1.38731	0.532713	1.35e-14
ENSG00000165801	ARHGEF40	2.06204	1.26723	5.59e-94	1.0737	0.140163	0.0713787
ENSG00000134250	NOTCH2	3.75291	1.0788	1.03e-93	2.60944	0.448507	2.01e-15
ENSG00000071575	TRIB2	0.203778	-2.20065	1.36e-93	1.51659	0.953203	4.83e-43
ENSG00000064042	LIMCH1	0.139491	-2.41253	2.35e-93	1.17545	0.914684	1.6e-34
ENSG00000164104	HMGB2	1.03587	-1.38159	3.86e-92	4.27925	0.889515	3.31e-62
ENSG00000176692	FOXC2	1.36701	1.43731	6.11e-92	1.0725	0.992548	3.25e-43
ENSG00000105854	PON2	2.46474	1.17929	7.97e-92	1.58123	0.406265	1.82e-10
ENSG00000103485	QPRT	2.57148	1.23562	1.28e-91	1.47469	0.270637	0.00010447
ENSG00000189143	CLDN4	1.32698	1.47027	1.4e-91	1.26163	1.37779	7.1e-80
ENSG00000182199	SHMT2	2.15059	1.22546	4.91e-91	0.708619	-0.623463	5.08e-15
ENSG00000163638	ADAMTS9	0.303241	-1.88048	1.45e-90	1.56806	0.696194	4.16e-25
ENSG00000115109	EPB41L5	1.51984	1.32553	8.77e-90	1.05934	0.681179	2.4e-21
ENSG00000090097	PCBP4	0.597991	-1.54992	1.26e-89	1.51419	-0.118341	0.115589
ENSG00000099250	NRP1	0.462139	-1.65725	2.33e-89	1.50701	0.174856	0.0111517
ENSG00000188229	TUBB4B	0.895167	-1.40409	2.41e-89	4.48513	1.21078	3.01e-119
ENSG00000164035	EMCN	0.135852	-2.37982	1.27e-88	1.58003	1.55333	2.63e-103
ENSG00000197705	KLHL14	1.21418	1.50887	1.95e-88	0.422538	-0.300961	0.00248772
ENSG00000109654	TRIM2	1.71877	1.30022	2.01e-88	0.950412	0.268207	0.0004282
ENSG00000089094	KDM2B	1.85341	1.28152	2.29e-88	1.34302	0.707464	3.64e-25
ENSG00000272325	NUDT3	1.86796	1.25538	2.83e-88	1.22811	0.517142	4.71e-14
ENSG00000204389	HSPA1A	9.07418	0.920133	4.08e-87	1.14911	-2.32213	0
ENSG00000117616	RSRP1	2.62243	1.13237	6.32e-87	1.82062	0.495807	8.52e-16
ENSG00000164684	ZNF704	0.161324	-2.23241	2.02e-86	1.06293	0.699767	1.53e-22
ENSG00000119888	EPCAM	2.23671	1.1946	4.2e-86	2.55797	1.45005	2.94e-133
ENSG00000075624	ACTB	12.0035	-1.00381	8.91e-86	29.2186	0.409486	1.6e-19
ENSG00000162909	CAPN2	3.56369	1.04278	1.23e-85	1.6698	-0.228373	0.00033458
ENSG00000158528	PPP1R9A	1.10137	1.49709	2.1e-85	0.569768	0.330451	0.0002968
ENSG00000125968	ID1	5.27275	0.978954	7.72e-85	6.33927	1.31868	4.62e-164
ENSG00000113721	PDGFRB	0.71201	-1.5723	1.67e-84	1.73444	-0.203754	0.00474924
ENSG00000133134	BEX2	1.63993	1.32068	2.73e-84	1.10722	0.622054	2.1e-17
ENSG00000163430	FSTL1	3.02392	-1.08283	5e-84	4.95914	-0.316678	3.82e-09
ENSG00000173457	PPP1R14B	1.38278	-1.21772	7.14e-84	2.28147	-0.447364	7.78e-14
ENSG00000204256	BRD2	3.57339	1.03381	9.88e-84	2.70879	0.552288	8.47e-23
ENSG00000131724	IL13RA1	1.38157	1.34395	4.46e-83	0.603284	-0.0778234	0.496973
ENSG00000100201	DDX17	3.41571	-1.0638	5.18e-83	12.3984	1.03366	8.86e-116
ENSG00000101443	WFDC2	5.21089	0.955445	1.37e-82	6.13578	1.25504	7.89e-151
ENSG00000229847	EMX2OS	0.0557963	-3.03601	1.12e-81	1.45913	2.29447	1.24e-201
ENSG00000144857	BOC	1.5999	1.26196	1.44e-81	0.594905	-0.403145	1.97e-06
ENSG00000198408	OGA	3.98337	0.991414	2.64e-81	2.71597	0.334396	3.22e-09
ENSG00000120694	HSPH1	3.13309	1.0579	1.07e-80	0.719392	-1.31774	2.57e-71
ENSG00000133657	ATP13A3	1.51984	1.29546	1.14e-80	0.952806	0.473346	2.01e-10
ENSG00000141551	CSNK1D	2.3762	1.10989	2.77e-80	1.50582	0.322349	7.1e-07
ENSG00000105894	PTN	0.209843	-3.33121	3.18e-80	3.00804	0.751792	1.66e-10
ENSG00000161011	SQSTM1	2.71097	1.07054	3.3e-80	1.06293	-0.485068	3.95e-12
ENSG00000177728	TMEM94	1.57807	1.26557	8.54e-80	0.952806	0.383352	2.84e-07
ENSG00000104415	WISP1	1.47618	1.26089	9.15e-80	1.18263	0.863198	1.37e-35
ENSG00000090661	CERS4	1.03708	1.41203	1.22e-79	0.422538	-0.130432	0.256541
ENSG00000114631	PODXL2	0.0982501	-2.51618	3.23e-79	1.28318	1.59312	9.96e-87
ENSG00000101665	SMAD7	1.0577	1.39701	3.54e-79	0.561389	0.286193	0.00192449
ENSG00000140403	DNAJA4	1.35003	1.54038	9.84e-79	0.226231	-1.39888	3.92e-30
ENSG00000006327	TNFRSF12A	1.00676	1.41566	2.29e-78	0.456054	0.0432335	0.799405
ENSG00000139219	COL2A1	3.35021	1.00812	3.87e-78	1.52976	-0.300023	2.24e-06
ENSG00000129116	PALLD	0.54826	-1.48429	4.38e-78	1.3131	-0.137679	0.0608155
ENSG00000170412	GPRC5C	1.40461	1.287	5.29e-78	0.946821	0.588604	2.58e-15
ENSG00000133872	SARAF	3.67286	0.997983	5.63e-78	1.70571	-0.282238	7.24e-06
ENSG00000186998	EMID1	1.703	1.20471	9.69e-78	1.6303	1.12766	7.72e-68
ENSG00000161281	COX7A1	1.12442	1.42393	7.19e-77	0.476403	-0.0578714	0.698266
ENSG00000099901	RANBP1	1.0577	-1.25375	1.32e-76	3.48444	0.642806	1.13e-30
ENSG00000189159	JPT1	0.893954	-1.30127	1.44e-76	1.87449	-0.15538	0.0224888
ENSG00000205189	ZBTB10	1.38884	1.27546	1.54e-75	0.609269	-0.129213	0.190851
ENSG00000142188	TMEM50B	1.60596	1.21805	2.76e-75	0.841485	0.107244	0.224268
ENSG00000172057	ORMDL3	1.12199	1.38822	3.81e-75	0.566177	0.195279	0.0401233
ENSG00000197976	AKAP17A	1.52955	1.19871	8.47e-74	1.00188	0.459171	3.52e-10
ENSG00000149428	HYOU1	1.66297	1.23772	1.05e-73	0.839091	0.0631835	0.530375
ENSG00000174652	ZNF266	1.0577	1.34229	1.09e-73	0.655952	0.497655	5.06e-09
ENSG00000100297	MCM5	0.141917	-2.16799	3.06e-73	1.14792	1.13913	2.94e-46
ENSG00000198353	HOXC4	3.14764	2.49398	3.94e-73	1.10243	0.458046	0.00940767
ENSG00000129657	SEC14L1	1.88252	1.14129	5.57e-73	0.739741	-0.419881	8.75e-08
ENSG00000058063	ATP11B	1.07711	1.32403	7.34e-73	0.459645	-0.131191	0.239868
ENSG00000130203	APOE	2.13967	-1.03939	8.79e-73	1.72846	-1.36456	2.27e-119
ENSG00000144560	VGLL4	2.70734	1.02623	2.35e-72	1.61474	0.145958	0.0328121
ENSG00000117360	PRPF3	1.11957	1.35561	8.37e-72	0.632012	0.351966	5.26e-05
ENSG00000171988	JMJD1C	1.23965	1.25586	1.16e-71	0.70024	0.26433	0.00185915
ENSG00000108679	LGALS3BP	2.01352	1.09164	1.22e-71	0.598496	-0.89557	2.62e-29
ENSG00000152556	PFKM	2.00988	1.11318	2.42e-71	1.08926	0.0685833	0.446018
ENSG00000154229	PRKCA	1.1693	1.32828	2.96e-71	0.977942	1.00383	8.31e-38
ENSG00000115310	RTN4	1.56351	-1.07703	3.32e-71	3.04994	-0.0336519	0.725615
ENSG00000149925	ALDOA	1.19841	1.39233	2.31e-70	0.244186	-1.22044	1.24e-30
ENSG00000175197	DDIT3	1.03708	1.31694	2.56e-70	0.421341	-0.215466	0.0387101
ENSG00000078699	CBFA2T2	1.10258	1.29954	1.98e-69	0.582935	0.194291	0.0400759
ENSG00000143924	EML4	0.37238	-1.5649	2.87e-69	1.49025	0.619799	4.46e-21
ENSG00000166165	CKB	0.549473	-1.39748	5.88e-69	1.11799	-0.305402	2.35e-05
ENSG00000187239	FNBP1	1.24935	1.24906	2.66e-68	0.663134	0.156038	0.0899723
ENSG00000196305	IARS	1.90314	1.09951	3.96e-68	1.01026	0.0227925	0.89537
ENSG00000166794	PPIB	5.97142	0.861087	4.38e-68	2.85722	-0.357547	3.15e-10
ENSG00000127511	SIN3B	1.46647	1.18333	7.81e-68	0.937245	0.403921	7.43e-08
ENSG00000205336	ADGRG1	1.20083	1.23729	9.54e-68	0.684679	0.26321	0.00221731
ENSG00000121413	ZSCAN18	2.21002	1.03612	1.3e-66	1.57404	0.449237	3.42e-12
ENSG00000119900	OGFRL1	1.88495	2.47468	1.48e-66	0.384234	-0.429989	0.0571275
ENSG00000167460	TPM4	1.43858	-1.05713	5.91e-66	3.85192	0.510401	2.29e-21
ENSG00000082438	COBLL1	0.0436667	-3.01991	6.54e-66	1.01625	2.04635	4.98e-151
ENSG00000136378	ADAMTS7	0.197713	-1.86142	6.82e-66	1.1551	0.929063	5.94e-34
ENSG00000166426	CRABP1	0.106741	-2.27143	9.29e-66	1.06532	1.3957	3.46e-80
ENSG00000204580	DDR1	2.77769	0.960589	1.78e-65	2.45024	0.742192	2.9e-38
ENSG00000143815	LBR	0.232889	-1.75008	1.85e-64	1.23769	0.894996	1.6e-32
ENSG00000174238	PITPNA	1.38157	1.12816	1.35e-63	0.969563	0.510431	4.73e-12
ENSG00000139289	PHLDA1	0.309306	-1.58992	1.49e-63	1.40407	0.807947	9.66e-31
ENSG00000141441	GAREM1	1.03102	2.02829	1.69e-63	0.34234	0.0341283	0.953161
ENSG00000102024	PLS3	0.474269	-1.39394	6.38e-63	1.25086	0.114689	0.149867
ENSG00000143158	MPC2	0.389361	-1.47263	1.47e-62	1.49504	0.65436	2.02e-22
ENSG00000198914	POU3F3	1.63144	1.10284	1.49e-62	1.53454	0.995016	1.6e-50
ENSG00000197746	PSAP	11.5668	0.762254	1.95e-62	5.54566	-0.443727	1.25e-17
ENSG00000100320	RBFOX2	0.900019	-1.16326	2.52e-61	1.59918	-0.274065	2.93e-05
ENSG00000108175	ZMIZ1	2.27916	0.971094	2.83e-61	1.28557	0.00510161	1
ENSG00000149100	EIF3M	4.16532	0.852974	3.12e-61	2.28386	-0.148297	0.0183913
ENSG00000116001	TIA1	4.92706	0.82681	8.26e-61	4.37022	0.620874	9.71e-34
ENSG00000142599	RERE	2.8444	0.912385	2.28e-60	2.13543	0.420962	1.13e-12
ENSG00000107829	FBXW4	1.24935	1.14274	2.82e-60	0.702634	0.155926	0.0826903
ENSG00000114942	EEF1B2	3.22648	-0.905052	3.23e-60	4.27566	-0.469317	2.91e-18
ENSG00000134057	CCNB1	0.160111	-1.90805	1.46e-59	1.02103	1.02736	1.36e-44
ENSG00000131051	RBM39	6.01509	0.79889	1.47e-59	5.25479	0.567617	1.44e-29
ENSG00000072415	MPP5	0.271704	-1.5999	5.92e-59	1.21255	0.765909	5.24e-26
ENSG00000100387	RBX1	1.21782	-1.0407	9.1e-59	2.77343	0.257704	1.38e-05
ENSG00000132646	PCNA	0.623463	-1.24944	9.72e-59	2.19648	0.762673	2.23e-34
ENSG00000152104	PTPN14	1.07469	1.17643	1.11e-58	0.804379	0.665436	3.21e-17
ENSG00000197635	DPP4	0.035176	-3.092	1.48e-58	1.1527	2.72207	2.05e-205
ENSG00000073792	IGF2BP2	0.42575	-1.38321	5.52e-58	1.54292	0.657377	3.09e-22
ENSG00000131477	RAMP2	0.391787	-1.41773	6.17e-58	1.38013	0.56942	6.12e-16
ENSG00000112118	MCM3	0.543408	-1.28671	9.58e-58	2.40356	1.12335	4.55e-75
ENSG00000196937	FAM3C	1.84007	1.00839	9.64e-58	0.77206	-0.432572	2.15e-08
ENSG00000117614	SYF2	1.89708	1.00287	1.71e-57	1.09764	0.0753936	0.388188
ENSG00000133026	MYH10	0.796917	-1.15675	4.14e-57	3.17203	1.0884	3.98e-83
ENSG00000079691	CARMIL1	0.0497315	-2.74494	7.92e-57	1.12398	2.4121	3.94e-174
ENSG00000121691	CAT	1.80246	1.0024	8.86e-57	0.828318	-0.29438	0.00015673
ENSG00000173698	ADGRG2	1.17779	1.17805	1.02e-56	0.42972	-0.503579	7.23e-08
ENSG00000092621	PHGDH	0.453649	-1.33691	4.35e-56	2.09474	1.14061	7.31e-78
ENSG00000168264	IRF2BP2	4.26478	0.815755	7.01e-56	2.93024	0.182681	0.00168705
ENSG00000167191	GPRC5B	0.17588	-1.79788	7.76e-56	1.14672	1.20348	5.27e-55
ENSG00000176619	LMNB2	0.494889	-1.29807	1.18e-55	1.38612	0.318196	4.22e-06
ENSG00000167004	PDIA3	4.54012	0.809259	2.3e-55	2.61184	-0.111423	0.087648
ENSG00000168395	ING5	1.09167	1.13319	2.73e-55	0.876198	0.745088	2.37e-22
ENSG00000100142	POLR2F	0.63438	-1.20798	2.78e-55	1.58242	0.225585	0.00101959
ENSG00000106991	ENG	0.608908	-1.21999	3.61e-55	1.32986	-0.0041532	1
ENSG00000184897	H1FX	2.95963	-0.872988	7.28e-55	5.76232	0.180466	0.00071303
ENSG00000152518	ZFP36L2	0.832093	-1.11951	1.22e-54	1.80746	0.0948827	0.182201
ENSG00000173207	CKS1B	0.343269	-1.4314	2.95e-54	1.06891	0.346179	1.67e-06
ENSG00000100028	SNRPD3	1.11835	-1.00454	4.81e-54	2.704	0.39644	8.1e-12
ENSG00000174080	CTSF	1.46647	0.995678	7.74e-54	0.793606	-0.0391188	0.786308
ENSG00000182492	BGN	1.29059	-0.954194	1.54e-53	1.30352	-0.94003	1.37e-52
ENSG00000265681	RPL17	11.0707	0.715334	2.25e-53	5.28711	-0.492391	7.97e-21
ENSG00000128245	YWHAH	0.502167	-1.26429	3.72e-53	1.25325	0.164866	0.0279819
ENSG00000175183	CSRP2	0.827241	-1.10307	7.03e-53	1.07729	-0.698927	1.64e-24
ENSG00000166033	HTRA1	0.674408	-1.15971	1.29e-52	1.21614	-0.247221	0.00052481
ENSG00000106853	PTGR1	0.377232	-1.36833	1.82e-52	2.31259	1.63933	3.24e-146
ENSG00000118816	CCNI	6.05269	0.745203	6.08e-52	2.33773	-0.795365	6.35e-45
ENSG00000115758	ODC1	1.30879	-0.970722	9.22e-52	3.68195	0.691345	2.99e-36
ENSG00000177697	CD151	3.82933	0.860944	1.72e-51	2.36885	0.0534816	0.516078
ENSG00000164611	PTTG1	0.446371	-1.28839	1.85e-51	1.53813	0.678857	1.02e-22
ENSG00000132780	NASP	1.25178	-0.967916	2.05e-51	4.29481	1.04442	1.11e-86
ENSG00000111540	RAB5B	2.1336	0.904686	3.14e-51	1.33345	0.110828	0.140056
ENSG00000102409	BEX4	2.50477	0.86467	6.78e-51	1.92596	0.415665	9.71e-12
ENSG00000198786	MT-ND5	2.36528	0.843642	2.65e-50	1.1132	-0.398746	8.65e-10
ENSG00000141753	IGFBP4	6.59731	0.730412	4.37e-50	3.27736	-0.416685	6.59e-14
ENSG00000263001	GTF2I	8.71272	0.701706	5.2e-50	7.97915	0.55247	8.33e-31
ENSG00000099204	ABLIM1	1.9177	0.884802	9.01e-50	1.23649	0.143401	0.0436168
ENSG00000060339	CCAR1	1.57443	0.983976	1.85e-49	1.11799	0.395493	4.08e-08
ENSG00000142089	IFITM3	3.5928	-0.805533	4.13e-49	6.67922	0.176626	0.00074262
ENSG00000088832	FKBP1A	1.2445	-0.937495	5.91e-49	2.62381	0.24181	4.74e-05
ENSG00000119280	C1orf198	0.526426	-1.19396	1.75e-48	1.23889	0.144878	0.0552076
ENSG00000143995	MEIS1	0.303241	-1.66796	2.84e-48	2.08995	1.47679	6.87e-79
ENSG00000173726	TOMM20	3.64617	0.781737	3.27e-48	2.10072	-0.134266	0.0412188
ENSG00000177410	ZFAS1	7.6817	0.697412	8.94e-48	3.13851	-0.751354	9.74e-43
ENSG00000250479	CHCHD10	0.716862	-1.08849	9.2e-48	1.83978	0.403538	2.46e-10
ENSG00000006015	REX1BD	0.547047	-1.16991	1.4e-47	1.51898	0.445248	7.01e-11
ENSG00000090861	AARS	1.50408	0.96922	1.62e-47	0.861834	0.0291864	0.840007
ENSG00000149269	PAK1	1.00919	1.07223	2.1e-47	0.566177	0.0887568	0.423816
ENSG00000143549	TPM3	1.59626	-0.876725	3.62e-47	1.71529	-0.766957	2.66e-37
ENSG00000126878	AIF1L	2.36528	0.840309	6.66e-47	2.30301	0.795432	4.12e-42
ENSG00000132680	KHDC4	1.19477	1.01219	7.43e-47	0.797197	0.318325	7.08e-05
ENSG00000206503	HLA-A	4.64444	0.720865	1.78e-46	2.12466	-0.554414	2.76e-22
ENSG00000180806	HOXC9	1.37065	2.35656	2e-46	0.424932	0.161331	0.526305
ENSG00000128951	DUT	0.936408	-1.00041	3.46e-46	2.18451	0.341053	2.77e-08
ENSG00000130402	ACTN4	3.51153	0.766319	4.03e-46	2.59388	0.255172	1.2e-05
ENSG00000272636	DOC2B	0.11038	-1.93427	5.88e-46	1.35978	2.30648	7.77e-176
ENSG00000182272	B4GALNT4	0.413621	-1.24678	1.03e-45	2.00257	1.33877	2.51e-90
ENSG00000168283	BMI1	1.6933	0.910471	1.75e-45	0.702634	-0.536157	8.02e-12
ENSG00000163660	CCNL1	1.78791	0.892856	3.45e-45	1.34183	0.402004	2.76e-09
ENSG00000038427	VCAN	0.446371	-3.36523	9.07e-45	3.32046	-0.362157	0.0851163
ENSG00000158710	TAGLN2	0.645297	-1.08034	2.01e-44	1.17904	-0.143119	0.0590439
ENSG00000100242	SUN2	0.304454	-1.3492	4.25e-44	1.01744	0.556062	1.96e-14
ENSG00000214078	CPNE1	2.5072	0.795633	4.28e-44	2.09713	0.490844	1.18e-16
ENSG00000085662	AKR1B1	0.618612	-1.08249	1.38e-43	1.30831	0.0905474	0.265985
ENSG00000087077	TRIP6	1.63871	0.856509	2.58e-43	1.12278	0.216675	0.001971
ENSG00000129757	CDKN1C	2.04991	0.858612	2.65e-43	1.29395	0.0843965	0.305904
ENSG00000197256	KANK2	0.386936	-1.23901	2.93e-43	1.01385	0.271714	0.0002531
ENSG00000146067	FAM193B	1.63993	0.900076	3.12e-43	1.44238	0.678127	3.41e-24
ENSG00000177479	ARIH2	1.27119	0.970866	3.2e-43	0.827121	0.238414	0.00309074
ENSG00000049323	LTBP1	1.50165	0.904482	3.67e-43	0.913305	0.0665994	0.486585
ENSG00000142669	SH3BGRL3	1.13897	-0.896151	5.93e-43	1.93554	-0.0655136	0.416352
ENSG00000147130	ZMYM3	1.32213	0.925322	8.12e-43	1.12278	0.642458	2.76e-20
ENSG00000163703	CRELD1	1.33426	0.963054	8.14e-43	0.98273	0.437124	3.11e-09
ENSG00000130066	SAT1	2.89898	0.754551	1.23e-42	1.52856	-0.30026	1.96e-06
ENSG00000182718	ANXA2	2.56299	-0.771542	1.61e-42	3.2247	-0.414549	7.82e-14
ENSG00000142192	APP	6.99395	0.977507	2e-42	3.84953	-0.029094	0.898563
ENSG00000004399	PLXND1	0.433028	-1.184	2.61e-42	1.29515	0.554448	2.01e-15
ENSG00000188070	C11orf95	0.308093	-1.31915	2.65e-42	1.10123	0.705372	5.71e-20
ENSG00000173272	MZT2A	0.79813	-0.994549	3.98e-42	1.69614	0.193051	0.00489044
ENSG00000177106	EPS8L2	0.242593	-1.42221	5.24e-42	1.85055	2.0136	4.15e-188
ENSG00000169418	NPR1	1.02374	0.993448	1.14e-41	0.758893	0.476798	3.27e-09
ENSG00000104341	LAPTM4B	3.74442	0.726389	1.17e-41	2.5448	0.0808076	0.232156
ENSG00000088882	CPXM1	3.44603	0.721915	1.62e-41	2.72076	0.322978	1.18e-08
ENSG00000065054	SLC9A3R2	0.416047	-1.18767	1.72e-41	1.39689	0.748676	1.44e-26
ENSG00000138759	FRAS1	0.247445	-1.40401	1.82e-41	1.55848	1.64319	2.1e-116
ENSG00000079462	PAFAH1B3	0.390574	-1.20782	3.02e-41	1.24487	0.635792	2.97e-18
ENSG00000198060	2021-03-05	1.03102	0.983845	3.99e-41	0.581738	0.0179848	0.992445
ENSG00000182158	CREB3L2	1.09652	0.996356	7.68e-41	0.519494	-0.25069	0.00755914
ENSG00000122884	P4HA1	1.53561	0.841282	7.68e-41	0.386628	-1.36122	3.71e-53
ENSG00000152520	PAN3	1.14746	0.969241	2.02e-40	1.09405	0.886859	9.32e-34
ENSG00000153904	DDAH1	0.197713	-1.49578	2.35e-40	1.00667	1.12145	8.54e-52
ENSG00000109046	WSB1	5.633	0.660418	2.54e-40	6.05917	0.788113	8.78e-59
ENSG00000074410	CA12	0.184371	-1.53061	3.12e-40	1.10243	1.37628	1.04e-68
ENSG00000196465	MYL6B	2.55693	-1.03824	3.27e-40	2.68006	-0.96747	9.18e-36
ENSG00000184347	SLIT3	0.355398	-1.22812	4.11e-40	1.15031	0.638827	8.26e-18
ENSG00000129946	SHC2	1.27725	0.916419	8.73e-40	0.873804	0.270459	0.00055236
ENSG00000196419	XRCC6	1.30272	-0.841594	9.48e-40	2.63937	0.279275	2.35e-06
ENSG00000167797	CDK2AP2	1.20326	0.990584	1.06e-39	0.841485	0.376355	1.39e-06
ENSG00000165502	RPL36AL	5.5578	0.663905	1.82e-39	2.85602	-0.424134	7.93e-14
ENSG00000163331	DAPL1	1.48345	0.86695	2.25e-39	0.837894	-0.0872963	0.363742
ENSG00000136295	TTYH3	1.00191	-0.908454	2.29e-39	2.21204	0.349412	1.75e-08
ENSG00000100650	SRSF5	4.70994	0.672673	2.65e-39	5.29908	0.879479	1.47e-69
ENSG00000182481	KPNA2	0.350547	-1.22028	3.72e-39	1.18981	0.729532	7.48e-23
ENSG00000102316	MAGED2	2.8347	-0.735734	3.73e-39	6.05798	0.483543	6.3e-22
ENSG00000044574	HSPA5	6.9515	0.639313	5.75e-39	3.69272	-0.39456	6.39e-13
ENSG00000188486	H2AFX	0.422111	-1.14104	1.67e-38	1.50222	0.904566	2.23e-39
ENSG00000111077	TNS2	0.411195	-1.14994	1.71e-38	1.29155	0.676345	2.15e-21
ENSG00000145687	SSBP2	0.382084	-1.17624	1.79e-38	1.00667	0.349479	2.03e-06
ENSG00000184983	NDUFA6	1.17294	-0.856173	1.9e-38	2.74231	0.502783	8.96e-18
ENSG00000114315	HES1	2.20032	0.783941	2.09e-38	2.37244	0.918054	5.36e-54
ENSG00000105223	PLD3	1.66783	-0.778792	2.35e-38	2.69203	-0.0253273	0.83722
ENSG00000115419	GLS	0.685325	-0.986756	3.29e-38	2.66929	1.25304	3.32e-103
ENSG00000114023	FAM162A	1.5065	0.856842	4.12e-38	0.684679	-0.441292	3.76e-08
ENSG00000173660	UQCRH	9.86746	0.612595	4.26e-38	5.41878	-0.366892	4.55e-12
ENSG00000004478	FKBP4	2.05597	0.799442	4.33e-38	0.945624	-0.474494	5.32e-11
ENSG00000188643	S100A16	1.54046	0.850725	5.88e-38	1.08567	0.257768	0.00044012
ENSG00000233101	HOXB-AS3	1.99169	0.81189	5.98e-38	1.26761	0.0544166	0.559314
ENSG00000183283	DAZAP2	2.31312	0.754313	6.77e-38	1.59679	0.132715	0.0551123
ENSG00000277443	MARCKS	3.59765	-0.702938	6.89e-38	5.0549	-0.169055	0.00248906
ENSG00000168710	AHCYL1	1.49195	0.867986	9.09e-38	0.968366	0.138742	0.0867422
ENSG00000175879	HOXD8	0.454862	-1.10471	9.22e-38	2.39997	1.68801	1.14e-161
ENSG00000204525	HLA-C	4.97679	1.23876	1.39e-37	1.39809	-0.859978	4.66e-13
ENSG00000183172	SMDT1	0.528852	-1.05107	2e-37	1.46153	0.569209	9.03e-17
ENSG00000142694	EVA1B	0.713223	-0.964892	2.47e-37	1.70691	0.422123	7.62e-11
ENSG00000134352	IL6ST	0.583436	-1.01895	3.2e-37	1.06772	-0.076135	0.410969
ENSG00000100106	TRIOBP	0.441519	-1.1057	4.01e-37	1.35739	0.689776	9.28e-23
ENSG00000005486	RHBDD2	1.21296	0.90168	4.85e-37	0.785227	0.165929	0.0525988
ENSG00000123636	BAZ2B	1.02859	0.929561	5.56e-37	0.860637	0.621234	7.17e-16
ENSG00000136156	ITM2B	16.261	0.575976	6.85e-37	14.8295	0.421356	7.53e-20
ENSG00000130638	ATXN10	0.795704	-0.928972	1.11e-36	1.36457	-0.0855936	0.305582
ENSG00000189180	ZNF33A	1.22145	0.882052	1.54e-36	1.43639	1.17568	3.7e-68
ENSG00000004534	RBM6	1.95894	0.778967	1.66e-36	1.76437	0.600212	1.47e-21
ENSG00000171603	CLSTN1	3.07365	0.693947	3.07e-36	2.59149	0.405468	1.54e-12
ENSG00000269893	SNHG8	3.00694	0.699265	3.22e-36	2.79857	0.57755	1.1e-24
ENSG00000155508	CNOT8	1.18021	0.88073	3.5e-36	0.761287	0.140622	0.113122
ENSG00000095059	DHPS	1.44828	0.868856	3.64e-36	0.930063	0.122179	0.144634
ENSG00000115524	SF3B1	4.43338	0.650222	6.63e-36	3.64484	0.320921	3.97e-09
ENSG00000051523	CYBA	0.636806	-0.976261	6.72e-36	1.9499	0.83128	2.74e-40
ENSG00000169242	EFNA1	1.0383	0.910894	7.95e-36	0.761287	0.380416	2.51e-06
ENSG00000122203	KIAA1191	1.37065	0.842147	8.59e-36	0.918093	0.166185	0.0385457
ENSG00000173812	EIF1	14.1128	0.575416	1.16e-35	8.25446	-0.301761	4.55e-09
ENSG00000132424	PNISR	2.95357	0.69406	1.18e-35	3.13372	0.79831	4.2e-48
ENSG00000031698	SARS	1.95166	0.775252	1.39e-35	1.12637	-0.137164	0.0769308
ENSG00000170345	FOS	0.230463	-1.33841	1.88e-35	1.43519	1.70697	1.31e-115
ENSG00000130508	PXDN	1.5344	-0.767524	3.46e-35	2.89193	0.239367	4.19e-05
ENSG00000106624	AEBP1	2.8723	0.686433	3.59e-35	1.2724	-0.63532	5e-24
ENSG00000106615	RHEB	3.17797	1.06167	4.3e-35	1.72487	0.0244786	0.947185
ENSG00000113811	SELENOK	2.03657	0.765171	5.14e-35	1.38133	0.114234	0.131995
ENSG00000136810	TXN	1.96015	-0.734485	5.45e-35	3.49641	0.184087	0.00134832
ENSG00000011028	MRC2	2.10934	0.737721	5.46e-35	1.12038	-0.303836	8.96e-06
ENSG00000185896	LAMP1	2.60181	0.693437	1.02e-34	1.8302	0.105863	0.120202
ENSG00000185651	UBE2L3	0.566454	-0.990974	1.38e-34	1.37534	0.417264	2.69e-09
ENSG00000123384	LRP1	1.21296	-0.78375	1.55e-34	1.24607	-0.743125	1.27e-31
ENSG00000108511	HOXB6	1.27968	0.860644	1.6e-34	1.25684	0.830908	2.59e-32
ENSG00000121310	ECHDC2	1.50408	0.813814	1.66e-34	1.34302	0.619671	6.78e-20
ENSG00000196411	EPHB4	0.337204	-1.16142	1.95e-34	1.16707	0.830945	1.82e-28
ENSG00000258890	CEP95	1.24086	0.853569	1.98e-34	1.25564	0.876286	1.2e-36
ENSG00000116649	SRM	0.596778	-0.973964	2.13e-34	1.00308	-0.165193	0.0357761
ENSG00000140937	CDH11	0.989779	-0.850024	2.67e-34	1.1946	-0.559768	1.56e-17
ENSG00000173905	GOLIM4	0.418473	-1.08194	2.81e-34	1.16108	0.540872	1.91e-13
ENSG00000131016	AKAP12	0.850288	-0.882148	3.2e-34	1.22333	-0.316775	3.63e-06
ENSG00000169689	CENPX	0.543408	-0.997027	4.14e-34	1.22333	0.284727	9.26e-05
ENSG00000117298	ECE1	1.05892	0.880915	4.59e-34	0.551813	-0.20292	0.0316649
ENSG00000182809	CRIP2	3.27622	0.666488	5.19e-34	2.42271	0.161854	0.00857891
ENSG00000168906	MAT2A	2.85653	0.682138	5.3e-34	3.51796	1.05062	2.04e-85
ENSG00000003756	RBM5	3.15249	0.671389	5.42e-34	3.05353	0.61803	6.66e-29
ENSG00000181222	POLR2A	2.9657	1.20541	6.08e-34	1.56327	0.105306	0.456172
ENSG00000115183	TANC1	1.28817	0.857457	6.6e-34	0.675103	-0.215437	0.0127867
ENSG00000047849	MAP4	0.75689	-0.904184	7.46e-34	1.5537	0.233043	0.00053304
ENSG00000074800	ENO1	8.74547	0.577005	7.87e-34	4.94118	-0.354961	2.01e-11
ENSG00000121892	PDS5A	1.59505	0.797125	8.38e-34	1.06293	0.115552	0.149528
ENSG00000144381	HSPD1	5.17693	0.615736	8.92e-34	2.91587	-0.323824	1.31e-08
ENSG00000135052	GOLM1	1.88252	0.755754	1.13e-33	1.43519	0.297494	9.94e-06
ENSG00000164946	FREM1	0.401491	-1.085	1.51e-33	1.83379	1.43025	1.76e-101
ENSG00000175899	A2M	1.703	-0.710887	3.48e-33	1.80147	-0.624532	2.02e-26
ENSG00000130202	NECTIN2	2.11177	0.722096	6.08e-33	1.93793	0.576117	5.91e-21
ENSG00000110492	MDK	8.88132	-0.631542	9.24e-33	16.8441	0.39612	2.11e-16
ENSG00000068078	FGFR3	0.277769	-1.2097	1.02e-32	1.96307	2.15518	9.75e-216
ENSG00000007392	LUC7L	2.42472	0.692895	1.16e-32	2.41433	0.686932	2.49e-32
ENSG00000104529	EEF1D	5.15025	-0.630855	1.16e-32	5.79703	-0.446735	1.64e-17
ENSG00000105655	ISYNA1	0.959455	-0.834973	1.33e-32	2.37364	0.622137	5.51e-25
ENSG00000104973	MED25	1.29181	0.848332	1.67e-32	0.969563	0.359938	1.32e-06
ENSG00000146729	NIPSNAP2	1.49801	0.789751	1.93e-32	1.15629	0.350671	8.51e-07
ENSG00000175727	MLXIP	1.0201	0.866216	2.88e-32	0.701437	0.23199	0.00675965
ENSG00000092964	DPYSL2	0.99463	-0.822299	3.25e-32	1.41963	-0.267607	5.83e-05
ENSG00000092096	SLC22A17	1.19841	0.839827	3.45e-32	0.903729	0.359764	2.4e-06
ENSG00000102144	PGK1	3.97367	0.617782	4.13e-32	1.81105	-0.65365	1.25e-28
ENSG00000243449	C4orf48	0.528852	-0.974264	5.11e-32	1.00667	0.0344136	0.773349
ENSG00000132970	WASF3	0.893954	0.903655	5.61e-32	1.00906	1.12306	5.44e-52
ENSG00000163629	PTPN13	1.35973	0.813199	5.72e-32	1.3933	0.857733	5.33e-36
ENSG00000152284	TCF7L1	1.35609	0.814758	5.76e-32	0.877395	0.0840477	0.3629
ENSG00000144677	CTDSPL	0.401491	-1.05951	6.29e-32	1.09525	0.536972	7.2e-13
ENSG00000114115	RBP1	5.79918	0.589375	7.36e-32	3.86509	-0.0801038	0.218997
ENSG00000171634	BPTF	1.37065	0.780495	8.6e-32	0.988715	0.229807	0.00242509
ENSG00000120075	HOXB5	1.1511	0.860499	8.62e-32	1.08926	0.765797	3.8e-25
ENSG00000198888	MT-ND1	4.07071	-0.628119	9.25e-32	11.0949	1.02758	2.18e-114
ENSG00000133112	TPT1	66.1757	0.516023	1.1e-31	28.7087	-0.823245	3.17e-62
ENSG00000239672	NME1	1.12442	-0.786172	1.25e-31	1.96187	0.0929144	0.200377
ENSG00000065978	YBX1	3.21193	-0.650984	1.3e-31	3.61492	-0.467276	2.1e-17
ENSG00000143612	C1orf43	1.86918	0.73894	1.89e-31	1.13714	-0.0862385	0.317316
ENSG00000141971	MVB12A	1.32577	0.820136	2.36e-31	1.03061	0.391596	7.65e-08
ENSG00000130382	MLLT1	2.03535	0.716352	2.48e-31	1.85773	0.561256	3.01e-19
ENSG00000099622	CIRBP	9.30707	0.553013	2.7e-31	10.3636	0.738739	2.4e-57
ENSG00000137312	FLOT1	2.0208	0.702964	3.61e-31	1.38372	0.0711167	0.379558
ENSG00000073849	ST6GAL1	1.17658	0.823369	3.61e-31	1.10243	0.711913	2.91e-23
ENSG00000104723	TUSC3	2.32525	0.672856	4.67e-31	1.3921	-0.17347	0.0113692
ENSG00000114784	EIF1B	2.00867	0.715015	5.5e-31	1.22572	-0.103648	0.195117
ENSG00000173482	PTPRM	1.048	0.83822	6.35e-31	0.89535	0.56824	7.5e-14
ENSG00000100814	CCNB1IP1	1.43615	0.767655	7.5e-31	0.932457	0.0457256	0.67441
ENSG00000143799	PARP1	0.719288	-0.873149	1.04e-30	1.34662	0.115174	0.139655
ENSG00000120802	TMPO	0.935195	-0.811944	1.71e-30	2.25513	0.6039	1.15e-23
ENSG00000110011	DNAJC4	1.1693	0.838556	1.76e-30	0.767272	0.129319	0.149499
ENSG00000123975	CKS2	0.657427	-0.889562	2.85e-30	1.68776	0.624083	4.86e-21
ENSG00000117625	RCOR3	1.19962	0.824499	2.9e-30	0.968366	0.459002	5.67e-10
ENSG00000145860	RNF145	1.31607	0.810384	4.68e-30	0.801985	-0.0170327	1
ENSG00000137288	UQCC2	0.655001	-0.886791	4.7e-30	1.23649	0.114105	0.144812
ENSG00000081154	PCNP	2.48415	0.6571	5.27e-30	1.65544	-0.0162004	0.980368
ENSG00000137845	ADAM10	1.75516	0.703085	6.75e-30	1.38492	0.303993	4.25e-06
ENSG00000139793	MBNL2	1.04194	0.823798	7.64e-30	0.639194	0.00641947	1
ENSG00000162545	CAMK2N1	0.317797	-1.10507	8.85e-30	1.37654	1.30368	1.02e-70
ENSG00000205542	TMSB4X	14.9777	-0.564805	1.31e-29	28.3783	0.466492	4.64e-25
ENSG00000022277	RTF2	1.13412	-0.74412	1.51e-29	0.950412	-1.01653	1.83e-48
ENSG00000023734	STRAP	1.94438	0.712258	1.62e-29	1.15869	-0.144175	0.0628704
ENSG00000168066	SF1	3.44603	0.607086	1.81e-29	3.3037	0.536485	3.97e-23
ENSG00000132485	ZRANB2	2.10207	0.668139	2.15e-29	2.03608	0.614804	5.34e-25
ENSG00000026025	VIM	18.2466	-0.556886	2.36e-29	10.8268	-1.35821	3.05e-150
ENSG00000134590	RTL8C	1.42887	-0.712129	2.49e-29	2.10551	-0.102591	0.147205
ENSG00000185088	RPS27L	4.51223	0.590821	2.72e-29	1.56926	-1.09384	6.99e-73
ENSG00000105698	USF2	1.97834	0.687275	2.73e-29	1.70212	0.432969	7.82e-12
ENSG00000108468	CBX1	2.16878	0.669063	3.14e-29	1.50701	0.0629002	0.437736
ENSG00000251562	MALAT1	8.27605	0.585139	3.6e-29	6.19563	0.103993	0.0883469
ENSG00000141504	SAT2	2.10449	0.683483	3.68e-29	1.42442	0.0339019	0.759081
ENSG00000197694	SPTAN1	3.406	0.612633	3.71e-29	2.99727	0.397671	1.55e-12
ENSG00000110958	PTGES3	4.54619	0.583499	4.89e-29	2.52446	-0.376134	9.54e-11
ENSG00000122378	FAM213A	1.8716	0.702793	5.63e-29	1.29874	0.0926442	0.245689
ENSG00000054148	PHPT1	1.81581	-0.67116	6.16e-29	2.39398	-0.237981	8.19e-05
ENSG00000085063	CD59	2.45747	0.638736	8.23e-29	1.44118	-0.238142	0.00027899
ENSG00000170348	TMED10	2.92567	0.626211	8.53e-29	2.29104	0.217309	0.00036377
ENSG00000100075	SLC25A1	0.361463	-1.04147	1.04e-28	1.13355	0.796642	2.91e-26
ENSG00000148737	TCF7L2	1.0662	0.798086	1.6e-28	0.719392	0.137027	0.132308
ENSG00000272398	CD24	6.48329	0.547635	1.76e-28	8.61236	1.04512	1.88e-111
ENSG00000204272	NBDY	1.53197	0.727148	1.81e-28	1.08088	0.142901	0.0658052
ENSG00000136888	ATP6V1G1	3.45573	0.602924	2.76e-28	2.88475	0.300324	1.64e-07
ENSG00000109475	RPL34	64.2604	0.487857	2.92e-28	36.9942	-0.408604	4.06e-17
ENSG00000185650	ZFP36L1	6.48572	0.538851	3.37e-28	3.45212	-0.484185	3.75e-19
ENSG00000168159	RNF187	1.85098	0.691381	3.38e-28	1.08687	-0.187087	0.0116759
ENSG00000156976	EIF4A2	8.54048	0.528989	4.46e-28	6.0891	-0.02887	0.758639
ENSG00000255198	SNHG9	1.84856	0.681655	4.92e-28	2.19768	0.986634	2.28e-61
ENSG00000144730	IL17RD	1.02617	0.801112	4.98e-28	0.781636	0.339619	2.45e-05
ENSG00000152102	FAM168B	2.04142	0.671772	5.03e-28	1.53215	0.191338	0.00500975
ENSG00000104870	FCGRT	1.23358	-0.704378	5.08e-28	2.35807	0.33025	2.49e-08
ENSG00000102572	STK24	2.13239	0.658242	5.63e-28	1.52976	0.104548	0.152952
ENSG00000198242	RPL23A	18.5668	-0.543529	5.66e-28	15.1575	-0.858817	1.5e-65
ENSG00000125991	ERGIC3	3.03484	0.617065	7.1e-28	2.39039	0.218061	0.00035163
ENSG00000080824	HSP90AA1	14.8091	0.505943	7.29e-28	5.09919	-1.18575	3.16e-110
ENSG00000204388	HSPA1B	2.38226	0.640995	9.21e-28	0.324385	-2.44851	7.51e-171
ENSG00000125931	CITED1	1.75637	0.716959	9.64e-28	0.518298	-1.2301	1.27e-51
ENSG00000042753	AP2S1	1.04194	-0.753677	9.7e-28	1.71768	0.0348831	0.72963
ENSG00000121741	ZMYM2	1.60718	0.705047	1.03e-27	1.49265	0.579706	8.52e-19
ENSG00000166681	BEX3	9.27311	0.524898	1.04e-27	7.77686	0.231934	4.74e-06
ENSG00000049759	NEDD4L	0.382084	-1.00401	1.16e-27	1.09405	0.681731	7.73e-20
ENSG00000212694	LINC01089	1.28332	0.739875	1.17e-27	1.73684	1.28507	1.5e-90
ENSG00000125844	RRBP1	0.782362	-0.808295	1.47e-27	1.24487	-0.079709	0.361659
ENSG00000086062	B4GALT1	0.394213	-0.991148	1.64e-27	1.0761	0.614283	7.19e-18
ENSG00000197728	RPS26	23.8032	-0.537084	2.43e-27	18.2434	-0.94948	1.14e-78
ENSG00000198830	HMGN2	5.6233	-0.572125	2.91e-27	12.5624	0.739906	6.78e-58
ENSG00000186591	UBE2H	1.73818	0.686933	3.18e-27	1.35859	0.272773	6.8e-05
ENSG00000128609	NDUFA5	1.95166	0.656487	4.96e-27	2.01095	0.709401	6.28e-32
ENSG00000197448	GSTK1	0.474269	-0.92549	5.6e-27	1.36098	0.775094	1.21e-28
ENSG00000104695	PPP2CB	2.06325	0.64	5.77e-27	1.34183	-0.0715139	0.387577
ENSG00000138279	ANXA7	1.04557	0.814315	7.3e-27	0.693058	0.123263	0.209576
ENSG00000164050	PLXNB1	2.62728	0.60437	8.61e-27	4.3367	1.51324	6.32e-193
ENSG00000162496	DHRS3	0.623463	-0.849377	8.72e-27	1.64108	0.711965	2.8e-27
ENSG00000068001	HYAL2	0.434241	-0.94771	9e-27	1.26283	0.77276	1.19e-26
ENSG00000172270	BSG	4.92463	0.545286	9.75e-27	4.31396	0.324008	7.5e-10
ENSG00000180900	SCRIB	0.585862	-0.862077	1.24e-26	1.07729	0.09735	0.236712
ENSG00000049860	HEXB	1.01646	0.779976	1.5e-26	0.483585	-0.438014	1.29e-06
ENSG00000117335	CD46	2.14088	0.643043	1.61e-26	2.08755	0.601175	2.63e-23
ENSG00000074181	NOTCH3	4.24659	0.555358	1.82e-26	2.93383	-0.0544523	0.470578
ENSG00000150093	ITGB1	2.54237	-0.60988	1.83e-26	3.85551	0.0503955	0.46392
ENSG00000100664	EIF5	2.00139	0.654706	2.06e-26	1.81344	0.48816	7.86e-15
ENSG00000167315	ACAA2	0.532491	-0.88263	2.37e-26	1.34063	0.598032	3.13e-17
ENSG00000159086	PAXBP1	1.02981	0.773531	2.4e-26	0.936048	0.610581	2.96e-16
ENSG00000076685	NT5C2	1.24571	0.755963	3.44e-26	0.9947	0.374789	3.84e-07
ENSG00000137818	RPLP1	40.1406	-0.516431	3.57e-26	37.6107	-0.618719	7.62e-37
ENSG00000173801	JUP	2.05476	0.642145	3.59e-26	2.28865	0.830395	6.66e-45
ENSG00000130787	HIP1R	1.02617	0.770169	4.81e-26	1.3143	1.21497	2.13e-66
ENSG00000244038	DDOST	1.4034	0.731676	5e-26	0.920487	0.0285029	0.842249
ENSG00000180879	SSR4	4.53042	0.54477	5.08e-26	2.36047	-0.512027	3.53e-19
ENSG00000151923	TIAL1	2.20759	0.631546	5.31e-26	1.79429	0.283944	8.01e-06
ENSG00000109861	CTSC	1.03345	-0.726459	1.07e-25	1.51779	-0.122943	0.092622
ENSG00000115306	SPTBN1	1.80246	-0.629578	1.51e-25	2.8249	0.0831892	0.205012
ENSG00000172757	CFL1	5.0059	-0.55607	1.55e-25	7.74454	0.139361	0.00840459
ENSG00000139684	ESD	0.719288	-0.795675	1.69e-25	1.15869	-0.0468019	0.665474
ENSG00000138434	SSFA2	0.389361	-0.957391	2.14e-25	1.20657	0.87254	2.3e-32
ENSG00000134779	TPGS2	0.451223	-0.906671	4.54e-25	1.02822	0.402729	3.01e-08
ENSG00000178252	WDR6	2.55693	0.591653	4.65e-25	2.76625	0.728112	1.23e-38
ENSG00000090238	YPEL3	1.94438	0.635287	6.09e-25	1.5932	0.300998	3.9e-06
ENSG00000167658	EEF2	18.9198	0.471701	8.04e-25	10.8878	-0.424258	2.96e-17
ENSG00000133318	RTN3	1.8522	0.648773	8.36e-25	1.33225	0.0998855	0.20018
ENSG00000131473	ACLY	0.487612	-0.880217	9.04e-25	1.0749	0.376336	1.59e-07
ENSG00000213719	CLIC1	1.27604	-0.669397	1.05e-24	2.16775	0.172785	0.00711303
ENSG00000143320	CRABP2	1.81096	0.649484	1.18e-24	1.33106	0.135843	0.0670285
ENSG00000130816	DNMT1	0.452436	-0.898602	1.24e-24	1.17425	0.631803	2.22e-17
ENSG00000029993	HMGB3	0.522787	-0.856619	1.6e-24	1.70571	1.08301	2.66e-56
ENSG00000169045	HNRNPH1	9.6928	0.516492	1.64e-24	11.1009	0.75011	4.03e-53
ENSG00000204469	PRRC2A	2.17848	0.615348	1.98e-24	1.9092	0.393508	2.6e-10
ENSG00000171345	KRT19	1.25784	0.706083	2.22e-24	1.6698	1.21281	2.7e-77
ENSG00000150403	TMCO3	1.03466	0.740551	2.35e-24	0.740938	0.180172	0.0377434
ENSG00000276644	DACH1	1.65448	0.64736	2.57e-24	1.28916	0.229606	0.00093851
ENSG00000157106	SMG1	1.35245	0.684087	3.08e-24	1.10004	0.336104	2.47e-06
ENSG00000122786	CALD1	1.38157	-0.636299	4.76e-24	1.97982	-0.0687957	0.372945
ENSG00000150459	SAP18	3.54792	0.551118	7.08e-24	2.9434	0.239677	3.59e-05
ENSG00000114120	SLC25A36	1.26148	0.692972	7.62e-24	1.08208	0.43355	1.28e-09
ENSG00000132128	LRRC41	1.55017	0.665355	1.02e-23	1.12637	0.132283	0.0931312
ENSG00000061676	NCKAP1	1.88737	0.656003	1.55e-23	1.12158	-0.200876	0.00900903
ENSG00000178913	TAF7	1.83158	0.619222	1.93e-23	1.14432	-0.155259	0.0362551
ENSG00000145730	PAM	1.2069	-0.650731	2.24e-23	1.11919	-0.768387	7.28e-32
ENSG00000145901	TNIP1	1.0007	0.732558	2.26e-23	0.535055	-0.297224	0.00102578
ENSG00000113558	SKP1	7.5131	0.58941	2.36e-23	5.46307	0.0606873	0.438286
ENSG00000171617	ENC1	0.722927	-0.759124	2.62e-23	1.69733	0.616429	6.71e-21
ENSG00000163697	APBB2	1.27604	0.696419	2.92e-23	0.684679	-0.325176	7.49e-05
ENSG00000176171	BNIP3	1.60718	0.631546	3.15e-23	0.590117	-0.973227	1.99e-34
ENSG00000105220	GPI	2.67216	0.560034	3.53e-23	1.45315	-0.430538	6.22e-12
ENSG00000136205	TNS3	0.550686	-0.819496	3.69e-23	1.19939	0.422492	2.75e-09
ENSG00000196262	PPIA	9.38955	-0.505127	3.73e-23	16.3856	0.392509	3.86e-17
ENSG00000088986	DYNLL1	3.94577	-0.539325	4.92e-23	6.07234	0.148254	0.00601418
ENSG00000182899	RPL35A	45.4037	0.4422	5.65e-23	23.0972	-0.64461	3.6e-39
ENSG00000100216	TOMM22	0.517936	-0.828589	8.31e-23	1.05814	0.30588	2.64e-05
ENSG00000141580	WDR45B	1.10501	0.719767	9.86e-23	0.82353	0.225882	0.00525612
ENSG00000126777	KTN1	1.67874	0.628651	9.88e-23	1.1539	0.00714635	1
ENSG00000093010	COMT	0.547047	-0.811941	1.15e-22	1.02582	0.182533	0.0168828
ENSG00000185236	RAB11B	2.489	0.573468	1.28e-22	2.13424	0.316144	2.29e-07
ENSG00000100243	CYB5R3	0.792065	-0.728752	1.33e-22	1.41006	0.186262	0.00897238
ENSG00000115541	HSPE1	5.89864	0.495999	1.36e-22	3.69152	-0.268753	1.75e-06
ENSG00000038274	MAT2B	1.27604	0.670856	1.61e-22	1.00428	0.268814	0.00031609
ENSG00000111897	SERINC1	2.09843	0.589473	2.03e-22	1.29515	-0.202683	0.00364656
ENSG00000100129	EIF3L	3.65223	-0.533381	2.83e-22	4.21341	-0.309207	1.68e-08
ENSG00000099194	SCD	1.24086	1.11088	3.41e-22	0.678694	0.0819475	0.653469
ENSG00000005483	KMT2E	1.1414	0.697617	4.94e-22	0.813955	0.132519	0.125563
ENSG00000137817	PARP6	1.37308	0.676841	5.74e-22	1.33824	0.63409	2.08e-19
ENSG00000153048	CARHSP1	0.633167	-0.765122	5.88e-22	1.06652	0.0572767	0.53825
ENSG00000114956	DGUOK	1.62416	0.633637	6.52e-22	1.18023	0.10218	0.210369
ENSG00000116754	SRSF11	3.13672	0.521679	7.05e-22	3.13492	0.521728	4.77e-22
ENSG00000159592	GPBP1L1	1.36822	0.654533	7.24e-22	1.3131	0.585513	1.25e-17
ENSG00000107731	UNC5B	1.05528	0.691981	8.41e-22	0.934851	0.48683	8.06e-11
ENSG00000120889	TNFRSF10B	1.11108	0.716776	8.76e-22	0.399795	-0.927211	1.96e-24
ENSG00000179195	ZNF664	1.52833	0.619004	9.21e-22	1.66262	0.76552	7.08e-34
ENSG00000166341	DCHS1	0.678047	-0.74592	1.01e-21	1.5118	0.542875	8.1e-16
ENSG00000137409	MTCH1	3.31988	0.519622	1.3e-21	2.51368	0.0596672	0.4022
ENSG00000119314	PTBP3	0.429389	-0.855346	1.44e-21	1.33824	1.00129	5.36e-44
ENSG00000100796	PPP4R3A	1.15232	0.705991	1.58e-21	1.02223	0.502891	4.65e-12
ENSG00000184432	COPB2	1.12927	0.695368	1.59e-21	0.629618	-0.265287	0.00217834
ENSG00000071564	TCF3	0.926705	-0.681373	1.66e-21	1.87688	0.451457	2.4e-12
ENSG00000188153	COL4A5	1.28817	0.658348	2.05e-21	1.22931	0.579691	9.82e-17
ENSG00000145495	2021-03-06	3.06516	0.522644	2.35e-21	2.96256	0.466158	3.57e-17
ENSG00000110066	KMT5B	1.03466	0.688433	2.72e-21	0.861834	0.380068	9.54e-07
ENSG00000171735	CAMTA1	1.82187	0.600366	3.26e-21	1.57524	0.356314	6.63e-08
ENSG00000134874	DZIP1	0.376019	-0.885644	3.65e-21	1.13235	0.904558	1.08e-32
ENSG00000221978	CCNL2	4.29268	0.492891	3.94e-21	5.16622	0.812145	2.29e-59
ENSG00000169756	LIMS1	1.1232	0.673567	4.71e-21	0.677497	-0.160295	0.0790892
ENSG00000065000	AP3D1	1.73818	0.597623	5.82e-21	1.31909	0.138486	0.0604703
ENSG00000132341	RAN	2.68308	-0.541245	5.86e-21	4.26129	0.197825	0.00037253
ENSG00000104886	PLEKHJ1	0.504593	-0.800585	6.04e-21	1.19101	0.578861	1.89e-15
ENSG00000157551	KCNJ15	0.79813	0.747778	6.06e-21	1.04378	1.22951	9.37e-63
ENSG00000154358	OBSCN	0.373593	-0.881964	6.32e-21	1.05096	0.789106	7.26e-28
ENSG00000156467	UQCRB	9.06569	0.515339	6.33e-21	5.00941	-0.447329	1.57e-13
ENSG00000119707	RBM25	2.00382	0.572454	6.71e-21	2.14381	0.689301	1.06e-30
ENSG00000128524	ATP6V1F	1.16202	-0.627485	9.45e-21	2.17254	0.375845	1.09e-09
ENSG00000167815	PRDX2	2.83348	-0.532748	9.59e-21	4.89689	0.346591	4.7e-11
ENSG00000118363	SPCS2	2.04021	0.572066	9.96e-21	1.63868	0.206806	0.00190445
ENSG00000174437	ATP2A2	1.76486	-0.5625	1.45e-20	1.34542	-0.982344	3.59e-57
ENSG00000214756	CSKMT	1.3658	0.714245	1.68e-20	1.25564	0.571505	2.79e-13
ENSG00000039560	RAI14	0.528852	-0.780497	1.78e-20	1.18981	0.519676	6.19e-13
ENSG00000138443	ABI2	1.65327	0.592597	2.06e-20	1.40766	0.323179	1.41e-06
ENSG00000196781	TLE1	1.53197	0.619279	3.13e-20	1.47709	0.558313	1.35e-16
ENSG00000101294	HM13	1.57564	0.594323	5.12e-20	1.08687	-0.0196378	0.958276
ENSG00000143418	CERS2	1.4313	0.626448	5.62e-20	1.23649	0.380447	8.84e-08
ENSG00000146540	C7orf50	0.549473	-0.759107	6.97e-20	1.21016	0.507199	4.72e-12
ENSG00000180447	GAS1	0.648936	-0.721513	8.1e-20	1.02822	0.00395616	1
ENSG00000120896	SORBS3	0.511871	-0.774255	8.97e-20	1.04976	0.370875	3.17e-07
ENSG00000174021	GNG5	2.096	-0.541881	9.32e-20	3.10021	0.0806981	0.216471
ENSG00000213190	MLLT11	1.46162	0.614823	1.05e-19	0.659543	-0.670857	1.69e-17
ENSG00000160972	PPP1R16A	1.04921	0.656062	1.11e-19	1.38492	1.1487	7.42e-62
ENSG00000184117	NIPSNAP1	0.399065	-0.836024	1.28e-19	1.04019	0.708884	8.93e-23
ENSG00000173575	CHD2	1.44949	0.591447	1.28e-19	1.42562	0.564338	5.19e-18
ENSG00000134759	ELP2	1.27483	0.640266	1.31e-19	1.01625	0.260459	0.00047486
ENSG00000253729	PRKDC	0.878186	-0.659155	1.35e-19	1.60876	0.307729	4.96e-06
ENSG00000107372	ZFAND5	2.77284	0.514655	1.39e-19	2.43468	0.297878	4.42e-07
ENSG00000100105	PATZ1	0.406343	-0.830125	1.46e-19	1.2724	1.03904	9.8e-47
ENSG00000123349	PFDN5	10.2956	0.432493	1.54e-19	6.94375	-0.209935	7.6e-05
ENSG00000189060	H1F0	2.0681	-0.540949	1.81e-19	2.93862	0.0165129	0.917874
ENSG00000113013	HSPA9	2.17848	0.545344	2.03e-19	1.80387	0.230995	0.00035645
ENSG00000094916	CBX5	1.39248	-0.579087	2.21e-19	2.98769	0.66182	1.28e-31
ENSG00000170275	CRTAP	1.10622	-0.603447	2.4e-19	1.10602	-0.604518	1.4e-19
ENSG00000171314	PGAM1	3.85359	0.55057	2.64e-19	1.78831	-0.686958	9.81e-24
ENSG00000175745	NR2F1	2.12511	0.544229	2.86e-19	4.30079	1.85089	1.84e-269
ENSG00000054523	KIF1B	1.48709	0.600128	3.19e-19	0.734953	-0.542804	2.03e-12
ENSG00000131876	SNRPA1	1.16202	0.649212	3.19e-19	1.01984	0.429179	3.97e-09
ENSG00000105379	ETFB	0.403917	-0.823619	3.19e-19	1.00069	0.635414	3.48e-18
ENSG00000198276	UCKL1	1.1511	0.649521	3.23e-19	1.09285	0.562149	1.5e-14
ENSG00000130702	LAMA5	2.13724	0.530329	3.28e-19	2.27069	0.634607	8.7e-28
ENSG00000141425	RPRD1A	1.04679	0.648018	3.42e-19	0.800788	0.200198	0.0153609
ENSG00000068745	IP6K2	2.80559	0.50878	3.74e-19	3.84354	1.05916	1.12e-88
ENSG00000179218	CALR	8.45557	0.559047	3.87e-19	5.51933	-0.142227	0.0594051
ENSG00000119969	HELLS	0.349334	-0.863605	3.9e-19	1.50342	1.59512	2.05e-104
ENSG00000242372	EIF6	0.602843	-0.723659	4.27e-19	1.53813	0.799455	2.96e-33
ENSG00000143889	HNRNPLL	1.09288	0.660223	4.4e-19	0.713407	-0.0460693	0.739386
ENSG00000233927	RPS28	45.3066	0.401958	4.46e-19	23.9171	-0.624411	5.04e-37
ENSG00000159128	IFNGR2	1.55866	0.571097	5.14e-19	0.939639	-0.257096	0.00070384
ENSG00000167193	CRK	1.04679	0.644263	5.36e-19	0.693058	-0.0382588	0.812369
ENSG00000166801	FAM111A	0.281408	-0.92771	5.73e-19	1.15031	1.41307	4.72e-75
ENSG00000152154	TMEM178A	0.926705	0.669575	6.16e-19	1.3538	1.35177	1.09e-81
ENSG00000108465	CDK5RAP3	2.04142	0.542568	6.26e-19	2.21444	0.682751	2.37e-30
ENSG00000162191	UBXN1	1.97471	0.546234	7.53e-19	1.50821	0.0995123	0.182201
ENSG00000059588	TARBP1	0.884251	0.679117	7.74e-19	1.00906	0.91092	1.91e-35
ENSG00000213625	LEPROT	0.636806	-0.706432	7.8e-19	1.30951	0.4493	1.11e-10
ENSG00000163041	H3F3A	10.6134	-0.448531	9.22e-19	17.2546	0.334595	1.01e-12
ENSG00000122642	FKBP9	0.845436	-0.649566	1.04e-18	1.36337	0.108251	0.157407
ENSG00000006042	TMEM98	0.895167	-0.639688	1.08e-18	2.02052	0.681534	8.58e-28
ENSG00000167088	SNRPD1	1.53683	-0.568427	1.09e-18	2.89193	0.45047	1.22e-14
ENSG00000122545	2021-09-07	1.63265	-0.544951	1.27e-18	2.15099	-0.109507	0.110302
ENSG00000197451	HNRNPAB	1.09652	-0.591523	1.59e-18	2.17493	0.51401	1.83e-17
ENSG00000130177	CDC16	1.42402	0.587602	1.71e-18	1.23649	0.350948	4.67e-07
ENSG00000124172	ATP5F1E	8.49681	-0.44861	1.9e-18	9.12467	-0.336846	4.06e-11
ENSG00000230989	HSBP1	2.65518	-0.503761	1.99e-18	4.3355	0.283109	1.52e-07
ENSG00000204713	TRIM27	1.20447	0.618292	2.44e-18	0.993503	0.295641	7.37e-05
ENSG00000063046	EIF4B	5.48502	0.441499	2.45e-18	3.58379	-0.251794	6.14e-06
ENSG00000137509	PRCP	0.71201	-0.673321	2.81e-18	1.7524	0.793663	8.61e-35
ENSG00000197530	MIB2	1.04679	0.630576	2.98e-18	1.08687	0.69642	6.71e-21
ENSG00000149131	SERPING1	1.92255	0.724673	3.76e-18	0.811561	-0.675324	2.21e-11
ENSG00000100968	NFATC4	1.07469	0.622772	3.8e-18	0.962382	0.437034	3.83e-09
ENSG00000108848	LUC7L3	3.74078	0.480743	3.81e-18	3.96324	0.579621	1.46e-26
ENSG00000130724	CHMP2A	1.49316	0.583545	4.55e-18	1.14792	0.146187	0.0603588
ENSG00000184840	TMED9	2.47202	0.514594	4.7e-18	1.67339	-0.125741	0.079914
ENSG00000109332	UBE2D3	3.72986	0.461909	4.99e-18	2.72435	-0.0539433	0.482281
ENSG00000075785	RAB7A	2.04506	0.522451	5.41e-18	1.61474	0.130803	0.059108
ENSG00000196498	NCOR2	0.587075	-0.707664	5.42e-18	1.11799	0.31957	9.52e-06
ENSG00000162613	FUBP1	2.489	0.499743	5.64e-18	2.22162	0.310442	2e-07
ENSG00000118523	CTGF	4.46371	0.439761	5.86e-18	3.41981	0.00179782	1
ENSG00000134313	KIDINS220	1.32213	0.589565	6.87e-18	0.997094	0.120649	0.13887
ENSG00000167110	GOLGA2	1.02495	0.626761	7.39e-18	0.854652	0.321912	3.64e-05
ENSG00000128602	SMO	0.604056	-0.698535	7.49e-18	1.66262	0.961877	3.45e-46
ENSG00000125970	RALY	1.22873	-0.572346	7.62e-18	2.38441	0.49792	8.96e-17
ENSG00000173486	FKBP2	1.5344	0.561919	7.87e-18	1.39569	0.403233	1.61e-09
ENSG00000164032	H2AFZ	3.27864	-0.564748	8.32e-18	7.2406	0.727992	4.96e-37
ENSG00000166340	TPP1	1.14504	0.604455	9.33e-18	0.563783	-0.54431	1.02e-10
ENSG00000148730	EIF4EBP2	0.759315	-0.650272	1.15e-17	1.38492	0.3098	5.03e-06
ENSG00000120727	PAIP2	1.99169	0.531575	1.16e-17	1.43519	-0.0089422	1
ENSG00000009307	CSDE1	4.18715	0.451577	1.47e-17	2.704	-0.260762	7.95e-06
ENSG00000122694	GLIPR2	1.42159	0.580511	1.49e-17	0.6763	-0.620083	2.83e-15
ENSG00000178498	DTX3	1.09895	0.606281	1.56e-17	0.971957	0.400024	7.15e-08
ENSG00000111605	CPSF6	1.86433	0.524683	1.57e-17	2.00496	0.649721	3.92e-27
ENSG00000167615	LENG8	1.51257	0.560731	1.62e-17	1.7512	0.81442	8.91e-38
ENSG00000186298	PPP1CC	1.15717	-0.56949	1.65e-17	1.50342	-0.157188	0.0259331
ENSG00000007168	PAFAH1B1	1.87524	0.621059	1.66e-17	1.45913	0.201959	0.0127485
ENSG00000142937	RPS8	43.9323	-0.41467	1.81e-17	39.6073	-0.577623	2.06e-32
ENSG00000168056	LTBP3	2.61636	0.481192	1.95e-17	1.95349	0.00010592	1
ENSG00000035403	VCL	0.823603	-0.630454	2.02e-17	1.51898	0.349603	1.47e-07
ENSG00000163902	RPN1	1.69451	0.549683	2.11e-17	1.41844	0.253167	0.00023988
ENSG00000147604	RPL7	32.3097	0.385774	2.24e-17	14.4884	-0.891696	2.2e-70
ENSG00000067141	NEO1	1.06983	0.607579	2.57e-17	1.0749	0.61686	5.4e-18
ENSG00000039523	RIPOR1	0.555538	-0.704794	2.77e-17	1.14432	0.453678	5.94e-10
ENSG00000165637	VDAC2	2.68914	0.487722	2.98e-17	1.72247	-0.239445	0.00020581
ENSG00000135018	UBQLN1	1.28817	0.585079	3.21e-17	0.797197	-0.202169	0.01442
ENSG00000112739	PRPF4B	1.3476	0.584554	3.48e-17	1.12637	0.284717	0.0001092
ENSG00000148341	SH3GLB2	1.50408	0.557321	3.84e-17	2.1498	1.18866	4.4e-84
ENSG00000187109	NAP1L1	4.87854	-0.449845	4.32e-17	5.30627	-0.317931	2.64e-09
ENSG00000115457	IGFBP2	4.52799	0.437082	4.4e-17	2.83687	-0.322501	1.37e-08
ENSG00000101191	DIDO1	1.04072	0.608032	4.55e-17	1.11201	0.723131	8.88e-24
ENSG00000104067	TJP1	0.695028	-0.654787	4.74e-17	1.5118	0.601028	8.26e-20
ENSG00000157954	WIPI2	1.16081	0.600182	4.82e-17	0.991109	0.335281	5.89e-06
ENSG00000122705	CLTA	3.52973	0.458211	4.94e-17	2.81652	0.0856879	0.188485
ENSG00000122257	RBBP6	1.09773	0.609337	5.3e-17	1.11201	0.632651	1.8e-18
ENSG00000152492	CCDC50	1.20326	0.592237	8.14e-17	0.977942	0.245951	0.00119818
ENSG00000089737	DDX24	1.3658	0.573225	8.5e-17	0.882183	-0.145082	0.0860985
ENSG00000137700	SLC37A4	0.270491	-0.884059	9.03e-17	1.14552	1.53595	1.04e-81
ENSG00000182636	NDN	0.847862	-0.61369	9.19e-17	1.33106	0.102137	0.195846
ENSG00000161671	EMC10	2.19304	0.497726	9.78e-17	2.23718	0.532417	2.87e-19
ENSG00000141027	NCOR1	1.23844	0.573405	9.92e-17	1.02463	0.25705	0.00055522
ENSG00000112769	LAMA4	1.00191	-0.586443	9.99e-17	1.33225	-0.137563	0.0655097
ENSG00000132716	DCAF8	1.41917	0.559013	1.04e-16	1.70332	0.875887	3.43e-42
ENSG00000100842	EFS	0.595565	-0.676042	1.32e-16	1.49385	0.823379	7.81e-33
ENSG00000105185	PDCD5	1.11957	-0.559139	1.36e-16	1.99179	0.366258	4.27e-09
ENSG00000224877	NDUFAF8	0.977649	-0.587264	1.42e-16	1.51779	0.111768	0.141609
ENSG00000160752	FDPS	0.713223	-0.64052	1.43e-16	1.54651	0.611411	8.79e-21
ENSG00000182149	IST1	2.02808	0.506755	1.44e-16	1.67938	0.193515	0.00360029
ENSG00000130254	SAFB2	1.06498	0.593298	1.6e-16	1.21136	0.816887	2.4e-29
ENSG00000132507	EIF5A	1.10865	-0.558848	1.63e-16	1.98342	0.375877	1.67e-09
ENSG00000120306	CYSTM1	1.05407	0.595453	1.64e-16	0.939639	0.402575	7.98e-08
ENSG00000119655	NPC2	2.83227	0.463725	1.93e-16	2.25034	0.0841004	0.216669
ENSG00000187514	PTMA	28.9535	0.37619	2.04e-16	30.497	0.464021	5.38e-25
ENSG00000111678	C12orf57	2.73887	-0.471748	2.12e-16	3.26061	-0.196649	0.00081028
ENSG00000184014	DENND5A	1.31485	0.563611	2.18e-16	0.976745	0.0711852	0.431778
ENSG00000103145	HCFC1R1	1.61809	0.520914	2.22e-16	1.0354	-0.209457	0.00551494
ENSG00000019144	PHLDB1	0.788427	-0.617342	2.48e-16	1.87329	0.795286	3.89e-37
ENSG00000095787	WAC	1.61809	0.528921	2.51e-16	1.2736	0.131973	0.0770975
ENSG00000128709	HOXD9	0.786001	-0.617796	2.65e-16	3.41023	1.93901	5.25e-261
ENSG00000197912	SPG7	1.74303	0.519089	2.73e-16	1.97025	0.729903	1.15e-32
ENSG00000140575	IQGAP1	1.1511	0.589999	3.22e-16	0.945624	0.261461	0.00061125
ENSG00000158321	AUTS2	0.617399	-0.66002	3.68e-16	1.2748	0.506634	6.46e-13
ENSG00000138834	MAPK8IP3	1.07105	0.584383	4.15e-16	1.04378	0.541694	5.99e-14
ENSG00000102531	FNDC3A	1.2821	0.554818	4.18e-16	0.999488	0.141352	0.0756177
ENSG00000147684	NDUFB9	2.42229	0.4842	4.56e-16	2.29822	0.396812	4.51e-11
ENSG00000111653	ING4	1.02132	0.591985	4.98e-16	1.10482	0.728183	1.68e-22
ENSG00000168397	ATG4B	1.34639	0.550089	6.26e-16	1.30592	0.499479	2.59e-13
ENSG00000121716	PILRB	1.11957	0.577045	6.44e-16	1.45554	1.03714	6.85e-54
ENSG00000066117	SMARCD1	1.0201	0.589037	6.87e-16	1.19579	0.865353	7.63e-33
ENSG00000167863	ATP5PD	1.3379	-0.525771	7.29e-16	2.27668	0.327937	6.28e-08
ENSG00000100316	RPL3	22.9578	-0.413807	7.61e-16	24.3396	-0.322096	3.15e-10
ENSG00000125901	MRPS26	1.97228	0.499781	7.83e-16	1.95588	0.486654	3.67e-15
ENSG00000090273	NUDC	2.05961	0.491492	1.06e-15	1.61235	0.0868925	0.249458
ENSG00000166347	CYB5A	0.471843	-1.52038	1.12e-15	1.9906	0.762843	3.83e-07
ENSG00000113583	C5orf15	1.34275	0.548239	1.19e-15	1.1934	0.351121	7.07e-07
ENSG00000071082	RPL31	37.5982	0.376102	1.29e-15	17.9321	-0.805686	5.27e-55
ENSG00000149591	TAGLN	1.20933	-0.512398	1.31e-15	1.47829	-0.196057	0.00292433
ENSG00000159140	SON	2.489	0.462622	1.33e-15	2.28745	0.322306	5.19e-08
ENSG00000164548	TRA2A	2.20881	0.471177	1.75e-15	3.09542	1.05977	3.1e-83
ENSG00000072364	AFF4	1.23722	0.557475	1.77e-15	0.801985	-0.154161	0.0742681
ENSG00000164919	COX6C	3.65587	-0.437697	2.39e-15	5.48222	0.212229	6.09e-05
ENSG00000010244	ZNF207	2.37862	0.46233	2.53e-15	2.1905	0.325425	5.05e-08
ENSG00000077782	FGFR1	2.49143	0.466232	2.77e-15	2.03967	0.13537	0.0409816
ENSG00000257727	CNPY2	1.64235	0.511502	3.13e-15	1.40287	0.249299	0.00028469
ENSG00000142871	CYR61	0.617399	-0.639072	3.22e-15	1.48307	0.789534	8.38e-32
ENSG00000128050	PAICS	0.674408	-0.6214	3.74e-15	1.14193	0.217588	0.0043004
ENSG00000023902	PLEKHO1	0.56888	-0.654371	3.81e-15	1.00069	0.24516	0.00111119
ENSG00000029363	BCLAF1	1.834	0.48369	5.01e-15	1.62791	0.285471	8.63e-06
ENSG00000083896	YTHDC1	1.50893	0.514803	5.59e-15	1.64706	0.665195	3.48e-25
ENSG00000163527	STT3B	1.97956	0.474192	6.18e-15	1.44118	-0.047276	0.618942
ENSG00000124486	USP9X	1.31364	0.536159	6.5e-15	1.00069	0.0857015	0.325984
ENSG00000128595	CALU	1.46526	-0.500307	6.51e-15	1.48547	-0.479523	5.89e-14
ENSG00000131507	NDFIP1	2.14695	0.472773	6.87e-15	1.95349	0.315765	4.1e-07
ENSG00000143624	INTS3	1.47375	0.509235	8.65e-15	1.63629	0.688826	2.73e-27
ENSG00000164924	YWHAZ	6.49664	0.390429	8.77e-15	5.56362	0.134894	0.0137053
ENSG00000134910	STT3A	1.04679	0.560187	9.5e-15	0.76009	0.0310713	0.837034
ENSG00000173436	MINOS1	1.19598	-0.528752	1.07e-14	2.17134	0.432827	3.62e-12
ENSG00000109920	FNBP4	1.21782	0.541928	1.13e-14	1.18502	0.496785	1.64e-12
ENSG00000075413	MARK3	1.31243	0.519425	1.34e-14	1.26642	0.460212	1.12e-11
ENSG00000168003	SLC3A2	1.76971	0.593595	1.34e-14	1.01026	-0.322599	0.00046332
ENSG00000087088	BAX	1.31121	0.54743	1.4e-14	0.821136	-0.218649	0.0067559
ENSG00000198668	CALM1	1.9177	-0.467299	1.47e-14	2.12945	-0.30285	6.32e-07
ENSG00000150938	CRIM1	1.44221	0.499856	1.47e-14	1.18383	0.172502	0.0163301
ENSG00000176887	SOX11	1.81823	0.492798	1.57e-14	1.02463	-0.436829	7.84e-10
ENSG00000275023	MLLT6	1.84007	0.616087	1.6e-14	1.97743	0.741343	3.48e-21
ENSG00000165678	GHITM	1.72605	0.486157	2e-14	1.26402	-0.0262817	0.873992
ENSG00000112782	CLIC5	0.720501	-0.593164	2.11e-14	1.33704	0.399746	8.48e-09
ENSG00000099991	CABIN1	0.362676	-0.738666	2.2e-14	1.00906	0.933361	4.7e-37
ENSG00000100345	MYH9	2.07781	-0.452433	2.24e-14	3.6221	0.446803	1.02e-16
ENSG00000096384	HSP90AB1	12.485	0.363672	2.34e-14	7.09577	-0.54499	2.82e-26
ENSG00000118785	SPP1	1.06862	-0.546416	2.72e-14	0.452463	-1.85234	2.35e-107
ENSG00000102710	SUPT20H	1.02859	0.553616	2.75e-14	1.09405	0.660068	3.41e-19
ENSG00000099977	DDT	0.709584	-0.593236	2.84e-14	1.47469	0.590893	6.78e-18
ENSG00000148950	IMMP1L	1.02374	0.553389	3e-14	0.764878	0.0708677	0.485194
ENSG00000065548	ZC3H15	1.08318	0.544006	3.06e-14	0.800788	0.0447111	0.707397
ENSG00000257103	LSM14A	2.08387	0.464167	3.18e-14	1.97145	0.372098	1.82e-09
ENSG00000154734	ADAMTS1	0.651362	-0.60778	3.2e-14	1.38612	0.615205	5.61e-20
ENSG00000105993	DNAJB6	1.91648	0.462313	4.7e-14	1.42801	-0.0212478	0.923513
ENSG00000106245	BUD31	1.28938	0.519033	4.76e-14	0.993503	0.0878268	0.310777
ENSG00000188554	NBR1	1.04557	0.545893	4.95e-14	0.853455	0.208146	0.0099988
ENSG00000099956	SMARCB1	0.590713	-0.619407	5.97e-14	1.29874	0.658111	2.71e-20
ENSG00000113328	CCNG1	1.35367	0.515896	6.13e-14	0.678694	-0.597757	2.83e-14
ENSG00000089157	RPLP0	20.3135	-0.371193	6.62e-14	20.5476	-0.353603	7.17e-13
ENSG00000101940	WDR13	1.54168	0.48918	7.14e-14	1.53095	0.478347	2.08e-13
ENSG00000134440	NARS	1.30272	0.513309	7.48e-14	1.04258	0.144135	0.0662826
ENSG00000187735	TCEA1	1.12806	0.527836	7.65e-14	0.785227	-0.0679672	0.526473
ENSG00000155366	RHOC	1.3476	-0.485147	7.76e-14	1.36098	-0.470319	3.17e-13
ENSG00000100934	SEC23A	1.13533	0.528035	8.06e-14	0.590117	-0.530134	1.79e-10
ENSG00000140612	SEC11A	2.64669	0.433976	8.99e-14	2.16895	0.105609	0.117531
ENSG00000100442	FKBP3	0.992205	-0.530481	9.36e-14	1.37056	-0.0186466	0.967489
ENSG00000092199	HNRNPC	8.04923	0.367681	9.4e-14	6.6062	0.0433742	0.509804
ENSG00000237765	FAM200B	1.2627	0.520175	9.6e-14	1.1132	0.310111	2e-05
ENSG00000106682	EIF4H	2.84561	0.420777	1e-13	2.16895	-0.0247525	0.856204
ENSG00000110367	DDX6	1.7309	0.471462	1.04e-13	1.8709	0.604299	1.44e-22
ENSG00000101193	GID8	1.18143	0.521674	1.08e-13	1.0342	0.299851	4.6e-05
ENSG00000130520	LSM4	1.00797	-0.5272	1.11e-13	1.50941	0.115783	0.117978
ENSG00000177383	MAGEF1	1.53561	0.505785	1.18e-13	1.4711	0.434476	2.52e-10
ENSG00000138674	SEC31A	2.10328	0.445041	1.19e-13	1.49025	-0.118809	0.100274
ENSG00000166228	PCBD1	0.850288	-0.549968	1.24e-13	1.75838	0.630153	2.17e-22
ENSG00000100227	POLDIP3	0.500954	-0.644789	1.25e-13	1.08807	0.608907	1.04e-16
ENSG00000265808	SEC22B	1.14261	0.532996	1.47e-13	1.08328	0.444069	1.12e-09
ENSG00000022267	FHL1	1.89222	0.451041	1.53e-13	0.622436	-1.30283	1.62e-64
ENSG00000189403	HMGB1	5.14539	-0.392954	1.54e-13	8.84816	0.487866	2.96e-24
ENSG00000113712	CSNK1A1	2.57148	0.426488	1.68e-13	2.27788	0.225809	0.00019302
ENSG00000110092	CCND1	0.959455	-0.52937	1.79e-13	3.20076	1.52222	2.99e-156
ENSG00000196923	PDLIM7	1.1693	-0.494344	1.88e-13	1.91758	0.299882	1.94e-06
ENSG00000197111	PCBP2	9.7122	0.356908	1.93e-13	8.72368	0.180051	0.00038834
ENSG00000074695	LMAN1	1.58171	0.479422	2.13e-13	1.16467	-0.0238771	0.907198
ENSG00000079805	DNM2	1.31364	0.510276	2.23e-13	1.56567	0.812976	1.74e-34
ENSG00000115464	USP34	1.18628	0.518704	2.28e-13	1.17305	0.500749	1.32e-12
ENSG00000112655	PTK7	2.16393	0.44263	2.59e-13	1.74761	0.090253	0.215402
ENSG00000113361	CDH6	0.551899	0.669485	2.89e-13	1.05335	1.88015	2e-134
ENSG00000176973	FAM89B	0.511871	-0.698506	3.07e-13	1.0366	0.43178	1.34e-07
ENSG00000141756	FKBP10	0.809047	-0.548139	3.41e-13	1.21734	0.101552	0.215292
ENSG00000152818	UTRN	0.454862	-0.653612	3.6e-13	1.35021	1.14987	5.37e-59
ENSG00000115053	NCL	2.70976	-0.4197	3.8e-13	4.26009	0.309178	9.27e-09
ENSG00000162576	MXRA8	1.20933	-0.478381	3.97e-13	2.05164	0.373277	7.95e-10
ENSG00000124795	DEK	1.06498	-0.506653	4.86e-13	1.87329	0.403412	8.7e-11
ENSG00000108106	UBE2S	1.19598	-0.495117	5.06e-13	2.12705	0.434358	3.38e-12
ENSG00000128699	ORMDL1	1.03951	0.523838	5.26e-13	1.07729	0.585486	2.16e-16
ENSG00000118579	MED28	1.76244	0.459744	5.52e-13	1.57285	0.270836	4.36e-05
ENSG00000137942	FNBP1L	1.23722	0.517927	5.7e-13	0.981533	0.134328	0.0968868
ENSG00000137504	CREBZF	1.25906	0.500876	5.73e-13	1.41365	0.699554	2.04e-25
ENSG00000130522	JUND	3.91423	0.42081	6.04e-13	3.13732	0.0566523	0.459446
ENSG00000153201	RANBP2	1.16445	0.519758	6.48e-13	0.971957	0.219419	0.0041395
ENSG00000099849	RASSF7	0.298389	-0.750134	6.56e-13	1.40527	1.92766	1.56e-139
ENSG00000100353	EIF3D	1.12563	-0.492422	7.61e-13	1.77753	0.239437	0.00027439
ENSG00000146197	SCUBE3	0.240167	-0.807384	7.81e-13	1.36218	2.25144	1.32e-176
ENSG00000125304	TM9SF2	1.64114	0.456211	7.98e-13	1.23051	-0.0169805	0.982393
ENSG00000110651	CD81	5.54931	-0.379429	8.12e-13	7.46444	0.094966	0.086818
ENSG00000083444	PLOD1	1.23965	-0.479735	8.28e-13	0.846273	-1.06978	1.01e-50
ENSG00000110799	VWF	1.572	-0.441352	8.6e-13	0.116108	-4.30208	0
ENSG00000153130	SCOC	1.14989	0.502661	9.75e-13	1.04856	0.348971	1.58e-06
ENSG00000124614	RPS10	18.2927	0.335056	1.02e-12	9.22402	-0.757755	5.4e-50
ENSG00000108654	DDX5	6.46146	0.358492	1.12e-12	8.00907	0.723783	3.44e-52
ENSG00000182628	SKA2	0.588288	-0.589633	1.15e-12	1.25804	0.643386	1.58e-19
ENSG00000154473	BUB3	0.593139	-0.58793	1.19e-12	1.25564	0.627939	1.25e-18
ENSG00000111371	SLC38A1	1.07226	0.510374	1.2e-12	0.991109	0.379174	2.86e-07
ENSG00000142230	SAE1	0.801769	-0.537795	1.22e-12	1.13235	0.00950092	1
ENSG00000137497	NUMA1	2.82863	0.405068	1.26e-12	2.9446	0.473328	3.28e-17
ENSG00000180398	MCFD2	1.07347	0.50978	1.27e-12	0.845076	0.113916	0.194559
ENSG00000178035	IMPDH2	1.61446	-0.444801	1.36e-12	1.39928	-0.668647	1.72e-26
ENSG00000167996	FTH1	30.8445	0.342607	1.37e-12	18.7377	-0.460554	6.16e-19
ENSG00000107742	SPOCK2	0.639232	-0.572623	1.42e-12	1.1156	0.319292	2.03e-05
ENSG00000114902	SPCS1	1.98441	0.442873	1.49e-12	2.02411	0.477055	1.29e-14
ENSG00000113384	GOLPH3	1.54289	0.46424	1.52e-12	1.43639	0.345421	2.42e-07
ENSG00000139343	SNRPF	1.89465	-0.435966	1.53e-12	3.35756	0.492146	8.33e-19
ENSG00000141013	GAS8	0.762954	0.571477	1.58e-12	1.09884	1.21765	3.67e-60
ENSG00000136758	YME1L1	1.54168	0.467607	1.59e-12	1.15749	-0.0038153	1
ENSG00000077549	CAPZB	1.28817	-0.467471	1.75e-12	1.92237	0.17276	0.0085275
ENSG00000108107	RPL28	30.7523	-0.34606	1.86e-12	30.9195	-0.337953	4.62e-12
ENSG00000038382	TRIO	0.633167	-0.571977	1.89e-12	1.08447	0.288873	9.52e-05
ENSG00000162585	FAAP20	0.913362	-0.513721	1.99e-12	1.67818	0.468866	1.78e-13
ENSG00000132635	PCED1A	1.47496	0.456632	2.19e-12	1.53095	0.520369	4.25e-16
ENSG00000127947	PTPN12	1.18143	0.501464	2.25e-12	0.951609	0.143206	0.0762948
ENSG00000076604	TRAF4	0.462139	-0.629018	2.34e-12	1.09405	0.774738	7.17e-25
ENSG00000167766	ZNF83	1.02981	0.531027	2.42e-12	1.32627	0.971496	1.6e-44
ENSG00000175387	SMAD2	1.11835	0.509511	2.69e-12	0.866622	0.0879361	0.331524
ENSG00000205352	PRR13	1.06983	0.50239	3.04e-12	0.93126	0.271653	0.00038886
ENSG00000075292	ZNF638	1.28817	0.488651	3.2e-12	1.38372	0.611092	4.2e-19
ENSG00000101182	PSMA7	1.80732	-0.431017	3.2e-12	2.32097	-0.0335281	0.751221
ENSG00000165458	INPPL1	0.892742	-0.512517	3.21e-12	1.57285	0.399661	1.15e-09
ENSG00000182774	RPS17	8.59749	0.342405	3.32e-12	4.9759	-0.536533	2.66e-24
ENSG00000135047	CTSL	1.67632	0.440784	3.36e-12	0.87141	-0.611274	4.82e-17
ENSG00000105887	MTPN	1.57928	0.449785	3.38e-12	1.21973	0.0247481	0.869146
ENSG00000144567	RETREG2	1.06983	0.499621	3.64e-12	0.980336	0.354103	1.85e-06
ENSG00000204435	CSNK2B	3.013	0.392922	3.72e-12	2.82011	0.283585	8.65e-07
ENSG00000109180	OCIAD1	2.13846	0.421484	4.37e-12	2.3461	0.578895	1.1e-22
ENSG00000196776	CD47	1.00555	0.50788	4.54e-12	0.647573	-0.211167	0.0172019
ENSG00000241973	PI4KA	0.695028	-0.546635	4.67e-12	1.36816	0.549442	5.87e-15
ENSG00000176731	C8orf59	2.58968	0.401934	4.76e-12	1.82302	-0.170487	0.00957437
ENSG00000109606	DHX15	1.98926	0.423337	4.79e-12	1.93793	0.380389	5.9e-10
ENSG00000108518	PFN1	5.95201	-0.364298	5.16e-12	8.64707	0.236957	2.11e-06
ENSG00000160014	CALM3	1.81945	-0.429602	5.21e-12	2.704	0.205762	0.00062445
ENSG00000188529	SRSF10	1.93953	0.431427	5.32e-12	2.22401	0.664695	1.88e-28
ENSG00000173113	TRMT112	4.72086	0.364874	5.45e-12	3.70948	-0.0297695	0.772169
ENSG00000106976	DNM1	0.409982	-0.645169	5.63e-12	1.38731	1.40412	7.51e-83
ENSG00000111596	CNOT2	1.05892	0.496228	6.26e-12	0.851061	0.134589	0.114515
ENSG00000167671	UBXN6	1.42281	0.460953	6.34e-12	1.12038	0.0670094	0.453678
ENSG00000163453	IGFBP7	5.98476	-0.35764	6.67e-12	7.54703	0.0125851	0.937259
ENSG00000124226	RNF114	1.10016	0.506268	6.9e-12	0.851061	0.0820247	0.382895
ENSG00000134644	PUM1	1.63629	0.438526	7.08e-12	1.3921	0.171348	0.0139785
ENSG00000120742	SERP1	2.16757	0.41035	8.34e-12	1.31071	-0.403392	5.33e-10
ENSG00000112715	VEGFA	2.62849	0.38677	8.45e-12	1.91998	-0.125927	0.0576041
ENSG00000067560	RHOA	5.04836	0.3549	8.56e-12	3.18639	-0.388573	3.13e-12
ENSG00000087365	SF3B2	2.10813	0.415791	8.71e-12	1.70571	0.067203	0.388638
ENSG00000168092	PAFAH1B2	1.29181	0.473011	9.33e-12	0.894153	-0.129312	0.130656
ENSG00000196576	PLXNB2	2.1336	-0.406025	1.01e-11	3.80045	0.533123	1.99e-23
ENSG00000170043	TRAPPC1	0.676834	-0.542175	1.04e-11	1.27719	0.482709	1.94e-11
ENSG00000105997	HOXA3	0.283834	-0.726127	1.04e-11	1.02463	1.426	4.02e-81
ENSG00000143727	ACP1	1.68966	0.435355	1.04e-11	1.52018	0.260215	9.09e-05
ENSG00000103202	NME4	1.7309	-0.430589	1.09e-11	2.49333	0.15349	0.0154044
ENSG00000204387	C6orf48	4.09982	0.555993	1.13e-11	2.87278	-0.0310352	0.90157
ENSG00000170004	CHD3	1.08803	-0.474555	1.17e-11	2.23119	0.698954	8.16e-32
ENSG00000090863	GLG1	2.42229	0.399408	1.18e-11	2.01693	0.0978976	0.155349
ENSG00000142168	SOD1	4.10346	0.365107	1.3e-11	3.40903	0.0606688	0.370731
ENSG00000109390	NDUFC1	2.69642	0.388971	1.35e-11	2.51488	0.273814	3.15e-06
ENSG00000086232	EIF2AK1	1.08803	0.483819	1.42e-11	1.07969	0.471771	2.02e-10
ENSG00000167526	RPL13	56.4586	-0.328747	1.52e-11	39.3379	-0.892168	1.16e-72
ENSG00000204681	GABBR1	0.804195	0.535221	1.55e-11	1.18502	1.22041	2.17e-62
ENSG00000105438	KDELR1	1.99047	0.416471	1.73e-11	1.43639	-0.116791	0.117357
ENSG00000135930	EIF4E2	0.769019	-0.514995	2.06e-11	1.0342	-0.0459851	0.68723
ENSG00000131469	RPL27	13.4506	-0.374129	2.1e-11	9.4323	-0.926409	7.01e-60
ENSG00000148468	FAM171A1	0.555538	-0.568284	2.11e-11	1.14432	0.602645	2.02e-16
ENSG00000116679	IVNS1ABP	2.23185	0.400778	2.43e-11	2.37483	0.505975	6.15e-18
ENSG00000140365	COMMD4	0.742334	-0.517658	2.69e-11	1.66023	0.80125	2.43e-32
ENSG00000197157	SND1	1.47375	0.449031	2.75e-11	1.10123	-0.029357	0.852453
ENSG00000170515	PA2G4	0.730204	-0.519566	2.85e-11	1.30712	0.418514	4.53e-09
ENSG00000159840	ZYX	0.845436	-0.497615	2.94e-11	1.30472	0.195932	0.00632273
ENSG00000141552	ANAPC11	1.67268	-0.420821	3.41e-11	2.43588	0.181538	0.00352491
ENSG00000100138	SNU13	1.80368	-0.414627	3.48e-11	2.58311	0.160623	0.00975009
ENSG00000183291	SELENOF	1.83158	0.416687	3.49e-11	1.61833	0.212024	0.00140869
ENSG00000182985	CADM1	1.15838	0.47232	3.65e-11	1.41963	0.822266	3.92e-34
ENSG00000070413	DGCR2	0.45001	-0.601774	3.97e-11	1.1156	0.886193	6.11e-30
ENSG00000171824	EXOSC10	1.00919	0.618362	3.99e-11	0.87141	0.37182	0.00016511
ENSG00000198561	CTNND1	2.07538	0.398794	4.17e-11	1.83499	0.195513	0.00224684
ENSG00000277258	PCGF2	1.16566	0.47709	4.38e-11	1.30712	0.672996	5.57e-22
ENSG00000174233	ADCY6	0.395426	-0.626709	4.5e-11	1.19939	1.22097	2.62e-56
ENSG00000013441	CLK1	2.40046	0.418763	4.72e-11	2.68605	0.609821	3.09e-23
ENSG00000025796	SEC63	1.14868	0.468242	4.76e-11	0.89535	0.0575949	0.564047
ENSG00000130770	ATP5IF1	4.49161	0.346875	5.34e-11	5.44871	0.67447	2.32e-41
ENSG00000196235	SUPT5H	1.18628	0.460721	5.57e-11	1.18263	0.456408	6.76e-11
ENSG00000136699	SMPD4	1.41189	0.448636	5.93e-11	1.85414	0.919276	6.16e-47
ENSG00000156411	ATP5MPL	5.16601	0.341237	5.97e-11	4.57012	0.139691	0.0126416
ENSG00000143321	HDGF	2.03899	0.405172	6.52e-11	1.92596	0.310889	7.96e-07
ENSG00000186468	RPS23	37.1931	-0.321308	7.2e-11	29.0654	-0.707804	1.7e-46
ENSG00000128159	TUBGCP6	0.377232	-0.63079	7.29e-11	1.04378	1.04827	6.84e-47
ENSG00000128989	ARPP19	1.91042	0.403229	7.64e-11	1.58362	0.0943798	0.199287
ENSG00000165655	ZNF503	0.505806	-0.569574	8.29e-11	1.72606	1.51462	5.7e-110
ENSG00000126247	CAPNS1	3.77474	0.349894	8.73e-11	2.89074	-0.0856738	0.198905
ENSG00000114850	SSR3	1.83158	0.408468	9.44e-11	1.18502	-0.298319	1.41e-05
ENSG00000215301	DDX3X	3.23983	0.35821	9.97e-11	2.57832	-0.0156542	0.971089
ENSG00000120549	KIAA1217	0.343269	-0.671475	1.01e-10	1.18023	1.4014	1.89e-78
ENSG00000150753	CCT5	1.441	-0.41974	1.12e-10	1.80506	-0.0621142	0.454028
ENSG00000149823	VPS51	1.3658	0.432511	1.21e-10	1.11919	0.104213	0.192392
ENSG00000105323	HNRNPUL1	1.77457	0.410241	1.49e-10	1.58003	0.218297	0.00118656
ENSG00000170606	HSPA4	1.06741	0.461907	1.52e-10	0.767272	-0.0792218	0.442338
ENSG00000145247	OCIAD2	1.14019	0.469703	1.55e-10	1.29874	0.692404	8.89e-23
ENSG00000084072	PPIE	0.925492	0.482517	1.85e-10	1.10004	0.779325	5.89e-26
ENSG00000152558	TMEM123	1.18507	-0.50373	2.02e-10	1.40407	-0.236978	0.00345056
ENSG00000129933	MAU2	0.972797	0.472654	2.04e-10	1.01026	0.537396	1.7e-13
ENSG00000137207	YIPF3	1.76001	0.408124	2.14e-10	1.51659	0.162468	0.0204138
ENSG00000100941	PNN	2.17484	0.380794	2.66e-10	2.65253	0.718861	1.61e-36
ENSG00000162430	SELENON	0.77751	-0.485788	2.71e-10	1.13475	0.116881	0.149893
ENSG00000112306	RPS12	46.1181	-0.308264	3.13e-10	39.6144	-0.547812	2.25e-29
ENSG00000012171	SEMA3B	0.793278	-0.481258	3.23e-10	1.92596	0.987611	2.48e-54
ENSG00000157110	RBPMS	0.640445	-0.51198	3.38e-10	1.83978	1.25819	3.09e-84
ENSG00000138069	RAB1A	2.15301	0.377702	3.49e-10	1.73923	0.0275565	0.801849
ENSG00000177169	ULK1	0.955816	0.468939	3.69e-10	1.04138	0.615251	1.45e-17
ENSG00000143401	ANP32E	0.605269	-0.519548	3.79e-10	1.24607	0.655351	1.55e-20
ENSG00000124783	SSR1	1.60111	0.40633	3.82e-10	1.24367	-0.0080258	1
ENSG00000159199	ATP5MC1	1.16687	-0.425682	4.01e-10	2.02651	0.46884	2.59e-14
ENSG00000174886	NDUFA11	2.83834	-0.359595	4.67e-10	3.73102	0.0778972	0.217258
ENSG00000133142	TCEAL4	1.7685	0.400608	5.13e-10	1.53335	0.165213	0.0182706
ENSG00000108826	MRPL27	0.676834	-0.497774	5.41e-10	1.19101	0.413091	8.06e-09
ENSG00000122515	ZMIZ2	0.917001	0.470818	5.67e-10	1.07849	0.748857	1.68e-23
ENSG00000127483	HP1BP3	1.63144	-0.39177	5.75e-10	3.14091	0.681359	1.03e-34
ENSG00000231925	TAPBP	1.20326	0.428504	7.58e-10	0.998291	0.12055	0.139291
ENSG00000116209	TMEM59	2.35194	0.361134	7.74e-10	1.96905	0.0693925	0.340294
ENSG00000132155	RAF1	1.35367	0.407702	7.78e-10	1.22572	0.243537	0.00041748
ENSG00000140400	MAN2C1	1.28332	0.421384	8.01e-10	1.22093	0.338981	1.04e-06
ENSG00000269293	ZSCAN16-AS1	1.1511	0.439859	8.87e-10	0.812758	-0.129055	0.147015
ENSG00000112983	BRD8	1.04072	0.445825	9.11e-10	1.34662	0.889965	4.77e-38
ENSG00000112514	CUTA	3.84995	0.331099	9.27e-10	3.3013	0.0788829	0.214942
ENSG00000125826	RBCK1	1.24571	0.434887	9.28e-10	1.32387	0.538358	8.03e-15
ENSG00000144028	SNRNP200	2.44534	0.360428	9.9e-10	2.4275	0.348901	2.83e-09
ENSG00000205981	DNAJC19	1.01404	0.448395	1e-09	0.961185	0.359693	1.47e-06
ENSG00000223749	MIR503HG	1.84007	0.387627	1.02e-09	2.39279	0.837667	1.45e-45
ENSG00000125534	PPDPF	4.85671	0.322678	1.05e-09	5.12911	0.414343	1.02e-15
ENSG00000140740	UQCRC2	1.88373	0.380341	1.08e-09	1.58123	0.0924816	0.211519
ENSG00000198804	MT-CO1	12.8319	-0.307844	1.11e-09	23.3294	0.674844	2.29e-52
ENSG00000111752	PHC1	1.34518	0.418051	1.25e-09	1.73564	0.855854	1.54e-40
ENSG00000071553	ATP6AP1	1.63022	0.399741	1.38e-09	1.63389	0.404251	6.68e-10
ENSG00000164111	ANXA5	0.984927	-0.437092	1.53e-09	1.77155	0.515608	1.49e-16
ENSG00000132383	RPA1	0.627102	-0.497637	1.55e-09	1.06652	0.356223	8.27e-07
ENSG00000108773	KAT2A	1.16081	0.436742	1.59e-09	1.07969	0.316674	1.87e-05
ENSG00000141510	TP53	0.972797	0.449552	1.61e-09	1.25924	0.894574	3.14e-36
ENSG00000146963	LUC7L2	1.4034	0.413469	1.63e-09	1.69255	0.733227	1.21e-29
ENSG00000143933	CALM2	6.20795	0.308263	1.72e-09	6.2471	0.319273	3.07e-10
ENSG00000135862	LAMC1	1.71271	-0.376497	1.74e-09	2.77942	0.407689	8.84e-13
ENSG00000126934	MAP2K2	1.01768	-0.431729	1.74e-09	1.5513	0.245011	0.00028469
ENSG00000163714	U2SURP	1.31728	0.42087	1.78e-09	1.47709	0.615465	5.81e-20
ENSG00000127054	INTS11	1.572	0.390665	1.79e-09	1.76197	0.583908	8.73e-21
ENSG00000096746	HNRNPH3	3.10883	0.341931	1.89e-09	2.98171	0.273298	2.01e-06
ENSG00000126432	PRDX5	3.24953	0.333882	2.02e-09	2.50171	-0.0926451	0.173193
ENSG00000139644	TMBIM6	3.55277	0.327819	2.05e-09	3.40305	0.257084	3.36e-06
ENSG00000174917	C19orf70	0.958242	-0.533156	2.1e-09	1.17664	-0.210151	0.0181338
ENSG00000112977	DAP	1.36095	0.413995	2.23e-09	1.28437	0.318217	6.06e-06
ENSG00000105372	RPS19	40.08	-0.293712	2.25e-09	27.1729	-0.900138	3.33e-73
ENSG00000006282	SPATA20	0.82239	0.47048	2.35e-09	1.01625	0.834711	2.77e-30
ENSG00000088448	ANKRD10	2.35922	0.355104	2.5e-09	2.93622	0.727197	1.19e-38
ENSG00000126822	PLEKHG3	0.864843	0.461765	2.58e-09	1.01146	0.729769	1.46e-23
ENSG00000102309	PIN4	1.12806	-0.418745	2.96e-09	1.72606	0.264958	7.38e-05
ENSG00000120438	TCP1	2.3483	0.357987	3e-09	1.59798	-0.266441	4.54e-05
ENSG00000160888	IER2	0.554325	-0.508384	3.01e-09	1.53335	1.19215	1.29e-65
ENSG00000159335	PTMS	4.46613	-0.324477	3.04e-09	7.46923	0.514175	8.61e-26
ENSG00000188290	HES4	1.72241	-0.367316	3.13e-09	4.855	1.39747	4.6e-169
ENSG00000077147	TM9SF3	2.04506	0.363272	3.35e-09	1.82422	0.175031	0.00744535
ENSG00000183978	COA3	1.09045	-0.416737	3.42e-09	2.04087	0.605311	5.41e-22
ENSG00000130175	PRKCSH	2.66852	0.344371	3.56e-09	2.62022	0.314642	6.84e-08
ENSG00000140391	TSPAN3	4.02098	0.320059	3.67e-09	3.95606	0.293647	6.09e-08
ENSG00000075618	FSCN1	2.14331	-0.359215	3.67e-09	2.20606	-0.314097	2.22e-07
ENSG00000100811	YY1	1.4592	0.399847	3.74e-09	1.41245	0.346268	3.8e-07
ENSG00000132002	DNAJB1	2.76556	0.33767	4.04e-09	0.861834	-1.48742	1.5e-99
ENSG00000178741	COX5A	1.55623	-0.378814	4.04e-09	2.05643	0.0664391	0.375697
ENSG00000166333	ILK	1.00555	-0.423624	4.12e-09	1.59679	0.321211	1.24e-06
ENSG00000183648	NDUFB1	2.12633	-0.354673	4.38e-09	2.70041	0.0269577	0.782317
ENSG00000131238	PPT1	1.07711	0.423736	4.38e-09	0.776848	-0.110411	0.239612
ENSG00000130309	COLGALT1	0.71201	-0.465382	4.51e-09	1.01984	0.107472	0.191818
ENSG00000169504	CLIC4	1.0856	-0.413496	4.88e-09	1.45913	0.0580965	0.49972
ENSG00000147403	RPL10	46.5414	-0.286735	5.08e-09	37.3569	-0.632341	2.33e-38
ENSG00000121039	RDH10	1.03223	0.426643	5.16e-09	1.84576	1.46388	8.77e-107
ENSG00000125356	NDUFA1	4.11923	0.316938	5.21e-09	4.19187	0.346595	9.61e-11
ENSG00000182670	TTC3	1.83521	-0.365038	5.29e-09	1.83259	-0.367796	3.08e-09
ENSG00000105640	RPL18A	31.0846	-0.28815	5.31e-09	22.6172	-0.785892	1.27e-56
ENSG00000138758	2021-09-11	3.07365	0.33134	5.53e-09	2.49094	-0.0124126	1
ENSG00000143569	UBAP2L	1.02859	0.426195	5.78e-09	1.01266	0.400841	4.22e-08
ENSG00000112335	SNX3	1.5902	-0.370179	5.87e-09	1.48906	-0.474016	5.51e-14
ENSG00000243317	STMP1	1.70664	0.376736	5.91e-09	1.56088	0.229415	0.00064084
ENSG00000104904	OAZ1	5.94716	0.300132	5.94e-09	4.46957	-0.163962	0.00394391
ENSG00000089693	MLF2	2.39924	0.348578	5.94e-09	2.51009	0.424706	4.3e-13
ENSG00000074319	TSG101	1.0759	0.419247	6.11e-09	0.831909	-0.0027392	1
ENSG00000144283	PKP4	0.555538	-0.498859	6.23e-09	1.33225	0.944883	3.51e-41
ENSG00000119541	VPS4B	0.959455	0.435246	6.27e-09	1.2329	0.866591	1.36e-33
ENSG00000119383	PTPA	1.22388	0.407812	6.96e-09	1.04737	0.15096	0.0529142
ENSG00000163479	SSR2	3.68862	0.318378	7.18e-09	2.92186	-0.0618624	0.400382
ENSG00000173992	CCS	1.13533	0.421215	7.49e-09	1.08567	0.34731	2.38e-06
ENSG00000101608	MYL12A	2.5266	-0.343249	7.53e-09	3.13013	-0.0014535	1
ENSG00000166848	TERF2IP	1.21903	0.416915	7.74e-09	0.872607	-0.129088	0.133913
ENSG00000162961	DPY30	1.32698	0.402796	8.09e-09	1.32986	0.407168	4.19e-09
ENSG00000178950	GAK	1.02374	0.422393	8.12e-09	1.08807	0.525825	6.7e-13
ENSG00000155506	LARP1	1.72241	0.369116	8.5e-09	1.89484	0.530203	1.01e-17
ENSG00000153187	HNRNPU	5.48745	0.297722	8.63e-09	6.10346	0.47614	1.04e-21
ENSG00000070610	GBA2	0.834519	0.451587	8.95e-09	1.0342	0.820032	1.14e-29
ENSG00000172775	FAM192A	0.923066	0.434552	9.86e-09	1.00547	0.579875	1.81e-15
ENSG00000183020	AP2A2	0.670769	-0.464022	9.86e-09	1.26283	0.563437	2.37e-15
ENSG00000137876	RSL24D1	1.41432	0.389111	1.05e-08	1.01026	-0.159193	0.0438589
ENSG00000002330	BAD	1.07954	0.41271	1.07e-08	0.900138	0.11334	0.184751
ENSG00000174231	PRPF8	2.62971	0.332239	1.11e-08	2.33533	0.137158	0.0297042
ENSG00000167747	C19orf48	0.58101	-0.483033	1.19e-08	1.06772	0.501674	2.52e-12
ENSG00000189339	SLC35E2B	0.66713	0.48384	1.29e-08	1.10482	1.38188	1.5e-70
ENSG00000060237	WNK1	1.19598	0.403693	1.36e-08	1.01266	0.129539	0.106548
ENSG00000111669	TPI1	6.13275	0.290682	1.38e-08	3.91057	-0.433489	1.12e-15
ENSG00000115677	HDLBP	2.96934	0.415428	1.45e-08	1.93314	-0.282066	0.00047527
ENSG00000213923	CSNK1E	1.31121	-0.434015	1.54e-08	2.56156	0.660099	9.07e-23
ENSG00000213339	QTRT1	0.45001	-0.520572	1.63e-08	1.07849	0.918537	1.4e-34
ENSG00000110321	EIF4G2	6.63006	0.292145	1.66e-08	5.80302	0.0739595	0.219443
ENSG00000123562	MORF4L2	3.0409	0.319583	1.79e-08	2.63338	0.0836457	0.206761
ENSG00000160294	MCM3AP	1.10501	0.405598	1.94e-08	1.21136	0.561292	8.02e-16
ENSG00000091164	TXNL1	1.41068	0.378434	1.97e-08	1.00069	-0.180516	0.0202826
ENSG00000125691	RPL23	22.4556	0.264491	1.98e-08	13.3273	-0.570862	1.7e-30
ENSG00000091542	ALKBH5	1.19234	0.394215	2.09e-08	0.796	-0.261901	0.00104411
ENSG00000170558	CDH2	1.03345	0.409111	2.22e-08	0.961185	0.289237	0.00012462
ENSG00000090372	STRN4	1.14019	0.400937	2.39e-08	1.20298	0.491741	2.23e-12
ENSG00000067445	TRO	0.571306	-0.683544	2.43e-08	1.41844	0.796959	2.41e-15
ENSG00000147140	NONO	4.3036	0.297117	2.93e-08	4.32713	0.306708	7.35e-09
ENSG00000104419	NDRG1	1.12806	0.397208	2.94e-08	1.05335	0.283995	0.00010293
ENSG00000090621	PABPC4	1.1693	-0.379301	3.06e-08	1.25684	-0.265657	0.0001128
ENSG00000187051	RPS19BP1	0.655001	-0.452804	3.13e-08	1.05096	0.30713	2.55e-05
ENSG00000179085	DPM3	1.43615	0.371042	3.18e-08	1.57524	0.527113	3.67e-16
ENSG00000198791	CNOT7	1.04921	0.402701	3.44e-08	0.967169	0.268113	0.00039802
ENSG00000089154	GCN1	1.03345	0.40401	3.48e-08	0.957594	0.277992	0.00024801
ENSG00000166710	B2M	7.88184	-0.285998	3.59e-08	4.50548	-1.15338	1.23e-103
ENSG00000102265	TIMP1	3.46423	0.30085	3.6e-08	1.13834	-1.44138	2.24e-122
ENSG00000159377	PSMB4	2.92324	0.314314	3.63e-08	2.25992	-0.104878	0.12124
ENSG00000010278	CD9	1.56958	0.364194	3.68e-08	1.18263	-0.0977351	0.232899
ENSG00000135441	BLOC1S1	1.7964	-0.341965	3.92e-08	2.39279	0.117534	0.0671032
ENSG00000106588	PSMA2	1.13655	-0.381034	3.98e-08	2.56994	0.975071	3.98e-62
ENSG00000101972	STAG2	1.32577	0.715293	4.05e-08	0.869016	0.0121501	1
ENSG00000141646	SMAD4	1.34033	0.379945	4.1e-08	1.17305	0.160325	0.034073
ENSG00000196504	PRPF40A	1.14868	0.468747	4.35e-08	1.02702	0.282838	0.00169781
ENSG00000166012	TAF1D	1.62173	0.357057	4.49e-08	1.09166	-0.284371	5.31e-05
ENSG00000117906	RCN2	2.49871	0.325467	4.6e-08	2.55318	0.361967	6.53e-10
ENSG00000142864	SERBP1	2.59938	-0.411872	4.93e-08	3.03557	-0.166456	0.0370805
ENSG00000105518	TMEM205	1.26512	0.378902	5.27e-08	1.18981	0.277638	9.33e-05
ENSG00000173473	SMARCC1	0.946112	-0.39981	5.58e-08	1.38372	0.210245	0.00313063
ENSG00000022840	RNF10	1.06134	0.394165	6e-08	1.03779	0.357452	9.46e-07
ENSG00000103855	CD276	1.42645	0.363533	6.17e-08	1.24607	0.141096	0.0577314
ENSG00000164056	SPRY1	1.82308	0.342305	6.27e-08	0.80797	-0.948623	6.89e-39
ENSG00000172428	COPS9	2.28765	-0.328948	6.42e-08	2.71478	-0.0562734	0.473328
ENSG00000164828	SUN1	1.63508	0.355206	6.67e-08	1.64227	0.36318	2.45e-08
ENSG00000130024	PHF10	1.3282	0.378065	6.92e-08	1.39809	0.464721	1.05e-11
ENSG00000143183	TMCO1	1.08075	0.389251	7.28e-08	1.0366	0.320506	1.22e-05
ENSG00000079432	CIC	0.528852	-0.471629	7.86e-08	1.21016	0.892499	3.6e-33
ENSG00000178982	EIF3K	2.16393	-0.328859	8.34e-08	2.53044	-0.0798722	0.267029
ENSG00000213722	DDAH2	1.53197	-0.424154	8.83e-08	2.8644	0.595835	1.57e-17
ENSG00000130332	LSM7	2.38954	-0.318509	9.07e-08	3.88544	0.472869	9.91e-19
ENSG00000013275	PSMC4	1.03587	0.391132	9.12e-08	1.06772	0.442569	7.03e-10
ENSG00000170142	UBE2E1	1.18385	0.387381	9.31e-08	0.903729	-0.0542311	0.622843
ENSG00000166181	API5	0.872121	0.414105	9.4e-08	1.05694	0.742164	5.25e-25
ENSG00000110696	C11orf58	2.22458	0.323227	9.56e-08	1.97264	0.125887	0.059176
ENSG00000065150	IPO5	1.17294	-0.364046	9.73e-08	1.41245	-0.068675	0.421073
ENSG00000091592	NLRP1	1.38642	0.363305	9.91e-08	1.08687	-0.0347824	0.790435
ENSG00000134294	SLC38A2	2.14088	0.319252	1.13e-07	1.71409	-0.0436851	0.640607
ENSG00000108349	CASC3	1.19841	0.376365	1.17e-07	1.16467	0.329514	3.78e-06
ENSG00000185359	HGS	0.943686	0.399618	1.18e-07	1.04497	0.572289	1.94e-15
ENSG00000166136	NDUFB8	2.23064	0.320101	1.19e-07	2.39877	0.442066	4.18e-14
ENSG00000112245	PTP4A1	1.01768	0.389378	1.32e-07	0.778045	-0.0497997	0.692006
ENSG00000183255	PTTG1IP	2.50598	0.313782	1.33e-07	2.68964	0.43241	6.03e-14
ENSG00000124181	PLCG1	1.13291	0.380841	1.37e-07	1.11799	0.359436	6.08e-07
ENSG00000186010	NDUFA13	3.55762	0.294548	1.4e-07	3.5024	0.269192	1.44e-06
ENSG00000147853	AK3	1.29059	0.365224	1.47e-07	1.43998	0.550144	1.42e-16
ENSG00000125266	EFNB2	0.590713	-0.445992	1.48e-07	1.16348	0.660063	2.6e-20
ENSG00000170540	ARL6IP1	1.33183	-0.353276	1.49e-07	2.07798	0.366459	2.78e-09
ENSG00000104852	SNRNP70	2.36285	-0.313531	1.56e-07	4.74368	0.840696	1.32e-60
ENSG00000187498	COL4A1	5.15388	-0.289692	1.68e-07	4.79156	-0.405276	1.13e-13
ENSG00000119801	YPEL5	1.04315	0.382527	1.69e-07	1.09046	0.457546	3.6e-10
ENSG00000173402	DAG1	1.09045	-0.372195	1.7e-07	1.56806	0.211355	0.0018378
ENSG00000140262	TCF12	1.18507	-0.357791	1.72e-07	1.513	0.0321533	0.773245
ENSG00000204227	RING1	1.20569	0.373122	1.76e-07	1.3143	0.518721	5.08e-14
ENSG00000138175	ARL3	1.26755	0.373509	1.77e-07	1.02822	0.0303678	0.813644
ENSG00000156508	EEF1A1	151.254	0.240299	1.82e-07	100.035	-0.424233	1.19e-18
ENSG00000090060	PAPOLA	2.23064	0.318578	1.83e-07	1.78352	-0.0465523	0.612662
ENSG00000149806	FAU	20.601	0.248249	1.84e-07	13.3872	-0.44428	4.62e-19
ENSG00000168300	PCMTD1	0.964306	0.391796	1.84e-07	1.09166	0.601948	2.08e-17
ENSG00000136709	WDR33	1.14261	0.370453	1.85e-07	1.12158	0.340195	1.64e-06
ENSG00000109814	UGDH	1.46041	0.785609	1.86e-07	1.07131	0.262321	0.127889
ENSG00000181350	LRRC75A	2.17606	0.318422	2.05e-07	3.47606	1.13136	9.41e-96
ENSG00000136068	FLNB	1.20569	0.363931	2.12e-07	1.32387	0.521661	1.06e-14
ENSG00000140943	MBTPS1	1.51863	0.3477	2.14e-07	1.49025	0.316985	2.23e-06
ENSG00000165916	PSMC3	0.959455	-0.382145	2.15e-07	1.36816	0.187121	0.00852656
ENSG00000119013	NDUFB3	1.22024	-0.363495	2.15e-07	1.9116	0.362354	1.79e-08
ENSG00000149187	CELF1	1.32456	0.356397	2.27e-07	1.28078	0.301212	1.38e-05
ENSG00000089248	ERP29	2.10571	0.323343	2.31e-07	1.95349	0.19998	0.00202479
ENSG00000185008	ROBO2	0.299602	-0.555753	2.36e-07	1.09046	1.65654	1.95e-95
ENSG00000169976	SF3B5	1.30515	-0.349966	2.43e-07	1.69135	0.0644468	0.424297
ENSG00000179632	MAF1	1.27846	0.3621	2.5e-07	1.17664	0.225314	0.00200974
ENSG00000141279	NPEPPS	1.44343	0.348839	2.5e-07	1.31071	0.190063	0.00777074
ENSG00000073350	LLGL2	0.24138	-0.600972	2.51e-07	1.04378	1.94915	5.78e-142
ENSG00000164898	FMC1	0.890316	0.39698	2.61e-07	1.16348	0.855885	3.41e-31
ENSG00000077097	TOP2B	1.87767	0.324372	2.79e-07	1.82302	0.276005	1.36e-05
ENSG00000153147	SMARCA5	1.58413	0.358394	2.83e-07	1.41724	0.175089	0.0191694
ENSG00000178531	CTXN1	0.930343	0.389967	2.83e-07	1.27958	0.938886	2.76e-39
ENSG00000119688	ABCD4	1.38642	0.82614	2.87e-07	1.1946	0.570893	0.00064524
ENSG00000122359	ANXA11	0.638019	-0.426212	2.91e-07	1.30831	0.751551	1.29e-27
ENSG00000030582	GRN	1.25299	-0.343215	3.02e-07	1.34302	-0.233727	0.00054525
ENSG00000176788	BASP1	1.83643	0.322839	3.09e-07	1.29036	-0.249078	0.000244
ENSG00000145912	NHP2	1.64478	-0.329451	3.14e-07	2.15459	0.103227	0.129705
ENSG00000160710	ADAR	1.48467	0.34148	3.29e-07	1.37295	0.212721	0.00218165
ENSG00000136490	LIMD2	0.464565	-0.469254	3.38e-07	1.05814	0.886684	9.7e-35
ENSG00000109113	RAB34	1.89101	0.324837	3.59e-07	2.27668	0.638546	1.74e-26
ENSG00000082641	NFE2L1	1.62901	0.334207	3.66e-07	1.38492	0.0680706	0.415993
ENSG00000244754	N4BP2L2	1.26997	0.354602	3.84e-07	1.48188	0.615569	1.25e-20
ENSG00000126602	TRAP1	0.594352	-0.433507	3.94e-07	1.09046	0.552488	7.76e-15
ENSG00000164039	BDH2	1.11835	0.361243	3.95e-07	1.40647	0.751477	8.04e-30
ENSG00000127184	COX7C	10.8961	0.249981	4.09e-07	9.70521	0.0608692	0.298023
ENSG00000095906	NUBP2	1.08075	0.367098	4.12e-07	1.13475	0.449368	3.66e-10
ENSG00000196531	NACA	22.0808	0.241341	4.16e-07	14.8595	-0.39585	1.82e-15
ENSG00000115268	RPS15	35.6272	-0.252418	4.32e-07	25.8383	-0.756094	3.68e-52
ENSG00000134333	LDHA	4.26236	0.276486	4.4e-07	1.36936	-1.49772	7.46e-132
ENSG00000130811	EIF3G	2.35436	0.304222	4.46e-07	1.78352	-0.147158	0.0299132
ENSG00000099995	SF3A1	0.600417	-0.426685	4.68e-07	1.01385	0.419867	8.74e-09
ENSG00000166987	MBD6	0.841797	0.396109	4.8e-07	1.07011	0.806538	2.11e-29
ENSG00000125520	SLC2A4RG	0.709584	-0.404773	4.83e-07	1.24487	0.507886	1.18e-12
ENSG00000106025	TSPAN12	0.33963	-0.517157	5.06e-07	1.01146	1.31731	9.81e-70
ENSG00000170889	RPS9	15.9359	-0.254007	5.13e-07	12.2333	-0.669554	1.12e-40
ENSG00000125995	ROMO1	3.19131	0.286756	5.26e-07	2.45024	-0.142617	0.025955
ENSG00000172239	PAIP1	1.35367	0.349391	5.37e-07	1.25205	0.22089	0.00225147
ENSG00000087470	DNM1L	0.964306	0.376499	5.46e-07	1.00547	0.447168	1e-09
ENSG00000243147	MRPL33	2.29493	0.301141	5.46e-07	2.13424	0.181971	0.00358324
ENSG00000133243	BTBD2	1.54653	0.330388	5.65e-07	1.5513	0.336113	2.71e-07
ENSG00000165819	METTL3	0.960668	0.375285	6.15e-07	1.18622	0.734263	2.25e-24
ENSG00000170759	KIF5B	1.67874	0.319898	7.43e-07	1.22572	-0.190765	0.0072433
ENSG00000266472	MRPS21	2.39682	-0.298647	7.61e-07	3.84354	0.470637	3.3e-18
ENSG00000204463	BAG6	2.09721	0.302906	8.01e-07	2.04207	0.259361	2.56e-05
ENSG00000149212	SESN3	1.00797	-0.359129	8.36e-07	1.00308	-0.367313	3.6e-07
ENSG00000160209	PDXK	1.16808	0.347158	8.53e-07	1.21375	0.411803	2.22e-09
ENSG00000177666	PNPLA2	0.897593	0.378993	8.68e-07	1.21854	0.904053	4.62e-36
ENSG00000124214	STAU1	1.19477	0.35194	9.34e-07	1.08328	0.190677	0.0121232
ENSG00000141858	SAMD1	0.703519	-0.395822	9.46e-07	1.17186	0.430142	4.84e-09
ENSG00000168393	DTYMK	0.505806	-0.439072	1.01e-06	1.06293	0.779461	1.91e-27
ENSG00000090857	PDPR	0.852714	0.383603	1.02e-06	1.00188	0.657127	2.57e-19
ENSG00000114354	TFG	1.3852	0.336815	1.11e-06	1.27719	0.203249	0.00486759
ENSG00000041357	PSMA4	1.25178	-0.336156	1.16e-06	1.93554	0.369477	5.1e-09
ENSG00000111716	LDHB	4.1071	-0.270523	1.17e-06	5.32422	0.14717	0.00698754
ENSG00000257923	CUX1	1.10986	0.359184	1.19e-06	1.21016	0.504984	1.25e-12
ENSG00000266412	NCOA4	1.02617	0.357046	1.27e-06	1.04976	0.395622	4.4e-08
ENSG00000138764	CCNG2	1.19598	-0.330445	1.29e-06	1.1922	-0.335913	6.64e-07
ENSG00000067225	PKM	4.68811	-0.266381	1.31e-06	5.43315	-0.030672	0.738804
ENSG00000109971	HSPA8	4.9125	-0.264783	1.35e-06	4.30917	-0.471955	1.83e-18
ENSG00000101444	AHCY	1.048	-0.348118	1.47e-06	1.32028	0.0204449	0.916418
ENSG00000120686	UFM1	1.25057	0.345961	1.49e-06	1.1527	0.211821	0.00472767
ENSG00000198763	MT-ND2	5.3516	0.248994	1.54e-06	4.67306	0.0277082	0.73032
ENSG00000137210	TMEM14B	1.13897	0.349839	1.61e-06	1.00547	0.144874	0.0670047
ENSG00000115128	SF3B6	3.30048	0.271892	1.76e-06	3.47726	0.359026	7.9e-11
ENSG00000138071	ACTR2	1.09773	-0.331424	1.81e-06	1.41724	0.0773924	0.327146
ENSG00000136930	PSMB7	1.49437	-0.313758	1.94e-06	1.93554	0.100946	0.150205
ENSG00000182154	MRPL41	1.5441	0.319299	2.05e-06	1.22692	-0.0558058	0.562301
ENSG00000141380	SS18	0.98614	0.354563	2.06e-06	1.10243	0.542507	1.81e-13
ENSG00000198816	ZNF358	1.24935	0.33523	2.12e-06	0.915699	-0.169768	0.0355398
ENSG00000101558	VAPA	1.83885	0.294954	2.16e-06	1.45554	-0.0856636	0.266979
ENSG00000113369	ARRDC3	1.08075	-0.339727	2.24e-06	0.986321	-0.484	1.12e-11
ENSG00000055917	PUM2	1.4968	0.314768	2.4e-06	1.51419	0.334534	3.63e-07
ENSG00000157514	TSC22D3	0.77751	-0.370407	2.55e-06	1.09525	0.179162	0.0180933
ENSG00000165527	ARF6	0.680473	-0.384736	2.76e-06	1.25804	0.618605	2.07e-18
ENSG00000177954	RPS27	69.128	0.218833	2.79e-06	31.3193	-1.03049	2.7e-94
ENSG00000230590	FTX	0.805408	0.375955	2.81e-06	1.03181	0.798908	3.51e-28
ENSG00000255302	EID1	1.94923	-0.291541	3e-06	2.51368	0.116804	0.0677994
ENSG00000149932	TMEM219	1.3282	0.319647	3.07e-06	1.17425	0.117534	0.128788
ENSG00000117691	NENF	1.18264	-0.3236	3.07e-06	1.17425	-0.335314	1.01e-06
ENSG00000174695	TMEM167A	0.781149	-0.367216	3.07e-06	1.00547	0.0354746	0.764257
ENSG00000182196	ARL6IP4	3.00936	0.270228	3.1e-06	2.94101	0.232792	6.13e-05
ENSG00000189266	PNRC2	1.25906	0.3348	3.11e-06	1.41365	0.529736	9.34e-15
ENSG00000065518	NDUFB4	3.22285	0.265892	3.16e-06	2.95418	0.123376	0.0444115
ENSG00000140632	GLYR1	0.971584	0.35061	3.23e-06	1.09405	0.550754	7.49e-14
ENSG00000140443	IGF1R	0.793278	-0.364411	3.38e-06	1.28437	0.416125	2.71e-09
ENSG00000135446	CDK4	1.23116	-0.323465	3.42e-06	1.73564	0.229638	0.00053456
ENSG00000056097	ZFR	1.01525	0.343987	3.46e-06	0.896547	0.139676	0.0933125
ENSG00000082898	XPO1	2.66367	0.273143	3.52e-06	2.71238	0.303655	1.52e-07
ENSG00000044115	CTNNA1	3.46423	0.259869	3.55e-06	3.22948	0.144992	0.0136136
ENSG00000099284	H2AFY2	1.02132	0.34318	3.55e-06	1.10123	0.469867	3.32e-10
ENSG00000225663	MCRIP1	1.11471	-0.325428	3.56e-06	1.3945	0.032378	0.777723
ENSG00000135164	DMTF1	0.95339	0.350546	3.59e-06	1.20178	0.744251	7.84e-26
ENSG00000137710	RDX	1.10501	0.335794	3.74e-06	0.839091	-0.112529	0.211419
ENSG00000185324	CDK10	1.31728	0.410903	3.89e-06	1.89963	1.04632	9.24e-39
ENSG00000100461	RBM23	1.09652	0.339578	3.89e-06	1.13235	0.393802	4.22e-08
ENSG00000116906	GNPAT	1.11471	0.325386	3.97e-06	1.3143	0.603215	8.59e-20
ENSG00000125652	ALKBH7	1.67025	0.301265	4.06e-06	1.44357	0.0625302	0.454528
ENSG00000127481	UBR4	1.18749	0.33555	4.22e-06	1.22931	0.39385	3.14e-08
ENSG00000129625	REEP5	1.42766	0.313371	4.38e-06	1.20058	0.0300177	0.812644
ENSG00000152082	MZT2B	3.80143	-0.275095	4.39e-06	4.58687	0.0256535	0.786498
ENSG00000125148	MT2A	2.20032	0.275264	4.85e-06	0.877395	-1.17171	5.34e-62
ENSG00000169714	CNBP	3.77838	0.253456	5.11e-06	3.41023	0.0858427	0.173635
ENSG00000215021	PHB2	3.15492	0.260242	5.29e-06	2.65134	-0.0232013	0.869474
ENSG00000168894	RNF181	1.44343	0.312534	5.32e-06	1.30233	0.1437	0.054252
ENSG00000173674	EIF1AX	1.16808	-0.320072	5.36e-06	1.17904	-0.30576	1.15e-05
ENSG00000164985	PSIP1	0.95339	-0.338957	5.36e-06	1.46392	0.354722	1.8e-07
ENSG00000067182	TNFRSF1A	1.19841	0.317272	5.79e-06	0.74812	-0.440866	1.47e-08
ENSG00000112081	SRSF3	3.00087	-0.265478	5.82e-06	5.013	0.575435	4.56e-29
ENSG00000214753	HNRNPUL2	1.22388	0.321484	5.93e-06	1.36218	0.501335	1.26e-13
ENSG00000166508	MCM7	1.6096	-0.293522	6.37e-06	3.24265	0.868818	7.01e-56
ENSG00000162231	NXF1	0.998269	0.335734	6.76e-06	1.25804	0.728378	2.15e-25
ENSG00000182979	MTA1	1.2069	0.322449	6.81e-06	1.49385	0.683551	8.54e-25
ENSG00000162704	ARPC5	1.20205	-0.310711	6.86e-06	1.52497	0.0702663	0.380358
ENSG00000137726	FXYD6	1.04436	-0.327323	6.87e-06	1.38612	0.126636	0.0951654
ENSG00000136720	HS6ST1	0.622251	-0.380947	6.98e-06	1.45554	1.03507	4.14e-52
ENSG00000148120	C9orf3	1.36095	0.307344	7.29e-06	0.979139	-0.226228	0.0029852
ENSG00000129235	TXNDC17	0.836945	-0.346826	7.29e-06	1.24008	0.287109	6.67e-05
ENSG00000162923	WDR26	1.12442	0.321964	7.61e-06	1.06772	0.236972	0.00131564
ENSG00000165283	STOML2	1.59262	0.2963	7.87e-06	1.47948	0.175396	0.011511
ENSG00000135404	CD63	6.44205	-0.239693	8.14e-06	6.23752	-0.291268	3.39e-08
ENSG00000054118	THRAP3	1.30394	0.315083	8.42e-06	1.43998	0.481634	9.92e-13
ENSG00000205213	LGR4	0.403917	-0.435989	8.43e-06	1.00188	1.07657	6.45e-48
ENSG00000184009	ACTG1	25.9962	-0.231306	8.61e-06	28.3316	-0.0940407	0.0975898
ENSG00000141867	BRD4	1.0856	0.323711	9.01e-06	0.848667	-0.0775778	0.437602
ENSG00000005206	SPPL2B	0.946112	0.336988	9.51e-06	1.28916	0.866019	4.67e-34
ENSG00000119048	UBE2B	1.38884	0.307755	9.78e-06	1.06053	-0.130791	0.105215
ENSG00000126214	KLC1	1.62658	0.295573	9.8e-06	1.51419	0.178101	0.0107708
ENSG00000197006	METTL9	1.20933	-0.306638	1.07e-05	1.86132	0.392986	4.73e-10
ENSG00000250722	SELENOP	2.74858	0.253357	1.08e-05	1.94391	-0.305566	3.71e-07
ENSG00000135720	DYNC1LI2	1.54774	0.287754	1.11e-05	1.92835	0.658861	1.4e-27
ENSG00000220205	VAMP2	1.03466	0.324668	1.11e-05	0.885774	0.0701506	0.463742
ENSG00000124942	AHNAK	2.5169	0.25733	1.12e-05	1.69733	-0.376925	6.17e-10
ENSG00000146066	HIGD2A	1.45313	-0.294487	1.14e-05	1.95469	0.182722	0.00499773
ENSG00000148400	NOTCH1	1.39491	0.303623	1.2e-05	1.5513	0.481815	2.89e-13
ENSG00000176444	CLK2	1.1135	0.32523	1.2e-05	1.42083	0.739017	3.1e-27
ENSG00000104388	RAB2A	1.50165	0.29254	1.23e-05	1.19579	-0.0782938	0.360207
ENSG00000198625	MDM4	1.09288	0.324917	1.26e-05	1.25205	0.553791	3.2e-15
ENSG00000134884	ARGLU1	3.25196	0.243882	1.29e-05	5.16741	1.04006	6.43e-99
ENSG00000109685	NSD2	0.684112	-0.462092	1.3e-05	1.30472	0.587594	7.94e-11
ENSG00000136450	SRSF1	1.80853	0.280232	1.35e-05	2.11628	0.544003	2.15e-19
ENSG00000132300	PTCD3	1.00191	0.44265	1.43e-05	1.14432	0.669269	2.66e-12
ENSG00000108312	UBTF	0.859991	-0.332062	1.61e-05	1.54173	0.623403	3.94e-21
ENSG00000111786	SRSF9	2.7886	0.295254	1.62e-05	2.97692	0.404636	8.74e-10
ENSG00000135535	CD164	1.71271	-0.275865	1.71e-05	2.45623	0.307831	1.8e-07
ENSG00000137693	YAP1	2.15059	0.264825	1.74e-05	1.71409	-0.103908	0.151828
ENSG00000122218	COPA	1.3379	0.298615	1.84e-05	1.0749	-0.0580673	0.559314
ENSG00000084207	GSTP1	5.48624	-0.26779	1.91e-05	8.25326	0.396241	1.95e-12
ENSG00000067955	CBFB	1.09773	0.319116	1.92e-05	0.991109	0.151369	0.0552274
ENSG00000112701	SENP6	1.15717	0.312802	2.11e-05	1.22333	0.405993	1.09e-08
ENSG00000185619	PCGF3	0.747186	-0.341717	2.13e-05	1.41125	0.702421	5.35e-25
ENSG00000169100	SLC25A6	9.42837	0.233681	2.16e-05	7.63322	-0.109304	0.0825165
ENSG00000152291	TGOLN2	1.16566	0.297724	2.32e-05	1.11201	0.220466	0.00213151
ENSG00000071894	CPSF1	0.914575	-0.320929	2.36e-05	1.6303	0.625824	6.07e-21
ENSG00000137076	TLN1	1.5999	0.280125	2.39e-05	1.73923	0.419667	3.61e-11
ENSG00000124207	CSE1L	0.71201	-0.344699	2.51e-05	1.05216	0.284782	0.00010088
ENSG00000089053	ANAPC5	1.59141	0.278826	2.59e-05	1.77873	0.465008	1.36e-13
ENSG00000148834	GSTO1	1.21782	0.299861	2.64e-05	0.869016	-0.246377	0.00166974
ENSG00000107341	UBE2R2	1.4034	0.287209	2.71e-05	0.997094	-0.265527	0.00035582
ENSG00000100804	PSMB5	2.48658	0.254247	2.72e-05	2.14621	0.0141014	0.964324
ENSG00000114416	FXR1	1.83158	0.271738	2.73e-05	1.19699	-0.412467	9.06e-10
ENSG00000112308	C6orf62	1.62901	0.278415	2.75e-05	1.92835	0.561731	1.28e-19
ENSG00000137100	DCTN3	1.25178	0.306036	2.78e-05	1.19101	0.224378	0.00263223
ENSG00000057608	GDI2	1.6278	-0.271467	2.81e-05	1.7895	-0.120821	0.0828389
ENSG00000146457	WTAP	1.22752	0.299917	2.85e-05	1.32148	0.423372	7.29e-10
ENSG00000101040	ZMYND8	0.702306	0.353349	2.9e-05	1.00069	0.962396	5.72e-39
ENSG00000159202	UBE2Z	1.15474	0.302157	2.99e-05	1.06293	0.166224	0.0296344
ENSG00000101439	CST3	5.45955	0.763069	3.12e-05	3.94888	0.217328	0.329238
ENSG00000167470	MIDN	1.1135	0.316307	3.21e-05	1.28198	0.553338	1.06e-14
ENSG00000119820	YIPF4	1.09895	0.652543	3.36e-05	0.671512	-0.159169	0.516129
ENSG00000162244	RPL29	41.7805	0.19688	3.43e-05	24.9357	-0.626205	3.04e-37
ENSG00000121966	CXCR4	1.45798	0.278112	3.47e-05	0.594905	-1.13354	3.28e-47
ENSG00000141543	EIF4A3	1.23722	0.294565	3.65e-05	1.17784	0.213921	0.00337927
ENSG00000101126	ADNP	1.67874	0.269556	3.73e-05	1.79549	0.381739	1.19e-09
ENSG00000161970	RPL26	39.2636	0.209129	4.07e-05	19.0298	-0.936252	5.89e-68
ENSG00000090316	MAEA	0.958242	0.311584	4.1e-05	1.13475	0.596389	1.18e-16
ENSG00000092201	SUPT16H	0.969158	-0.306616	4.24e-05	1.45075	0.346469	2.33e-07
ENSG00000214046	SMIM7	1.06256	0.30126	4.29e-05	1.05216	0.285511	9.43e-05
ENSG00000140319	SRP14	8.12928	0.210062	4.29e-05	8.6363	0.310427	3.16e-10
ENSG00000105254	TBCB	1.15232	-0.29223	4.34e-05	1.63988	0.277776	2.9e-05
ENSG00000198231	DDX42	1.13291	0.298539	4.47e-05	1.34901	0.592406	3.31e-18
ENSG00000007541	PIGQ	0.510658	-0.372232	4.48e-05	1.2736	1.16113	1.24e-55
ENSG00000143870	PDIA6	3.48848	0.231493	4.66e-05	2.82729	-0.10965	0.0910744
ENSG00000214022	REPIN1	1.28332	0.29051	4.66e-05	1.2341	0.226468	0.0017535
ENSG00000145050	MANF	1.98441	0.46572	4.82e-05	1.01266	-0.617088	1.63e-06
ENSG00000137038	DMAC1	1.20569	-0.284566	4.85e-05	1.66621	0.23734	0.00032513
ENSG00000111011	RSRC2	1.58292	0.271753	4.87e-05	1.58961	0.279212	2.3e-05
ENSG00000013297	CLDN11	0.497315	-0.37317	4.94e-05	1.54412	1.57499	9.96e-109
ENSG00000129968	ABHD17A	0.773871	-0.322429	5.58e-05	1.18622	0.369114	1.52e-07
ENSG00000101856	PGRMC1	1.42523	-0.272828	5.72e-05	2.20965	0.441057	3.12e-13
ENSG00000138326	RPS24	54.4415	0.19668	5.88e-05	32.4481	-0.628514	1.53e-35
ENSG00000129538	RNASE1	1.27119	0.268267	5.88e-05	0.872607	-0.338114	8.06e-06
ENSG00000100813	ACIN1	1.16323	0.296047	6.43e-05	1.43519	0.650602	1.64e-21
ENSG00000121774	KHDRBS1	3.0591	0.230549	6.82e-05	3.12056	0.263794	3.1e-06
ENSG00000197956	S100A6	3.39023	-0.650259	7.42e-05	3.11816	-0.780653	1.43e-06
ENSG00000153827	TRIP12	1.26391	0.279362	7.61e-05	1.09525	0.0453284	0.660917
ENSG00000061273	HDAC7	1.12806	0.29031	7.75e-05	1.26163	0.477714	5.92e-12
ENSG00000132463	GRSF1	1.29787	0.282232	7.94e-05	1.20417	0.159432	0.0353845
ENSG00000165775	FUNDC2	1.31	0.282361	7.96e-05	0.713407	-0.686747	3.72e-19
ENSG00000123091	RNF11	1.1887	0.286096	8.04e-05	0.719392	-0.518976	2.71e-11
ENSG00000047315	POLR2B	1.05892	0.291228	8.04e-05	0.951609	0.116212	0.166702
ENSG00000181404	WASHC1	1.78912	0.259484	8.44e-05	2.7842	1.01932	2.65e-69
ENSG00000213015	ZNF580	0.938834	0.302029	8.63e-05	1.08088	0.538649	2.94e-13
ENSG00000176340	COX8A	3.30169	-0.226626	8.63e-05	3.94529	0.0593932	0.36295
ENSG00000052841	TTC17	0.954603	0.299341	8.73e-05	1.2353	0.736176	9.19e-26
ENSG00000168487	BMP1	0.579797	-0.683796	8.84e-05	1.04138	0.248267	0.128845
ENSG00000106153	CHCHD2	4.69296	-0.219713	8.89e-05	5.4535	0.0212143	0.819914
ENSG00000168028	RPSA	18.0914	-0.20532	9.41e-05	14.6667	-0.536832	6.79e-26
ENSG00000138095	LRPPRC	1.02132	0.291344	9.9e-05	0.872607	0.0342354	0.796731
ENSG00000090924	PLEKHG2	0.538556	-0.350598	9.93e-05	1.15989	0.921607	3.22e-35
ENSG00000176101	SSNA1	0.63438	-0.332087	0.00010072	1.10004	0.566216	1.7e-14
ENSG00000084754	HADHA	1.14019	-0.274617	0.00010348	1.43759	0.0973178	0.199233
ENSG00000115947	ORC4	0.862417	0.307216	0.0001038	1.02343	0.595441	2.22e-16
ENSG00000152234	ATP5F1A	4.41276	0.212364	0.00011173	4.20144	0.132275	0.0204375
ENSG00000141759	TXNL4A	1.38642	-0.264532	0.00011637	1.72846	0.0893938	0.228135
ENSG00000120948	TARDBP	1.90314	0.248291	0.00012033	2.05643	0.377301	8.81e-10
ENSG00000104957	CCDC130	0.759315	0.317264	0.00012374	1.0342	0.844213	2.7e-31
ENSG00000108953	YWHAE	5.1648	0.205868	0.00012515	5.16622	0.206693	9.55e-05
ENSG00000185825	BCAP31	1.45556	0.260984	0.00012553	1.21973	-0.0269571	0.868042
ENSG00000164405	UQCRQ	4.80334	-0.214051	0.00012776	6.74505	0.337755	1.93e-11
ENSG00000172531	PPP1CA	1.25178	-0.265979	0.00012834	2.0277	0.522212	1.15e-17
ENSG00000112531	QKI	1.67025	-0.248457	0.0001285	1.66142	-0.25723	5.7e-05
ENSG00000185122	HSF1	1.10258	0.288827	0.00013005	0.915699	-0.0141194	1
ENSG00000129197	RPAIN	1.33547	0.273841	0.00013858	1.49863	0.466609	5.55e-12
ENSG00000179222	MAGED1	2.34102	-0.235181	0.00013917	2.84405	0.0775155	0.24686
ENSG00000014641	MDH1	1.1414	-0.268372	0.00013996	1.65305	0.331791	2.38e-07
ENSG00000107679	PLEKHA1	0.573732	-0.335434	0.00014574	1.42442	1.19597	7.56e-65
ENSG00000102172	SMS	1.21539	0.278483	0.00015022	1.2736	0.356623	4.84e-07
ENSG00000167969	ECI1	1.15353	0.277361	0.00015208	1.48906	0.708999	1.66e-26
ENSG00000071655	MBD3	0.794491	-0.301958	0.00015478	1.33345	0.543465	2.5e-15
ENSG00000198840	MT-ND3	13.4166	0.186931	0.00015723	12.0657	0.0142154	0.903022
ENSG00000105193	RPS16	24.6656	-0.192228	0.00015774	15.4831	-0.920281	9.8e-75
ENSG00000150779	TIMM8B	1.48103	-0.254803	0.00016694	1.77993	0.0397923	0.665925
ENSG00000117419	ERI3	0.788427	-0.301413	0.00016846	1.30951	0.526319	8.62e-14
ENSG00000160213	CSTB	2.6576	0.22467	0.00017069	2.14501	-0.122896	0.0658114
ENSG00000182087	TMEM259	2.07659	0.237583	0.00017493	2.68725	0.671828	1.44e-31
ENSG00000167005	NUDT21	1.20205	0.268645	0.00017712	1.19939	0.26546	0.0001774
ENSG00000115073	ACTR1B	0.859991	0.297763	0.00017865	1.05575	0.643653	3.34e-19
ENSG00000126067	PSMB2	1.17415	-0.271249	0.00018017	1.56806	0.194879	0.0050666
ENSG00000106355	LSM5	1.00191	-0.280049	0.0001844	1.36218	0.215061	0.00276996
ENSG00000130305	NSUN5	0.948538	0.329266	0.0001844	1.15629	0.664299	9.23e-16
ENSG00000244879	GABPB1-AS1	0.650149	-0.317277	0.00019316	1.48307	1.06268	1.26e-54
ENSG00000105968	H2AFV	2.41865	-0.230388	0.0001937	3.15647	0.199528	0.00061223
ENSG00000168802	CHTF8	0.463352	-0.353823	0.00019671	1.04856	1.00586	1.16e-43
ENSG00000099385	BCL7C	0.949751	-0.28204	0.00020357	1.4316	0.383918	1.04e-08
ENSG00000115484	CCT4	2.57148	0.221878	0.00020893	1.53454	-0.602243	1.07e-22
ENSG00000185262	UBALD2	0.811473	0.298169	0.00022873	1.03899	0.716479	3.49e-23
ENSG00000137804	NUSAP1	0.237741	-1.65933	0.00023113	1.34183	1.1119	0.00053676
ENSG00000198712	MT-CO2	15.589	-0.193966	0.00023349	28.1245	0.785839	5.39e-70
ENSG00000138085	ATRAID	1.49316	0.249438	0.00023895	1.20178	-0.103128	0.195581
ENSG00000141959	PFKL	1.34275	-0.253208	0.00023963	2.56635	0.820891	2.29e-45
ENSG00000136732	GYPC	1.02981	0.275207	0.00024546	0.653558	-0.454792	2.03e-08
ENSG00000100836	PABPN1	1.69815	0.244771	0.00024669	2.60585	0.97817	7.38e-63
ENSG00000242265	PEG10	3.31624	0.211317	0.0002572	1.87688	-0.694635	1.6e-31
ENSG00000071127	WDR1	1.25178	-0.255929	0.00025896	1.66262	0.201802	0.00246513
ENSG00000034713	GABARAPL2	2.12754	0.230688	0.00026022	2.11508	0.221433	0.00040169
ENSG00000126698	DNAJC8	1.4507	0.252727	0.00027089	1.38731	0.179675	0.0116356
ENSG00000101384	JAG1	1.91163	0.231242	0.00027203	3.40664	1.23543	1.4e-115
ENSG00000174748	RPL15	34.8327	0.175624	0.0002743	18.9101	-0.793121	3.9e-57
ENSG00000125611	CHCHD5	0.663491	-0.308025	0.00027488	1.04258	0.425688	4.03e-09
ENSG00000101144	BMP7	1.18507	0.265236	0.00027518	1.64826	0.82603	5.44e-37
ENSG00000035862	TIMP2	2.81529	-0.215836	0.00028322	2.0696	-0.699275	1.42e-33
ENSG00000005339	CREBBP	1.19113	0.26012	0.00028706	1.15749	0.213377	0.00317694
ENSG00000167522	ANKRD11	1.35124	0.256298	0.00029079	1.62671	0.567528	2.98e-18
ENSG00000142449	FBN3	0.579797	0.331327	0.00029458	1.09525	1.45859	3.13e-73
ENSG00000137776	SLTM	0.999482	0.274067	0.00029463	1.25086	0.652159	1.4e-20
ENSG00000164713	BRI3	2.58119	0.217462	0.00029526	1.74402	-0.41209	1.82e-11
ENSG00000175455	CCDC14	0.79813	-0.28981	0.00029992	1.77035	1.04381	3.45e-57
ENSG00000119185	ITGB1BP1	0.530065	-0.329259	0.00030456	1.09525	0.872224	1.09e-31
ENSG00000158604	TMED4	1.55138	0.244979	0.00031045	1.54532	0.238958	0.00037549
ENSG00000084090	STARD7	1.51863	0.244123	0.00031337	1.73444	0.465921	1.73e-13
ENSG00000100644	HIF1A	1.58777	0.236623	0.00031972	1.27121	-0.124088	0.0939441
ENSG00000144224	UBXN4	1.07226	0.266139	0.00033415	1.13355	0.358811	4.05e-07
ENSG00000129083	COPB1	1.41674	0.521543	0.00034414	0.950412	-0.133353	0.553147
ENSG00000197756	RPL37A	70.6636	0.170959	0.0003467	36.944	-0.855607	3.49e-67
ENSG00000005893	LAMP2	1.01525	0.268784	0.00035869	0.721786	-0.282008	0.00056402
ENSG00000178057	NDUFAF3	1.62658	0.238108	0.00036477	1.36337	-0.0489989	0.612848
ENSG00000108344	PSMD3	1.27725	0.259934	0.00036716	1.29395	0.281861	7.83e-05
ENSG00000120963	ZNF706	1.5902	0.24069	0.0003711	1.27001	-0.124083	0.105187
ENSG00000092841	MYL6	12.0605	-0.186506	0.00037195	15.2497	0.193018	7.26e-05
ENSG00000124766	SOX4	2.65518	-0.214279	0.00037887	3.79207	0.365574	1.13e-11
ENSG00000182095	TNRC18	1.35245	0.253709	0.00038266	1.9092	0.839865	4.73e-40
ENSG00000229117	RPL41	91.7559	0.169278	0.00038583	52.4151	-0.72039	3.15e-49
ENSG00000175550	DRAP1	1.42038	0.253921	0.00038986	1.33943	0.15793	0.0350793
ENSG00000000003	TSPAN6	1.1414	0.264327	0.00041807	1.38013	0.583241	2.27e-17
ENSG00000163466	ARPC2	1.46647	-0.249114	0.00042536	1.79549	0.0757908	0.336579
ENSG00000084234	APLP2	2.7037	-0.212843	0.00042653	3.83756	0.35677	3.99e-11
ENSG00000116062	MSH6	0.527639	-0.321981	0.00043224	1.033	0.785807	2.09e-27
ENSG00000182117	NOP10	1.80125	-0.2309	0.00043291	1.97025	-0.0878584	0.235084
ENSG00000180992	MRPL14	0.794491	-0.282168	0.00045147	1.14432	0.307962	2.97e-05
ENSG00000078399	HOXA9	1.33911	0.250165	0.00045155	1.95828	0.898255	1.89e-46
ENSG00000171862	PTEN	1.26997	0.246212	0.0004553	0.873804	-0.35558	2.46e-06
ENSG00000171206	TRIM8	1.25057	0.257047	0.00045863	1.21734	0.213138	0.00391647
ENSG00000115875	SRSF7	1.83764	-0.229347	0.00046543	3.35637	0.768072	7.33e-44
ENSG00000140350	ANP32A	1.51257	-0.234348	0.00047046	2.02411	0.23658	0.00014483
ENSG00000253293	HOXA10	0.935195	-0.499767	0.00048666	1.96785	0.715491	1.28e-09
ENSG00000078304	PPP2R5C	0.779936	-0.281031	0.00051973	1.13595	0.327629	7.79e-06
ENSG00000108528	SLC25A11	1.0201	0.26181	0.00052766	0.940836	0.12948	0.115339
ENSG00000113140	SPARC	17.013	-0.179271	0.00052946	8.96068	-1.17587	3.54e-114
ENSG00000146038	DCDC2	0.692602	0.298347	0.00053398	1.63868	1.86884	6.41e-160
ENSG00000111481	COPZ1	1.90071	0.223499	0.00053773	1.67818	0.0206113	0.894393
ENSG00000097007	ABL1	1.28089	0.247446	0.0005665	1.2329	0.185073	0.0115243
ENSG00000094631	HDAC6	0.858779	0.275236	0.00056659	1.22931	0.887097	1.1e-35
ENSG00000169738	DCXR	0.663491	-0.293436	0.00056886	1.10841	0.544504	1.62e-13
ENSG00000127922	SEM1	2.45383	-0.213696	0.00056975	3.48325	0.356021	1.33e-10
ENSG00000177600	RPLP2	29.2094	-0.175714	0.00058542	22.4268	-0.59274	1.85e-33
ENSG00000011304	PTBP1	2.7037	-0.209162	0.00058788	4.71495	0.71	4.17e-43
ENSG00000160932	LY6E	1.32698	0.245629	0.00059977	1.06293	-0.114483	0.168409
ENSG00000104960	PTOV1	3.78687	0.193141	0.00062129	4.05062	0.304626	1.33e-08
ENSG00000172354	GNB2	1.82187	-0.223575	0.00067653	2.23119	0.102438	0.131504
ENSG00000118181	RPS25	22.1754	-0.17498	0.00068371	13.8624	-0.910032	1.17e-72
ENSG00000082515	MRPL22	0.997056	0.296887	0.00069335	1.06053	0.400125	1.63e-06
ENSG00000170144	HNRNPA3	6.11213	0.180791	0.00070403	6.88749	0.378832	2.72e-14
ENSG00000107581	EIF3A	1.82187	0.218827	0.00071787	1.52616	-0.0688471	0.4026
ENSG00000111237	VPS29	0.812686	-0.269982	0.00076534	1.17545	0.327705	5.32e-06
ENSG00000181163	NPM1	9.32042	0.172934	0.00076871	7.28848	-0.223943	2.1e-05
ENSG00000146425	DYNLT1	1.36216	-0.239311	0.00077917	1.88167	0.283847	1.29e-05
ENSG00000198918	RPL39	44.4745	0.162183	0.00078862	22.4819	-0.915618	2.59e-75
ENSG00000074201	CLNS1A	1.32698	0.239841	0.0007928	1.18023	0.0486437	0.622843
ENSG00000102054	RBBP7	0.975223	-0.255278	0.00081017	1.56926	0.522201	1.12e-15
ENSG00000090266	NDUFB2	4.12408	0.188935	0.00081296	4.14997	0.19956	0.00030973
ENSG00000163682	RPL9	43.9481	0.162089	0.00081411	20.9593	-1.00494	6.97e-89
ENSG00000160953	MUM1	0.691389	-0.282439	0.00083132	1.11201	0.492094	4.06e-11
ENSG00000241343	RPL36A	16.4854	0.166593	0.00086461	10.7657	-0.514515	2.04e-24
ENSG00000104979	C19orf53	2.60423	0.20197	0.00088503	2.20606	-0.0674458	0.376713
ENSG00000168090	COPS6	1.48831	0.227512	0.00089353	1.49385	0.234034	0.00050316
ENSG00000168488	ATXN2L	1.23601	0.413428	0.00090514	1.43639	0.669112	8.75e-09
ENSG00000161013	MGAT4B	1.03466	0.250111	0.00090995	1.32507	0.666803	2.14e-21
ENSG00000203879	GDI1	1.78184	0.219953	0.00091756	1.75958	0.199666	0.00250083
ENSG00000008018	PSMB1	2.79346	0.199768	0.00091835	2.77822	0.191142	0.00134944
ENSG00000134825	TMEM258	5.6136	0.180042	0.0009201	5.60791	0.178706	0.00084704
ENSG00000117362	APH1A	1.07226	0.246552	0.00092561	1.06532	0.236285	0.00136552
ENSG00000007080	CCDC124	0.833306	-0.264313	0.00093485	1.24248	0.384319	7.21e-08
ENSG00000103197	TSC2	1.35488	0.234311	0.00095176	1.81225	0.725343	1.96e-30
ENSG00000134986	NREP	6.31469	-0.181173	0.00095426	8.45316	0.292617	2.75e-09
ENSG00000167770	OTUB1	1.52833	0.22789	0.0009619	1.74881	0.452478	1.57e-12
ENSG00000064961	HMG20B	0.726565	-0.274242	0.0009853	1.44357	0.865038	3.13e-36
ENSG00000104969	SGTA	1.14261	0.248777	0.00098724	1.01385	0.0536438	0.583039
ENSG00000237441	RGL2	1.18749	0.243136	0.00101318	1.74043	0.894581	1.82e-43
ENSG00000108219	TSPAN14	0.948538	0.254711	0.00101548	1.09525	0.495088	1.73e-11
ENSG00000106803	SEC61B	2.77769	0.198685	0.00102972	2.89911	0.269567	3.37e-06
ENSG00000205531	NAP1L4	1.1511	-0.238244	0.00103701	2.15818	0.803626	7.44e-40
ENSG00000141367	CLTC	2.25733	0.204196	0.00104771	2.01334	0.0179644	0.915823
ENSG00000196591	HDAC2	1.68481	-0.219068	0.00105543	1.96546	0.0280482	0.792938
ENSG00000157637	SLC38A10	0.859991	-0.259109	0.00109161	1.17186	0.240423	0.00070887
ENSG00000165795	NDRG2	0.944899	0.252863	0.00111582	1.04019	0.412952	1.21e-08
ENSG00000169398	PTK2	1.0007	0.248721	0.0011232	0.866622	0.0142697	0.997237
ENSG00000164346	NSA2	2.16999	0.20588	0.00113913	1.22093	-0.708669	4.03e-28
ENSG00000163468	CCT3	1.83279	-0.210426	0.00114253	2.06002	-0.0233132	0.879155
ENSG00000115694	STK25	1.61809	-0.217796	0.0011568	2.22042	0.295332	1.14e-06
ENSG00000155463	OXA1L	1.47739	0.226983	0.00119132	1.23769	-0.0606932	0.518337
ENSG00000243927	MRPS6	1.43372	0.230775	0.0012281	1.50462	0.310964	5.22e-06
ENSG00000086666	ZFAND6	1.1135	0.244391	0.00124775	1.15869	0.310597	1.94e-05
ENSG00000138668	HNRNPD	3.42177	-0.189833	0.00129798	5.25599	0.513755	6.9e-24
ENSG00000114857	NKTR	2.02686	0.706947	0.00130532	1.85773	0.559091	0.0127077
ENSG00000131116	ZNF428	1.87282	0.214584	0.00133554	2.07918	0.388265	5.21e-10
ENSG00000132670	PTPRA	1.14019	0.239197	0.00134772	1.24846	0.390144	2.56e-08
ENSG00000133313	CNDP2	0.793278	0.264552	0.00134808	1.07729	0.783314	6.21e-28
ENSG00000145494	NDUFS6	1.76608	-0.213433	0.00137216	2.23478	0.166315	0.00912365
ENSG00000110955	ATP5F1B	5.6791	0.172996	0.00137687	5.25839	0.0477221	0.468803
ENSG00000140264	SERF2	14.3858	-0.168016	0.00139475	16.1031	0.0131916	0.918469
ENSG00000182004	SNRPE	2.55814	-0.19638	0.00141171	2.80575	-0.0485477	0.543608
ENSG00000229833	PET100	2.38226	0.196977	0.00141684	2.60585	0.345677	2.37e-09
ENSG00000127314	RAP1B	1.04072	-0.24051	0.00141918	1.45435	0.301595	1.16e-05
ENSG00000130511	SSBP4	1.54289	-0.219205	0.00145633	2.52685	0.591062	1.3e-23
ENSG00000062194	GPBP1	1.27483	0.229394	0.00145677	1.27839	0.234393	0.00092749
ENSG00000197345	MRPL21	1.07833	0.235812	0.0015667	0.940836	0.0136093	1
ENSG00000153250	RBMS1	0.766593	-0.259213	0.0016077	1.01026	0.185305	0.016098
ENSG00000154380	ENAH	1.21782	-0.23945	0.00163585	1.07729	-0.433517	1.08e-08
ENSG00000145337	PYURF	1.31485	0.223999	0.00173828	1.27958	0.179723	0.0129504
ENSG00000221983	UBA52	15.6169	-0.164366	0.00174022	11.3642	-0.66514	6.06e-40
ENSG00000119396	RAB14	1.15959	0.234133	0.001741	1.14672	0.216164	0.00361803
ENSG00000177889	UBE2N	0.910936	-0.245471	0.00175523	1.33106	0.370491	8.49e-08
ENSG00000171530	TBCA	3.89361	0.177828	0.00181596	3.2223	-0.128574	0.0368143
ENSG00000184900	SUMO3	1.29423	0.221443	0.00188576	1.06891	-0.0889771	0.312047
ENSG00000198899	MT-ATP6	11.7403	-0.16353	0.001966	16.7196	0.414236	2.12e-19
ENSG00000089009	RPL6	36.8268	0.151306	0.00200917	22.3694	-0.642123	8.78e-39
ENSG00000134287	ARF3	0.960668	0.239195	0.00203674	1.08208	0.437481	1.44e-09
ENSG00000124422	USP22	3.19495	0.18177	0.00205881	3.45332	0.310423	2.13e-08
ENSG00000162384	C1orf123	0.773871	-0.253109	0.00207284	1.18742	0.4441	6.11e-10
ENSG00000110717	NDUFS8	2.12875	0.198054	0.00213199	2.05164	0.137945	0.0378239
ENSG00000172115	CYCS	1.06134	-0.230844	0.00214539	1.2317	0.00750986	1
ENSG00000125743	SNRPD2	5.9787	0.165093	0.00215709	5.08722	-0.0965345	0.109778
ENSG00000167635	ZNF146	1.10986	0.234117	0.00217206	1.22931	0.404197	1.37e-08
ENSG00000086065	CHMP5	1.21539	0.22395	0.00218302	0.986321	-0.114684	0.178021
ENSG00000117448	AKR1A1	1.22752	-0.222759	0.00219259	1.57644	0.180833	0.00909119
ENSG00000204592	HLA-E	1.08803	-0.229273	0.00222296	0.827121	-0.660042	3.06e-19
ENSG00000155957	TMBIM4	0.925492	0.239687	0.0023569	1.06173	0.468765	6.95e-11
ENSG00000150316	CWC15	1.49922	0.215816	0.00240384	1.58482	0.307904	5.08e-06
ENSG00000125503	PPP1R12C	1.05892	0.228739	0.00244876	1.92596	1.27013	8.36e-88
ENSG00000117592	PRDX6	4.49767	0.169324	0.00246531	3.19238	-0.380878	9.69e-12
ENSG00000165280	VCP	1.68723	-0.202721	0.00253873	2.22162	0.242731	7.69e-05
ENSG00000102030	NAA10	0.867269	-0.240651	0.00254075	1.13954	0.199695	0.00871798
ENSG00000177700	POLR2L	3.90089	-0.177484	0.00255385	4.73769	0.136207	0.0155859
ENSG00000116560	SFPQ	3.53215	-0.177576	0.00259633	7.65237	1.13041	1.01e-126
ENSG00000101365	IDH3B	1.04194	0.227854	0.00265183	1.26881	0.557547	3.71e-15
ENSG00000167113	COQ4	1.2069	0.390855	0.00265747	1.56088	0.831333	1.45e-12
ENSG00000089351	GRAMD1A	0.886677	0.24016	0.00265965	1.09764	0.598214	8.14e-16
ENSG00000168958	MFF	1.1414	0.227355	0.00272206	1.16946	0.267809	0.00025685
ENSG00000149257	SERPINH1	6.6434	0.16093	0.00272663	4.44204	-0.482893	2.1e-19
ENSG00000162520	SYNC	0.373593	-0.31599	0.00274221	1.24248	1.78409	1.35e-109
ENSG00000116161	CACYBP	1.00676	-0.22871	0.00279804	1.04856	-0.164201	0.0345763
ENSG00000185222	TCEAL9	1.64599	0.201114	0.00284987	1.38492	-0.0790985	0.332617
ENSG00000178719	GRINA	1.39127	0.213736	0.002907	1.15869	-0.0831307	0.340443
ENSG00000065882	TBC1D1	0.845436	0.241514	0.00294337	1.04617	0.598915	8.5e-17
ENSG00000135390	ATP5MC2	7.45609	0.157386	0.00297233	7.26335	0.114849	0.0336962
ENSG00000173598	NUDT4	1.45798	0.20759	0.00297933	1.59918	0.360944	3.09e-08
ENSG00000174444	RPL4	33.9618	-0.153432	0.0030129	35.091	-0.101201	0.059333
ENSG00000099783	HNRNPM	2.50962	-0.186345	0.00303706	4.13202	0.63566	4.9e-33
ENSG00000111642	CHD4	1.52348	-0.203119	0.00311262	2.28147	0.456571	2.03e-14
ENSG00000117450	PRDX1	3.73957	-0.175052	0.0031803	2.73034	-0.670218	2.75e-32
ENSG00000074219	TEAD2	0.977649	-0.22813	0.0032417	1.92476	0.900573	1.42e-45
ENSG00000162032	SPSB3	0.995843	0.225899	0.00332629	1.43878	0.850754	1.93e-35
ENSG00000141522	ARHGDIA	1.57685	-0.199428	0.00333747	1.88646	0.0890081	0.212728
ENSG00000137309	HMGA1	1.22145	0.214323	0.00334992	1.35021	0.380732	2.04e-08
ENSG00000196683	TOMM7	5.6888	0.159286	0.00338739	3.43058	-0.645609	2.01e-32
ENSG00000196975	ANXA4	0.493676	-0.280838	0.00346115	1.46871	1.60596	1.02e-116
ENSG00000138385	SSB	1.47618	0.208486	0.00359561	1.37295	0.0902614	0.264548
ENSG00000102804	TSC22D1	2.36771	0.179999	0.00365428	2.91827	0.528741	2.21e-21
ENSG00000171858	RPS21	23.9961	-0.151288	0.00373043	14.893	-0.898295	2.44e-71
ENSG00000160075	SSU72	1.65206	0.196649	0.00373624	1.52497	0.0662288	0.415754
ENSG00000105472	CLEC11A	0.454862	-0.286737	0.00374959	1.17904	1.333	3.24e-65
ENSG00000105404	RABAC1	1.42038	-0.392809	0.00375594	1.85055	0.0290191	0.955493
ENSG00000183726	TMEM50A	1.05892	0.219273	0.00378164	1.01146	0.144463	0.0683287
ENSG00000158195	WASF2	1.4689	0.201525	0.00380676	1.53813	0.277803	2.71e-05
ENSG00000136026	CKAP4	1.24814	-0.210829	0.00380676	1.31549	-0.127193	0.096166
ENSG00000169813	HNRNPF	1.36216	-0.204383	0.00400017	2.08875	0.495086	5.94e-16
ENSG00000167674	HDGFL2	1.01525	0.220421	0.00411923	1.13355	0.403621	2.98e-08
ENSG00000160113	NR2F6	1.18749	-0.212991	0.00412408	1.9092	0.566087	4.01e-19
ENSG00000173915	ATP5MD	5.00105	0.160099	0.00413741	4.17152	-0.133338	0.0244282
ENSG00000105058	FAM32A	0.676834	-0.247163	0.00439857	1.18742	0.67807	7.91e-21
ENSG00000119318	RAD23B	1.39491	0.202396	0.00442792	1.27958	0.0617919	0.483134
ENSG00000145907	G3BP1	1.18749	-0.209031	0.00446688	1.64108	0.316053	1.5e-06
ENSG00000129351	ILF3	4.1544	0.162343	0.00460956	5.82217	0.730441	2.54e-48
ENSG00000198258	UBL5	6.1473	0.153717	0.00464035	6.78694	0.317223	2.82e-10
ENSG00000099326	MZF1	0.722927	0.242758	0.00472718	1.16467	1.06279	2.03e-46
ENSG00000075415	SLC25A3	5.08111	0.155785	0.00483909	3.76454	-0.32623	2.88e-09
ENSG00000187954	CYHR1	1.21175	0.210004	0.00486446	1.54651	0.619098	9.67e-21
ENSG00000090487	SPG21	1.02738	-0.215726	0.00499768	0.822333	-0.566588	2.6e-14
ENSG00000122406	RPL5	31.3187	0.139113	0.00510661	23.3904	-0.3298	2.04e-11
ENSG00000119772	DNMT3A	0.89638	-0.222999	0.00512671	1.70332	0.843706	3.5e-39
ENSG00000078369	GNB1	3.3963	0.164455	0.00514889	3.35756	0.145969	0.0126622
ENSG00000184752	NDUFA12	1.17172	-0.438018	0.00518184	1.94751	0.382011	0.0067093
ENSG00000166532	RIMKLB	0.977649	0.52933	0.00527823	1.10722	0.743616	3.32e-05
ENSG00000187555	USP7	0.960668	0.217753	0.00542216	1.17186	0.549985	1.62e-14
ENSG00000145425	RPS3A	52.9422	0.136734	0.00544199	30.9626	-0.714791	6.54e-48
ENSG00000188612	SUMO2	5.10173	0.153975	0.0054654	5.37928	0.24132	3.89e-06
ENSG00000111775	COX6A1	4.43581	-0.161082	0.00573873	7.37826	0.680548	1.05e-44
ENSG00000142949	PTPRF	1.3937	0.226582	0.00592768	2.31618	1.10186	6.03e-57
ENSG00000175826	CTDNEP1	1.78791	0.185423	0.00602676	1.57165	-0.0240186	0.889654
ENSG00000188186	LAMTOR4	2.49385	0.170851	0.00607122	2.53283	0.19661	0.00109281
ENSG00000142534	RPS11	36.0833	0.135742	0.00612598	21.2921	-0.701882	7.12e-46
ENSG00000144713	RPL32	58.8033	0.134692	0.00617782	32.7054	-0.794421	2.14e-58
ENSG00000110075	PPP6R3	1.13048	0.20772	0.00645994	1.3514	0.505446	1.89e-13
ENSG00000133706	LARS	1.09288	0.207467	0.00656849	1.033	0.115586	0.15573
ENSG00000051128	HOMER3	0.736269	-0.230398	0.00678463	1.05934	0.360394	6.43e-07
ENSG00000117519	CNN3	2.58968	-0.168096	0.00678953	2.7854	-0.0514325	0.511218
ENSG00000110237	ARHGEF17	0.846649	-0.219094	0.00723644	1.4316	0.645386	1.55e-21
ENSG00000174804	FZD4	0.705945	0.234786	0.00726551	1.07011	0.944898	2.12e-39
ENSG00000130255	RPL36	37.4672	-0.139542	0.00746224	21.7924	-0.986596	3.29e-86
ENSG00000163882	POLR2H	1.14868	0.203402	0.00760004	1.32866	0.445514	1.19e-10
ENSG00000102225	CDK16	1.0856	0.202268	0.00761152	1.1551	0.305002	2.85e-05
ENSG00000138495	COX17	1.22024	-0.201052	0.00765534	1.37654	-0.0079786	1
ENSG00000112972	HMGCS1	0.532491	-0.252564	0.0077173	1.17305	1.07312	1.5e-45
ENSG00000157216	SSBP3	1.05164	-0.204206	0.00789147	1.77873	0.662148	6.72e-25
ENSG00000143761	ARF1	3.70439	0.155007	0.00796892	3.49043	0.0582513	0.389115
ENSG00000161203	AP2M1	2.97661	0.159739	0.00798926	2.91228	0.124291	0.0417286
ENSG00000143742	SRP9	2.90869	0.207622	0.00810002	3.08824	0.30693	3.21e-05
ENSG00000197958	RPL12	27.749	-0.145116	0.00813116	21.2717	-0.565331	3.57e-28
ENSG00000083845	RPS5	19.4001	-0.184068	0.00842906	11.6731	-0.977336	6.45e-48
ENSG00000136527	TRA2B	2.04748	0.171003	0.00845376	2.45144	0.470417	6.76e-16
ENSG00000177565	TBL1XR1	1.6278	0.181292	0.00846756	1.67339	0.227016	0.0005654
ENSG00000196365	LONP1	0.950964	0.207947	0.00860817	1.00906	0.30617	3.4e-05
ENSG00000105402	NAPA	0.950964	0.206169	0.0090851	1.17545	0.560433	6.46e-15
ENSG00000169710	FASN	0.783575	-0.217583	0.00947226	1.20298	0.4827	2.78e-11
ENSG00000183011	NAA38	2.58604	0.161828	0.00950601	2.80096	0.293636	3.79e-07
ENSG00000164258	NDUFS4	1.66661	0.392281	0.00956926	1.26402	-0.0600926	0.865474
ENSG00000147257	GPC3	5.05442	0.144016	0.00980555	9.72915	1.28023	2.43e-174
ENSG00000153885	KCTD15	0.703519	-0.223408	0.00984516	1.29874	0.792331	9.44e-31
ENSG00000113387	SUB1	2.6479	-0.161934	0.00991986	3.22589	0.157175	0.00726651
ENSG00000173020	GRK2	1.02374	0.198944	0.00999247	1.10841	0.330532	9.28e-06
ENSG00000182831	C16orf72	1.06377	0.196249	0.0101667	1.09644	0.246365	0.00104917
ENSG00000060138	YBX3	2.42108	0.162397	0.0102967	1.40168	-0.705617	2.06e-29
ENSG00000132153	DHX30	1.43251	0.184673	0.0104291	1.6303	0.399212	1.11e-09
ENSG00000172053	QARS	1.3476	-0.183117	0.01059	1.80387	0.290195	5.05e-06
ENSG00000129562	DAD1	2.27188	0.162838	0.0107897	2.17374	0.0909994	0.183097
ENSG00000125107	CNOT1	1.21418	0.190085	0.0109264	1.32148	0.330249	1.71e-06
ENSG00000116584	ARHGEF2	1.15717	0.511237	0.0109608	0.545828	-0.696488	0.00251722
ENSG00000008294	SPAG9	1.02738	0.196332	0.0112277	0.979139	0.117973	0.153771
ENSG00000120733	KDM3B	0.870908	0.206523	0.0112537	1.12996	0.643508	1.11e-19
ENSG00000136238	RAC1	2.98632	0.152844	0.0113976	2.88236	0.095252	0.133825
ENSG00000138757	G3BP2	1.1038	0.192237	0.0114427	1.02223	0.0672219	0.46096
ENSG00000169062	UPF3A	0.870908	-0.206572	0.0114659	1.52497	0.719149	2.7e-26
ENSG00000138760	SCARB2	1.77699	0.170479	0.0114769	1.11679	-0.570208	8e-18
ENSG00000136536	2021-03-07	0.98614	0.198088	0.0115092	1.10004	0.379333	2.07e-07
ENSG00000175215	CTDSP2	1.50165	-0.177704	0.0118977	1.9487	0.244603	0.00011688
ENSG00000115738	ID2	2.20638	0.159358	0.011952	2.44426	0.328542	1.49e-08
ENSG00000049449	RCN1	2.26703	0.158311	0.0123573	1.61474	-0.385817	4.81e-10
ENSG00000225733	FGD5-AS1	1.36216	-0.179896	0.0123672	2.37004	0.73753	8.61e-36
ENSG00000082014	SMARCD3	0.828454	-0.236307	0.01241	1.14911	0.293484	0.0003518
ENSG00000198218	QRICH1	0.857566	0.204384	0.0126559	1.17186	0.730592	7.41e-24
ENSG00000213741	RPS29	36.7407	0.124117	0.0132358	21.5471	-0.722458	2.14e-48
ENSG00000067369	TP53BP1	1.0007	0.192424	0.0139131	1.15869	0.435964	2.12e-09
ENSG00000074842	MYDGF	1.44585	0.290305	0.0140704	1.18502	-0.0340755	0.944807
ENSG00000198492	YTHDF2	0.933982	0.196036	0.0141317	1.00069	0.310171	2.94e-05
ENSG00000160789	LMNA	2.24641	0.155691	0.0142764	0.997094	-1.11959	4.56e-60
ENSG00000182944	EWSR1	2.10813	-0.161774	0.0143208	4.45281	1.10198	4.54e-100
ENSG00000171222	SCAND1	1.53804	0.173602	0.0144459	1.87808	0.506248	8.03e-16
ENSG00000168036	CTNNB1	3.8924	0.141017	0.0144751	3.72863	0.0711659	0.258926
ENSG00000130414	NDUFA10	1.38157	0.176503	0.0145303	1.513	0.326772	8.26e-07
ENSG00000071626	DAZAP1	0.868482	-0.199931	0.0146371	1.52138	0.727116	1.55e-27
ENSG00000019582	CD74	2.95357	-0.148611	0.0150652	1.54173	-1.15986	4.51e-86
ENSG00000170035	UBE2E3	2.71947	0.150417	0.0151365	2.84525	0.224919	0.00010871
ENSG00000126457	PRMT1	2.87472	0.150174	0.0152566	3.48085	0.467971	1.6e-17
ENSG00000142208	AKT1	0.975223	-0.192243	0.0156978	1.28437	0.253724	0.00038682
ENSG00000128463	EMC4	1.44828	0.17281	0.0161535	1.52497	0.25799	0.00012353
ENSG00000136003	ISCU	1.29059	0.182171	0.0162167	1.30831	0.204873	0.00506263
ENSG00000128710	HOXD10	0.835732	0.199934	0.0165102	1.70571	1.45476	7.59e-104
ENSG00000184990	SIVA1	1.54289	-0.171075	0.0166407	2.20606	0.412655	1.47e-11
ENSG00000178188	SH2B1	0.954603	0.191	0.0167971	1.49624	0.957215	2.83e-45
ENSG00000242086	MUC20-OT1	0.681686	-0.211392	0.0169012	1.36218	0.945133	8.58e-41
ENSG00000127445	PIN1	0.95339	-0.191229	0.0172514	1.28318	0.290649	4.65e-05
ENSG00000160679	CHTOP	1.46162	0.171113	0.0173273	1.97623	0.677489	7.47e-28
ENSG00000178449	COX14	1.03345	0.185336	0.0175717	0.956397	0.0592305	0.539809
ENSG00000115241	PPM1G	0.604056	-0.503999	0.0178854	1.14073	0.525145	0.00266471
ENSG00000103502	CDIPT	0.933982	0.190655	0.0179302	1.02103	0.33814	3.93e-06
ENSG00000186395	KRT10	2.0305	0.156349	0.0186515	2.49693	0.50037	1.2e-17
ENSG00000126768	TIMM17B	0.832093	-0.196806	0.0187321	1.12876	0.297789	4.32e-05
ENSG00000129559	NEDD8	2.67216	-0.150055	0.0188272	3.51916	0.297753	8.23e-08
ENSG00000171148	TADA3	0.864843	0.193408	0.0190671	1.05694	0.527948	1.99e-13
ENSG00000086475	SEPHS1	0.898806	-0.19164	0.0192025	1.44357	0.586955	1.04e-17
ENSG00000125944	HNRNPR	2.31312	0.151287	0.0195837	2.36167	0.185596	0.00270517
ENSG00000127540	UQCR11	4.88824	0.13268	0.0198313	3.901	-0.230773	3.78e-05
ENSG00000241837	ATP5PO	3.06637	-0.145845	0.0200206	3.3037	-0.0262291	0.818254
ENSG00000133104	SPART	1.00191	0.183454	0.0201579	0.622436	-0.575385	1.35e-12
ENSG00000197102	DYNC1H1	1.40825	-0.168505	0.0208746	1.88167	0.302424	2.1e-06
ENSG00000166595	FAM96B	1.83158	0.157014	0.0211098	1.66741	0.00449661	1
ENSG00000158864	NDUFS2	0.813899	-0.194462	0.0211574	1.14313	0.357947	8.19e-07
ENSG00000069275	NUCKS1	3.23376	-0.142392	0.0211635	4.2996	0.321575	1.47e-09
ENSG00000143198	MGST3	2.09964	0.150587	0.0217034	2.20127	0.228458	0.00019143
ENSG00000112695	COX7A2	4.95253	0.136426	0.0219673	4.08533	-0.174322	0.00362991
ENSG00000205544	TMEM256	1.36458	-0.167938	0.0225765	1.68896	0.176791	0.00931517
ENSG00000139163	ETNK1	0.950964	0.182247	0.0228256	1.2748	0.674224	8.19e-22
ENSG00000113141	IK	1.03102	0.214324	0.0228427	1.09525	0.3145	0.00035826
ENSG00000130731	METTL26	1.66661	0.157363	0.0230192	1.41604	-0.106325	0.161979
ENSG00000137106	GRHPR	1.06256	-0.177353	0.0233411	1.42562	0.299927	1.34e-05
ENSG00000165672	PRDX3	1.71028	0.155799	0.0234273	1.84337	0.279386	9.46e-06
ENSG00000119333	WDR34	0.680473	-0.202782	0.0234389	1.12038	0.617108	1.52e-16
ENSG00000172922	RNASEH2C	0.904871	-0.185616	0.0234389	1.17545	0.237874	0.00110765
ENSG00000148362	PAXX	1.32577	0.168338	0.0238424	1.5908	0.471251	7.44e-13
ENSG00000163320	CGGBP1	1.35731	0.166985	0.0248331	1.47469	0.303959	7.87e-06
ENSG00000116871	MAP7D1	1.02859	0.175794	0.0252793	0.761287	-0.30801	0.00011623
ENSG00000100445	SDR39U1	0.856353	0.186407	0.025413	1.09285	0.594229	8.32e-16
ENSG00000126756	UXT	1.54046	0.158625	0.0258337	1.35978	-0.043702	0.67473
ENSG00000099797	TECR	1.40219	0.160493	0.026299	1.58003	0.357964	3.42e-08
ENSG00000119335	SET	4.64808	0.13416	0.0263541	4.9328	0.231994	3.19e-05
ENSG00000149357	LAMTOR1	1.23601	-0.167242	0.026461	1.41844	0.0541484	0.541002
ENSG00000183853	KIRREL1	1.01404	0.175163	0.0266059	1.18143	0.428671	1.91e-09
ENSG00000116251	RPL22	28.1493	0.113329	0.0269227	22.9775	-0.213761	1.96e-05
ENSG00000101150	TPD52L2	1.24814	0.170119	0.0269461	1.44956	0.418225	9.63e-10
ENSG00000106628	POLD2	0.930343	-0.179982	0.0271951	1.14672	0.157475	0.0433997
ENSG00000213639	PPP1CB	2.44291	0.140144	0.0272814	2.0696	-0.127951	0.0537237
ENSG00000196510	ANAPC7	0.600417	-0.234299	0.0284464	1.08328	0.740291	5.76e-19
ENSG00000147162	OGT	2.29371	0.140144	0.0286708	3.74419	0.974715	1.64e-76
ENSG00000136942	RPL35	28.3276	-0.117781	0.0287048	18.557	-0.782834	1.01e-55
ENSG00000170581	STAT2	0.946112	0.176876	0.0289115	1.24128	0.631629	5.23e-20
ENSG00000135387	CAPRIN1	1.66904	0.151494	0.0298589	1.38971	-0.144486	0.0452883
ENSG00000002586	CD99	2.69642	-0.13921	0.0301469	3.86868	0.452093	3.47e-17
ENSG00000152767	FARP1	2.01352	0.144699	0.0303906	2.32456	0.382326	1.21e-10
ENSG00000104763	ASAH1	1.13897	-0.164804	0.0305338	1.24607	-0.0207644	0.939325
ENSG00000127838	PNKD	1.572	0.155135	0.0309454	2.15937	0.687943	1.78e-29
ENSG00000103266	STUB1	0.881825	-0.179015	0.0315504	1.16108	0.266975	0.00027611
ENSG00000130723	PRRC2B	2.20153	0.141102	0.0328883	2.36885	0.261744	1.46e-05
ENSG00000034510	TMSB10	42.1008	-0.114389	0.032974	46.7593	0.0548968	0.321017
ENSG00000168522	FNTA	0.972797	0.171416	0.0331025	1.09166	0.362129	1.13e-06
ENSG00000167930	FAM234A	0.876973	0.175517	0.0344183	1.09884	0.551723	6.75e-15
ENSG00000179364	PACS2	0.89638	-0.17562	0.0348358	1.45913	0.627062	4.5e-20
ENSG00000198961	PJA2	1.41674	0.296486	0.0350329	0.97076	-0.31403	0.0434082
ENSG00000185624	P4HB	3.22042	-0.131292	0.0350704	2.57114	-0.488088	7.98e-18
ENSG00000196586	MYO6	0.597991	0.2	0.0352197	1.29515	1.56951	4.67e-101
ENSG00000206053	JPT2	0.856353	0.176706	0.0352728	1.05575	0.525457	2.59e-13
ENSG00000064490	RFXANK	0.935195	0.1712	0.0355471	1.03061	0.331742	5.64e-06
ENSG00000156642	NPTN	1.24086	0.158486	0.0355988	1.5908	0.573099	8.55e-19
ENSG00000189043	NDUFA4	5.51535	-0.123617	0.0360214	6.44101	0.127266	0.0188697
ENSG00000134308	YWHAQ	2.96085	-0.133821	0.0360842	3.44734	0.111871	0.0645973
ENSG00000143294	PRCC	0.930343	0.171032	0.036165	1.06532	0.395441	3.9e-08
ENSG00000091409	ITGA6	0.58101	-0.198097	0.0368118	1.07969	0.83142	7.07e-28
ENSG00000100918	REC8	0.655001	0.191826	0.0372074	1.20298	1.2458	2.26e-60
ENSG00000100234	TIMP3	1.64721	0.151731	0.0377205	1.25205	-0.289363	4.27e-05
ENSG00000010810	FYN	1.12078	0.162732	0.0388651	1.04617	0.0507401	0.602253
ENSG00000179051	RCC2	1.24086	-0.158878	0.0389266	2.20247	0.795071	1.76e-38
ENSG00000254999	BRK1	1.82794	-0.143196	0.0389652	1.78352	-0.18272	0.00547497
ENSG00000113575	PPP2CA	1.28453	0.15582	0.0390732	1.39689	0.294137	1.69e-05
ENSG00000074696	HACD3	0.846649	-0.174454	0.0390732	1.13355	0.299329	4.08e-05
ENSG00000115486	GGCX	0.947325	0.168009	0.0392734	2.23837	1.7045	2.49e-172
ENSG00000178988	MRFAP1L1	0.957029	0.167139	0.0394623	1.22572	0.580327	4.3e-16
ENSG00000135916	ITM2C	5.0617	0.118058	0.0395	8.10364	0.916244	2.26e-84
ENSG00000179950	PUF60	1.1887	-0.157435	0.0396424	1.58601	0.311452	2.28e-06
ENSG00000204217	BMPR2	1.11593	0.161506	0.0401925	0.933654	-0.126856	0.133277
ENSG00000184867	ARMCX2	1.13533	0.161806	0.0404304	0.942033	-0.139864	0.0918838
ENSG00000111229	ARPC3	2.09964	0.138129	0.0407343	2.07798	0.121432	0.0707355
ENSG00000099624	ATP5F1D	1.81096	-0.142788	0.0410327	2.45383	0.352512	2.52e-09
ENSG00000011485	PPP5C	0.736269	-0.180368	0.041411	1.18502	0.602433	1.2e-16
ENSG00000196924	FLNA	4.15804	-0.123883	0.0414513	5.38646	0.297611	8.08e-09
ENSG00000089597	GANAB	2.13118	0.136862	0.0421615	2.48855	0.393327	2.95e-11
ENSG00000264364	DYNLL2	0.913362	-0.168495	0.0424169	1.48786	0.635982	1.79e-21
ENSG00000160948	VPS28	1.81338	-0.214471	0.0426791	2.74231	0.461112	1.91e-07
ENSG00000017260	ATP2C1	0.950964	-0.165569	0.0433349	1.1527	0.144927	0.0540163
ENSG00000079332	SAR1A	1.52712	0.145933	0.0438083	1.46033	0.0732628	0.36549
ENSG00000221869	CEBPD	1.79397	0.1403	0.0444407	1.29874	-0.377501	1.37e-08
ENSG00000117713	ARID1A	1.25057	0.152305	0.0444857	1.54651	0.505577	9.88e-15
ENSG00000188243	COMMD6	5.23879	0.115601	0.0455675	3.38988	-0.57754	9.66e-26
ENSG00000249915	PDCD6	1.4313	0.147844	0.045627	1.82661	0.55433	1.8e-18
ENSG00000169230	PRELID1	1.21903	-0.15268	0.0458469	1.38372	0.0511932	0.572294
ENSG00000131171	SH3BGRL	1.13048	-0.152948	0.0466613	1.51659	0.325156	7.45e-07
ENSG00000113649	TCERG1	0.862417	0.167121	0.0474566	1.14073	0.635319	2.11e-18
ENSG00000113758	DBN1	1.16202	-0.389675	0.0477875	1.67579	0.197875	0.312052
ENSG00000116350	SRSF4	1.10258	0.15449	0.0484405	1.26761	0.385262	2.13e-08
ENSG00000005022	SLC25A5	1.43858	-0.145316	0.0485944	1.3945	-0.195234	0.00488656
ENSG00000184007	PTP4A2	0.981288	-0.160971	0.0485985	1.13834	0.0780124	0.374069
ENSG00000166913	YWHAB	1.34033	-0.147157	0.0492007	1.80985	0.342087	6.74e-08
ENSG00000171159	C9orf16	1.23722	-0.150359	0.049677	1.49504	0.155527	0.0278493
ENSG00000185686	PRAME	1.76001	-0.17373	0.050224	0.0562586	-5.25499	8.94e-279
ENSG00000104765	BNIP3L	1.36458	0.144868	0.0505223	1.29993	0.0660073	0.436057
ENSG00000167085	PHB	1.3658	-0.146854	0.050787	1.53574	0.0418033	0.660805
ENSG00000198856	OSTC	1.7406	-0.136201	0.0523087	1.73564	-0.140971	0.0382636
ENSG00000143420	ENSA	0.987353	-0.158755	0.0527396	1.72367	0.766103	1.09e-31
ENSG00000165264	NDUFB6	1.26633	-0.148956	0.0531872	1.7512	0.379925	4.12e-09
ENSG00000114391	RPL24	27.1558	0.106499	0.0537405	15.8673	-0.744884	4.1e-45
ENSG00000106028	SSBP1	1.39976	0.145202	0.054004	1.45195	0.205466	0.00333136
ENSG00000180817	PPA1	1.0577	-0.154557	0.0548532	0.761287	-0.672013	5.1e-19
ENSG00000160799	CCDC12	0.976436	0.218587	0.0550166	1.13714	0.472476	2.56e-06
ENSG00000179091	CYC1	1.03466	-0.155028	0.0552494	1.40407	0.34204	6.27e-07
ENSG00000103024	NME3	1.04679	0.15291	0.0555328	1.24727	0.443497	3.89e-10
ENSG00000138029	HADHB	1.15474	0.152593	0.0556842	1.18981	0.201897	0.00680728
ENSG00000104824	HNRNPL	1.35003	0.141506	0.0560932	1.50582	0.321652	9.4e-07
ENSG00000002834	LASP1	1.09045	0.150005	0.0567971	1.0749	0.126783	0.108663
ENSG00000147677	EIF3H	3.26773	0.116145	0.0597748	2.04686	-0.627507	4.66e-27
ENSG00000232388	SMIM26	1.74182	0.193508	0.0602036	1.6315	0.0868844	0.463062
ENSG00000124193	SRSF6	2.66609	0.119955	0.0609604	4.96871	1.19271	2.77e-124
ENSG00000136938	ANP32B	1.82187	-0.132131	0.0618278	1.99658	0.0151209	0.954018
ENSG00000152795	HNRNPDL	6.28801	-0.110439	0.0629295	9.45743	0.56243	2.27e-32
ENSG00000069329	VPS35	0.849075	-0.159119	0.0643878	1.15989	0.34868	2.08e-06
ENSG00000126267	COX6B1	4.83609	0.109008	0.0647276	5.08602	0.191694	0.00036163
ENSG00000125458	NT5C	1.07833	0.146723	0.0647539	1.61235	0.826209	3.23e-36
ENSG00000277791	PSMB3	1.65691	-0.132885	0.0648266	1.94751	0.1282	0.0554137
ENSG00000241685	ARPC1A	0.98614	0.150194	0.0659706	1.16707	0.429313	3.48e-09
ENSG00000116478	HDAC1	1.27604	0.141186	0.0663172	1.91279	0.824789	9.7e-40
ENSG00000144579	CTDSP1	1.51014	0.135133	0.0666916	1.95588	0.566202	6.14e-20
ENSG00000211450	SELENOH	2.5448	-0.123542	0.0667539	3.36953	0.334216	2.57e-09
ENSG00000253719	ATXN7L3B	0.948538	-0.152671	0.0673272	1.58961	0.701849	9.26e-27
ENSG00000167986	DDB1	1.50893	-0.134784	0.0676835	1.60158	-0.0392479	0.710599
ENSG00000172590	MRPL52	1.71634	0.130798	0.0679524	1.86731	0.269545	2.47e-05
ENSG00000103051	COG4	0.621038	-0.173787	0.06824	1.11081	0.791408	1.19e-26
ENSG00000148303	RPL7A	35.9013	0.0975929	0.0687446	24.0559	-0.540461	7.33e-27
ENSG00000099804	CDC34	0.844223	-0.15763	0.0692644	1.06652	0.220849	0.0028502
ENSG00000087191	PSMC5	1.33062	-0.138745	0.0693141	1.85534	0.404414	1.48e-10
ENSG00000105583	WDR83OS	3.36961	0.110909	0.0742395	3.69631	0.263044	1.7e-06
ENSG00000130741	EIF2S3	1.28332	-0.135114	0.0745648	1.33106	-0.0767233	0.35384
ENSG00000173141	MRPL57	1.63508	0.127301	0.0747465	1.6698	0.161895	0.015678
ENSG00000166295	ANAPC16	1.76729	0.125658	0.0757347	2.11868	0.425871	1.89e-12
ENSG00000070087	PFN2	2.05112	-0.123483	0.0766779	2.77582	0.370609	1.12e-10
ENSG00000048828	FAM120A	0.92913	0.148282	0.076834	1.02822	0.315393	1.75e-05
ENSG00000154723	ATP5PF	3.72623	0.109289	0.076834	3.84594	0.161183	0.00474107
ENSG00000260260	SNHG19	1.5441	0.13036	0.0770311	2.01334	0.572652	1.38e-20
ENSG00000169567	HINT1	5.74702	-0.106836	0.0773213	5.74197	-0.108392	0.0643422
ENSG00000142676	RPL11	27.561	0.092986	0.0778805	18.6994	-0.52536	1.36e-26
ENSG00000124762	CDKN1A	1.70907	-0.359074	0.0798641	0.100547	-4.5539	2.52e-69
ENSG00000070831	CDC42	2.14816	-0.119655	0.0811999	2.79976	0.311966	4.51e-08
ENSG00000118971	CCND2	2.25611	-0.145281	0.082182	1.5908	-0.695238	1.74e-20
ENSG00000164889	SLC4A2	0.790853	-0.154263	0.0834662	1.18981	0.515639	7.76e-13
ENSG00000180964	TCEAL8	0.912149	0.145618	0.0838484	1.07969	0.424873	9.72e-09
ENSG00000078618	NRDC	0.793278	-0.153413	0.084126	1.02343	0.259774	0.00048149
ENSG00000140941	MAP1LC3B	1.20326	0.137295	0.0842715	0.875001	-0.37316	6.79e-07
ENSG00000087086	FTL	27.9164	-0.0964228	0.0844152	13.2687	-1.25315	6.46e-131
ENSG00000143222	UFC1	1.39612	0.130573	0.0844477	1.3131	0.0310667	0.793631
ENSG00000146083	RNF44	0.955816	0.143378	0.0847138	1.37056	0.749519	6.78e-27
ENSG00000171456	ASXL1	0.936408	0.144622	0.0849185	1.1551	0.493264	1.07e-11
ENSG00000090615	GOLGA3	1.01525	0.139387	0.0871477	0.806773	-0.230629	0.00438346
ENSG00000265241	RBM8A	2.54965	0.113216	0.0872326	2.68485	0.19802	0.00092844
ENSG00000161202	DVL3	0.980075	0.141069	0.088824	1.17545	0.442287	7.25e-10
ENSG00000073578	SDHA	0.675621	-0.160035	0.089471	1.02582	0.5249	4.57e-13
ENSG00000133639	BTG1	1.55259	-0.12467	0.0901329	1.24367	-0.476272	2.49e-13
ENSG00000124767	GLO1	1.30636	0.207796	0.0905779	1.03181	-0.173791	0.207956
ENSG00000006118	TMEM132A	0.851501	-0.147928	0.0906311	1.50222	0.796103	3.58e-31
ENSG00000092010	PSME1	2.05234	0.115849	0.0907501	2.03369	0.101172	0.137454
ENSG00000104805	NUCB1	1.36701	0.12738	0.0913134	1.23889	-0.0320785	0.805498
ENSG00000175334	BANF1	3.0312	-0.112156	0.0914318	3.67955	0.20234	0.00036176
ENSG00000167397	VKORC1	1.20083	0.133239	0.0921605	0.897744	-0.333414	9.42e-06
ENSG00000164587	RPS14	38.5977	0.0887216	0.0925601	27.4925	-0.45325	1.62e-20
ENSG00000005007	UPF1	0.890316	0.143832	0.0927645	1.11679	0.520737	1.41e-12
ENSG00000114978	MOB1A	1.22267	0.134186	0.0929306	1.38492	0.339767	8.92e-07
ENSG00000126254	RBM42	0.890316	0.143053	0.0929306	1.01385	0.357602	1.1e-06
ENSG00000004779	NDUFAB1	1.57443	-0.125783	0.0935506	1.61355	-0.0865913	0.269623
ENSG00000180304	OAZ2	1.16323	-0.135741	0.0961745	1.48188	0.257367	0.00020667
ENSG00000100823	APEX1	2.19425	-0.115719	0.0969719	3.19238	0.500286	2.14e-19
ENSG00000124562	SNRPC	1.61567	-0.123433	0.0987537	1.99898	0.221985	0.00050897
ENSG00000103168	TAF1C	0.698667	0.15308	0.101398	1.05814	0.855159	1.63e-32
ENSG00000092820	EZR	1.56351	0.120289	0.102207	2.37483	0.825553	6.36e-45
ENSG00000113648	H2AFY	1.20569	-0.610821	0.102582	2.36645	0.475388	0.131667
ENSG00000126945	HNRNPH2	0.92064	0.138053	0.103189	1.02582	0.316353	1.68e-05
ENSG00000067167	TRAM1	1.08318	0.131013	0.103679	1.03061	0.0502646	0.606578
ENSG00000147123	NDUFB11	2.99238	0.105044	0.10671	2.88116	0.0436221	0.568996
ENSG00000147669	POLR2K	0.982501	0.133371	0.109606	1.20298	0.469124	8.9e-11
ENSG00000205937	RNPS1	2.60059	0.10533	0.112099	3.12415	0.408504	2.28e-13
ENSG00000115944	COX7A2L	1.40825	0.120884	0.113579	1.17066	-0.177038	0.0157497
ENSG00000185627	PSMD13	1.1038	0.12969	0.114754	1.18742	0.249744	0.00056717
ENSG00000105443	CYTH2	0.893954	0.135495	0.116646	1.53215	1.05654	2.04e-54
ENSG00000123131	PRDX4	1.43858	0.118192	0.118793	0.903729	-0.620607	7.18e-18
ENSG00000122566	HNRNPA2B1	10.326	-0.0921814	0.119699	17.3265	0.770379	2.4e-66
ENSG00000156261	CCT8	1.98077	0.110743	0.120108	1.97982	0.110161	0.110793
ENSG00000162736	NCSTN	0.976436	0.129599	0.122428	1.06293	0.269195	0.0002338
ENSG00000127837	AAMP	1.04921	0.126321	0.124145	1.21136	0.363484	1.36e-07
ENSG00000159069	FBXW5	0.725352	-0.143544	0.124992	1.0354	0.438323	1.51e-09
ENSG00000107223	EDF1	5.10173	0.100379	0.125663	4.6563	-0.0475226	0.565099
ENSG00000233016	SNHG7	1.97349	0.110583	0.125773	1.78471	-0.0521748	0.560662
ENSG00000085733	CTTN	1.51135	0.113778	0.126004	2.00496	0.584728	3.63e-22
ENSG00000143256	PFDN2	1.61688	-0.115673	0.126265	2.01813	0.24445	0.00010745
ENSG00000145592	RPL37	55.7478	0.0814287	0.126265	34.2938	-0.689058	6.47e-45
ENSG00000185630	PBX1	1.31485	0.119624	0.127673	1.76078	0.606858	1.35e-21
ENSG00000175203	DCTN2	1.13897	-0.125749	0.128177	1.2329	0.00156962	1
ENSG00000149532	CPSF7	1.11835	0.123271	0.128698	1.60397	0.728619	1.45e-29
ENSG00000169727	GPS1	1.03466	-0.127142	0.133546	1.84097	0.833963	2.2e-40
ENSG00000105397	TYK2	0.610121	-0.149197	0.134457	1.06173	0.770408	7.38e-27
ENSG00000089063	TMEM230	1.31728	0.1171	0.13573	1.65065	0.491426	2.34e-14
ENSG00000198938	MT-CO3	19.1491	-0.0861258	0.136043	32.551	0.79965	9.43e-77
ENSG00000103342	GSPT1	1.05892	0.122486	0.13926	0.958791	-0.0383616	0.782317
ENSG00000167468	GPX4	3.44603	0.093949	0.139698	3.67237	0.198211	0.0003833
ENSG00000074071	MRPS34	0.794491	-0.134754	0.140272	1.03181	0.290038	8.19e-05
ENSG00000204308	RNF5	0.949751	0.126247	0.141684	1.04258	0.27964	0.00014585
ENSG00000087274	ADD1	2.17121	0.10141	0.14797	2.64296	0.426555	1.51e-13
ENSG00000112667	DNPH1	0.662278	-0.140003	0.149817	1.19939	0.850317	7.97e-31
ENSG00000204356	NELFE	1.12806	0.117085	0.151967	1.06413	0.0224762	0.894778
ENSG00000181904	C5orf24	0.893954	-0.126039	0.158714	1.26642	0.444127	1.75e-10
ENSG00000153914	SREK1	1.10744	0.16611	0.160105	1.49385	0.668075	2.26e-12
ENSG00000143442	POGZ	1.15717	0.113319	0.162252	1.78352	0.843526	1.68e-41
ENSG00000168374	ARF4	1.51742	-0.109402	0.163058	1.28198	-0.37758	1.83e-08
ENSG00000072778	ACADVL	2.46717	0.0945165	0.166572	2.90989	0.366671	8.03e-11
ENSG00000265972	TXNIP	2.61272	-0.0961711	0.168746	3.60414	0.431212	1.75e-15
ENSG00000134248	LAMTOR5	2.45261	0.0958988	0.169227	2.71358	0.261956	9.22e-06
ENSG00000105202	FBL	1.97107	-0.0993212	0.179147	2.09474	-0.001422	1
ENSG00000103363	ELOB	6.08423	0.0809808	0.179803	6.17049	0.104075	0.0622059
ENSG00000090776	EFNB1	0.997056	-0.117635	0.179986	1.60038	0.665333	3.75e-24
ENSG00000164054	SHISA5	1.01282	-0.117106	0.181684	1.07131	-0.0270362	0.883383
ENSG00000028528	SNX1	0.840584	0.121216	0.181788	1.16587	0.668446	8.1e-20
ENSG00000109062	SLC9A3R1	0.638019	0.133356	0.182329	1.20776	1.23549	2.64e-62
ENSG00000079785	DDX1	1.11229	0.113601	0.182611	1.17545	0.20419	0.00611072
ENSG00000100380	ST13	3.06637	-0.0913549	0.184362	2.95059	-0.153188	0.0118689
ENSG00000100519	PSMC6	1.12078	0.111385	0.184643	1.07729	0.0472194	0.634069
ENSG00000162521	RBBP4	2.52782	0.0917791	0.184986	3.24265	0.504896	8e-20
ENSG00000215252	GOLGA8B	0.89638	-0.119557	0.185369	1.96666	1.21932	6e-83
ENSG00000170315	UBB	12.9496	0.0751401	0.188944	14.176	0.223418	3.87e-06
ENSG00000108561	C1QBP	1.08439	-0.113128	0.190784	1.10841	-0.0781286	0.385255
[truncated: 388 more rows]

## Sheet: DE Cluster 4 v. 6
FeatureID	FeatureName	4 Average	4 Log2 Fold Change	4 P-Value	6 Average	6 Log2 Fold Change	6 P-Value
ENSG00000259485	LINC02253	2.33617	4.1682	0	0.0436961	-3.25306	1.12254e-111
ENSG00000257335	MGAM	1.12927	4.04335	0	0.0117643	-4.07878	6.04674e-72
ENSG00000177455	CD19	1.99169	3.85975	0	0.0126047	-4.87451	4.86165e-139
ENSG00000157005	SST	1.93589	3.79907	0	0.0672248	-2.47861	3.13903e-77
ENSG00000104938	CLEC4M	1.24329	3.75628	0	0	-8.24193	6.03174e-110
ENSG00000070985	TRPM5	3.275	3.73998	0	0.0151256	-5.39133	9.12696e-229
ENSG00000160678	S100A1	2.46232	3.68346	0	0.013445	-5.16141	1.02384e-152
ENSG00000110680	CALCA	1.54046	3.29674	0	0.0386543	-3.16117	8.7944e-93
ENSG00000204257	HLA-DMA	5.22666	3.26298	0	0.129408	-3.21808	2.14924e-250
ENSG00000137968	SLC44A5	1.01525	3.17642	2.00418e-295	0.00588217	-5.19329	7.51251e-94
ENSG00000166415	WDR72	1.52106	3.1507	0	0.0226884	-3.9715	8.51135e-116
ENSG00000015133	CCDC88C	4.26114	3.12946	0	0.554605	-0.776777	2.89065e-28
ENSG00000137642	SORL1	3.86208	3.07591	0	0.18991	-2.29672	2.8159e-144
ENSG00000116183	PAPPA2	3.51517	3.02495	0	0.0831907	-3.39708	8.894e-210
ENSG00000145423	SFRP2	38.8658	2.97098	0	4.03349	-1.22189	4.44595e-159
ENSG00000131620	ANO1	1.48588	2.88172	3.23636e-301	0.0789892	-2.27519	2.45915e-65
ENSG00000242574	HLA-DMB	4.01612	2.82751	0	0.276462	-1.92729	7.21894e-125
ENSG00000167755	KLK6	2.26824	2.82483	0	0.00168062	-7.95275	4.38471e-241
ENSG00000228630	HOTAIR	1.4689	2.81112	0	0.252933	-0.507103	3.6115e-07
ENSG00000269113	TRABD2B	2.86623	2.68339	0	0.126047	-2.67539	7.66236e-155
ENSG00000164619	BMPER	1.16808	2.6732	1.13129e-277	0.037814	-3.11239	3.05784e-87
ENSG00000163520	FBLN2	6.33774	2.66825	0	0.524354	-1.7432	2.67909e-148
ENSG00000204287	HLA-DRA	13.3778	2.64556	0	0.917619	-2.04141	0
ENSG00000180818	HOXC10	3.00694	2.62626	0	0.304192	-1.4596	6.9435e-72
ENSG00000150551	LYPD1	6.69799	2.56971	0	1.34114	-0.418167	3.77625e-15
ENSG00000197757	HOXC6	1.94317	2.47175	1.25282714e-315	0.1084	-2.44754	1.28549e-110
ENSG00000113594	LIFR	4.27449	2.44486	0	0.278983	-2.23624	8.91271e-176
ENSG00000152377	SPOCK1	3.29805	2.39739	0	0.420995	-1.24694	1.36538e-63
ENSG00000067048	DDX3Y	1.65691	2.37008	7.28179e-256	0	-9.34916	7.90732e-220
ENSG00000112699	GMDS	3.43875	2.33454	0	0.221002	-2.32859	1.47767e-165
ENSG00000131037	EPS8L1	1.89465	2.32373	1.37164e-284	0.0268899	-4.51581	1.54891e-199
ENSG00000054598	FOXC1	3.92273	2.30271	0	0.0773085	-4.07965	0
ENSG00000255823	MTRNR2L8	1.59505	2.29575	5.36651e-266	0.0630233	-3.06195	8.47774e-128
ENSG00000187266	EPOR	1.8716	2.20925	3.66017e-248	0.112602	-2.50416	1.41289e-120
ENSG00000008083	JARID2	2.37377	2.20377	6.01296e-302	0.411752	-0.898578	2.10126e-31
ENSG00000163565	IFI16	1.66297	2.19789	9.41796e-235	0.111761	-2.34664	4.47429e-102
ENSG00000170421	KRT8	4.11559	2.14469	0	0.194112	-2.91231	6.06517e-257
ENSG00000164853	UNCX	2.32283	2.13359	2.23862e-269	0.78569	0.14898	0.0416359
ENSG00000143248	RGS5	2.1894	2.12133	3.38761e-287	0.289907	-1.37741	3.77322e-61
ENSG00000120885	CLU	5.01925	2.09405	0	0.238648	-2.93562	2.09036e-297
ENSG00000140839	CLEC18B	2.16393	2.08749	4.18923e-233	0.273101	-1.47498	4.17783e-68
ENSG00000111057	KRT18	4.08648	2.06974	0	0.605023	-1.24304	8.83111e-79
ENSG00000189171	S100A13	9.20761	2.05668	0	1.30668	-1.31901	1.06191e-146
ENSG00000161249	DMKN	2.02201	2.04162	5.17175e-222	0.13529	-2.46131	5.99589e-133
ENSG00000129824	RPS4Y1	8.45921	1.99709	0	0.00084031	-10.9421	0
ENSG00000068878	PSME4	2.30948	1.96727	2.16351e-221	0.536958	-0.604639	9.09565e-17
ENSG00000103449	SALL1	3.26651	1.95029	1.33033e-284	0.740313	-0.659235	3.85957e-24
ENSG00000184937	WT1	5.183	1.93582	0	0.188229	-3.43952	0
ENSG00000173917	HOXB2	3.24225	1.93089	4.07148e-249	1.29744	0.277512	4.94741e-06
ENSG00000075891	PAX2	6.73923	1.91834	0	2.37388	0.0453627	0.526924
ENSG00000109846	CRYAB	5.7264	1.90943	0	0.709222	-1.6341	1.76133e-151
ENSG00000104313	EYA1	2.65033	1.89614	5.50208e-228	1.15375	0.397541	3.74627e-11
ENSG00000182534	MXRA7	3.75898	1.73746	4.38304e-239	0.564688	-1.46624	3.95413e-107
ENSG00000245532	NEAT1	6.32561	1.73413	2.60526e-268	1.00669	-1.38069	1.89533e-136
ENSG00000125618	PAX8	5.44014	1.63245	1.04363e-250	0.16302	-3.93754	0
ENSG00000167552	TUBA1A	1.60596	-1.91536	2.12517e-221	7.90564	0.615672	9.5927e-49
ENSG00000123416	TUBA1B	2.94386	-2.01944	5.60837e-270	15.4054	0.599873	1.5848e-51
ENSG00000142173	COL6A2	1.572	-2.05884	1.84066e-258	5.54017	-0.140356	0.00415768
ENSG00000198467	TPM2	1.50529	-2.16373	1.60894e-278	4.36037	-0.580204	1.16022e-36
ENSG00000053438	NNAT	1.00555	-2.28421	2.12903e-245	6.27376	0.593302	3.69576e-42
ENSG00000130635	COL5A1	0.795704	-2.33698	7.5712e-236	3.3604	-0.153165	0.00320047
ENSG00000159173	TNNI1	1.07954	-2.33774	1.21374e-262	3.75283	-0.475434	4.85138e-24
ENSG00000204262	COL5A2	0.71201	-2.40247	1.74149e-238	3.26629	-0.0888192	0.130407
ENSG00000100097	LGALS1	1.84856	-2.60845	5.40596e-250	9.03838	-0.215104	0.000267799
ENSG00000107562	CXCL12	0.509445	-2.62639	1.00765e-247	1.23358	-1.3597	9.5145e-143
ENSG00000090006	LTBP4	0.422111	-2.67405	2.52332e-235	2.09153	-0.270406	6.23236e-07
ENSG00000101470	TNNC2	0.315371	-2.80936	3.09761e-225	1.52936	-0.458997	4.61393e-16
ENSG00000049540	ELN	0.298389	-2.91074	2.40706e-236	1.36466	-0.666289	2.17381e-33
ENSG00000132688	NES	0.245019	-2.98668	2.84525e-224	1.27139	-0.547383	2.91938e-22
ENSG00000180209	MYLPF	1.49922	-3.01459	0	9.11737	-0.312781	1.41061e-12
ENSG00000077942	FBLN1	0.599204	-3.04917	0	4.77968	0.103414	0.0463881
ENSG00000130598	TNNI2	0.303241	-3.06329	1.11311e-266	1.76213	-0.446938	2.18732e-16
ENSG00000138080	EMILIN1	0.215908	-3.07449	1.66107e-222	1.26215	-0.452022	1.6416e-15
ENSG00000106333	PCOLCE	0.236528	-3.09291	7.46293e-238	1.69407	-0.135677	0.0285936
ENSG00000163359	COL6A3	0.77751	-3.13183	0	5.86957	-0.0864099	0.109363
ENSG00000229807	XIST	0.259574	-3.17148	3.47445e-265	4.59061	1.45443	1.06103e-229
ENSG00000168530	MYL1	0.293537	-3.17782	2.49166e-284	1.67306	-0.605858	6.79747e-30
ENSG00000109063	MYH3	1.2166	-3.21057	0	8.55604	-0.29428	3.56991e-11
ENSG00000185559	DLK1	0.188009	-3.23905	2.34549e-231	1.08988	-0.649422	1.45721e-29
ENSG00000175084	DES	0.173454	-3.2635	3.81403e-224	1.01005	-0.669866	3.16593e-29
ENSG00000108821	COL1A1	2.32646	-3.28057	0	16.4264	-0.366183	6.66964e-18
ENSG00000078814	MYH7B	0.271704	-3.28413	1.11271e-293	1.81423	-0.467522	1.77844e-18
ENSG00000105048	TNNT1	0.446371	-3.29207	0	2.88479	-0.527018	2.75179e-27
ENSG00000114854	TNNC1	0.480334	-3.34955	0	3.59485	-0.351069	2.58496e-13
ENSG00000011465	DCN	1.08196	-3.35239	0	9.81818	-0.0297178	0.700826
ENSG00000159251	ACTC1	2.40895	-3.35862	0	17.0104	-0.453723	1.28352e-26
ENSG00000077522	ACTN2	0.168602	-3.36182	1.9947e-236	1.05795	-0.658403	7.65898e-29
ENSG00000198336	MYL4	0.288685	-3.40713	0	2.0596	-0.496611	1.619e-21
ENSG00000214548	MEG3	0.648936	-3.4339	0	5.59899	-0.210019	1.59683e-05
ENSG00000168542	COL3A1	5.50443	-3.43603	0	50.1707	-0.117873	0.00952188
ENSG00000138829	FBN2	0.167389	-3.44405	1.95886e-249	1.73524	0.0807923	0.247454
ENSG00000170290	SLN	0.178306	-3.44417	4.60584e-259	1.16971	-0.677158	5.93301e-31
ENSG00000164692	COL1A2	2.49264	-3.45228	0	20.4901	-0.309333	4.634e-13
ENSG00000133055	MYBPH	0.423324	-3.46149	0	3.12679	-0.498856	3.50972e-25
ENSG00000155657	TTN	0.158898	-3.47406	9.03248e-247	1.16887	-0.526533	7.79433e-21
ENSG00000166482	MFAP4	0.17588	-3.49552	4.48818e-266	1.22601	-0.636317	2.75245e-29
ENSG00000143632	ACTA1	0.242593	-3.49607	2.824425e-318	1.59911	-0.723987	3.76981e-41
ENSG00000139329	LUM	0.490037	-3.61432	0	4.66372	-0.253792	7.1355e-08
ENSG00000133110	POSTN	0.225611	-3.68154	0	2.19657	-0.297101	1.53634e-08
ENSG00000109193	SULT1E1	0.0885464	-4.63648	0	1.1966	-0.844082	2.85787e-51

## Sheet: DE Cluster 6 vs. 5 vs. 4 vs. 3
FeatureID	FeatureName	3 Average	3 Log2 Fold Change	3 P-Value	4 Average	4 Log2 Fold Change	4 P-Value	5 Average	5 Log2 Fold Change	5 P-Value	6 Average	6 Log2 Fold Change	6 P-Value
ENSG00000188157	AGRN	6.57618	1.78084	0	2.69399	0.011244	1	4.62757	0.924232	7.91e-73	1.00249	-1.57084	5.5e-185
ENSG00000069702	TGFBR3	2.27518	2.55846	0	0.152833	-2.30266	2.64e-89	0.702634	0.0199945	0.957236	0.226043	-1.78219	6.63e-91
ENSG00000185499	MUC1	1.44293	2.92452	0	0.0194074	-4.41488	1.7e-103	1.04856	1.73468	1.42e-116	0.0789892	-2.50248	1.26e-90
ENSG00000143153	ATP1B1	5.1404	2.56062	0	0.547047	-1.62544	2.73e-94	3.29053	1.27533	7.66e-119	0.362174	-2.30085	2.44e-219
ENSG00000116218	NPHS2	10.4817	4.29317	0	0.0157685	-7.15286	0	3.47726	0.798703	1.86e-27	0.00336124	-9.24671	0
ENSG00000133055	MYBPH	0.224739	-4.47041	0	0.423324	-3.46149	0	0.0323188	-7.14111	0	3.12679	-0.498856	3.51e-25
ENSG00000143839	REN	1.87732	3.80504	0	0.0109167	-5.27001	1.32e-119	0.827121	1.16441	2.22e-48	0.00336124	-6.87988	3.52e-192
ENSG00000143632	ACTA1	0.151679	-4.26734	0	0.242593	-3.49607	0	0.0215458	-6.93439	0	1.59911	-0.723987	3.77e-41
ENSG00000077522	ACTN2	0.105619	-4.13024	0	0.168602	-3.36182	1.99e-236	0.0179549	-6.52732	0	1.05795	-0.658403	7.66e-29
ENSG00000013016	EHD3	1.49058	3.4185	0	0.067926	-2.51523	1.07e-58	0.406977	0.203136	0.0644307	0.0857116	-2.24466	1.18e-73
ENSG00000172005	MAL	3.4497	2.83327	0	0.11887	-3.15629	4.8e-161	2.97931	2.04069	1.53e-253	0.0991566	-3.49455	8.71e-257
ENSG00000115112	TFCP2L1	1.20231	3.24821	0	0.00606482	-5.53687	5.42e-92	0.841485	1.83094	1.84e-108	0.0100837	-5.02468	1.07e-128
ENSG00000183091	NEB	0.114355	-3.87681	0	0.235315	-2.73827	1.5e-179	0.0383037	-5.34396	0	1.09576	-0.447927	6.91e-14
ENSG00000153246	PLA2R1	2.14415	3.83325	0	0.192861	-1.39435	6.31e-34	0.539843	0.207732	0.0328078	0.0184868	-4.85556	2.63e-187
ENSG00000082438	COBLL1	1.16419	2.8045	0	0.0436667	-3.01991	6.54e-66	1.01625	2.04635	4.98e-151	0.0268899	-3.79491	3.15e-116
ENSG00000138435	CHRNA1	0.0730599	-4.151	0	0.131	-3.21475	3.55e-180	0.0993503	-3.61628	3.01e-203	1.21761	0.160571	0.021555
ENSG00000155657	TTN	0.0865601	-4.44418	0	0.158898	-3.47406	9.03e-247	0.0155609	-6.74634	0	1.16887	-0.526533	7.79e-21
ENSG00000168542	COL3A1	16.2058	-1.91493	0	5.50443	-3.43603	0	7.27053	-3.03152	0	50.1707	-0.117873	0.00952188
ENSG00000168530	MYL1	0.142149	-4.32022	0	0.293537	-3.17782	2.49e-284	0.0155609	-7.33456	0	1.67306	-0.605858	6.8e-30
ENSG00000175084	DES	0.115943	-3.93788	0	0.173454	-3.2635	3.81e-224	0.0418947	-5.29834	0	1.01005	-0.669866	3.17e-29
ENSG00000081052	COL4A4	1.86223	4.10208	0	0.00970371	-5.3367	2e-114	0.632012	0.790033	7.93e-20	0.0302512	-3.89145	1.73e-138
ENSG00000169031	COL4A3	1.48105	4.17319	0	0.00970371	-4.98925	5.19e-90	0.491964	0.772702	7.99e-16	0.013445	-4.67451	6.73e-127
ENSG00000160801	PTH1R	5.12849	3.21229	0	0.202565	-2.81354	3.68e-174	1.74162	0.48244	5.04e-14	0.273941	-2.4369	3.56e-211
ENSG00000012171	SEMA3B	3.14713	2.23123	0	0.793278	-0.481258	3.23e-10	1.92596	0.987611	2.48e-54	0.27142	-2.16562	1.52e-160
ENSG00000114854	TNNC1	0.312887	-4.06142	0	0.480334	-3.34955	0	0.0766075	-5.99569	0	3.59485	-0.351069	2.58e-13
ENSG00000064225	ST3GAL6	1.31428	2.81	0	0.204991	-0.925411	6.5e-15	0.496752	0.482272	4.03e-07	0.169743	-1.25934	1.72e-33
ENSG00000196549	MME	5.92897	4.28772	0	0.00242593	-8.55521	0	1.77514	0.620387	5.32e-21	0.0184868	-6.22118	0
ENSG00000013297	CLDN11	1.9885	2.44884	0	0.497315	-0.37317	4.94e-05	1.54412	1.57499	9.96e-109	0.0361333	-4.31882	2.68e-219
ENSG00000113889	KNG1	1.28649	4.63627	0	0.00121296	-6.86967	3.37e-84	0.320794	0.392472	0.00070269	0	-8.47805	7.6e-128
ENSG00000068078	FGFR3	1.87414	2.38818	0	0.277769	-1.2097	1.02e-32	1.96307	2.15518	9.75e-216	0.0537798	-3.69308	3.6e-189
ENSG00000109193	SULT1E1	5.17931	1.9058	0	0.0885464	-4.63648	0	2.38201	0.284143	3.57e-06	1.1966	-0.844082	2.86e-51
ENSG00000152583	SPARCL1	0.222356	-3.25405	0	0.95339	-1.00961	2.08e-47	0.0981533	-4.35099	0	1.87221	0.0511921	0.500955
ENSG00000164035	EMCN	2.08141	2.48374	0	0.135852	-2.37982	1.27e-88	1.58003	1.55333	2.63e-103	0.152096	-2.27943	1.41e-120
ENSG00000138792	ENPEP	1.8805	2.38435	0	0.226824	-1.52124	2.25e-46	0.709816	0.253309	0.00280272	0.229405	-1.55763	1.01e-67
ENSG00000145423	SFRP2	0.330358	-4.94352	0	38.8658	2.97098	0	0.472812	-4.33543	0	4.03349	-1.22189	4.45e-159
ENSG00000112936	C7	2.92319	3.11347	0	0.0230463	-5.12852	1.74e-192	0.819939	0.124841	0.152212	0.175625	-2.29614	2.09e-136
ENSG00000204389	HSPA1A	1.32858	-2.17827	0	9.07418	0.920133	4.08e-87	1.14911	-2.32213	0	7.46952	0.62413	3.57e-51
ENSG00000204287	HLA-DRA	0.636892	-2.59996	0	13.3778	2.64556	0	0.341143	-3.43585	0	0.917619	-2.04141	0
ENSG00000112715	VEGFA	4.87436	1.67153	0	2.62849	0.38677	8.45e-12	1.91998	-0.125927	0.0576041	0.707541	-1.71547	2.73e-167
ENSG00000112782	CLIC5	4.409	3.48745	0	0.720501	-0.593164	2.11e-14	1.33704	0.399746	8.48e-09	0.024369	-5.61551	0
ENSG00000118526	TCF21	6.92957	3.60073	0	0.0194074	-6.44832	0	3.15048	1.14727	6.69e-88	0.289067	-2.67428	5.27e-269
ENSG00000005108	THSD7A	1.51123	2.82901	0	0.0278982	-4.02079	1.53e-103	0.68827	0.811045	4.98e-22	0.104198	-2.2021	1.76e-82
ENSG00000128567	PODXL	21.5884	4.02516	0	0.486399	-3.39616	0	6.68041	0.606616	3.33e-34	0.293268	-4.20576	0
ENSG00000229807	XIST	0.0929131	-4.75016	0	0.259574	-3.17148	3.47e-265	0.0251368	-6.49876	0	4.59061	1.45443	9.98e-230
ENSG00000130829	DUSP9	1.04587	3.49503	0	0.0181945	-3.83074	7.3e-63	0.434508	0.947351	1.73e-20	0.0722667	-1.94052	1.28e-44
ENSG00000164825	DEFB1	6.17753	4.58155	0	0.0266852	-5.61645	1.17e-286	1.53933	0.376195	2.11e-08	0.00672248	-7.57987	0
ENSG00000136883	KIF12	2.42765	2.66013	0	0.0873334	-3.16411	1.46e-129	2.44426	2.26621	3.19e-271	0.0588217	-3.81236	1.25e-221
ENSG00000148204	CRB2	1.30237	2.96889	0	0.150408	-1.31115	2.01e-24	0.629618	0.98666	2.24e-29	0.084031	-2.23967	4.86e-72
ENSG00000126878	AIF1L	3.54102	1.79407	0	2.36528	0.840309	6.66e-47	2.30301	0.795432	4.12e-42	0.375619	-2.11053	2.03e-185
ENSG00000172889	EGFL7	4.08579	1.99873	0	0.487612	-1.75282	1.02e-103	2.24675	0.64713	8.57e-27	0.874763	-0.906288	3.38e-53
ENSG00000177106	EPS8L2	1.94244	2.47711	0	0.242593	-1.42221	5.24e-42	1.85055	2.0136	4.15e-188	0.0546202	-3.67917	2.62e-189
ENSG00000130598	TNNI2	0.103237	-4.71575	0	0.303241	-3.06329	1.11e-266	0.0287278	-6.43087	0	1.76213	-0.446938	2.19e-16
ENSG00000244734	HBB	1.48343	3.10123	0	0.0582223	-2.84312	4.33e-71	0.946821	1.57106	5.13e-91	0.0285706	-3.94305	1.81e-137
ENSG00000196565	HBG2	13.4597	3.51016	0	0.0157685	-7.71481	8.34e-222	8.38253	1.71362	4.28e-74	0.00168062	-10.5455	0
ENSG00000134817	APLNR	1.59699	3.02566	0	0.0109167	-5.29046	2.16e-121	0.925275	1.34657	4.95e-68	0.0831907	-2.53588	8.87e-98
ENSG00000170290	SLN	0.0897366	-4.52887	0	0.178306	-3.44417	4.61e-259	0.00957594	-7.51993	0	1.16971	-0.677158	5.93e-31
ENSG00000137731	FXYD2	6.48486	3.62158	0	0.0800556	-4.36145	6.6e-285	3.18639	1.299	6.47e-118	0.0428558	-5.33662	0
ENSG00000107485	GATA3	1.53029	2.74467	0	0.00727778	-5.86004	2.16e-130	1.49504	2.25665	6.01e-178	0.0529395	-3.2506	1.31e-130
ENSG00000107562	CXCL12	7.35681	1.88394	0	0.509445	-2.62639	1.01e-247	4.23256	0.646392	3.07e-34	1.23358	-1.3597	9.51e-143
ENSG00000107742	SPOCK2	3.25672	2.81687	0	0.639232	-0.572623	1.42e-12	1.1156	0.319292	2.03e-05	0.413433	-1.28689	3.29e-67
ENSG00000110799	VWF	0.277945	-3.12143	0	1.572	-0.441352	8.6e-13	0.116108	-4.30208	0	2.52261	0.34013	6.92e-12
ENSG00000165685	TMEM52B	1.3524	3.14219	0	0.00242593	-6.74662	3.46e-111	1.02223	1.93626	3.19e-138	0.00336124	-6.61622	1.92e-162
ENSG00000111341	MGP	1.63273	-2.07103	0	1.83521	-1.82629	7.58e-211	0.622436	-3.41831	0	5.01833	-0.302698	4.91e-11
ENSG00000151490	PTPRO	3.94364	4.16684	0	0.035176	-4.66476	2.85e-195	1.21973	0.645658	5.89e-18	0.0285706	-5.04887	3.49e-298
ENSG00000211584	SLC48A1	1.4342	2.63462	0	0.172241	-1.40175	1.65e-31	0.707422	0.847905	2.33e-24	0.126047	-1.92719	1.27e-69
ENSG00000181418	DDN	2.50548	4.11545	0	0.00121296	-7.93502	1.33e-164	0.920487	0.93258	9.76e-35	0.00504186	-6.73354	2.38e-233
ENSG00000139329	LUM	0.365299	-4.13002	0	0.490037	-3.61432	0	0.0730165	-6.35521	0	4.66372	-0.253792	7.14e-08
ENSG00000134873	CLDN10	1.27696	3.59351	0	0.00727778	-5.28882	6.61e-89	0.60089	1.20988	1.1e-40	0.0168062	-4.30263	4.69e-116
ENSG00000100557	CCDC198	1.77885	2.62925	0	0.0278982	-4.34511	1.77e-131	1.9499	2.44251	6.57e-259	0.0084031	-6.08288	1.18e-226
ENSG00000072415	MPP5	2.86284	2.99731	0	0.271704	-1.5999	5.92e-59	1.21255	0.765909	5.24e-26	0.222682	-1.95561	3.89e-111
ENSG00000185559	DLK1	0.174708	-3.4334	0	0.188009	-3.23905	2.35e-231	0.173564	-3.3572	1.32e-242	1.08988	-0.649422	1.46e-29
ENSG00000159251	ACTC1	0.999808	-4.72644	0	2.40895	-3.35862	0	0.1592	-7.28594	0	17.0104	-0.453723	1.28e-26
ENSG00000092445	TYRO3	1.75344	2.44203	0	0.271704	-1.11417	4.43e-27	0.987518	0.97134	2.79e-39	0.178986	-1.79801	5.6e-78
ENSG00000074803	SLC12A1	4.45189	4.20855	0	0.0376019	-4.73768	6.76e-215	1.34063	0.610636	2.42e-18	0.0193271	-5.76197	0
ENSG00000074410	CA12	1.82809	2.93695	0	0.184371	-1.53061	3.12e-40	1.10243	1.37628	1.04e-68	0.097476	-2.53927	1.71e-111
ENSG00000188536	HBA2	13.1333	3.31205	0	0.0497315	-6.15725	0	9.18093	1.85871	0	0.0126047	-8.1587	0
ENSG00000206172	HBA1	5.63593	3.27092	0	0.0145556	-6.64356	0	4.08892	1.91608	1.35e-254	0.00924341	-7.36681	0
ENSG00000065054	SLC9A3R2	2.49595	2.10571	0	0.416047	-1.18767	1.72e-41	1.39689	0.748676	1.44e-26	0.440323	-1.14493	1.34e-54
ENSG00000168140	VASN	1.95118	2.29921	0	0.285047	-1.27865	1.79e-37	0.94323	0.61852	1.11e-16	0.230245	-1.65383	8.67e-78
ENSG00000180209	MYLPF	0.671039	-4.27395	0	1.49922	-3.01459	0	0.22264	-5.77976	0	9.11737	-0.312781	1.41e-12
ENSG00000166589	CDH16	2.9351	3.33063	0	0.0133426	-5.79618	1.88e-195	1.9116	1.72317	1.57e-143	0.0268899	-4.93893	1.8e-265
ENSG00000109063	MYH3	0.612274	-4.29846	0	1.2166	-3.21057	0	0.165185	-6.10057	0	8.55604	-0.29428	3.57e-11
ENSG00000167941	SOST	1.72882	4.27617	0	0.0582223	-2.7249	1.46e-63	0.508722	0.590232	3.51e-10	0.00252093	-6.97105	7.43e-168
ENSG00000198336	MYL4	0.184238	-4.14872	0	0.288685	-3.40713	0	0.0466827	-6.02097	0	2.0596	-0.496611	1.62e-21
ENSG00000005884	ITGA3	2.33156	2.38408	0	0.81026	0.117028	0.206476	1.05216	0.551463	1.75e-14	0.0907535	-3.25718	2.55e-200
ENSG00000153822	KCNJ16	1.43737	3.11918	0	0.162537	-1.28345	7.72e-25	0.854652	1.44271	1.47e-72	0.00420155	-6.44921	5.49e-171
ENSG00000078814	MYH7B	0.162002	-4.12451	0	0.271704	-3.28413	1.11e-293	0.0395007	-6.04683	0	1.81423	-0.467522	1.78e-18
ENSG00000101335	MYL9	5.90832	2.36489	0	1.93225	0.00664298	1	2.78301	0.612432	3.1e-28	0.0563008	-5.30924	0
ENSG00000053438	NNAT	0.799688	-2.70077	0	1.00555	-2.28421	2.13e-245	1.9116	-1.32733	7.19e-111	6.27376	0.593302	3.67e-42
ENSG00000204103	MAFB	3.70938	3.31531	0	0.0739908	-3.76023	3.18e-181	1.58123	0.918304	3.68e-42	0.0999969	-3.40319	4.38e-241
ENSG00000101470	TNNC2	0.0952955	-4.63607	0	0.315371	-2.80936	3.1e-225	0.0538646	-5.35528	0	1.52936	-0.458997	4.61e-16
ENSG00000095932	SMIM24	1.01966	3.05186	0	0.00849075	-4.95431	4.46e-79	0.82353	2.02789	1.71e-126	0.010924	-4.75041	5.72e-113
ENSG00000161270	NPHS1	1.17769	4.5132	0	0.00242593	-6.17819	1.88e-76	0.329173	0.559271	8.51e-07	0	-8.37238	1.46e-119
ENSG00000105048	TNNT1	0.254915	-4.19538	0	0.446371	-3.29207	0	0.129275	-5.08515	0	2.88479	-0.527018	2.75e-27
ENSG00000185686	PRAME	0.0786188	-4.8742	0	1.76001	-0.17373	0.050224	0.0562586	-5.25499	8.94e-279	4.85783	1.76138	1.27e-215
ENSG00000198888	MT-ND1	13.7519	1.59558	0	4.07071	-0.628119	9.25e-32	11.0949	1.02758	2.18e-114	1.66045	-2.04485	0
ENSG00000205795	CYS1	1.20787	2.86028	0	0.00485186	-5.95556	7.09e-104	1.08687	2.14829	1.76e-129	0.0277302	-3.78143	3.95e-118
ENSG00000066230	SLC9A3	1.36749	2.61616	0	0.215908	-0.997413	3.88e-18	0.743332	1.00999	1.31e-34	0.131929	-1.7952	4.38e-61
ENSG00000162576	MXRA8	3.91744	1.72008	0	1.20933	-0.478381	3.97e-13	2.05164	0.373277	7.95e-10	0.652081	-1.47435	3.26e-117
ENSG00000121068	TBX2	2.18862	2.14459	0	0.106741	-2.97989	6.57e-129	2.12705	1.80922	5.11e-164	0.327721	-1.37594	1.6e-66
ENSG00000079337	RAPGEF3	1.28172	2.632	0	0.217121	-0.882014	3.73e-14	0.693058	1.00964	7.26e-33	0.0605023	-2.84636	1.11e-101
ENSG00000079931	MOXD1	2.10285	2.16343	2.3e-303	0.0703519	-3.51191	3.5e-145	1.68656	1.4422	2.27e-92	0.191591	-2.11867	4.4e-120
ENSG00000130208	APOC1	0.215209	-2.9678	2.72e-302	0.557963	-1.47692	4.97e-78	0.253762	-2.64525	1.23e-175	1.04703	-0.539022	1.79e-21
ENSG00000125931	CITED1	0.12309	-3.43644	3.29e-301	1.75637	0.716959	9.64e-28	0.518298	-1.2301	1.27e-51	2.79067	1.72994	6.14e-242
ENSG00000159173	TNNI1	1.63114	-1.79125	1.74e-285	1.07954	-2.33774	1.21e-262	0.615254	-3.16435	0	3.75283	-0.475434	4.85e-24
ENSG00000113296	THBS4	0.135002	-3.27996	3.83e-285	0.314158	-1.95578	5.03e-101	0.174761	-2.8191	1.32e-160	1.67222	0.705436	3.11e-34
ENSG00000039523	RIPOR1	2.28868	1.95017	1.42e-284	0.555538	-0.704794	2.77e-17	1.14432	0.453678	5.94e-10	0.452087	-1.06205	2.19e-47
ENSG00000164946	FREM1	2.15368	1.98984	2.26e-282	0.401491	-1.085	1.51e-33	1.83379	1.43025	1.76e-101	0.343687	-1.36894	5.95e-68
ENSG00000145824	CXCL14	0.0937072	-3.59787	5.21e-281	0.100676	-3.40269	2.24e-173	0.0790015	-3.75363	4.97e-191	1.02266	0.0869958	0.277809
ENSG00000275410	HNF1B	1.32937	2.49834	2.08e-280	0.0121296	-5.11494	9.5e-117	1.63389	2.62009	1.6e-244	0.0151256	-4.93045	7.91e-168
ENSG00000169908	TM4SF1	1.50567	2.15935	4.53e-280	0.179519	-1.65714	3.85e-47	0.693058	0.450056	6.64e-08	0.213439	-1.45008	1.16e-54
ENSG00000109846	CRYAB	0.432006	-2.39346	1.38e-277	5.7264	1.90943	0	0.161594	-3.75268	2.67e-303	0.709222	-1.6341	1.76e-151
ENSG00000142910	TINAGL1	1.11813	2.68205	1.87e-277	0.0921853	-1.93409	1.24e-39	0.497949	0.696496	2.64e-13	0.0873923	-2.07774	6.33e-62
ENSG00000205213	LGR4	1.5692	2.24976	1.6e-276	0.403917	-0.435989	8.43e-06	1.00188	1.07657	6.45e-48	0.195792	-1.59471	1.77e-63
ENSG00000198054	DSCR8	0.0341475	-4.62828	1.84e-273	0.20863	-1.91481	4.63e-73	0.00837894	-6.4139	5.93e-206	1.22685	0.944884	9.61e-46
ENSG00000157110	RBPMS	2.26089	1.87448	5.92e-273	0.640445	-0.51198	3.38e-10	1.83978	1.25819	3.09e-84	0.307554	-1.68374	3.26e-99
ENSG00000136156	ITM2B	22.4659	1.2675	6.23e-271	16.261	0.575976	6.85e-37	14.8295	0.421356	7.53e-20	5.10404	-1.30808	2.05e-184
ENSG00000099849	RASSF7	1.42943	2.26876	5.35e-264	0.298389	-0.750134	6.56e-13	1.40527	1.92766	1.56e-139	0.0831907	-2.72216	3.28e-117
ENSG00000134215	VAV3	1.07207	2.50563	1.03e-263	0.134639	-1.39411	1.21e-25	0.9947	1.97763	2.47e-140	0.0411752	-3.20119	1.46e-101
ENSG00000071575	TRIB2	2.23071	1.90452	4.48e-263	0.203778	-2.20065	1.36e-93	1.51659	0.953203	4.83e-43	0.605023	-0.587012	5.77e-16
ENSG00000168743	NPNT	2.22594	1.93521	9.57e-263	0.158898	-2.54418	1.28e-116	1.27719	0.677716	1.75e-20	0.213439	-2.17399	1e-137
ENSG00000204472	AIF1	2.22833	1.86814	9.91e-262	0.214695	-2.14392	2.19e-96	0.841485	-0.0612195	0.568627	0.416794	-1.19837	4.54e-58
ENSG00000183853	KIRREL1	2.28233	1.82706	2.16e-261	1.01404	0.175163	0.0266059	1.18143	0.428671	1.91e-09	0.331082	-1.61535	4.25e-95
ENSG00000184005	ST6GALNAC3	1.16102	2.57167	2.96e-261	0.0400278	-3.24412	1.44e-74	0.385431	0.146369	0.22331	0.164701	-1.22699	7.14e-31
ENSG00000116717	GADD45A	2.23865	1.89806	2.02e-259	0.448797	-1.03	2.08e-32	0.992306	0.218958	0.00392657	0.494102	-0.920196	3.33e-37
ENSG00000109062	SLC9A3R1	1.60573	2.04267	1.2e-253	0.638019	0.133356	0.182329	1.20776	1.23549	2.64e-62	0.228564	-1.51175	2.99e-63
ENSG00000169418	NPR1	1.55093	2.03981	1.77e-249	1.02374	0.993448	1.14e-41	0.758893	0.476798	3.27e-09	0.0907535	-2.84105	2.77e-140
ENSG00000152377	SPOCK1	0.108002	-3.29579	2.96e-247	3.29805	2.39739	0	0.0957593	-3.38255	1.32e-166	0.420995	-1.24694	1.37e-63
ENSG00000124749	COL21A1	1.67085	2.08119	2.79e-245	0.0278982	-4.53003	1.02e-149	1.13834	1.08113	2.4e-43	0.283185	-1.22043	3.09e-46
ENSG00000115380	EFEMP1	1.21899	2.21861	5.62e-244	0.235315	-0.896921	1.42e-15	0.707422	0.886264	2.1e-26	0.0857116	-2.46851	1.49e-93
ENSG00000085276	MECOM	1.94482	1.92108	7.87e-241	0.0606482	-3.74606	5.33e-155	2.00496	1.75367	4.24e-148	0.698298	-0.113645	0.185914
ENSG00000163520	FBLN2	0.352593	-2.35258	3.18e-239	6.33774	2.66825	0	0.611663	-1.45882	8.9e-81	0.524354	-1.7432	2.68e-148
ENSG00000150551	LYPD1	0.413741	-2.25515	1.36e-238	6.69799	2.56971	0	1.73923	0.0151938	0.951393	1.34114	-0.418167	3.78e-15
ENSG00000104067	TJP1	2.47768	1.67767	1.51e-238	0.695028	-0.654787	4.74e-17	1.5118	0.601028	8.26e-20	0.609225	-0.894149	6.58e-40
ENSG00000111077	TNS2	2.14177	1.81027	1.86e-238	0.411195	-1.14994	1.71e-38	1.29155	0.676345	2.15e-21	0.40503	-1.21797	5.41e-59
ENSG00000198804	MT-CO1	29.189	1.17907	1.83e-235	12.8319	-0.307844	1.11e-09	23.3294	0.674844	2.29e-52	6.75525	-1.34468	9.72e-197
ENSG00000118515	SGK1	1.03316	2.39662	2.86e-235	0.0946112	-1.91635	1.18e-39	0.446478	0.487287	1.03e-06	0.0957954	-1.96126	4.2e-58
ENSG00000163638	ADAMTS9	2.47054	1.71538	3.07e-235	0.303241	-1.88048	1.45e-90	1.56806	0.696194	4.16e-25	0.636115	-0.795565	2.87e-32
ENSG00000188517	COL25A1	0.340681	-2.34842	1.23e-233	0.238954	-2.79228	1.38e-189	0.211868	-2.96982	2.99e-205	1.20669	-0.375251	3.55e-10
ENSG00000090006	LTBP4	5.1801	1.428	1.94e-233	0.422111	-2.67405	2.52e-235	2.80216	0.214507	0.00037353	2.09153	-0.270406	6.23e-07
ENSG00000011465	DCN	4.00876	-1.47666	7.28e-232	1.08196	-3.35239	0	0.997094	-3.47352	0	9.81818	-0.0297178	0.700826
ENSG00000124145	SDC4	1.90114	1.80874	3.61e-229	0.811473	0.0977768	0.310922	1.60038	1.27144	2.55e-78	0.210918	-2.03157	1.04e-116
ENSG00000106236	NPTX2	0.042883	-4.11252	3.85e-228	0.114019	-2.60764	4.64e-97	0.102941	-2.75834	3.11e-104	1.93103	2.25956	1.56e-260
ENSG00000223749	MIR503HG	3.20431	1.52806	6.89e-227	1.84007	0.387627	1.02e-09	2.39279	0.837667	1.45e-45	0.375619	-2.13174	1.97e-189
ENSG00000115419	GLS	2.87078	1.55269	2.32e-223	0.685325	-0.986756	3.29e-38	2.66929	1.25304	3.32e-103	0.771405	-0.839706	8.13e-44
ENSG00000204257	HLA-DMA	0.18265	-2.72537	2.52e-222	5.22666	3.26298	0	0.13526	-3.08254	7.61e-168	0.129408	-3.21808	2.15e-250
ENSG00000175879	HOXD8	2.2053	1.71034	4.97e-222	0.454862	-1.10471	9.22e-38	2.39997	1.68801	1.14e-161	0.35293	-1.53961	2.59e-89
ENSG00000170017	ALCAM	1.51123	2.01193	8.39e-222	0.0909723	-2.7425	1.41e-92	0.675103	0.306756	0.00033745	0.400828	-0.553736	1.2e-11
ENSG00000184937	WT1	3.65776	1.39201	1.24e-220	5.183	1.93582	0	2.56635	0.623218	2.75e-29	0.188229	-3.43952	0
ENSG00000198034	RPS4X	19.4157	-1.37656	5.02e-220	46.1254	0.0266723	0.735917	23.8584	-1.00804	1.58e-86	67.1038	0.697263	3.3e-75
ENSG00000166033	HTRA1	3.14396	1.53793	8.14e-220	0.674408	-1.15971	1.29e-52	1.21614	-0.247221	0.00052481	1.14114	-0.36467	1.37e-09
ENSG00000134333	LDHA	1.32699	-1.60572	3.14e-217	4.26236	0.276486	4.4e-07	1.36936	-1.49772	7.46e-132	4.63683	0.444266	1.33e-22
ENSG00000185070	FLRT2	2.79533	1.56519	3.76e-215	0.134639	-3.34546	1.28e-202	1.66262	0.474941	4.44e-13	0.624351	-1.12205	8.34e-65
ENSG00000162878	PKDCC	3.36314	1.46145	1.24e-214	1.59747	0.0271939	0.846126	4.79994	2.02519	0	0.464692	-1.92945	2.63e-172
ENSG00000163399	ATP1A1	7.2909	1.25357	2.45e-214	7.06915	1.07611	6.23e-112	4.53181	0.31023	3.81e-09	1.76381	-1.22041	6.3e-132
ENSG00000077942	FBLN1	1.73835	-1.53493	9.32e-212	0.599204	-3.04917	0	1.7919	-1.43011	2.7e-128	4.77968	0.103414	0.0463881
ENSG00000137509	PRCP	2.46577	1.58311	5.03e-209	0.71201	-0.673321	2.81e-18	1.7524	0.793663	8.61e-35	0.628552	-0.901836	1.96e-41
ENSG00000151468	CCDC3	0.147708	-2.82117	5.46e-209	0.84301	-0.107892	0.253582	0.227428	-2.10669	2.39e-97	1.1924	0.49043	3.28e-16
ENSG00000143248	RGS5	0.0722657	-3.45787	7.95e-209	2.1894	2.12133	3.27e-287	0.0646376	-3.52725	3.02e-139	0.289907	-1.37741	3.77e-61
ENSG00000132386	SERPINF1	0.383564	-2.16275	8.94e-209	0.212269	-2.95716	2.59e-201	0.362689	-2.17379	2.33e-140	1.43861	-0.0732368	0.331539
ENSG00000164692	COL1A2	10.8033	-1.33904	3.4e-208	2.49264	-3.45228	0	6.88989	-1.95951	9.29e-276	20.4901	-0.309333	4.63e-13
ENSG00000139219	COL2A1	0.52889	-1.98897	6.97e-208	3.35021	1.00812	3.87e-78	1.52976	-0.300023	2.24e-06	2.13691	0.254061	1.22e-06
ENSG00000178980	SELENOW	3.00022	-1.42566	3.3e-205	2.71461	-1.5184	1.52e-155	2.46461	-1.66483	2.63e-184	5.71075	-0.395676	3.06e-18
ENSG00000092820	EZR	3.08678	1.44607	1.26e-204	1.56351	0.120289	0.102207	2.37483	0.825553	6.36e-45	0.75796	-1.05719	2.26e-71
ENSG00000147676	MAL2	1.16499	2.14817	2.55e-203	0.382084	-0.110656	0.40378	0.946821	1.45726	1.26e-79	0.18991	-1.23991	2.43e-35
ENSG00000128591	FLNC	0.366093	-2.16041	1.13e-202	0.393	-1.98192	3.26e-119	0.190322	-3.04773	3.64e-204	1.21341	-0.2778	4.57e-06
ENSG00000080824	HSP90AA1	4.74016	-1.35105	2.31e-202	14.8091	0.505943	7.29e-28	5.09919	-1.18575	3.16e-110	16.7524	0.769964	4.97e-88
ENSG00000037280	FLT4	1.00219	2.32903	2.53e-201	0.066713	-2.41567	3.16e-52	0.599693	1.01124	1.43e-29	0.16218	-1.14866	2.46e-26
ENSG00000130702	LAMA5	3.21543	1.39228	2.53e-201	2.13724	0.530329	3.28e-19	2.27069	0.634607	8.7e-28	0.725188	-1.22818	8.12e-85
ENSG00000204388	HSPA1B	0.448683	-2.03926	9.23e-201	2.38226	0.640995	9.21e-28	0.324385	-2.44851	7.51e-171	2.23775	0.571595	4.85e-29
ENSG00000128918	ALDH1A2	2.09094	1.64687	4.87e-199	0.115232	-3.0947	7.71e-150	2.31618	1.66924	1.78e-153	0.40503	-1.2875	2.08e-66
ENSG00000138759	FRAS1	1.54299	1.83555	1.53e-198	0.247445	-1.40401	1.82e-41	1.55848	1.64319	2.1e-116	0.277302	-1.27975	1.82e-50
ENSG00000100345	MYH9	5.38102	1.25788	3.23e-197	2.07781	-0.452433	2.24e-14	3.6221	0.446803	1.02e-16	1.87389	-0.641151	7.1e-37
ENSG00000138136	LBX1	0.00794129	-5.8486	3.72e-196	0.0521575	-3.12937	6.25e-84	0.00359098	-6.62804	3.21e-132	1.32937	2.3718	7.37e-232
ENSG00000187244	BCAM	3.08678	1.36381	1.43e-195	3.62919	1.53303	3.84e-186	1.84456	0.330776	4.88e-08	0.153777	-3.5047	0
ENSG00000127920	GNG11	2.83186	1.45953	7.01e-192	0.420899	-1.76336	1.58e-96	2.41673	1.02036	7.27e-65	0.711743	-1.01098	3.01e-56
ENSG00000078114	NEBL	1.30952	1.8819	2.02e-187	0.487612	-0.0735022	0.59755	0.737347	0.609519	7.18e-14	0.303352	-0.852539	1.01e-22
ENSG00000173531	MST1	1.69149	1.66685	3.5e-187	0.719288	-0.0046487	1	1.82781	1.63697	1.84e-134	0.29831	-1.41828	1.59e-66
ENSG00000146038	DCDC2	1.4072	1.75965	2.02e-185	0.692602	0.298347	0.00053398	1.63868	1.86884	6.41e-160	0.13613	-2.26488	4.69e-109
ENSG00000128709	HOXD9	2.48324	1.45732	5.06e-184	0.786001	-0.617796	2.65e-16	3.41023	1.93901	5.25e-261	0.56805	-1.15963	1.06e-65
ENSG00000272636	DOC2B	1.09113	2.09165	1.44e-183	0.11038	-1.93427	5.88e-46	1.35978	2.30648	7.77e-176	0.0789892	-2.49414	7.92e-90
ENSG00000131477	RAMP2	2.19894	1.56958	1.46e-183	0.391787	-1.41773	6.17e-58	1.38013	0.56942	6.12e-16	0.745355	-0.453592	1.07e-11
ENSG00000163453	IGFBP7	13.4041	1.08207	1.95e-183	5.98476	-0.35764	6.67e-12	7.54703	0.0125851	0.937259	2.98814	-1.47484	5.26e-217
ENSG00000179776	CDH5	1.42784	1.71547	1.02e-181	0.275343	-1.20136	4.78e-32	0.628421	0.0849637	0.425955	0.37814	-0.749484	2.2e-20
ENSG00000152154	TMEM178A	1.46834	1.69344	1.13e-180	0.926705	0.669575	6.16e-19	1.3538	1.35177	1.09e-81	0.151256	-2.21341	6.69e-112
ENSG00000073350	LLGL2	0.990279	2.10646	5.82e-180	0.24138	-0.600972	2.51e-07	1.04378	1.94915	5.78e-142	0.102518	-1.95315	9.66e-61
ENSG00000118418	HMGN3	5.29922	1.21018	8.96e-180	2.80195	0.0114998	1	5.22008	1.07005	6.79e-101	2.11842	-0.454098	3.08e-19
ENSG00000167642	SPINT2	4.05641	1.25564	2.36e-178	4.96102	1.51146	1.3e-196	3.02001	0.615996	6.82e-29	0.929383	-1.3028	5.2e-123
ENSG00000064666	CNN2	2.64048	1.4346	2.99e-176	0.1965	-2.79831	1.17e-168	2.55917	1.23198	3.24e-93	0.686533	-0.975296	3.52e-51
ENSG00000213625	LEPROT	2.17035	1.49827	4.61e-176	0.636806	-0.706432	7.8e-19	1.30951	0.4493	1.11e-10	0.505867	-1.10139	5.83e-55
ENSG00000106211	HSPB1	4.41774	-1.263	2.96e-175	9.637	0.00671981	1	3.86509	-1.41289	6.5e-147	11.2812	0.280782	2.42e-11
ENSG00000106025	TSPAN12	1.19675	1.85841	3.7e-175	0.33963	-0.517157	5.06e-07	1.01146	1.31731	9.81e-70	0.129408	-2.03624	3.36e-81
ENSG00000164733	CTSB	2.09094	-1.34419	6.21e-174	9.23066	1.11755	1.02e-127	2.27069	-1.16453	1.31e-92	2.74781	-0.90778	8.4e-81
ENSG00000105472	CLEC11A	1.3532	1.80457	7.37e-171	0.454862	-0.286737	0.00374959	1.17904	1.333	3.24e-65	0.192431	-1.65745	2.25e-68
ENSG00000242265	PEG10	1.20549	-1.4279	5.55e-168	3.31624	0.211317	0.0002572	1.87688	-0.694635	1.6e-31	2.9789	0.0388985	0.595001
ENSG00000065534	MYLK	1.35717	1.69354	1.58e-167	0.356611	-0.743455	2.06e-14	0.673906	0.267434	0.00193999	0.199994	-1.67426	5.65e-72
ENSG00000132002	DNAJB1	0.902131	-1.47681	1.78e-166	2.76556	0.33767	4.04e-09	0.861834	-1.48742	1.5e-99	3.65871	0.87662	3.04e-81
ENSG00000100201	DDX17	11.8921	1.05192	1.05e-164	3.41571	-1.0638	5.18e-83	12.3984	1.03366	8.86e-116	6.22754	-0.1342	0.00609351
ENSG00000187634	SAMD11	2.12827	1.42901	2.94e-164	1.02981	0.0338579	0.810526	2.14262	1.29813	2.67e-98	0.333603	-1.75959	1.95e-115
ENSG00000198938	MT-CO3	34.4176	0.982608	1.07e-163	19.1491	-0.0861258	0.136043	32.551	0.79965	9.43e-77	10.019	-1.13802	1.56e-149
ENSG00000120913	PDLIM2	1.31984	1.71981	3.15e-163	0.232889	-1.33194	2.1e-35	0.519494	-0.0921976	0.422014	0.303352	-0.970802	8.7e-30
ENSG00000135916	ITM2C	8.39553	1.07502	5.26e-163	5.0617	0.118058	0.0395	8.10364	0.916244	2.26e-84	3.26881	-0.603527	4.77e-38
ENSG00000198886	MT-ND4	22.8447	0.9893	1.3e-161	13.544	0.0216863	0.812546	18.551	0.542911	2.06e-33	4.92254	-1.59752	3.22e-266
ENSG00000147257	GPC3	8.23274	1.07048	3.87e-161	5.05442	0.144016	0.00980555	9.72915	1.28023	2.43e-174	1.81087	-1.50395	6.49e-202
ENSG00000157005	SST	0.0055589	-5.95728	7.59e-160	1.93589	3.79907	0	0.0119699	-4.81305	1.63e-94	0.0672248	-2.47861	3.14e-77
ENSG00000119888	EPCAM	2.28392	1.37116	3.53e-159	2.23671	1.1946	4.2e-86	2.55797	1.45005	2.94e-133	0.390744	-1.66714	2.29e-113
ENSG00000196628	TCF4	0.790158	-1.48076	7.77e-158	0.549473	-1.96359	2.66e-140	0.860637	-1.2935	4.66e-75	2.50076	0.411784	2.2e-16
ENSG00000178343	SHISA3	1.21899	1.87282	1.95e-157	0.0121296	-5.3219	2.43e-134	1.67459	2.33363	8.68e-198	0.210918	-1.31381	1.38e-43
ENSG00000134138	MEIS2	1.25631	1.83346	3.58e-157	0.0145556	-5.1469	2.04e-137	1.65664	2.20344	5.23e-181	0.142012	-1.98546	2.98e-82
ENSG00000197728	RPS26	16.7323	-1.13022	1.71e-156	23.8032	-0.537084	2.43e-27	18.2434	-0.94948	1.14e-78	46.0608	0.568216	6.83e-50
ENSG00000104313	EYA1	0.230297	-2.18893	1.35e-155	2.65033	1.89614	5.34e-228	0.730165	-0.366129	4.23e-06	1.15375	0.397541	3.75e-11
ENSG00000090530	P3H2	1.39687	1.71555	1.7e-155	0.17588	-1.83848	8.91e-59	0.629618	0.123867	0.207975	0.420995	-0.541518	1.5e-11
ENSG00000179344	HLA-DQB1	0.10006	-2.81041	2.7e-155	1.65084	1.77201	1.33e-153	0.216656	-1.59072	5.98e-50	0.310074	-1.09194	7.7e-39
ENSG00000122026	RPL21	16.0795	-1.11789	4.33e-155	32.6651	0.0414829	0.516561	15.2952	-1.14595	9.91e-112	36.63	0.243067	1.69e-09
ENSG00000265972	TXNIP	5.07607	1.1272	1.56e-154	2.61272	-0.0961711	0.168746	3.60414	0.431212	1.75e-15	1.09324	-1.49337	3.08e-171
ENSG00000165655	ZNF503	1.60811	1.53921	3.15e-153	0.505806	-0.569574	8.29e-11	1.72606	1.51462	5.7e-110	0.413433	-0.918087	6.19e-33
ENSG00000197635	DPP4	0.793335	2.13574	2.25e-152	0.035176	-3.092	1.48e-58	1.1527	2.72207	2.05e-205	0.0302512	-3.39234	4.64e-92
ENSG00000041982	TNC	4.97919	1.13998	2.56e-151	0.543408	-2.44412	6.53e-220	3.44734	0.399369	8.13e-13	2.44614	-0.168933	0.0021198
ENSG00000125266	EFNB2	1.68355	1.47193	2.77e-151	0.590713	-0.445992	1.48e-07	1.16348	0.660063	2.6e-20	0.615947	-0.399336	3.02e-08
ENSG00000129824	RPS4Y1	5.01016	1.08373	2.35e-150	8.45921	1.99709	0	5.27873	1.08103	2.65e-109	0.00084031	-10.9421	0
ENSG00000079691	CARMIL1	0.833835	2.00468	4.13e-149	0.0497315	-2.74494	7.92e-57	1.12398	2.4121	3.94e-174	0.0697457	-2.32657	8.1e-68
ENSG00000138193	PLCE1	1.04269	1.92752	2.71e-148	0.0982501	-2.13235	8.2e-53	0.390219	-0.0353386	0.890008	0.178986	-1.2912	7.28e-37
ENSG00000171992	SYNPO	1.50885	1.55636	4.39e-148	0.202565	-1.84652	8.61e-66	0.610466	-0.161481	0.0890321	0.423516	-0.766594	3.93e-23
ENSG00000130255	RPL36	21.0992	-1.08315	4.72e-148	37.4672	-0.139542	0.00746224	21.7924	-0.986596	3.29e-86	43.4592	0.106213	0.0158671
ENSG00000019144	PHLDB1	2.32759	1.31035	1.59e-147	0.788427	-0.617342	2.48e-16	1.87329	0.795286	3.89e-37	0.663005	-0.921535	1.12e-44
ENSG00000090776	EFNB1	2.17353	1.34028	2.84e-145	0.997056	-0.117635	0.179986	1.60038	0.665333	3.75e-24	0.674769	-0.762641	1.08e-30
ENSG00000100979	PLTP	2.06712	1.38048	2.86e-145	0.397852	-1.42956	1.43e-59	0.97076	-0.0501967	0.658367	0.591578	-0.862433	1.89e-36
ENSG00000198899	MT-ATP6	21.6893	0.941013	7.39e-145	11.7403	-0.16353	0.001966	16.7196	0.414236	2.12e-19	5.8536	-1.28824	2.03e-181
ENSG00000198712	MT-CO2	29.4384	0.946725	4.38e-143	15.589	-0.193966	0.00023349	28.1245	0.785839	5.39e-70	8.43924	-1.19001	2.42e-153
ENSG00000131711	MAP1B	0.401035	-1.7922	2.98e-142	0.479121	-1.4589	1.12e-69	0.380643	-1.80442	1.91e-96	2.09741	0.969275	5.65e-73
ENSG00000160678	S100A1	0.0277945	-4.16756	3.13e-142	2.46232	3.68346	0	0.0418947	-3.48447	1.39e-80	0.013445	-5.16141	1.02e-152
ENSG00000185008	ROBO2	1.02919	1.73609	2.09e-141	0.299602	-0.555753	2.36e-07	1.09046	1.65654	1.95e-95	0.231085	-0.995731	1.25e-25
ENSG00000149564	ESAM	1.40402	1.51576	2.25e-141	0.483973	-0.4425	1.28e-06	0.756499	0.274327	0.00089672	0.353771	-0.965885	6.34e-33
ENSG00000104368	PLAT	1.80426	1.4021	5.08e-140	0.545834	-0.725998	4.33e-18	0.725377	-0.282243	0.00055828	0.518471	-0.83995	8.27e-32
ENSG00000259485	LINC02253	0.0270004	-3.95791	7.9e-140	2.33617	4.1682	0	0.0742135	-2.41225	1.99e-57	0.0436961	-3.25306	1.12e-111
ENSG00000163947	ARHGEF3	1.01331	1.78255	4.24e-139	0.295963	-0.520212	1.78e-06	0.52907	0.413709	8.17e-06	0.210078	-1.08999	7.21e-29
ENSG00000116016	EPAS1	1.0824	1.64616	2.3e-138	0.285047	-0.770229	3.52e-13	0.337552	-0.509301	6.51e-07	0.2168	-1.2338	9.92e-39
ENSG00000104419	NDRG1	1.80108	1.34875	1.16e-137	1.12806	0.397208	2.94e-08	1.05335	0.283995	0.00010293	0.305033	-1.69759	1.76e-100
ENSG00000175265	GOLGA8A	2.21086	1.30042	1.44e-137	0.272917	-2.1461	1.83e-113	2.58311	1.46819	8.91e-133	0.932744	-0.294698	4.75e-06
ENSG00000157240	FZD1	1.64623	1.46075	1.46e-137	0.144343	-2.53687	4.55e-108	1.42921	1.05252	9.24e-50	0.397467	-1.07204	2.04e-44
ENSG00000117335	CD46	2.75563	1.20069	1.36e-136	2.14088	0.643043	1.61e-26	2.08755	0.601175	2.63e-23	0.885687	-0.812568	5.61e-44
ENSG00000088882	CPXM1	4.00638	1.08553	2.16e-136	3.44603	0.721915	1.62e-41	2.72076	0.322978	1.18e-08	1.29324	-0.894678	5.88e-65
ENSG00000120549	KIAA1217	1.18008	1.5657	6.7e-135	0.343269	-0.671475	1.01e-10	1.18023	1.4014	1.89e-78	0.277302	-1.04011	4.38e-30
ENSG00000144283	PKP4	1.59699	1.41621	3.83e-134	0.555538	-0.498859	6.23e-09	1.33225	0.944883	3.51e-41	0.567209	-0.488974	1.69e-11
ENSG00000144485	HES6	0.141355	-2.38258	6.04e-134	0.226824	-1.60459	3.99e-52	0.368674	-0.872084	2.17e-20	1.02098	0.830957	2.61e-33
ENSG00000173801	JUP	2.63968	1.19555	6.58e-134	2.05476	0.642145	3.59e-26	2.28865	0.830395	6.66e-45	0.821823	-0.867026	4.8e-49
ENSG00000087086	FTL	15.8238	-1.03036	1.72e-133	27.9164	-0.0964228	0.0844152	13.2687	-1.25315	6.46e-131	26.1698	-0.209514	1.06e-06
ENSG00000144749	LRIG1	0.294622	-1.90019	3.24e-133	0.366315	-1.50559	4.48e-63	0.240595	-2.1321	6.31e-104	1.17896	0.338925	1.86e-07
ENSG00000105372	RPS19	25.922	-1.01753	1.45e-132	40.08	-0.293712	2.25e-09	27.1729	-0.900138	3.33e-73	55.1025	0.233304	6.3e-09
ENSG00000170577	SIX2	0.172326	-2.22296	1.98e-131	0.203778	-1.89926	1.6e-70	0.55301	-0.383764	1.13e-05	2.18901	2.33673	0
ENSG00000146674	IGFBP3	1.10622	-1.2511	7.07e-131	5.26548	1.36725	2.77e-170	0.768469	-1.7467	6.4e-131	1.20753	-1.10567	3.41e-99
ENSG00000188290	HES4	3.87535	1.07815	1.15e-130	1.72241	-0.367316	3.13e-09	4.855	1.39747	4.6e-169	1.03106	-1.20363	1.89e-108
ENSG00000138434	SSFA2	1.5279	1.44697	1.94e-130	0.389361	-0.957391	2.14e-25	1.20657	0.87254	2.3e-32	0.400828	-0.951315	9.4e-35
ENSG00000275832	ARHGAP23	1.2309	1.57853	2.05e-130	0.209843	-1.47468	7.62e-41	0.590117	0.128454	0.198735	0.278143	-1.09264	6.07e-36
ENSG00000168216	LMBRD1	1.1634	1.57691	2.65e-130	0.502167	-0.0425337	0.838675	0.766075	0.657651	2.75e-16	0.211758	-1.42819	1.45e-52
ENSG00000214548	MEG3	3.13204	-1.15324	2.73e-130	0.648936	-3.4339	0	2.16536	-1.66111	2.12e-170	5.59899	-0.210019	1.6e-05
ENSG00000159713	TPPP3	1.50408	1.49751	1.76e-129	0.263213	-1.49081	2.36e-49	0.606875	-0.207529	0.0222354	0.348729	-1.10925	1.18e-43
ENSG00000108821	COL1A1	10.955	-1.02478	5.34e-129	2.32646	-3.28057	0	6.54755	-1.75723	2e-230	16.4264	-0.366183	6.67e-18
ENSG00000120694	HSPH1	0.663892	-1.49764	5.88e-129	3.13309	1.0579	1.07e-80	0.719392	-1.31774	2.57e-71	2.3243	0.57468	9.7e-30
ENSG00000212694	LINC01089	1.64464	1.31004	3.49e-128	1.28332	0.739875	1.17e-27	1.73684	1.28507	1.5e-90	0.426878	-1.0673	3.65e-46
ENSG00000142694	EVA1B	2.51501	1.2092	6.06e-128	0.713223	-0.964892	2.47e-37	1.70691	0.422123	7.62e-11	0.81174	-0.799327	2.14e-39
ENSG00000150938	CRIM1	2.03694	1.21832	1.72e-127	1.44221	0.499856	1.47e-14	1.18383	0.172502	0.0163301	0.431919	-1.44842	4.16e-89
ENSG00000115461	IGFBP5	7.94447	0.959292	9.04e-127	2.03778	-1.30537	5.22e-112	2.84525	-0.797061	1.84e-46	2.63017	-0.954103	2.47e-88
ENSG00000164050	PLXNB1	3.26943	1.08441	2.25e-126	2.62728	0.60437	8.61e-27	4.3367	1.51324	6.32e-193	0.992406	-0.99245	5.59e-73
ENSG00000130202	NECTIN2	2.55312	1.16601	1.49e-125	2.11177	0.722096	6.08e-33	1.93793	0.576117	5.91e-21	0.695777	-1.09898	5.69e-66
ENSG00000106991	ENG	2.50707	1.18262	3.09e-125	0.608908	-1.21999	3.61e-55	1.32986	-0.0041532	1	0.809219	-0.819524	2.45e-42
ENSG00000171345	KRT19	1.64623	1.31312	7.18e-125	1.25784	0.706083	2.22e-24	1.6698	1.21281	2.7e-77	0.105039	-3.17241	2.85e-208
ENSG00000111775	COX6A1	8.22718	0.951661	8.33e-125	4.43581	-0.161082	0.00573873	7.37826	0.680548	1.05e-44	3.81585	-0.418614	4.5e-19
ENSG00000102755	FLT1	1.21502	1.52182	3.71e-124	0.456074	-0.303847	0.00190607	0.392613	-0.539439	1.96e-08	0.284025	-1.0788	1.7e-35
ENSG00000181404	WASHC1	2.83186	1.15551	4.09e-124	1.78912	0.259484	8.44e-05	2.7842	1.01932	2.65e-69	0.964676	-0.754576	7.57e-38
ENSG00000184347	SLIT3	1.62082	1.38621	6.55e-124	0.355398	-1.22812	4.11e-40	1.15031	0.638827	8.26e-18	0.452087	-0.898482	1.91e-33
ENSG00000111674	ENO2	0.127855	-2.37866	1.36e-123	0.526426	-0.154893	0.141031	0.199898	-1.64109	1.78e-50	1.08568	1.15314	5.16e-72
ENSG00000196576	PLXNB2	4.77272	1.01682	1.45e-123	2.1336	-0.406025	1.01e-11	3.80045	0.533123	1.99e-23	2.09321	-0.456657	2.17e-19
ENSG00000161970	RPL26	18.1093	-1.05857	4.71e-123	39.2636	0.209129	4.07e-05	19.0298	-0.936252	5.89e-68	40.4458	0.274498	1.52e-10
ENSG00000170549	IRX1	1.12131	2.93768	8.78e-123	0.00485186	-5.81655	5.94e-48	0.841485	1.80809	8.78e-32	0.0672248	-2.3589	1.57e-28
ENSG00000144713	RPL32	30.0181	-0.969961	7.96e-122	58.8033	0.134692	0.00617782	32.7054	-0.794421	2.14e-58	64.1249	0.294798	7.08e-14
ENSG00000171858	RPS21	14.5016	-0.983195	9.33e-122	23.9961	-0.151288	0.00373043	14.893	-0.898295	2.44e-71	29.5613	0.197947	1.61e-06
ENSG00000084234	APLP2	5.28652	0.992004	1.81e-121	2.7037	-0.212843	0.00042653	3.83756	0.35677	3.99e-11	2.09825	-0.638723	1.8e-37
ENSG00000173698	ADGRG2	0.135796	-2.31545	2.58e-121	1.17779	1.17805	1.02e-56	0.42972	-0.503579	7.23e-08	1.06131	1.07188	8.68e-61
ENSG00000151914	DST	1.26981	1.51031	2.94e-121	0.0861204	-2.87353	7.73e-100	0.9552	0.837352	2.71e-29	0.347888	-0.837197	3.61e-24
ENSG00000125968	ID1	5.05543	0.992206	7.55e-121	5.27275	0.978954	7.72e-85	6.33927	1.31868	4.62e-164	1.36718	-1.24464	4.23e-127
ENSG00000251322	SHANK3	1.09907	1.60315	9.78e-121	0.215908	-1.24473	7.47e-29	0.726574	0.684236	6.67e-17	0.330242	-0.623789	7.83e-13
ENSG00000157551	KCNJ15	1.11099	1.50018	1.51e-120	0.79813	0.747778	6.06e-21	1.04378	1.22951	9.37e-63	0.24369	-1.19266	2.65e-39
ENSG00000196975	ANXA4	1.24043	1.42437	1.74e-120	0.493676	-0.280838	0.00346115	1.46871	1.60596	1.02e-116	0.168062	-1.98026	4.34e-93
ENSG00000188229	TUBB4B	3.90076	1.05019	9.3e-120	0.895167	-1.40409	2.41e-89	4.48513	1.21078	3.01e-119	2.19741	-0.0118695	1
ENSG00000134884	ARGLU1	4.76557	0.980013	1.84e-119	3.25196	0.243882	1.29e-05	5.16741	1.04006	6.43e-99	1.98397	-0.571263	1.02e-30
ENSG00000153071	DAB2	1.16102	1.52108	2.61e-118	0.231676	-1.27619	4e-32	0.730165	0.537204	5.18e-11	0.252093	-1.19409	2.02e-40
ENSG00000177954	RPS27	33.8982	-0.952235	3.05e-118	69.128	0.218833	2.79e-06	31.3193	-1.03049	2.7e-94	59.1763	-0.0353358	0.581707
ENSG00000124614	RPS10	8.16285	-0.990204	4.55e-118	18.2927	0.335056	1.02e-12	9.22402	-0.757755	5.4e-50	18.2818	0.355903	1.07e-18
ENSG00000197756	RPL37A	35.7088	-0.950836	6.56e-118	70.6636	0.170959	0.0003467	36.944	-0.855607	3.49e-67	67.9744	0.114504	0.00811658
ENSG00000137507	LRRC32	1.03872	1.57328	7.52e-118	0.126148	-1.97967	5.21e-54	0.663134	0.602153	1.22e-12	0.186549	-1.45057	2.49e-49
ENSG00000130402	ACTN4	3.85708	1.02237	1.04e-117	3.51153	0.766319	4.03e-46	2.59388	0.255172	1.2e-05	1.12602	-1.10182	3.19e-93
ENSG00000173110	HSPA6	0.0325593	-3.53867	4.5e-117	1.14261	2.29906	5.36e-180	0.0119699	-4.80623	5.32e-94	0.368056	0.193323	0.0602832
ENSG00000138326	RPS24	26.6121	-0.978659	5.35e-116	54.4415	0.19668	5.88e-05	32.4481	-0.628514	1.53e-35	58.2797	0.329074	4.06e-16
ENSG00000231500	RPS18	27.434	-0.944625	9.35e-116	47.2195	-0.0491246	0.462904	25.3415	-1.02348	1.54e-92	51.9455	0.112061	0.0100911
ENSG00000153904	DDAH1	1.14196	1.51109	7.51e-115	0.197713	-1.49578	2.35e-40	1.00667	1.12145	8.54e-52	0.311755	-0.841937	1.47e-22
ENSG00000204580	DDR1	2.79692	1.07011	5.09e-114	2.77769	0.960589	1.78e-65	2.45024	0.742192	2.9e-38	0.742834	-1.21214	1.26e-83
ENSG00000215252	GOLGA8B	1.85191	1.22335	1.01e-113	0.89638	-0.119557	0.185369	1.96666	1.21932	6e-83	0.62183	-0.725032	2.33e-26
ENSG00000176692	FOXC2	1.22772	1.37372	2.11e-113	1.36701	1.43731	6.11e-92	1.0725	0.992548	3.25e-43	0.197473	-1.75661	1.58e-79
ENSG00000150687	PRSS23	1.2039	1.40861	2.31e-113	0.457287	-0.365704	0.0001221	0.658346	0.21927	0.0134487	0.239488	-1.40798	7.61e-56
ENSG00000198467	TPM2	3.29564	-1.03417	3.39e-113	1.50529	-2.16373	1.61e-278	3.03318	-1.1151	1.76e-89	4.36037	-0.580204	1.16e-36
ENSG00000198918	RPL39	22.8479	-0.93317	8.37e-113	44.4745	0.162183	0.00078862	22.4819	-0.915618	2.59e-75	42.0693	0.0762962	0.103173
ENSG00000175264	CHST1	0.108002	-2.41233	3.13e-112	0.198926	-1.42869	1.33e-36	0.367477	-0.492906	7.08e-07	1.34954	1.95775	4.86e-191
ENSG00000136942	RPL35	17.2517	-0.937725	3.13e-112	28.3276	-0.117781	0.0287048	18.557	-0.782834	1.01e-55	32.8738	0.130541	0.00244425
ENSG00000163513	TGFBR2	2.19259	1.18773	3.4e-112	0.394213	-1.66779	2.24e-82	0.721786	-0.752381	4.43e-23	0.75796	-0.705963	1.3e-28
ENSG00000173905	GOLIM4	1.65973	1.29353	4.53e-112	0.418473	-1.08194	2.81e-34	1.16108	0.540872	1.91e-13	0.508388	-0.818361	8.5e-30
ENSG00000205542	TMSB4X	33.6258	0.824363	5.52e-112	14.9777	-0.564805	1.31e-29	28.3783	0.466492	4.64e-25	16.4508	-0.437555	5.32e-25
ENSG00000115268	RPS15	23.6388	-0.935693	1.57e-111	35.6272	-0.252418	4.32e-07	25.8383	-0.756094	3.68e-52	49.2254	0.287843	5.54e-13
ENSG00000196465	MYL6B	1.98373	-1.48231	9.41e-111	2.55693	-1.03824	3.27e-40	2.68006	-0.96747	9.18e-36	4.83515	-0.0443189	0.688872
ENSG00000116574	RHOU	0.231886	-1.88074	2.08e-110	0.725352	-0.0624479	0.616199	0.244186	-1.73571	4.38e-66	1.18904	0.816517	3.7e-40
ENSG00000105640	RPL18A	21.2565	-0.923552	4.19e-110	31.0846	-0.28815	5.31e-09	22.6172	-0.785892	1.27e-56	44.3558	0.304965	1.18e-14
ENSG00000167526	RPL13	39.8359	-0.914551	5.89e-110	56.4586	-0.328747	1.52e-11	39.3379	-0.892168	1.16e-72	80.1446	0.250604	2.86e-10
ENSG00000147162	OGT	3.60773	0.994805	1.01e-109	2.29371	0.140144	0.0286708	3.74419	0.974715	1.64e-76	1.41424	-0.656295	1.9e-35
ENSG00000129757	CDKN1C	2.2585	1.13607	1.3e-108	2.04991	0.858612	2.65e-43	1.29395	0.0843965	0.305904	0.591578	-1.18321	4.08e-70
ENSG00000125618	PAX8	3.62202	0.961287	4.84e-108	5.44014	1.63245	9.04e-251	5.53728	1.67262	2.37e-267	0.16302	-3.93754	0
ENSG00000256463	SALL3	0.217591	-1.89861	8.46e-108	0.099463	-2.97414	8.55e-122	0.259747	-1.56619	5.97e-55	2.52849	2.71108	0
ENSG00000140092	FBLN5	1.67799	1.24193	1.37e-107	0.172241	-2.45583	1.82e-113	1.04138	0.29938	4.42e-05	0.452087	-1.05924	3.71e-47
ENSG00000170689	HOXB9	0.221562	-1.88519	1.83e-107	0.92913	0.412165	5.4e-08	0.527873	-0.49869	8.9e-09	2.08229	2.13119	9.85e-268
ENSG00000004399	PLXND1	1.76614	1.21099	6.26e-107	0.433028	-1.184	2.61e-42	1.29515	0.554448	2.01e-15	0.548723	-0.858024	2.07e-34
ENSG00000164056	SPRY1	0.631333	-1.37975	7.13e-106	1.82308	0.342305	6.27e-08	0.80797	-0.948623	6.89e-39	1.88398	0.423145	2.46e-15
ENSG00000175745	NR2F1	2.70322	1.05698	7.2e-106	2.12511	0.544229	2.86e-19	4.30079	1.85089	1.84e-269	0.449566	-1.93802	9.85e-171
ENSG00000176887	SOX11	0.559861	-1.4222	1.52e-105	1.81823	0.492798	1.57e-14	1.02463	-0.436829	7.84e-10	2.29825	0.967947	1.7e-76
ENSG00000077943	ITGA8	1.03713	1.47393	3.48e-105	0.389361	-0.336901	0.00104509	0.914502	1.09175	3.41e-46	0.196633	-1.43543	3.26e-50
ENSG00000168621	GDNF	0.0865601	-2.52044	6.31e-105	0.378445	-0.213756	0.0558895	0.321991	-0.468688	9.06e-06	1.04535	1.70061	1.29e-127
ENSG00000174804	FZD4	1.23805	1.33893	8.03e-105	0.705945	0.234786	0.00726551	1.07011	0.944898	2.12e-39	0.237808	-1.51113	5.26e-65
ENSG00000158747	NBL1	0.316857	-1.66905	8.43e-105	0.252297	-1.94272	3.92e-86	0.384234	-1.31606	2.48e-49	1.2924	0.64882	2.21e-27
ENSG00000272398	CD24	7.5069	0.874015	1.49e-104	6.48329	0.547635	1.76e-28	8.61236	1.04512	1.88e-111	5.03934	0.137152	0.00461843
ENSG00000185088	RPS27L	1.62796	-1.08534	3.52e-104	4.51223	0.590821	2.72e-29	1.56926	-1.09384	6.99e-73	3.63266	0.242657	6.24e-07
ENSG00000175183	CSRP2	0.774276	-1.25765	3.59e-104	0.827241	-1.10307	7.03e-53	1.07729	-0.698927	1.64e-24	1.92683	0.240604	2.03e-05
ENSG00000122359	ANXA11	1.59143	1.21197	6.28e-104	0.638019	-0.426212	2.91e-07	1.30831	0.751551	1.29e-27	0.423516	-1.10073	5e-49
ENSG00000250479	CHCHD10	2.5706	1.07678	7.77e-104	0.716862	-1.08849	9.2e-48	1.83978	0.403538	2.46e-10	0.926022	-0.726475	2.47e-34
ENSG00000151892	GFRA1	0.331946	-1.63687	1.34e-103	0.211056	-2.24375	8.63e-106	0.64877	-0.552733	5.46e-12	1.84952	1.30197	1.23e-110
ENSG00000172037	LAMB2	3.87853	0.955022	1.52e-103	2.3956	0.060617	0.426037	2.83687	0.338602	2.12e-09	1.1966	-1.06803	1.58e-89
ENSG00000117152	RGS4	0.0603538	-2.80375	5.94e-103	0.177093	-1.12923	3.37e-20	0.119699	-1.7166	1.96e-37	1.08904	2.2111	6.6e-191
ENSG00000112972	HMGCS1	1.2714	1.35236	3.86e-102	0.532491	-0.252564	0.0077173	1.17305	1.07312	1.5e-45	0.436121	-0.592581	4.71e-14
ENSG00000167191	GPRC5B	1.17769	1.39024	3.86e-102	0.17588	-1.79788	7.76e-56	1.14672	1.20348	5.27e-55	0.283185	-1.12759	6.3e-39
ENSG00000143320	CRABP2	0.50189	-1.44222	4.07e-102	1.81096	0.649484	1.18e-24	1.33106	0.135843	0.0670285	1.97221	0.857981	5.29e-58
ENSG00000091136	LAMB1	4.67107	0.928629	7.55e-102	1.16323	-1.37283	2.4e-105	5.34098	1.0893	1.78e-104	2.08061	-0.503503	3.26e-23
ENSG00000172809	RPL38	12.475	-0.896941	7.65e-102	21.8576	0.0279687	0.713826	11.9663	-0.919772	9.61e-74	21.5439	0.00544883	1
ENSG00000197879	MYO1C	1.56999	1.22965	1.22e-101	0.551899	-0.618047	2.57e-13	0.885774	0.133118	0.115118	0.392425	-1.18525	1.64e-54
ENSG00000240972	MIF	1.89797	-1.05269	1.51e-101	3.44118	-0.0753308	0.294361	2.80336	-0.401575	3.34e-12	4.67633	0.455721	1.28e-23
ENSG00000149273	RPS3	18.4278	-0.884419	6.81e-101	30.3908	-0.057052	0.373848	20.2986	-0.694256	1.01e-44	38.7282	0.36119	3.29e-20
ENSG00000142541	RPL13A	31.3228	-0.883313	8.06e-101	52.5056	-0.0297006	0.744135	30.8908	-0.864031	5.56e-67	57.8881	0.136734	0.00138294
ENSG00000060762	MPC1	1.15625	1.37424	1.32e-100	0.218334	-1.45933	3.51e-41	0.730165	0.432015	1.3e-07	0.35125	-0.77093	1.5e-20
ENSG00000197448	GSTK1	1.62796	1.20523	7.19e-100	0.474269	-0.92549	5.6e-27	1.36098	0.775094	1.21e-28	0.583175	-0.634884	2.02e-19
ENSG00000070985	TRPM5	0.158032	-2.03123	1.28e-99	3.275	3.73998	0	0.245383	-1.30342	2.2e-35	0.0151256	-5.39133	9.13e-229
ENSG00000197043	ANXA6	1.07843	-1.14388	1.68e-99	0.936408	-1.30731	5.91e-79	0.852258	-1.45069	3.47e-94	2.34447	0.132133	0.0206843
ENSG00000124193	SRSF6	4.10644	0.928525	2.36e-99	2.66609	0.119955	0.0609604	4.96871	1.19271	2.77e-124	1.95372	-0.395795	1.52e-14
ENSG00000026559	KCNG1	0.0436771	-3.05753	3.58e-99	0.140704	-1.25271	5.27e-21	0.142442	-1.23573	8.09e-21	1.09913	2.65867	1.43e-228
ENSG00000198242	RPL23A	15.4069	-0.874052	7.67e-98	18.5668	-0.543529	5.66e-28	15.1575	-0.858817	1.5e-65	30.7554	0.281523	2.21e-12
ENSG00000203880	PCMTD2	2.02741	1.08456	7.76e-98	1.11229	-0.0263993	0.909352	1.67459	0.652996	1.3e-24	0.962155	-0.271236	1.72e-05
ENSG00000110700	RPS13	18.0402	-0.870029	1.01e-97	29.4217	-0.060491	0.33568	18.4756	-0.793023	4.83e-57	34.6687	0.219204	7.6e-08
ENSG00000154277	UCHL1	0.906895	-1.18181	1.12e-97	0.564028	-1.84344	1.28e-124	1.22333	-0.67171	2.63e-24	4.04777	1.45776	1.04e-211
ENSG00000174233	ADCY6	1.20708	1.36682	1.16e-97	0.395426	-0.626709	4.5e-11	1.19939	1.22097	2.62e-56	0.383181	-0.706258	3.09e-18
ENSG00000130303	BST2	2.80407	1.03081	1.22e-97	0.476695	-1.86641	5.67e-117	2.24197	0.552005	1.84e-19	2.18901	0.545578	8.01e-25
ENSG00000163682	RPL9	23.5936	-0.863101	2.5e-97	43.9481	0.162089	0.00081411	20.9593	-1.00494	6.97e-89	42.4953	0.114094	0.00890931
ENSG00000054598	FOXC1	1.98373	1.04383	3.79e-97	3.92273	2.30271	0	1.17904	0.0707095	0.391348	0.0773085	-4.07965	0
ENSG00000110237	ARHGEF17	1.78679	1.13775	9.14e-97	0.846649	-0.219094	0.00723644	1.4316	0.645386	1.55e-21	0.647039	-0.669923	4.96e-23
ENSG00000137834	SMAD6	1.03475	1.32665	1.19e-96	0.769019	0.66981	9.56e-17	0.728968	0.579677	1.44e-12	0.247051	-1.18401	4.07e-39
ENSG00000139292	LGR5	0.183444	-1.91077	1.21e-96	0.069139	-3.26137	2.16e-117	0.377052	-0.754511	1.54e-15	1.38735	1.56957	1.06e-125
ENSG00000102265	TIMP1	1.54696	-1.02152	4.55e-96	3.46423	0.30085	3.6e-08	1.13834	-1.44138	2.24e-122	2.15456	-0.483921	9.83e-23
ENSG00000132561	MATN2	1.28887	1.32047	5.47e-96	0.168602	-2.04253	1.84e-72	0.679891	0.093664	0.35384	0.311755	-1.16907	4.17e-45
ENSG00000228630	HOTAIR	0.0579714	-2.7664	6.01e-96	1.4689	2.81112	0	0.108926	-1.75909	9.9e-37	0.252933	-0.507103	3.61e-07
ENSG00000213949	ITGA1	1.02522	1.38322	6.95e-96	0.235315	-1.15861	1.98e-26	0.740938	0.668165	2.07e-16	0.252933	-1.09207	1.87e-33
ENSG00000104938	CLEC4M	0.0103237	-4.52009	1.2e-95	1.24329	3.75628	0	0.0335158	-2.77316	3.09e-42	0	-8.24193	6.03e-110
ENSG00000049759	NEDD4L	1.40561	1.24189	1.45e-95	0.382084	-1.00401	1.16e-27	1.09405	0.681731	7.73e-20	0.531076	-0.520254	2e-12
ENSG00000179403	VWA1	1.28331	1.32641	1.75e-95	0.141917	-2.28527	4.56e-83	0.719392	0.197536	0.0218418	0.51343	-0.361585	3.55e-06
ENSG00000118181	RPS25	14.6993	-0.859689	1.35e-94	22.1754	-0.17498	0.00068371	13.8624	-0.910032	1.17e-72	28.163	0.225229	3.66e-08
ENSG00000144677	CTDSPL	1.51043	1.21279	1.56e-94	0.401491	-1.05951	6.29e-32	1.09525	0.536972	7.2e-13	0.570571	-0.543181	3.93e-14
ENSG00000145592	RPL37	31.8176	-0.84432	2.5e-94	55.7478	0.0814287	0.126265	34.2938	-0.689058	6.47e-45	59.0167	0.185452	5.93e-06
ENSG00000269893	SNHG8	3.29881	0.942397	4.53e-94	3.00694	0.699265	3.22e-36	2.79857	0.57755	1.1e-24	1.07392	-0.993529	2.68e-73
ENSG00000140988	RPS2	22.6089	-0.846877	7.19e-94	36.9335	-0.0345066	0.669333	25.5163	-0.620005	1.43e-36	43.4331	0.243975	1.26e-09
ENSG00000189159	JPT1	1.03634	-1.12731	9.89e-94	0.893954	-1.30127	1.44e-76	1.87449	-0.15538	0.0224888	3.15452	0.757721	1.54e-54
ENSG00000162244	RPL29	22.2015	-0.845521	1.39e-93	41.7805	0.19688	3.43e-05	24.9357	-0.626205	3.04e-37	43.3356	0.273476	6.55e-12
ENSG00000105193	RPS16	16.6735	-0.845655	1.74e-92	24.6656	-0.192228	0.00015774	15.4831	-0.920281	9.8e-75	30.0436	0.133666	0.00189076
ENSG00000145425	RPS3A	29.355	-0.836272	2.29e-92	52.9422	0.136734	0.00544199	30.9626	-0.714791	6.54e-48	59.5175	0.35094	2.21e-19
ENSG00000205336	ADGRG1	1.1229	1.23237	4.07e-92	1.20083	1.23729	9.54e-68	0.684679	0.26321	0.00221731	0.179826	-1.86306	5.85e-85
ENSG00000121966	CXCR4	0.535243	-1.34921	4.71e-92	1.45798	0.278112	3.47e-05	0.594905	-1.13354	3.28e-47	1.59407	0.454735	1.74e-16
ENSG00000133026	MYH10	2.85569	0.985162	4.92e-92	0.796917	-1.15675	4.14e-57	3.17203	1.0884	3.98e-83	1.44365	-0.248275	2.37e-05
ENSG00000196914	ARHGEF12	1.83444	1.05689	5.53e-92	1.07105	0.0522466	0.618429	1.31071	0.384587	8.91e-09	0.721826	-0.599957	1e-19
ENSG00000161016	RPL8	17.9211	-0.879884	8.64e-92	29.2531	-0.0690072	0.279924	20.0927	-0.662393	1.08e-37	37.3467	0.351222	1.26e-17
ENSG00000196586	MYO6	1.05619	1.30829	1.81e-91	0.597991	0.2	0.0352197	1.29515	1.56951	4.67e-101	0.345367	-0.702078	8.57e-17
ENSG00000100234	TIMP3	2.60951	1.02323	2.58e-91	1.64721	0.151731	0.0377205	1.25205	-0.289363	4.27e-05	0.798295	-1.02744	1.46e-63
ENSG00000203485	INF2	1.34605	1.2164	5.57e-91	0.735056	0.0698469	0.540391	0.896547	0.397004	1.87e-07	0.385702	-0.981116	4.25e-36
ENSG00000102024	PLS3	2.07347	1.06845	1.35e-90	0.474269	-1.39394	6.38e-63	1.25086	0.114689	0.149867	0.735271	-0.757957	7.62e-32
ENSG00000099864	PALM	1.13719	1.30734	8.48e-90	0.180732	-1.76263	1.95e-54	0.977942	0.909806	1.34e-34	0.388223	-0.633848	7.65e-15
ENSG00000163694	RBM47	0.859248	1.33877	1.72e-88	1.10622	1.68926	5.9e-109	0.804379	1.08835	6.43e-42	0.035293	-3.77867	6.09e-144
ENSG00000163331	DAPL1	0.350211	-1.49549	4.6e-88	1.48345	0.86695	2.25e-39	0.837894	-0.0872963	0.363742	1.21761	0.563148	2.17e-21
ENSG00000071082	RPL31	17.8695	-0.850632	9.04e-88	37.5982	0.376102	1.29e-15	17.9321	-0.805686	5.27e-55	30.9503	0.0601269	0.249229
ENSG00000102316	MAGED2	7.05822	0.811162	1.2e-87	2.8347	-0.735734	3.73e-39	6.05798	0.483543	6.3e-22	3.573	-0.392578	1.16e-16
ENSG00000125868	DSTN	3.75067	0.891335	3.14e-87	2.35679	0.0362418	0.706745	2.63817	0.220572	0.00020372	1.59155	-0.612685	2.82e-31
ENSG00000007541	PIGQ	1.24678	1.23837	4.31e-87	0.510658	-0.372232	4.48e-05	1.2736	1.16113	1.24e-55	0.498304	-0.431192	2.37e-08
ENSG00000101443	WFDC2	4.68218	0.838078	7.91e-87	5.21089	0.955445	1.37e-82	6.13578	1.25504	7.89e-151	2.30917	-0.412531	5.98e-17
ENSG00000137700	SLC37A4	0.979955	1.37434	2.41e-86	0.270491	-0.884059	9.03e-17	1.14552	1.53595	1.04e-81	0.392425	-0.322929	0.00023942
ENSG00000083857	FAT1	2.4753	0.987324	1.06e-85	0.160111	-3.31389	2.72e-221	1.97384	0.510842	4.31e-16	1.42601	-0.0267335	0.844964
ENSG00000196730	DAPK1	1.18166	1.22545	1.58e-85	0.583436	-0.0853281	0.472268	1.02822	0.862295	2.31e-32	0.415113	-0.650172	2.29e-16
ENSG00000166801	FAM111A	1.01569	1.30528	1.82e-85	0.281408	-0.92771	5.73e-19	1.15031	1.41307	4.72e-75	0.310074	-0.813735	5.38e-21
ENSG00000126822	PLEKHG3	1.2309	1.18645	1.51e-84	0.864843	0.461765	2.58e-09	1.01146	0.729769	1.46e-23	0.417634	-0.735898	4.77e-21
ENSG00000118640	VAMP8	1.02522	1.32637	2.03e-84	0.315371	-0.752248	1.67e-13	0.678694	0.474183	1.69e-08	0.288226	-0.928535	3.59e-26
ENSG00000106460	TMEM106B	1.33414	1.18938	2.46e-84	0.483973	-0.598692	1.41e-11	0.896547	0.390246	3.25e-07	0.521833	-0.504663	1.45e-11
ENSG00000180902	D2HGDH	1.01093	1.24409	4.2e-84	0.703519	0.492235	3.56e-09	0.951609	1.01792	8.65e-42	0.27142	-1.06163	3.04e-33
ENSG00000160972	PPP1R16A	1.30475	1.14434	9.23e-84	1.04921	0.656062	1.11e-19	1.38492	1.1487	7.42e-62	0.359653	-1.0962	1.7e-43
ENSG00000160888	IER2	1.41831	1.15535	1.23e-83	0.554325	-0.508384	3.01e-09	1.53335	1.19215	1.29e-65	0.548723	-0.54914	4.32e-14
ENSG00000162545	CAMK2N1	1.23566	1.21786	6.47e-83	0.317797	-1.10507	8.85e-30	1.37654	1.30368	1.02e-70	0.564688	-0.226183	0.00482492
ENSG00000015133	CCDC88C	0.366888	-1.43258	9.83e-83	4.26114	3.12946	0	0.804379	-0.161795	0.0581933	0.554605	-0.776777	2.89e-28
ENSG00000173402	DAG1	2.33236	0.969343	1.35e-82	1.09045	-0.372195	1.7e-07	1.56806	0.211355	0.0018378	0.760481	-0.969357	5.42e-58
ENSG00000188153	COL4A5	1.54696	1.07576	1.49e-82	1.28817	0.658348	2.05e-21	1.22931	0.579691	9.82e-17	0.492422	-0.923212	1.99e-37
ENSG00000134419	RPS15A	26.6168	-0.788853	1.65e-82	41.276	-0.0599919	0.337289	28.1544	-0.664484	1.14e-41	50.9497	0.301423	2.29e-14
ENSG00000182899	RPL35A	21.532	-0.790814	2.07e-82	45.4037	0.4422	5.65e-23	23.0972	-0.64461	3.6e-39	38.8181	0.194047	2.31e-06
ENSG00000198914	POU3F3	1.52393	1.07839	3.4e-82	1.63144	1.10284	1.49e-62	1.53454	0.995016	1.6e-50	0.587377	-0.615979	2.07e-18
ENSG00000177455	CD19	0.0714716	-2.42088	5.86e-81	1.99169	3.85975	0	0.100547	-1.83965	3.34e-38	0.0126047	-4.87451	4.86e-139
ENSG00000128052	KDR	1.15149	2.64339	1.27e-80	0.0909723	-2.01501	2e-14	0.48957	0.596403	0.0026604	0.126887	-1.57926	8.27e-14
ENSG00000133313	CNDP2	1.23249	1.12249	1.52e-80	0.793278	0.264552	0.00134808	1.07729	0.783314	6.21e-28	0.29915	-1.31012	4.56e-56
ENSG00000112306	RPS12	35.056	-0.7747	2.39e-80	46.1181	-0.308264	3.13e-10	39.6144	-0.547812	2.25e-29	69.7256	0.385173	2.38e-23
ENSG00000241343	RPL36A	9.15393	-0.804673	2.67e-80	16.4854	0.166593	0.00086461	10.7657	-0.514515	2.04e-24	18.2196	0.35308	2.37e-18
ENSG00000174748	RPL15	19.5141	-0.781585	3.1e-80	34.8327	0.175624	0.0002743	18.9101	-0.793121	3.9e-57	32.9981	0.0930028	0.0405363
ENSG00000177410	ZFAS1	2.99148	-0.865662	5.5e-80	7.6817	0.697412	8.94e-48	3.13851	-0.751354	9.74e-43	5.00153	-0.0164812	0.921267
ENSG00000133112	TPT1	30.3715	-0.772998	5.97e-80	66.1757	0.516023	1.1e-31	28.7087	-0.823245	3.17e-62	44.0037	-0.160635	0.00022344
ENSG00000104852	SNRNP70	4.51462	0.821374	1.26e-79	2.36285	-0.313531	1.56e-07	4.74368	0.840696	1.32e-60	2.48816	-0.243199	2.45e-06
ENSG00000083845	RPS5	11.4474	-1.05345	2.01e-79	19.4001	-0.184068	0.00842906	11.6731	-0.977336	6.45e-48	26.6622	0.354467	1.89e-11
ENSG00000099622	CIRBP	10.0013	0.735773	1.13e-78	9.30707	0.553013	2.7e-31	10.3636	0.738739	2.4e-57	4.72254	-0.570046	1.17e-36
ENSG00000026025	VIM	16.2534	-0.774224	1.96e-78	18.2466	-0.556886	2.36e-29	10.8268	-1.35821	3.05e-150	21.7397	-0.29521	2.9e-12
ENSG00000089009	RPL6	21.0825	-0.770701	2.44e-78	36.8268	0.151306	0.00200917	22.3694	-0.642123	8.78e-39	40.3609	0.321624	3.79e-16
ENSG00000171863	RPS7	17.5828	-0.772489	3.99e-78	27.5707	-0.0257234	0.808218	18.8347	-0.629026	4.48e-37	34.8603	0.381907	1.87e-22
ENSG00000124762	CDKN1A	0.206474	-3.60294	5.9e-78	1.70907	-0.359074	0.0798641	0.100547	-4.5539	2.52e-69	1.87053	-0.227062	0.236118
ENSG00000165527	ARF6	1.53664	1.06154	1.76e-77	0.680473	-0.384736	2.76e-06	1.25804	0.618605	2.07e-18	0.667206	-0.436055	3.54e-10
ENSG00000118816	CCNI	2.27756	-0.876234	1.98e-77	6.05269	0.745203	6.08e-52	2.33773	-0.795365	6.35e-45	3.4646	-0.18717	0.00016568
ENSG00000167615	LENG8	1.83682	0.982971	2.88e-77	1.51257	0.560731	1.62e-17	1.7512	0.81442	8.91e-38	0.658803	-0.807337	6.14e-34
ENSG00000176845	METRNL	1.08716	1.18902	3.75e-77	0.507019	-0.203955	0.0416233	0.851061	0.648467	5.22e-17	0.193271	-1.73643	3.12e-76
ENSG00000130770	ATP5IF1	5.57637	0.777074	7.78e-77	4.49161	0.346875	5.34e-11	5.44871	0.67447	2.32e-41	3.29065	-0.167406	0.00104779
ENSG00000147604	RPL7	16.0962	-0.765845	9.05e-77	32.3097	0.385774	2.24e-17	14.4884	-0.891696	2.2e-70	25.958	0.0283911	0.660712
ENSG00000115415	STAT1	1.03713	1.2195	1.46e-76	0.340843	-0.728274	2.27e-13	0.71221	0.451005	4.93e-08	0.350409	-0.71691	1.12e-17
ENSG00000143947	RPS27A	25.3685	-0.758682	2.14e-76	40.8393	0.0306536	0.668527	26.6929	-0.6435	4.28e-39	45.5751	0.222874	3.85e-08
ENSG00000170370	EMX2	0.986308	1.25916	3.96e-76	0.0570093	-3.26612	2.63e-101	1.94511	2.55396	4.44e-280	0.223523	-1.31367	1.48e-45
ENSG00000134247	PTGFRN	0.491566	-1.26234	4.79e-76	0.671982	-0.72987	1.03e-20	0.527873	-1.10077	2.06e-41	1.19912	0.199871	0.00208375
ENSG00000134853	PDGFRA	1.75582	1.02136	4.89e-76	0.11887	-3.21892	4.13e-169	1.28557	0.396059	2.43e-08	0.761321	-0.470955	8.4e-13
ENSG00000186468	RPS23	28.8134	-0.757451	5.76e-76	37.1931	-0.321308	7.2e-11	29.0654	-0.707804	1.7e-46	55.0958	0.334138	2.05e-17
ENSG00000229847	EMX2OS	0.841777	1.30195	1.03e-75	0.0557963	-3.03601	1.12e-81	1.45913	2.29447	1.24e-201	0.16134	-1.53881	2.3e-50
ENSG00000173598	NUDT4	2.1378	0.936719	2.14e-75	1.45798	0.20759	0.00297933	1.59918	0.360944	3.09e-08	1.21761	-0.089075	0.22774
ENSG00000068745	IP6K2	3.27261	0.843361	4.56e-75	2.80559	0.50878	3.74e-19	3.84354	1.05916	1.12e-88	1.64449	-0.377199	2.24e-12
ENSG00000100650	SRSF5	4.83307	0.781694	7.25e-75	4.70994	0.672673	2.65e-39	5.29908	0.879479	1.47e-69	2.37052	-0.469195	1.9e-21
ENSG00000127838	PNKD	2.36253	0.922228	7.3e-75	1.572	0.155135	0.0309454	2.15937	0.687943	1.78e-29	1.15375	-0.357832	1.94e-09
ENSG00000197321	SVIL	0.532861	-1.2239	8.26e-75	0.73263	-0.682892	4.45e-19	0.451266	-1.42267	2.32e-64	1.24366	0.165943	0.0105099
ENSG00000104529	EEF1D	4.71395	-0.806967	1.02e-74	5.15025	-0.630855	1.16e-32	5.79703	-0.446735	1.64e-17	9.65264	0.40112	7.05e-22
ENSG00000166441	RPL27A	14.1498	-0.75659	1.37e-74	21.444	-0.064689	0.297113	14.7553	-0.655434	1.07e-39	22.2354	-0.0060397	1
ENSG00000171365	CLCN5	1.36987	1.08746	4.84e-74	0.211056	-1.96702	3.14e-78	0.992306	0.433014	3.82e-09	0.456288	-0.842077	1.86e-29
ENSG00000221983	UBA52	10.9288	-0.762095	5.04e-74	15.6169	-0.164366	0.00174022	11.3642	-0.66514	6.06e-40	19.6994	0.224962	5.52e-08
ENSG00000188846	RPL14	13.9457	-0.755744	5.93e-74	21.5689	-0.0311043	0.726311	17.3719	-0.376316	2.9e-14	25.9765	0.289612	6.15e-13
ENSG00000197694	SPTAN1	3.68794	0.817668	8.2e-74	3.406	0.612633	3.71e-29	2.99727	0.397671	1.55e-12	1.43357	-0.813686	1.14e-53
ENSG00000197958	RPL12	18.9535	-0.781721	8.52e-74	27.749	-0.145116	0.00813116	21.2717	-0.565331	3.57e-28	37.0333	0.345675	4.23e-17
ENSG00000234745	HLA-B	2.40303	-0.836309	1.06e-73	7.75933	1.13517	1.18e-132	0.973154	-2.15891	8.05e-220	2.23523	-0.94431	2.98e-87
ENSG00000164442	CITED2	1.26108	1.08846	2.35e-73	0.969158	0.532607	7.32e-13	0.825924	0.266231	0.00089372	0.48738	-0.603338	1.06e-15
ENSG00000159176	CSRP1	1.65099	0.978793	2.91e-73	0.966732	-0.0057426	1	1.45315	0.672199	2.45e-24	0.534437	-0.972784	6.53e-44
ENSG00000114391	RPL24	15.7492	-0.793968	3.62e-73	27.1558	0.106499	0.0537405	15.8673	-0.744884	4.1e-45	28.7168	0.210414	1.46e-06
ENSG00000121039	RDH10	1.41593	1.06776	3.87e-73	1.03223	0.426643	5.16e-09	1.84576	1.46388	8.77e-107	0.631073	-0.388119	6.22e-08
ENSG00000134569	LRP4	0.244592	-1.53802	4.78e-73	0.94126	0.651648	3.46e-18	0.398598	-0.734823	2.8e-15	1.205	1.17945	3.02e-76
ENSG00000142534	RPS11	21.2469	-0.740707	5.06e-73	36.0833	0.135742	0.00612598	21.2921	-0.701882	7.12e-46	34.7813	0.0808869	0.0820704
ENSG00000132716	DCAF8	1.71929	0.976131	5.97e-73	1.41917	0.559013	1.04e-16	1.70332	0.875887	3.43e-42	0.610065	-0.829761	2.73e-34
ENSG00000137154	RPS6	26.6335	-0.813185	1.19e-72	45.3491	0.066557	0.285813	28.2263	-0.685048	9.42e-37	53.6471	0.364937	1.87e-17
ENSG00000187147	RNF220	1.1356	1.12716	1.94e-72	0.549473	-0.193132	0.0492744	0.813955	0.44804	1.24e-08	0.520152	-0.29485	0.00020492
ENSG00000155957	TMBIM4	1.39926	1.03652	2.61e-72	0.925492	0.239687	0.0023569	1.06173	0.468765	6.95e-11	0.534437	-0.663749	4.12e-20
ENSG00000130396	AFDN	1.61605	0.99375	3.39e-72	0.917001	-0.0442612	0.755324	2.0301	1.32364	3.58e-98	0.65124	-0.611924	2.52e-19
ENSG00000174059	CD34	1.32143	1.09211	5.11e-72	0.317797	-1.29909	7.65e-42	0.743332	0.0205304	0.951328	0.484859	-0.684076	4.46e-20
ENSG00000096384	HSP90AB1	6.27838	-0.772078	6.17e-72	12.485	0.363672	2.34e-14	7.09577	-0.54499	2.82e-26	13.1912	0.486622	1.16e-33
ENSG00000051523	CYBA	1.98135	0.939019	1.05e-71	0.636806	-0.976261	6.72e-36	1.9499	0.83128	2.74e-40	0.715104	-0.832626	7.22e-38
ENSG00000169744	LDB2	1.15705	1.18804	2.22e-71	0.0582223	-3.51824	2.82e-126	0.904926	0.645995	1.3e-17	0.457129	-0.489146	5.19e-10
ENSG00000152818	UTRN	1.23328	1.08217	8.58e-71	0.454862	-0.653612	3.6e-13	1.35021	1.14987	5.37e-59	0.364695	-1.03363	8.42e-39
ENSG00000063177	RPL18	19.1028	-0.756204	1.59e-70	30.1531	0.0013061	1	20.7834	-0.589049	7.12e-31	33.357	0.175959	4.61e-05
ENSG00000109046	WSB1	5.68517	0.736194	1.8e-70	5.633	0.660418	2.54e-40	6.05917	0.788113	8.78e-59	2.63017	-0.602645	1.94e-36
ENSG00000168028	RPSA	13.0245	-0.757801	1.98e-70	18.0914	-0.20532	9.41e-05	14.6667	-0.536832	6.79e-26	26.2101	0.424908	5.72e-26
ENSG00000142937	RPS8	36.9278	-0.721391	2.06e-70	43.9323	-0.41467	1.81e-17	39.6073	-0.577623	2.06e-32	70.0298	0.35921	2.39e-20
ENSG00000247516	MIR4458HG	1.01569	1.1774	2.28e-70	0.608908	0.191904	0.0426274	0.828318	0.709339	1.08e-19	0.368896	-0.633298	2.52e-14
ENSG00000111640	GAPDH	11.6324	-0.739553	2.71e-70	18.6639	0.0444807	0.484911	14.1042	-0.403041	5.48e-16	22.7606	0.394894	2.05e-23
ENSG00000177600	RPLP2	21.0412	-0.726917	2.85e-70	29.2094	-0.175714	0.00058542	22.4268	-0.59274	1.85e-33	36.0291	0.173508	3.05e-05
ENSG00000116560	SFPQ	5.92738	0.736521	4.34e-70	3.53215	-0.177576	0.00259633	7.65237	1.13041	1.01e-126	3.69905	-0.108897	0.0432786
ENSG00000174437	ATP2A2	1.46279	-0.895518	7.72e-70	1.76486	-0.5625	1.45e-20	1.34542	-0.982344	3.59e-57	2.20665	-0.221434	2.97e-05
ENSG00000005102	MEOX1	0.0778246	-2.2173	1.11e-69	1.01646	2.11344	5.27e-158	0.325582	0.0397377	0.874037	0.474775	0.713127	2.11e-17
ENSG00000167766	ZNF83	1.30317	1.03011	3.61e-69	1.02981	0.531027	2.42e-12	1.32627	0.971496	1.6e-44	0.384022	-1.0795	3.26e-41
ENSG00000115109	EPB41L5	1.21819	1.01318	3.83e-69	1.51984	1.32553	8.77e-90	1.05934	0.681179	2.4e-21	0.276462	-1.49636	6.25e-71
ENSG00000022267	FHL1	0.787776	-0.989542	4.22e-69	1.89222	0.451041	1.53e-13	0.622436	-1.30283	1.62e-64	0.991566	-0.615439	3.26e-27
ENSG00000173457	PPP1R14B	1.77011	-0.882771	1.49e-68	1.38278	-1.21772	7.14e-84	2.28147	-0.447364	7.78e-14	3.68476	0.345688	7.72e-13
ENSG00000076604	TRAF4	1.23169	1.07955	1.96e-68	0.462139	-0.629018	2.34e-12	1.09405	0.774738	7.17e-25	0.604183	-0.219831	0.00492732
ENSG00000109472	CPE	1.48423	-0.885335	3.5e-68	0.735056	-1.90354	3.59e-151	0.702634	-1.97227	5.4e-161	2.58816	0.0341316	0.677313
ENSG00000115306	SPTBN1	4.10088	0.768901	9.1e-68	1.80246	-0.629578	1.51e-25	2.8249	0.0831892	0.205012	1.98397	-0.502355	7.55e-23
ENSG00000160360	GPSM1	1.26664	1.06349	1.33e-67	0.266852	-1.5188	5.9e-52	0.903729	0.388018	3.53e-07	0.682332	-0.0759403	0.445207
ENSG00000148303	RPL7A	21.7806	-0.730301	2.06e-67	35.9013	0.0975929	0.0687446	24.0559	-0.540461	7.33e-27	42.0323	0.380484	2.28e-21
ENSG00000149948	HMGA2	0.829071	-1.03021	2.34e-67	0.195287	-3.12717	5.11e-218	1.59798	0.0462141	0.624757	4.31835	2.04173	0
ENSG00000164111	ANXA5	2.09412	0.875867	2.36e-67	0.984927	-0.437092	1.53e-09	1.77155	0.515608	1.49e-16	0.462171	-1.64648	3.16e-122
ENSG00000125503	PPP1R12C	1.55649	0.966845	9.37e-67	1.05892	0.228739	0.00244876	1.92596	1.27013	8.36e-88	0.604183	-0.693775	9.8e-24
ENSG00000170412	GPRC5C	1.16022	1.03222	1.07e-66	1.40461	1.287	5.29e-78	0.946821	0.588604	2.58e-15	0.24285	-1.60523	1.4e-75
ENSG00000203667	COX20	1.84556	0.921704	1.21e-66	1.13291	0.0239227	0.915384	1.76676	0.76775	5.29e-33	0.878965	-0.399295	2.59e-10
ENSG00000102804	TSC22D1	3.26784	0.785959	1.47e-66	2.36771	0.179999	0.00365428	2.91827	0.528741	2.21e-21	1.52348	-0.548021	3.09e-25
ENSG00000110092	CCND1	2.1775	0.888199	2.47e-66	0.959455	-0.52937	1.79e-13	3.20076	1.52222	2.99e-156	1.29576	-0.0566166	0.517002
ENSG00000233927	RPS28	23.2592	-0.701812	3.68e-66	45.3066	0.401958	4.46e-19	23.9171	-0.624411	5.04e-37	32.9679	-0.123258	0.00635097
ENSG00000122694	GLIPR2	0.485213	-1.18114	1.29e-65	1.42159	0.580511	1.49e-17	0.6763	-0.620083	2.83e-15	0.888208	-0.2011	0.00337056
ENSG00000229117	RPL41	54.6115	-0.690279	1.73e-65	91.7559	0.169278	0.00038583	52.4151	-0.72039	3.15e-49	87.3192	0.094164	0.0344087
ENSG00000022277	RTF2	1.02919	-0.937678	2.02e-65	1.13412	-0.74412	1.51e-29	0.950412	-1.01653	1.83e-48	1.39155	-0.446035	1.09e-15
ENSG00000168906	MAT2A	2.93669	0.795803	3.36e-65	2.85653	0.682138	5.3e-34	3.51796	1.05062	2.04e-85	1.4092	-0.492747	8.33e-20
ENSG00000204681	GABBR1	1.03793	1.07473	8.11e-65	0.804195	0.535221	1.55e-11	1.18502	1.22041	2.17e-62	0.218481	-1.56403	6.32e-66
ENSG00000182774	RPS17	4.43918	-0.750132	8.12e-65	8.59749	0.342405	3.32e-12	4.9759	-0.536533	2.66e-24	7.96698	0.230284	1.4e-07
ENSG00000125148	MT2A	1.07684	-0.900605	8.83e-65	2.20032	0.275264	4.85e-06	0.877395	-1.17171	5.34e-62	2.3369	0.399717	1.59e-15
ENSG00000118680	MYL12B	6.42847	0.70526	1.39e-64	4.55832	0.0758315	0.235588	5.43674	0.366212	1.28e-12	3.12595	-0.548305	1.34e-30
ENSG00000054654	SYNE2	1.03793	1.15203	1.63e-64	0.139491	-2.11914	1.57e-68	0.98273	0.949429	1.39e-37	0.601662	0.12341	0.169296
ENSG00000130203	APOE	2.58171	-0.789616	2.99e-64	2.13967	-1.03939	8.79e-73	1.72846	-1.36456	2.27e-119	2.87134	-0.612592	7.62e-38
ENSG00000178573	MAF	1.22058	1.03051	6.8e-64	0.272917	-1.45397	5.36e-48	0.940836	0.49038	5.06e-11	0.611746	-0.22434	0.003877
ENSG00000131469	RPL27	10.5913	-0.785066	7.97e-64	13.4506	-0.374129	2.1e-11	9.4323	-0.926409	7.01e-60	17.4995	0.0494122	0.421869
ENSG00000143158	MPC2	1.67244	0.927366	1.44e-63	0.389361	-1.47263	1.47e-62	1.49504	0.65436	2.02e-22	0.70334	-0.596995	2.85e-19
ENSG00000114423	CBLB	1.04349	1.08334	2.11e-63	0.781149	0.484316	1.58e-09	0.761287	0.44191	4.29e-08	0.409231	-0.583405	4.6e-13
ENSG00000050820	BCAR1	1.39528	0.974632	3.29e-63	0.793278	-0.0562981	0.658573	1.09166	0.468398	1.67e-10	0.567209	-0.613071	8.23e-18
ENSG00000181104	F2R	1.3397	0.992931	3.6e-63	0.328713	-1.34309	4.81e-46	0.640391	-0.318204	0.0001624	0.657123	-0.291343	6.53e-05
ENSG00000142676	RPL11	17.2072	-0.688556	4.62e-63	27.561	0.092986	0.0778805	18.6994	-0.52536	1.36e-26	27.3218	0.0839796	0.0705724
ENSG00000196531	NACA	12.5218	-0.697474	5.51e-63	22.0808	0.241341	4.16e-07	14.8595	-0.39585	1.82e-15	23.4774	0.365269	4.69e-20
ENSG00000070087	PFN2	3.38458	0.768849	5.56e-63	2.05112	-0.123483	0.0766779	2.77582	0.370609	1.12e-10	2.32682	0.0847967	0.169296
ENSG00000127863	TNFRSF19	0.476477	-1.15547	6.52e-62	0.639232	-0.653067	3.37e-16	0.672709	-0.574573	3.75e-13	1.4697	0.747776	4.93e-36
ENSG00000105655	ISYNA1	2.56901	0.826087	6.66e-62	0.959455	-0.834973	1.33e-32	2.37364	0.622137	5.51e-25	1.83944	0.206723	0.00035382
ENSG00000068001	HYAL2	1.36352	0.993009	7.2e-62	0.434241	-0.94771	9e-27	1.26283	0.77276	1.19e-26	0.73107	-0.142893	0.0714774
ENSG00000144579	CTDSP1	2.20053	0.83764	2.09e-61	1.51014	0.135133	0.0666916	1.95588	0.566202	6.14e-20	0.994927	-0.554181	6.48e-21
ENSG00000166582	CENPV	0.424859	-1.1904	2.63e-61	0.602843	-0.600705	2.69e-13	0.880986	-0.0008486	1	1.94868	1.5035	1.01e-144
ENSG00000178695	KCTD12	1.2992	-0.857356	3.15e-61	0.382084	-2.64617	6.33e-219	0.892956	-1.38825	4.8e-88	2.05876	-0.0987573	0.109711
ENSG00000164587	RPS14	24.3925	-0.67313	3.31e-61	38.5977	0.0887216	0.0925601	27.4925	-0.45325	1.62e-20	40.1643	0.163332	9.16e-05
ENSG00000198840	MT-ND3	16.93	0.624011	7.99e-61	13.4166	0.186931	0.00015723	12.0657	0.0142154	0.903022	4.98556	-1.40765	2.72e-210
ENSG00000187800	PEAR1	1.10622	1.05791	8.19e-61	0.122509	-2.47126	9.72e-90	0.91929	0.641396	1.64e-17	0.498304	-0.378299	1.33e-06
ENSG00000083444	PLOD1	0.956925	-0.924474	8.57e-61	1.23965	-0.479735	8.28e-13	0.846273	-1.06978	1.01e-50	1.79826	0.120292	0.0525216
ENSG00000213190	MLLT11	0.508243	-1.12043	1.93e-60	1.46162	0.614823	1.05e-19	0.659543	-0.670857	1.69e-17	1.22349	0.3361	5.04e-08
ENSG00000095015	MAP3K1	0.92119	1.08622	3.43e-60	0.51551	0.00820204	1	1.38253	1.76051	2.96e-128	0.241169	-1.21944	5.66e-41
ENSG00000161013	MGAT4B	1.47867	0.93676	1.68e-59	1.03466	0.250111	0.00090995	1.32507	0.666803	2.14e-21	0.645358	-0.529088	1.98e-14
ENSG00000170889	RPS9	12.4591	-0.674108	2.93e-59	15.9359	-0.254007	5.13e-07	12.2333	-0.669554	1.12e-40	20.4599	0.157592	0.0002279
ENSG00000109475	RPL34	32.2003	-0.658152	3.51e-59	64.2604	0.487857	2.92e-28	36.9942	-0.408604	4.06e-17	53.6975	0.201527	7.32e-07
ENSG00000148053	NTRK2	1.40958	0.983988	3.98e-59	0.0788427	-3.51746	1.05e-158	1.88766	1.43576	3.33e-98	1.29156	0.800511	1.6e-36
ENSG00000163956	LRPAP1	2.12827	0.82179	6.25e-59	1.41795	0.0737203	0.389134	1.90561	0.564838	8.12e-20	0.919299	-0.641104	2.47e-27
ENSG00000135535	CD164	3.0836	0.752422	7.33e-59	1.71271	-0.275865	1.71e-05	2.45623	0.307831	1.8e-07	1.63692	-0.364356	1.45e-11
ENSG00000182199	SHMT2	0.529684	-1.12027	7.56e-59	2.15059	1.22546	4.91e-91	0.708619	-0.623463	5.08e-15	1.06299	0.0198134	0.92616
ENSG00000204628	RACK1	15.4458	-0.709076	1.68e-58	24.2338	0.0388265	0.586701	17.1002	-0.516138	1.12e-22	27.4496	0.257813	2.42e-09
ENSG00000136720	HS6ST1	1.31984	0.940533	2.37e-58	0.622251	-0.380947	6.98e-06	1.45554	1.03507	4.14e-52	0.566369	-0.553296	1.52e-14
ENSG00000100097	LGALS1	5.96867	-0.895756	5.7e-58	1.84856	-2.60845	5.41e-250	4.23855	-1.37613	2.12e-86	9.03838	-0.215104	0.0002678
ENSG00000113721	PDGFRB	3.09075	0.820446	5.84e-58	0.71201	-1.5723	1.67e-84	1.73444	-0.203754	0.00474924	1.47895	-0.476613	1.24e-15
ENSG00000130787	HIP1R	1.10384	0.984228	7.88e-58	1.02617	0.770169	4.81e-26	1.3143	1.21497	2.13e-66	0.394946	-0.809316	1.34e-24
ENSG00000121716	PILRB	1.30634	0.922463	1.08e-57	1.11957	0.577045	6.44e-16	1.45554	1.03714	6.85e-54	0.563848	-0.558659	8.21e-15
ENSG00000137818	RPLP1	37.6822	-0.647651	1.22e-57	40.1406	-0.516431	3.57e-26	37.6107	-0.618719	7.62e-37	61.6796	0.180351	1.11e-05
ENSG00000181163	NPM1	5.52714	-0.69255	1.75e-57	9.32042	0.172934	0.00076871	7.28848	-0.223943	2.1e-05	11.7324	0.595382	9.94e-50
ENSG00000104870	FCGRT	2.91763	0.750395	1.94e-57	1.23358	-0.704378	5.08e-28	2.35807	0.33025	2.49e-08	1.32181	-0.624211	1.44e-30
ENSG00000131171	SH3BGRL	1.95276	0.821049	2.28e-57	1.13048	-0.152948	0.0466613	1.51659	0.325156	7.45e-07	0.878124	-0.576708	6.04e-22
ENSG00000070756	PABPC1	4.21683	-0.701155	3.98e-57	6.25889	-0.0428717	0.587797	4.29122	-0.639847	1.45e-33	6.96533	0.138655	0.0027403
ENSG00000198755	RPL10A	17.694	-0.661375	4.35e-57	26.7944	0.0291783	0.699124	17.3109	-0.662947	7.16e-40	28.9378	0.164149	0.00011657
ENSG00000147403	RPL10	37.845	-0.643872	5.09e-57	46.5414	-0.286735	5.08e-09	37.3569	-0.632341	2.33e-38	60.0519	0.130486	0.002175
ENSG00000174684	B4GAT1	1.12052	1.01186	1.11e-56	0.710797	0.151476	0.102383	0.682285	0.0849798	0.407418	0.559647	-0.245443	0.00199635
ENSG00000100106	TRIOBP	1.48026	0.917628	1.43e-56	0.441519	-1.1057	4.01e-37	1.35739	0.689776	9.28e-23	0.898292	0.00235294	1
ENSG00000138468	SENP7	1.01728	1.04985	2.04e-56	0.549473	-0.0777935	0.54753	0.959988	0.855183	1.62e-30	0.489061	-0.277346	0.00072232
ENSG00000122884	P4HA1	0.473301	-1.10388	4.54e-56	1.53561	0.841282	7.68e-41	0.386628	-1.36122	3.71e-53	0.705861	-0.458091	1.57e-11
ENSG00000221978	CCNL2	4.62977	0.675001	8.1e-56	4.29268	0.492891	3.94e-21	5.16622	0.812145	2.29e-59	2.74361	-0.249669	6.15e-07
ENSG00000141959	PFKL	2.41415	0.776935	8.24e-56	1.34275	-0.253208	0.00023963	2.56635	0.820891	2.29e-45	1.25878	-0.372719	8.97e-11
ENSG00000146197	SCUBE3	0.753628	1.17428	1.17e-55	0.240167	-0.807384	7.81e-13	1.36218	2.25144	1.32e-176	0.300831	-0.482161	2.38e-07
ENSG00000143549	TPM3	1.74232	-0.780125	2.09e-55	1.59626	-0.876725	3.62e-47	1.71529	-0.766957	2.66e-37	2.42598	-0.234701	6.7e-06
ENSG00000149925	ALDOA	0.227121	-1.38768	5.62e-55	1.19841	1.39233	2.31e-70	0.244186	-1.22044	1.24e-30	0.438642	-0.33375	6.54e-05
ENSG00000006282	SPATA20	1.06175	0.997912	5.62e-55	0.82239	0.47048	2.35e-09	1.01625	0.834711	2.77e-30	0.332763	-1.00758	1.96e-34
ENSG00000136378	ADAMTS7	1.14752	1.00419	7.17e-55	0.197713	-1.86142	6.82e-66	1.1551	0.929063	5.94e-34	0.663845	-0.0047692	1
ENSG00000138080	EMILIN1	2.52374	0.764196	8.05e-55	0.215908	-3.07449	1.66e-222	2.01334	0.320636	2.49e-07	1.26215	-0.452022	1.64e-15
ENSG00000143624	INTS3	1.70341	0.825756	8.52e-55	1.47375	0.509235	8.65e-15	1.63629	0.688826	2.73e-27	0.843671	-0.415402	2e-11
ENSG00000174807	CD248	1.10702	1.00772	1.24e-54	0.0788427	-3.14765	3.13e-118	0.790015	0.342479	1.96e-05	0.45965	-0.551747	1.11e-12
ENSG00000163728	TTC14	1.07128	0.994912	1.35e-54	0.661065	0.0928514	0.391816	1.01744	0.81849	3.31e-29	0.51595	-0.319626	5.16e-05
ENSG00000106853	PTGR1	1.49217	0.901225	2.7e-54	0.377232	-1.36833	1.82e-52	2.31259	1.63933	3.24e-146	0.778127	-0.266602	0.00015807
ENSG00000108298	RPL19	22.6883	-0.637004	4.58e-54	32.5499	-0.0338398	0.685186	27.1083	-0.326131	4.18e-11	40.1231	0.327729	1.7e-16
ENSG00000188643	S100A16	1.48661	0.861298	4.67e-54	1.54046	0.850725	5.88e-38	1.08567	0.257768	0.00044012	0.409231	-1.31814	2.44e-70
ENSG00000117450	PRDX1	2.69527	-0.725426	1.11e-53	3.73957	-0.175052	0.0031803	2.73034	-0.670218	2.75e-32	5.07547	0.342035	4.41e-14
ENSG00000152127	MGAT5	1.06572	1.1844	1.17e-53	0.194074	-1.64688	1.98e-35	0.587723	0.0614436	0.690565	0.498304	-0.214541	0.0471277
ENSG00000106299	WASL	1.17769	0.944212	1.61e-53	0.725352	0.0483183	0.714147	0.882183	0.370044	1.45e-06	0.473095	-0.656582	3.3e-18
ENSG00000183741	CBX6	1.1086	0.988437	1.82e-53	0.169815	-2.04657	3.41e-73	0.78403	0.311482	0.00011438	0.547882	-0.282359	0.00032209
ENSG00000131507	NDFIP1	2.44433	0.755108	2.61e-53	2.14695	0.472773	6.87e-15	1.95349	0.315765	4.1e-07	1.12602	-0.593193	1.68e-25
ENSG00000237441	RGL2	1.62558	0.84407	5.55e-53	1.18749	0.243136	0.00101318	1.74043	0.894581	1.82e-43	0.806698	-0.396707	8.91e-10
ENSG00000184787	UBE2G2	1.40878	0.871877	5.86e-53	0.819964	-0.10219	0.292652	1.43759	0.835168	3.78e-35	0.673929	-0.433312	4.15e-10
ENSG00000170899	GSTA4	1.21264	0.946403	5.87e-53	0.71201	-0.0271025	0.94479	0.964776	0.472821	1.84e-10	0.627712	-0.240626	0.00157656
ENSG00000133169	BEX1	0.411359	-1.45203	7.23e-53	3.51032	2.30258	3.42e-206	0.962382	-0.0778336	0.594621	1.06635	0.0930155	0.393722
ENSG00000188070	C11orf95	1.22058	0.96758	9.5e-53	0.308093	-1.31915	2.65e-42	1.10123	0.705372	5.71e-20	0.767203	0.10596	0.237854
ENSG00000174444	RPL4	25.7496	-0.62144	1.26e-52	33.9618	-0.153432	0.0030129	35.091	-0.101201	0.059333	46.3599	0.376628	4.51e-22
ENSG00000100836	PABPN1	2.23706	0.772	1.33e-52	1.69815	0.244771	0.00024669	2.60585	0.97817	7.38e-63	1.32433	-0.166191	0.00837452
ENSG00000167693	NXN	0.506654	-1.04818	1.72e-52	0.852714	-0.190002	0.022352	0.427326	-1.2596	3.99e-48	1.12013	0.266802	3.62e-05
ENSG00000116251	RPL22	18.0402	-0.625897	1.85e-52	28.1493	0.113329	0.0269227	22.9775	-0.213761	1.96e-05	32.3393	0.364001	2.68e-20
ENSG00000128602	SMO	1.52155	0.878235	2e-52	0.604056	-0.698535	7.49e-18	1.66262	0.961877	3.45e-46	0.884847	-0.103856	0.206045
ENSG00000008988	RPS20	11.4617	-0.640145	4e-52	16.7304	-0.0090644	1	10.3911	-0.760676	7.19e-50	16.597	-0.0226121	0.809465
ENSG00000175309	PHYKPL	1.01649	0.993421	4.26e-52	0.567667	-0.0693246	0.607751	0.91929	0.732041	2.66e-22	0.402509	-0.639649	1.65e-15
ENSG00000213741	RPS29	23.507	-0.617853	4.67e-52	36.7407	0.124117	0.0132358	21.5471	-0.722458	2.14e-48	34.2679	0.0122151	0.927244
ENSG00000105997	HOXA3	0.806835	1.08062	8.92e-52	0.283834	-0.726127	1.04e-11	1.02463	1.426	4.02e-81	0.373938	-0.312416	0.00053434
ENSG00000065882	TBC1D1	1.20549	0.921639	1.09e-51	0.845436	0.241514	0.00294337	1.04617	0.598915	8.5e-17	0.480657	-0.686939	3.9e-20
ENSG00000092621	PHGDH	1.67641	0.809942	1.11e-51	0.453649	-1.33691	4.35e-56	2.09474	1.14061	7.31e-78	0.988205	-0.140164	0.0436976
ENSG00000196411	EPHB4	1.19199	0.948524	1.39e-51	0.337204	-1.16142	1.95e-34	1.16707	0.830945	1.82e-28	0.783169	0.166029	0.0362857
ENSG00000117616	RSRP1	2.04806	0.757138	2.58e-51	2.62243	1.13237	6.32e-87	1.82062	0.495807	8.52e-16	0.754599	-0.947825	7.65e-51
ENSG00000130300	PLVAP	2.03853	0.754475	3.19e-51	2.84561	1.28884	4.2e-116	1.42801	0.0986501	0.18273	0.663845	-1.14366	8.62e-70
ENSG00000139644	TMBIM6	4.18585	0.655434	3.7e-51	3.55277	0.327819	2.05e-09	3.40305	0.257084	3.36e-06	2.07305	-0.561171	1.81e-29
ENSG00000165795	NDRG2	1.30237	0.868678	3.75e-51	0.944899	0.252863	0.00111582	1.04019	0.412952	1.21e-08	0.457129	-0.932722	2.13e-36
ENSG00000170004	CHD3	2.22197	0.751701	4.31e-51	1.08803	-0.474555	1.17e-11	2.23119	0.698954	8.16e-32	1.13274	-0.431249	9.36e-14
ENSG00000103024	NME3	1.51917	0.850554	4.48e-51	1.04679	0.15291	0.0555328	1.24727	0.443497	3.89e-10	0.629392	-0.683994	1.24e-23
ENSG00000129009	ISLR	0.763952	-0.895111	8.53e-51	0.155259	-3.21627	7.1e-202	0.628421	-1.1516	2.47e-50	1.33441	0.0261909	0.838112
ENSG00000167552	TUBA1A	3.71414	-0.679124	9.59e-51	1.60596	-1.91536	2.12e-221	3.91656	-0.563177	4.75e-25	7.90564	0.615672	9.49e-49
ENSG00000165215	CLDN3	1.10781	0.900506	1.19e-50	2.01352	1.95914	1.93e-203	1.1132	0.833921	2.38e-31	0.0949551	-3.03318	4.08e-172
ENSG00000100075	SLC25A1	1.17372	0.93679	1.35e-50	0.361463	-1.04147	1.04e-28	1.13355	0.796642	2.91e-26	0.652921	-0.128323	0.130793
ENSG00000142949	PTPRF	1.97976	0.896926	1.8e-50	1.3937	0.226582	0.00592768	2.31618	1.10186	6.03e-57	0.882326	-0.528226	8.31e-14
ENSG00000231925	TAPBP	1.45802	0.824043	2.5e-50	1.20326	0.428504	7.58e-10	0.998291	0.12055	0.139291	0.500825	-1.00307	5.88e-45
ENSG00000120889	TNFRSF10B	0.358946	-1.1421	3.56e-50	1.11108	0.716776	8.76e-22	0.399795	-0.927211	1.96e-24	0.825185	0.229991	0.00162642
ENSG00000005206	SPPL2B	1.25472	0.892821	6.1e-50	0.946112	0.336988	9.51e-06	1.28916	0.866019	4.67e-34	0.604183	-0.404921	2.27e-08
ENSG00000154734	ADAMTS1	1.5017	0.819885	1.31e-49	0.651362	-0.60778	3.2e-14	1.38612	0.615205	5.61e-20	0.502506	-1.04756	2.87e-49
ENSG00000136205	TNS3	1.46914	0.837169	1.49e-49	0.550686	-0.819496	3.69e-23	1.19939	0.422492	2.75e-09	0.645358	-0.600821	1.57e-18
ENSG00000183172	SMDT1	1.63352	0.828084	1.49e-49	0.528852	-1.05107	2e-37	1.46153	0.569209	9.03e-17	0.941147	-0.162828	0.0225005
ENSG00000169439	SDC2	2.46101	0.721437	1.53e-49	1.72483	0.071084	0.378791	1.68656	0.0347816	0.726397	1.15795	-0.587468	1.43e-25
ENSG00000140983	RHOT2	1.70023	0.790643	2.02e-49	1.05164	-0.0720318	0.47543	1.89244	0.914506	1.15e-48	0.962996	-0.22375	0.0005596
ENSG00000112699	GMDS	1.51123	0.793972	2.32e-49	3.43875	2.33454	0	0.764878	-0.388171	6.71e-07	0.221002	-2.32859	1.48e-165
ENSG00000123933	MXD4	1.16181	0.91264	2.64e-49	0.721714	0.0363103	0.822675	1.06413	0.683558	1.47e-21	0.619309	-0.220176	0.00456279
ENSG00000177666	PNPLA2	1.16578	0.901359	2.82e-49	0.897593	0.378993	8.68e-07	1.21854	0.904053	4.62e-36	0.534437	-0.47802	1.33e-10
ENSG00000140403	DNAJA4	0.220768	-1.49621	2.86e-49	1.35003	1.54038	9.84e-79	0.226231	-1.39888	3.92e-30	0.499144	-0.189012	0.0712162
ENSG00000154380	ENAH	0.817159	-0.904855	3.22e-49	1.21782	-0.23945	0.00163585	1.07729	-0.433517	1.08e-08	1.78398	0.405414	3.58e-12
ENSG00000169184	MN1	0.228709	-1.31522	3.39e-49	0.237741	-1.19917	1.02e-28	0.253762	-1.10179	2.2e-25	1.42685	2.03298	1.1e-208
ENSG00000137831	UACA	1.15863	0.903994	3.69e-49	0.383297	-0.957691	3.68e-25	0.73615	0.0657973	0.535158	0.557126	-0.39781	1.02e-07
ENSG00000171206	TRIM8	1.67085	0.813356	3.84e-49	1.25057	0.257047	0.00045863	1.21734	0.213138	0.00391647	0.629392	-0.866416	3.36e-38
ENSG00000255198	SNHG9	1.86779	0.761753	4.7e-49	1.84856	0.681655	4.92e-28	2.19768	0.986634	2.28e-61	0.841151	-0.623951	2.41e-25
ENSG00000103168	TAF1C	1.06413	0.945094	6.48e-49	0.698667	0.15308	0.101398	1.05814	0.855159	1.63e-32	0.558806	-0.217666	0.00721
ENSG00000117410	ATP6V0B	2.6508	0.710737	8.17e-49	1.74303	-0.0411565	0.712314	2.01214	0.19233	0.00265239	1.60331	-0.183967	0.00177821
ENSG00000108654	DDX5	7.24722	0.597817	1.06e-48	6.46146	0.358492	1.12e-12	8.00907	0.723783	3.44e-52	4.9175	-0.0915705	0.0882906
ENSG00000182220	ATP6AP2	1.77567	0.771267	1.28e-48	1.1135	-0.0661788	0.502516	1.37893	0.282317	3.15e-05	0.831067	-0.553647	1.17e-19
ENSG00000125691	RPL23	13.2993	-0.604298	1.3e-48	22.4556	0.264491	1.98e-08	13.3273	-0.570862	1.7e-30	18.7507	-0.0304998	0.67321
ENSG00000071054	MAP4K4	0.712334	-0.914606	1.76e-48	0.776297	-0.738622	6.09e-23	0.839091	-0.618993	4.08e-17	1.54533	0.383029	9.46e-12
ENSG00000250722	SELENOP	3.38617	0.654602	1.82e-48	2.74858	0.253357	1.08e-05	1.94391	-0.305566	3.71e-07	1.28651	-0.98492	2.09e-79
ENSG00000075624	ACTB	30.9496	0.547477	1.97e-48	12.0035	-1.00381	8.91e-86	29.2186	0.409486	1.6e-19	22.6623	-0.008298	1
ENSG00000064393	HIPK2	1.9075	0.725481	2.35e-48	3.31624	1.68248	5.14e-216	1.74521	0.516535	1.36e-17	0.510068	-1.4719	6.37e-102
ENSG00000122406	RPL5	20.1145	-0.596697	3.04e-48	31.3187	0.139113	0.00510661	23.3904	-0.3298	2.04e-11	34.5872	0.321916	4.63e-16
ENSG00000160783	PMF1	1.08955	0.924384	5.29e-48	0.64651	-0.0278831	0.943094	1.14313	0.931436	1.67e-35	0.517631	-0.400506	1.85e-07
ENSG00000148341	SH3GLB2	1.65576	0.786473	5.34e-48	1.50408	0.557321	3.84e-17	2.1498	1.18866	4.4e-84	0.847873	-0.39403	4.25e-10
ENSG00000244879	GABPB1-AS1	1.27061	0.858998	7.66e-48	0.650149	-0.317277	0.00019316	1.48307	1.06268	1.26e-54	0.647879	-0.339241	2.48e-06
ENSG00000129353	SLC44A2	2.04488	0.73803	1.59e-47	1.3476	-0.0143206	1	1.71529	0.381569	2.09e-09	0.881485	-0.714233	1.26e-33
ENSG00000006042	TMEM98	2.03694	0.755758	1.73e-47	0.895167	-0.639688	1.08e-18	2.02052	0.681534	8.58e-28	1.5697	0.271687	3.63e-06
ENSG00000100105	PATZ1	1.12846	0.901012	1.81e-47	0.406343	-0.830125	1.46e-19	1.2724	1.03904	9.8e-47	0.770564	0.191261	0.0119655
ENSG00000099326	MZF1	1.03157	0.924345	2.18e-47	0.722927	0.242758	0.00472718	1.16467	1.06279	2.03e-46	0.537799	-0.24714	0.0021916
ENSG00000163584	RPL22L1	1.35002	-0.76257	4.08e-47	2.15059	0.00969134	1	1.56447	-0.496339	4.45e-15	2.89991	0.537168	1.34e-27
ENSG00000147677	EIF3H	2.00518	-0.693479	1.19e-46	3.26773	0.116145	0.0597748	2.04686	-0.627507	4.66e-27	3.39821	0.191353	0.0001075
ENSG00000134871	COL4A2	8.23988	0.664209	1.28e-46	5.58449	-0.0324075	0.801651	5.34457	-0.10312	0.141805	3.59401	-0.758257	1.11e-45
ENSG00000071553	ATP6AP1	1.93529	0.751583	1.85e-46	1.63022	0.399741	1.38e-09	1.63389	0.404251	6.68e-10	0.989885	-0.4258	2.79e-12
ENSG00000114942	EEF1B2	3.9087	-0.64134	2.06e-46	3.22648	-0.905052	3.23e-60	4.27566	-0.469317	2.91e-18	7.11995	0.375482	2.69e-18
ENSG00000106976	DNM1	1.02363	0.927247	2.43e-46	0.409982	-0.645169	5.63e-12	1.38731	1.40412	7.51e-83	0.452927	-0.514097	6.04e-11
ENSG00000079805	DNM2	1.49932	0.802439	2.83e-46	1.31364	0.510276	2.23e-13	1.56567	0.812976	1.74e-34	0.663845	-0.617006	7.64e-20
ENSG00000153707	PTPRD	1.32699	0.872679	4.35e-46	0.0642871	-3.80376	8.44e-169	0.9947	0.310647	2.9e-05	0.752918	-0.14997	0.0530595
ENSG00000162032	SPSB3	1.36511	0.826177	6.31e-46	0.995843	0.225899	0.00332629	1.43878	0.850754	1.93e-35	0.64872	-0.482405	4.09e-12
ENSG00000119314	PTBP3	1.19834	0.878718	6.58e-46	0.429389	-0.855346	1.44e-21	1.33824	1.00129	5.36e-44	0.729389	-0.0260943	0.90764
ENSG00000230590	FTX	1.04269	0.8913	6.62e-46	0.805408	0.375955	2.81e-06	1.03181	0.798908	3.51e-28	0.424357	-0.678535	4.56e-18
ENSG00000086062	B4GALT1	1.19675	0.869624	6.74e-46	0.394213	-0.991148	1.64e-27	1.0761	0.614283	7.19e-18	0.454608	-0.806594	6.8e-27
ENSG00000123159	GIPC1	1.21105	0.864737	8.86e-46	0.715649	-0.0835021	0.445774	1.16467	0.725597	3.81e-23	0.570571	-0.463997	2e-10
ENSG00000178035	IMPDH2	1.36828	-0.739286	1.08e-45	1.61446	-0.444801	1.36e-12	1.39928	-0.668647	1.72e-26	2.24111	0.0830136	0.184549
ENSG00000121310	ECHDC2	1.43261	0.794897	1.19e-45	1.50408	0.813814	1.66e-34	1.34302	0.619671	6.78e-20	0.798295	-0.247091	0.00025626
ENSG00000160963	COL26A1	0.413741	-1.04315	1.21e-45	0.50338	-0.693598	9.41e-16	0.609269	-0.396746	2.33e-06	1.35206	0.995874	1.13e-60
ENSG00000185650	ZFP36L1	3.1916	-0.638473	1.36e-45	6.48572	0.538851	3.37e-28	3.45212	-0.484185	3.75e-19	3.60157	-0.436776	3.66e-21
ENSG00000101144	BMP7	1.55014	0.781977	1.6e-45	1.18507	0.265236	0.00027518	1.64826	0.82603	5.44e-37	0.882326	-0.222963	0.00089058
ENSG00000106624	AEBP1	1.21819	-0.738813	2.04e-45	2.8723	0.686433	3.59e-35	1.2724	-0.63532	5e-24	1.25542	-0.684435	3.41e-37
ENSG00000073712	FERMT2	1.40402	0.811749	2.1e-45	0.33963	-1.50334	6.43e-60	0.986321	0.152164	0.0560918	0.700819	-0.414323	1.64e-09
ENSG00000070413	DGCR2	1.09272	0.927802	2.88e-45	0.45001	-0.601774	3.97e-11	1.1156	0.886193	6.11e-30	0.517631	-0.402445	1.59e-07
ENSG00000110680	CALCA	0.108796	-1.64596	3.34e-45	1.54046	3.29674	0	0.423735	0.549177	6.33e-08	0.0386543	-3.16117	8.79e-93
ENSG00000182087	TMEM259	2.62142	0.682431	4.32e-45	2.07659	0.237583	0.00017493	2.68725	0.671828	1.44e-31	1.51928	-0.279927	7.59e-07
ENSG00000118495	PLAGL1	1.25711	0.86254	4.81e-45	0.0545834	-3.96586	4.92e-168	1.17305	0.671591	1.39e-19	0.452927	-0.896332	2.42e-33
ENSG00000154229	PRKCA	0.894189	0.922402	6.29e-45	1.1693	1.32828	2.96e-71	0.977942	1.00383	8.31e-38	0.188229	-1.67933	1.33e-64
ENSG00000153250	RBMS1	1.39449	0.791352	7.46e-45	0.766593	-0.259213	0.0016077	1.01026	0.185305	0.016098	0.636115	-0.578066	4.81e-17
ENSG00000150403	TMCO3	1.07128	0.874934	7.82e-45	1.03466	0.740551	2.35e-24	0.740938	0.180172	0.0377434	0.447045	-0.651807	2.8e-17
ENSG00000063660	GPC1	0.705981	-0.88138	1.01e-44	0.36025	-1.85362	7.57e-98	0.841485	-0.568109	1.48e-14	1.22265	0.026242	0.851808
ENSG00000213339	QTRT1	1.01807	0.89104	1.32e-44	0.45001	-0.520572	1.63e-08	1.07849	0.918537	1.4e-34	0.536118	-0.258553	0.00127382
ENSG00000189339	SLC35E2B	0.840983	0.965765	1.42e-44	0.66713	0.48384	1.29e-08	1.10482	1.38188	1.5e-70	0.263017	-1.03544	8.57e-31
ENSG00000167996	FTH1	17.4359	-0.603357	1.45e-44	30.8445	0.342607	1.37e-12	18.7377	-0.460554	6.16e-19	24.4808	-0.0365896	0.592991
ENSG00000013441	CLK1	2.76436	0.715471	1.78e-44	2.40046	0.418763	4.72e-11	2.68605	0.609821	3.09e-23	1.40164	-0.47122	1.39e-15
ENSG00000116209	TMEM59	2.7183	0.656864	2.03e-44	2.35194	0.361134	7.74e-10	1.96905	0.0693925	0.340294	1.38735	-0.510921	1.95e-21
ENSG00000144857	BOC	0.408182	-1.03328	2.73e-44	1.5999	1.26196	1.44e-81	0.594905	-0.403145	1.97e-06	0.631073	-0.32552	8.63e-06
ENSG00000166482	MFAP4	2.63651	0.686336	3.56e-44	0.17588	-3.49552	4.49e-266	2.03489	0.198563	0.00217344	1.22601	-0.636317	2.75e-29
ENSG00000178188	SH2B1	1.32699	0.811998	3.95e-44	0.954603	0.191	0.0167971	1.49624	0.957215	2.83e-45	0.684853	-0.359239	3.05e-07
ENSG00000120306	CYSTM1	1.15943	0.828043	6e-44	1.05407	0.595453	1.64e-16	0.939639	0.402575	7.98e-08	0.457969	-0.778383	4.33e-25
ENSG00000164346	NSA2	1.22296	-0.742169	6.25e-44	2.16999	0.20588	0.00113913	1.22093	-0.708669	4.03e-28	2.31926	0.335837	8.82e-11
ENSG00000164898	FMC1	1.1229	0.864975	7.03e-44	0.890316	0.39698	2.61e-07	1.16348	0.855885	3.41e-31	0.521833	-0.486047	9.18e-11
ENSG00000147180	ZNF711	0.941043	0.934835	8.55e-44	0.553112	-0.0343615	0.890027	1.05216	1.05481	1.08e-47	0.526034	-0.121564	0.202094
ENSG00000183283	DAZAP2	2.15685	0.688956	9e-44	2.31312	0.754313	6.77e-38	1.59679	0.132715	0.0551123	0.896611	-0.813393	2.37e-45
ENSG00000105976	MET	0.413741	-1.01913	1.73e-43	0.197713	-2.07725	1.27e-84	0.418947	-0.953423	1.13e-26	2.1596	2.06289	9.04e-268
ENSG00000134352	IL6ST	1.68832	0.743245	2.19e-43	0.583436	-1.01895	3.2e-37	1.06772	-0.076135	0.410969	0.771405	-0.616112	4.63e-23
ENSG00000074800	ENO1	4.28989	-0.607149	2.41e-43	8.74547	0.577005	7.87e-34	4.94118	-0.354961	2.01e-11	7.23171	0.275457	1.93e-10
ENSG00000067048	DDX3Y	0.766335	0.923902	2.46e-43	1.65691	2.37008	7.25e-256	0.714604	0.724756	1.55e-18	0	-9.34916	7.91e-220
ENSG00000115541	HSPE1	2.9764	-0.638939	3.69e-43	5.89864	0.495999	1.36e-22	3.69152	-0.268753	1.75e-06	6.45274	0.695775	8.83e-60
ENSG00000182809	CRIP2	3.12569	0.636182	4.02e-43	3.27622	0.666488	5.19e-34	2.42271	0.161854	0.00857891	1.66129	-0.462804	1.72e-18
ENSG00000129116	PALLD	2.10127	0.693164	4.12e-43	0.54826	-1.48429	4.38e-78	1.3131	-0.137679	0.0608155	1.24786	-0.229902	0.0001259
ENSG00000141013	GAS8	0.882277	0.897873	4.47e-43	0.762954	0.571477	1.58e-12	1.09884	1.21765	3.67e-60	0.35209	-0.704264	4.02e-17
ENSG00000163629	PTPN13	1.29999	0.801404	4.59e-43	1.35973	0.813199	5.72e-32	1.3933	0.857733	5.33e-36	0.722667	-0.245372	0.00068377
ENSG00000196950	SLC39A10	1.00298	0.880955	5e-43	0.539769	-0.219113	0.0223777	0.915699	0.650414	6.23e-18	0.626031	0.0188437	0.969309
ENSG00000105379	ETFB	1.10146	0.873512	6.32e-43	0.403917	-0.823619	3.19e-19	1.00069	0.635414	3.48e-18	0.668887	-0.0344262	0.828715
ENSG00000180818	HOXC10	0.406594	-1.01736	8.06e-43	3.00694	2.62626	0	0.779242	0.049833	0.660804	0.304192	-1.4596	6.94e-72
ENSG00000157514	TSC22D3	1.49376	0.761142	9.82e-43	0.77751	-0.370407	2.55e-06	1.09525	0.179162	0.0180933	0.816782	-0.307571	2.74e-06
ENSG00000161671	EMC10	2.35539	0.67232	1.07e-42	2.19304	0.497726	9.78e-17	2.23718	0.532417	2.87e-19	1.23862	-0.448743	1.64e-15
[truncated: 1,992 more rows]

## Sheet: DE Cluster 1 vs. 0
FeatureID	FeatureName	0 Average	0 Log2 Fold Change	0 P-Value	1 Average	1 Log2 Fold Change	1 P-Value
[truncated: 1,552 more rows]

[truncated: 5 more sheets: DE Cluster 6 vs. 0, DE Cluster 8 vs. 0, DE Cluster 6 vs. 1, DE Cluster 8 vs. 1, DE Cluster 8 vs. 6]
