# Supplementary material for: Identification and Characterization of the Wilms Tumor Cancer Stem Cell
Source: Adv Sci (Weinh). 2023 Apr 28;10(20):2206787. doi: 10.1002/advs.202206787 (PMC10369255; doi:10.1002/advs.202206787)
Supplement: Supplementary file 2 — Supporting Tables [file ADVS-10-2206787-s001.zip › SupplementaryDataSet#8 .xlsx]

## Sheet: Venn up & down genes
Names	total	elements
C4 C5 C6	21	NTRK2
		NASP
		CDH16
		ATP1B1
		NPHS2
		CRYAB
		XIST
		HLA-DRA
		NNAT
		RPS4X
		MAL
		HBG2
		FXYD2
		NPTX2
		TCF21
		RPS26
		PODXL
		RPS4Y1
		MT-ND1
		HBA2
		HBA1
C4 C5	155	RPS11
		HSPB1
		COL3A1
		RPL10A
		MYL4
		CXCL14
		RPS18
		CNN2
		LUM
		MOXD1
		CACNA2D1
		RPL36
		RPS5
		LRRN1
		DSCR8
		OGN
		SERPINF1
		SFPQ
		S100A4
		AC020909.2
		RPS20
		LAMB1
		RPL35
		ISLR
		CHRNA1
		HNRNPA2B1
		RPL21
		COL1A1
		RPS23
		SNRNP70
		KIF12
		ANKFN1
		THBS4
		SGCA
		LGALS1
		COL15A1
		APOE
		RBM24
		TNNT3
		RPL15
		RPLP1
		KLHL41
		CDH15
		RPL18A
		CD74
		TNNC2
		UBA52
		TBX2
		RPS3
		ACTC1
		CFH
		CHRND
		SPARCL1
		THBS2
		FLNC
		MYOT
		RPS19
		RPL27A
		TNNC1
		C1QB
		RPS13
		TCF4
		ALDH1A2
		COL16A1
		RPS21
		OLFML2B
		RPL13
		FTL
		PRRX1
		MECOM
		DDX17
		MYBPH
		TWIST2
		APCDD1
		TNNI1
		SFRP2
		MAP1B
		GLS
		PITX2
		ANXA6
		COL6A2
		FBLN1
		MYH8
		TTN
		HLA-DMA
		SLN
		MEIS1
		GSN
		HLA-DRB1
		MEG3
		RPL13A
		FST
		MYH3
		SELENOW
		CDKN1A
		ELN
		VIM
		GOLGA8A
		DES
		LYZ
		MYOG
		TPM2
		COX6A2
		TNNI2
		IL17B
		SPP1
		PDLIM3
		TNNT2
		RPS29
		TUBB4B
		B2M
		ACTA1
		VWF
		CPE
		RPL23A
		MGP
		RPS25
		SPARC
		KCTD12
		COL5A1
		C1QA
		MYL1
		RPL39
		DCN
		DLK1
		RAPSN
		MYL6B
		SMPX
		SRGN
		LRIG1
		CASQ2
		HES4
		CTSD
		COL25A1
		ATP2A2
		RPL30
		MYH7B
		CKM
		RPL27
		RPL24
		RPL38
		MYLPF
		RPS16
		RPS9
		COL1A2
		RPL37
		ACTN2
		NEB
		APOC1
		COLEC12
		TNNT1
		MEF2C
		SPOCK1
		MMP11
		RPS15
C4 C6	56	JPT1
		H3F3A
		MET
		TMSB15A
		TUBB2B
		HMGN2
		DEFB1
		MT-ATP6
		UCHL1
		UBE2C
		FSCN1
		FOXC1
		TUBB
		SLC12A1
		RPS12
		CLU
		MDK
		MT-ND3
		TOP2A
		IGFBP7
		SNRPF
		MT-CYB
		TUBA1B
		MT-CO1
		ODC1
		PRDX2
		MAFB
		PTPRO
		PPP1CC
		WT1
		TUBA1A
		SNRPD1
		MT-CO2
		KRT8
		LGR5
		SNRPD3
		RANBP1
		MT-ND4
		MT-CO3
		GFRA1
		TYMS
		UHRF1
		MME
		S100A6
		SALL3
		H2AFZ
		PTH1R
		NME1
		HNRNPA1
		PTTG1
		HMGB2
		NME4
		STMN1
		RAN
		HMGA2
		PARP1
C5 C6	6	DNAJB1
		PAX8
		GPC3
		HSPA1A
		PRAME
		HSP90AA1
C4	387	FERMT2
		FSTL1
		MMP2
		ANXA2
		YBX1
		MAP4
		BLOC1S1
		PTN
		TAGLN
		EIF4EBP2
		NDUFB1
		RTN4
		ENG
		MGAM
		ATP6V1F
		COX5A
		CYBA
		POLR2L
		TMSB10
		SULT1E1
		LMO7
		PAM
		COL4A2
		C1S
		KLK6
		C1R
		RPL19
		NID1
		MFAP4
		NUCKS1
		RPLP0
		HNRNPD
		ATP5F1E
		COTL1
		TNC
		NDUFA6
		FCGRT
		UNCX
		IFITM3
		IGF2BP2
		COX6C
		TUBB2A
		MARCKS
		DPYSL2
		ANAPC11
		RACK1
		SOX4
		RPL36A
		PTPRD
		PCOLCE
		NRP1
		RPL7A
		SORL1
		PLK2
		GJA1
		JAM3
		ATXN10
		BST2
		TPM4
		RPS6
		CDC25B
		PCLAF
		GPX7
		MZT2B
		PDLIM7
		A2M
		SNHG25
		LMNB2
		PALLD
		MXRA8
		LOXL2
		IMPDH2
		COPS9
		ZNF704
		UQCR10
		PPP1R14B
		PDCD5
		LRP1
		POSTN
		EPB41L2
		RALY
		RHOC
		SEM1
		EID1
		GNAS
		FBN2
		LTBP4
		TAGLN2
		NDUFA11
		UQCC2
		DNM3OS
		NKD1
		LIFR
		EEF1D
		MYL12A
		RPS15A
		PLTP
		CLCN5
		EVA1B
		TSPO
		POLR2F
		HOXC4
		TPM3
		HNRNPDL
		PDLIM4
		CALU
		RPL12
		DBI
		FABP5
		FNDC5
		LIMCH1
		CFL1
		TUBB6
		CCDC80
		CKB
		PCBP4
		GNG5
		AKAP12
		HOXC10
		SNHG18
		BLCAP
		EML4
		EMILIN1
		CXCL12
		PXDN
		MYH9
		RPL28
		TTYH3
		COX8A
		IDH2
		DYNLL1
		XRCC6
		CD63
		HNRNPAB
		ADAMTS9
		FBLN2
		EMP3
		EDNRA
		LDB2
		SPTBN1
		F2R
		RPS27A
		RPL3
		COL21A1
		THBS1
		ALDH1A1
		PTMS
		LDHB
		CD19
		TUBA1C
		PCDH18
		PSMA7
		PHLDA1
		APLP2
		TBX3
		NRP2
		PRDX1
		AKR1B1
		H3F3B
		NT5DC2
		IL6ST
		RPL18
		ADGRL2
		NCL
		CAVIN1
		EIF4EBP1
		SNU13
		NID2
		CNN3
		CD81
		ATP5PD
		KRT18
		HSPA8
		GRN
		MFAP2
		BEX1
		CALCA
		H1FX
		DUT
		HTRA1
		HP1BP3
		MYL6
		RPSA
		GSTP1
		MYL5
		SMC4
		TRIM28
		SNX3
		EIF3L
		FLRT2
		PLXNB2
		CHCHD10
		ZEB2
		GDI2
		RPS8
		CYB5R3
		GNG11
		FN1
		RBFOX2
		ZFP36L2
		RPL4
		PLAGL1
		S100A10
		LOXL1
		EGFL7
		SH3PXD2A
		C4orf48
		TSPAN9
		H2AFV
		IFITM2
		RPL10
		ACTB
		CALM3
		TMPO
		RPL23
		2022-09-07
		CKS1B
		CAPN6
		MCM3
		VCL
		TCF3
		RPS2
		CCDC88C
		COL4A1
		VCAN
		SNRPE
		VMP1
		TMEM123
		YWHAH
		PDGFRB
		SH3BGRL3
		TGFBR2
		TTC3
		SUB1
		LOX
		C1orf198
		STOM
		SULF1
		PCBP1
		WWTR1
		OAF
		CD248
		NBL1
		AMOTL1
		TRIL
		ITGB1
		PLPP1
		COL5A2
		EIF3D
		MPC2
		PKM
		RPS7
		MRPS21
		HLA-DMB
		FAT1
		PCNA
		THY1
		NREP
		CSRP2
		RHOBTB3
		CCND2
		ANTXR1
		PDGFRA
		PLD3
		COL6A3
		PABPC1
		SERF2
		MYH10
		SRM
		PHGDH
		RPL11
		PLAC9
		TRABD2B
		CCT5
		NES
		NDUFA4
		RPL8
		LHFPL6
		DDAH2
		EIF5A
		EIF3K
		MIF
		LIPA
		PFN1
		TIMP2
		TPM1
		SEMA5A
		P4HB
		CALD1
		RBX1
		COL6A1
		COX4I1
		CLEC4M
		NET1
		PAPPA2
		RAMP2
		SST
		GMDS
		RTL8C
		TXN
		CBX5
		SELENOM
		ACTA2
		FZD1
		FMOD
		LAMA4
		PMEPA1
		MAP4K4
		RRBP1
		SPATS2L
		EIF3F
		PPIA
		RABAC1
		NPNT
		CYB5A
		GNG2
		UQCRQ
		MORF4L1
		GAPDH
		PHPT1
		PMP22
		REX1BD
		FGFR4
		EEF1B2
		SREBF2
		CDH11
		AP2S1
		TMSB4X
		S100A1
		PAX2
		MAGED2
		RTF2
		SERBP1
		MAGED1
		UBE2L3
		CYBRD1
		RPS14
		MZT2A
		PLS3
		FBN1
		C12orf57
		TGFBI
		C7
		ACTG1
		ATP1B3
		CALM1
		RPLP2
		HINT1
		ATP5ME
		CHCHD2
		AIF1
		BGN
		HSPG2
		SRSF3
		FLNA
		CHODL
		RPL14
		FKBP1A
		CLIC1
		HSBP1
		TRIB2
		S100A11
		LAMC1
		IGFBP5
		CAPZB
		TRPM5
		CRTAP
		PTBP1
		GPC1
		S100A13
		COL12A1
		H1F0
		CKS2
		ADGRA2
		LYPD1
		ISYNA1
		LINC02253
		LSM7
		FBLN5
		BIN1
		HMGB1
		NAP1L1
		ASPN
		COX6A1
		CTSC
		H2AFY
		PLOD1
C5	126	CD44
		COBLL1
		EMCN
		RPL26
		SALL1
		RGS5
		HNRNPH1
		OGT
		FRAS1
		HOXD8
		RDH10
		RASSF7
		C1QC
		TYROBP
		IP6K2
		GATA3
		CD24
		NR2F1
		GPNMB
		CCDC3
		AGRN
		CLDN11
		ARPP21
		RPS10
		SHISA3
		SCUBE3
		DPP4
		HOXD10
		MYO6
		SRSF6
		SAMD11
		RPS3A
		CYS1
		PTGR1
		FOS
		TFCP2L1
		DNM1
		PLIN2
		LLGL2
		CARMIL1
		MEIS2
		MUC1
		SYNC
		SLC2A3
		LRRC75A
		ID1
		HMGN3
		FUS
		EMX2
		PLXNB1
		TRA2A
		TMEM52B
		HELLS
		AFDN
		LRP2
		FGFR3
		RPL32
		JAG1
		GGCX
		RPL9
		LINC01089
		WFDC2
		FHL1
		RBPMS
		HSPH1
		ENO3
		KRT19
		MIR503HG
		CCNL2
		TPT1
		ROBO2
		EWSR1
		EPS8L2
		CTSB
		RPL7
		HSPB2
		HNF1B
		RPS27L
		HLA-DPA1
		RPL41
		HLA-B
		SDC4
		HSPA1B
		MYOZ2
		RPL37A
		LAPTM5
		LDHA
		PKDCC
		CIRBP
		DOC2B
		EMX2OS
		WASHC1
		SH3GLB2
		CCND1
		FOXD1
		RPL31
		ITM2C
		CCDC198
		CDH6
		IGFBP3
		FREM1
		HOXD9
		SRSF5
		WSB1
		SEMA3B
		PPP1R12C
		ANXA4
		MST1
		MT2A
		DCDC2
		TIMP1
		TMEM178A
		MAP3K1
		ZNF33A
		CLEC18C
		SFRP1
		VAV3
		ARGLU1
		ZNF503
		MAT2A
		EPCAM
		PABPN1
		GOLGA8B
		FGFRL1
		LHX1
		RPS27
C6	51	KCNG1
		UBE2S
		CRABP2
		MN1
		LBX1
		GDNF
		ITM2B
		CHST1
		MCM7
		AC004540.2
		ADGRG2
		NPM1
		BCAM
		RGS4
		HDAC2
		CDH2
		HSP90AB1
		HSPE1
		MYCN
		HOXB6
		CITED1
		CTXN1
		MT-ND5
		MT-ND2
		FAM84A
		CENPV
		HOXB8
		SPOCK3
		MYL9
		MARCKSL1
		SIX2
		HOXB9
		FAM78B
		HOXA10
		SIM2
		GMNN
		COL26A1
		GPX3
		MALAT1
		LRP4
		SOX11
		PRKDC
		BEX3
		LINC01896
		CLIC5
		VEGFA
		MTRNR2L12
		TXNIP
		PIN4
		CTGF
		HOXB-AS3

## Sheet: Venn down genes only
Names	total	elements
C4 C5	141	RPS11
		HSPB1
		COL3A1
		RPL10A
		MYL4
		CXCL14
		RPS18
		LUM
		CACNA2D1
		RPL36
		RPS5
		LRRN1
		DSCR8
		OGN
		SERPINF1
		S100A4
		AC020909.2
		RPS20
		RPL35
		ISLR
		CHRNA1
		RPL21
		COL1A1
		RPS23
		ANKFN1
		THBS4
		SGCA
		LGALS1
		COL15A1
		APOE
		RBM24
		TNNT3
		RPL15
		RPLP1
		KLHL41
		XIST
		CDH15
		RPL18A
		CD74
		NNAT
		TNNC2
		UBA52
		RPS4X
		RPS3
		ACTC1
		CFH
		CHRND
		SPARCL1
		THBS2
		FLNC
		MYOT
		RPS19
		RPL27A
		TNNC1
		C1QB
		RPS13
		TCF4
		COL16A1
		RPS21
		OLFML2B
		RPL13
		FTL
		PRRX1
		MYBPH
		TWIST2
		APCDD1
		TNNI1
		MAP1B
		PITX2
		NPTX2
		ANXA6
		COL6A2
		FBLN1
		MYH8
		TTN
		SLN
		GSN
		HLA-DRB1
		MEG3
		RPL13A
		FST
		MYH3
		SELENOW
		CDKN1A
		ELN
		VIM
		DES
		LYZ
		MYOG
		TPM2
		COX6A2
		TNNI2
		IL17B
		SPP1
		PDLIM3
		RPS26
		TNNT2
		RPS29
		B2M
		ACTA1
		VWF
		CPE
		RPL23A
		MGP
		RPS25
		SPARC
		KCTD12
		COL5A1
		C1QA
		MYL1
		RPL39
		DCN
		DLK1
		RAPSN
		SMPX
		MYL6B
		SRGN
		LRIG1
		CASQ2
		CTSD
		COL25A1
		ATP2A2
		RPL30
		MYH7B
		CKM
		RPL27
		RPL24
		RPL38
		MYLPF
		RPS16
		RPS9
		COL1A2
		RPL37
		ACTN2
		NEB
		APOC1
		COLEC12
		TNNT1
		MEF2C
		MMP11
		RPS15
C4 C6	26	DEFB1
		MT-ATP6
		CDH16
		ATP1B1
		NPHS2
		SLC12A1
		MT-ND3
		IGFBP7
		MAL
		HBG2
		MT-CYB
		MT-CO1
		MAFB
		PTPRO
		FXYD2
		TCF21
		MT-CO2
		MT-ND4
		MT-CO3
		PODXL
		MME
		S100A6
		PTH1R
		MT-ND1
		HBA2
		HBA1
C5 C6	2	CRYAB
		HLA-DRA
C4	417	FERMT2
		FSTL1
		MMP2
		ANXA2
		YBX1
		MAP4
		BLOC1S1
		PTN
		TAGLN
		EIF4EBP2
		NDUFB1
		RTN4
		ENG
		ATP6V1F
		COX5A
		CYBA
		POLR2L
		CNN2
		TMSB10
		SULT1E1
		LMO7
		JPT1
		PAM
		COL4A2
		C1S
		C1R
		RPL19
		MOXD1
		H3F3A
		NID1
		MFAP4
		NUCKS1
		RPLP0
		HNRNPD
		ATP5F1E
		COTL1
		TNC
		NDUFA6
		FCGRT
		IFITM3
		IGF2BP2
		COX6C
		MET
		TUBB2A
		MARCKS
		DPYSL2
		ANAPC11
		RACK1
		SOX4
		RPL36A
		PTPRD
		PCOLCE
		NRP1
		TMSB15A
		RPL7A
		PLK2
		TUBB2B
		GJA1
		JAM3
		ATXN10
		BST2
		TPM4
		SFPQ
		RPS6
		CDC25B
		PCLAF
		GPX7
		MZT2B
		HMGN2
		NTRK2
		PDLIM7
		NASP
		A2M
		SNHG25
		LMNB2
		PALLD
		LAMB1
		MXRA8
		LOXL2
		IMPDH2
		COPS9
		ZNF704
		UQCR10
		HNRNPA2B1
		PPP1R14B
		PDCD5
		LRP1
		POSTN
		EPB41L2
		SNRNP70
		RALY
		RHOC
		SEM1
		UCHL1
		EID1
		GNAS
		FBN2
		LTBP4
		TAGLN2
		NDUFA11
		UQCC2
		KIF12
		DNM3OS
		NKD1
		UBE2C
		EEF1D
		MYL12A
		RPS15A
		PLTP
		CLCN5
		FSCN1
		EVA1B
		TSPO
		POLR2F
		TPM3
		HNRNPDL
		PDLIM4
		CALU
		RPL12
		DBI
		FABP5
		LIMCH1
		FNDC5
		TUBB
		CFL1
		TUBB6
		CCDC80
		CKB
		PCBP4
		GNG5
		AKAP12
		SNHG18
		BLCAP
		EML4
		RPS12
		EMILIN1
		CXCL12
		PXDN
		MYH9
		RPL28
		TTYH3
		COX8A
		IDH2
		DYNLL1
		XRCC6
		MDK
		CD63
		HNRNPAB
		TOP2A
		ADAMTS9
		EMP3
		EDNRA
		LDB2
		TBX2
		SPTBN1
		F2R
		RPS27A
		RPL3
		COL21A1
		THBS1
		ALDH1A1
		PTMS
		LDHB
		TUBA1C
		PCDH18
		PSMA7
		PHLDA1
		APLP2
		TBX3
		NRP2
		PRDX1
		AKR1B1
		H3F3B
		NT5DC2
		IL6ST
		SNRPF
		RPL18
		ADGRL2
		NCL
		CAVIN1
		EIF4EBP1
		SNU13
		NID2
		CNN3
		CD81
		ATP5PD
		HSPA8
		GRN
		MFAP2
		H1FX
		DUT
		HP1BP3
		HTRA1
		MYL6
		RPSA
		GSTP1
		MYL5
		SMC4
		TRIM28
		ALDH1A2
		SNX3
		EIF3L
		FLRT2
		PLXNB2
		CHCHD10
		ZEB2
		GDI2
		RPS8
		CYB5R3
		TUBA1B
		GNG11
		FN1
		RBFOX2
		ZFP36L2
		RPL4
		PLAGL1
		S100A10
		ODC1
		LOXL1
		EGFL7
		PRDX2
		SH3PXD2A
		C4orf48
		TSPAN9
		MECOM
		H2AFV
		IFITM2
		DDX17
		RPL10
		ACTB
		CALM3
		TMPO
		PPP1CC
		RPL23
		2022-09-07
		CKS1B
		CAPN6
		MCM3
		VCL
		TCF3
		RPS2
		COL4A1
		VCAN
		SNRPE
		VMP1
		GLS
		TMEM123
		YWHAH
		PDGFRB
		SH3BGRL3
		TGFBR2
		TTC3
		SUB1
		LOX
		C1orf198
		STOM
		SULF1
		PCBP1
		MEIS1
		WWTR1
		OAF
		CD248
		NBL1
		AMOTL1
		TRIL
		ITGB1
		PLPP1
		TUBA1A
		COL5A2
		EIF3D
		MPC2
		PKM
		RPS7
		GOLGA8A
		SNRPD1
		MRPS21
		FAT1
		PCNA
		THY1
		NREP
		CSRP2
		RHOBTB3
		CCND2
		LGR5
		ANTXR1
		PDGFRA
		PLD3
		COL6A3
		PABPC1
		SERF2
		MYH10
		SRM
		SNRPD3
		PHGDH
		RPL11
		PLAC9
		TUBB4B
		CCT5
		NES
		RANBP1
		NDUFA4
		RPL8
		LHFPL6
		EIF5A
		DDAH2
		EIF3K
		MIF
		LIPA
		PFN1
		GFRA1
		TIMP2
		TPM1
		SEMA5A
		P4HB
		CALD1
		RBX1
		COL6A1
		COX4I1
		NET1
		RAMP2
		RTL8C
		TXN
		CBX5
		SELENOM
		TYMS
		ACTA2
		FZD1
		FMOD
		LAMA4
		PMEPA1
		MAP4K4
		RRBP1
		SPATS2L
		EIF3F
		PPIA
		RABAC1
		NPNT
		CYB5A
		HES4
		GNG2
		UQCRQ
		MORF4L1
		GAPDH
		PHPT1
		PMP22
		REX1BD
		UHRF1
		FGFR4
		SREBF2
		EEF1B2
		CDH11
		AP2S1
		TMSB4X
		SALL3
		MAGED2
		RTF2
		SERBP1
		MAGED1
		UBE2L3
		H2AFZ
		CYBRD1
		RPS14
		MZT2A
		PLS3
		FBN1
		C12orf57
		TGFBI
		C7
		ACTG1
		CALM1
		ATP1B3
		RPLP2
		HINT1
		ATP5ME
		CHCHD2
		NME1
		AIF1
		BGN
		HSPG2
		SRSF3
		FLNA
		CHODL
		RPL14
		HNRNPA1
		FKBP1A
		CLIC1
		HSBP1
		TRIB2
		S100A11
		LAMC1
		PTTG1
		IGFBP5
		CAPZB
		HMGB2
		CRTAP
		PTBP1
		NME4
		GPC1
		STMN1
		RAN
		COL12A1
		H1F0
		HMGA2
		CKS2
		ADGRA2
		ISYNA1
		LSM7
		FBLN5
		BIN1
		HMGB1
		NAP1L1
		PARP1
		ASPN
		COX6A1
		CTSC
		H2AFY
		PLOD1
C5	44	CD44
		RPL26
		RGS5
		C1QC
		TYROBP
		DNAJB1
		GPNMB
		CCDC3
		ARPP21
		RPS10
		RPS3A
		PLIN2
		SLC2A3
		RPL32
		RPL9
		FHL1
		HSPH1
		ENO3
		SFRP2
		TPT1
		CTSB
		RPL7
		HSPB2
		HLA-DMA
		RPS27L
		HLA-DPA1
		RPL41
		HLA-B
		HSPA1B
		MYOZ2
		RPL37A
		LAPTM5
		LDHA
		RPL31
		HSPA1A
		IGFBP3
		PRAME
		MT2A
		TIMP1
		SFRP1
		HSP90AA1
		FGFRL1
		SPOCK1
		RPS27
C6	19	ITM2B
		FOXC1
		CLU
		BCAM
		PAX8
		MT-ND5
		MT-ND2
		WT1
		MYL9
		KRT8
		GPC3
		GPX3
		MALAT1
		CLIC5
		VEGFA
		RPS4Y1
		MTRNR2L12
		TXNIP
		CTGF

## Sheet: Venn up genes only
Names	total	elements
C4 C5	1	RPS4Y1
C5 C6	2	NTRK2
		NASP
C4	34	GMDS
		FOXC1
		SFRP2
		CRYAB
		MGAM
		CCDC88C
		WT1
		HOXC10
		CLU
		KLK6
		HLA-DRA
		HLA-DMA
		FBLN2
		S100A1
		PAX2
		UNCX
		CD19
		SORL1
		HLA-DMB
		KRT8
		KRT18
		CALCA
		BEX1
		TRABD2B
		TRPM5
		S100A13
		LIFR
		LYPD1
		LINC02253
		CLEC4M
		PAPPA2
		SPOCK1
		HOXC4
		SST
C5	118	ITM2C
		NPHS2
		COBLL1
		CCDC198
		CYS1
		CDH6
		FXYD2
		KRT19
		PTGR1
		FOS
		TFCP2L1
		DNM1
		FREM1
		MIR503HG
		EMCN
		LLGL2
		HOXD9
		PODXL
		SALL1
		CARMIL1
		MEIS2
		MUC1
		SYNC
		GLS
		CNN2
		LRRC75A
		CCNL2
		HNRNPH1
		OGT
		FRAS1
		HES4
		ROBO2
		EWSR1
		ID1
		HOXD8
		EPS8L2
		MOXD1
		SRSF5
		RDH10
		RASSF7
		WSB1
		HMGN3
		FUS
		EMX2
		SEMA3B
		IP6K2
		PPP1R12C
		MEIS1
		TCF21
		HNF1B
		TBX2
		PLXNB1
		ANXA4
		TRA2A
		TMEM52B
		HELLS
		GATA3
		MST1
		SDC4
		AFDN
		CD24
		DCDC2
		NR2F1
		GOLGA8A
		LRP2
		SFPQ
		FGFR3
		TMEM178A
		MAP3K1
		ZNF33A
		MT-ND1
		MAL
		CLEC18C
		GPC3
		AGRN
		CLDN11
		PKDCC
		CIRBP
		JAG1
		VAV3
		LAMB1
		DOC2B
		PAX8
		HNRNPA2B1
		SNRNP70
		GGCX
		ARGLU1
		ZNF503
		MAT2A
		TUBB4B
		LINC01089
		SHISA3
		HBG2
		ALDH1A2
		EMX2OS
		CDH16
		WFDC2
		KIF12
		SCUBE3
		EPCAM
		WASHC1
		DPP4
		RBPMS
		HOXD10
		SH3GLB2
		CCND1
		HBA2
		MYO6
		PABPN1
		GOLGA8B
		FOXD1
		MECOM
		ATP1B1
		LHX1
		HBA1
		SRSF6
		DDX17
		SAMD11
C6	85	PPP1CC
		AC004540.2
		FAM84A
		TYMS
		TUBB
		KCNG1
		NPTX2
		JPT1
		RPS12
		XIST
		CENPV
		PRAME
		H3F3A
		ADGRG2
		HOXB8
		UHRF1
		NPM1
		MDK
		NNAT
		SPOCK3
		TOP2A
		RGS4
		SALL3
		RPS4X
		MET
		MARCKSL1
		UBE2S
		CRABP2
		H2AFZ
		DNAJB1
		MN1
		TUBA1A
		SIX2
		TMSB15A
		SNRPD1
		TUBB2B
		HDAC2
		HOXB9
		FAM78B
		LBX1
		CDH2
		HOXA10
		NME1
		HSP90AB1
		SIM2
		GDNF
		HSPE1
		SNRPF
		MYCN
		HMGN2
		LGR5
		HOXB6
		HNRNPA1
		CITED1
		RPS26
		SNRPD3
		GMNN
		PIN4
		PTTG1
		RANBP1
		COL26A1
		UCHL1
		CTXN1
		HMGB2
		NME4
		LRP4
		STMN1
		RAN
		GFRA1
		UBE2C
		HMGA2
		SOX11
		TUBA1B
		FSCN1
		HSP90AA1
		CHST1
		ODC1
		PRKDC
		PRDX2
		BEX3
		PARP1
		HOXB-AS3
		MCM7
		LINC01896
		HSPA1A
