# Supplementary material for: Identification and Characterization of the Wilms Tumor Cancer Stem Cell
Source: Adv Sci (Weinh). 2023 Apr 28;10(20):2206787. doi: 10.1002/advs.202206787 (PMC10369255; doi:10.1002/advs.202206787)
Supplement: Supplementary file 2 — Supporting Tables [file ADVS-10-2206787-s001.zip › SupplementaryDataSet#9 .xlsx]

## Sheet: Total Cells
	hFK_v_WT#12_SIX2+CITED1+				hFK_v_WT#3_SIX2+CITED1+				hFK_v_WT#12_SIX2+CITED1+ITGB1+					hFK_v_WT#3_SIX2+CITED1+ITGB1+					hFK_v_WT#12_SIX2+CITED1+ITGB4+					hFK_v_WT#3_SIX2+CITED1+ITGB4+					hFK_v_WT#12_SIX2+CITED1-				hFK_v_WT#3_SIX2+CITED1-				hFK_v_WT#12_SIX2+CITED1-ITGB1+					hFK_v_WT#3_SIX2+CITED1-ITGB1+					hFK_v_WT#12_SIX2+CITED1-ITGB4+
	Gene	avg_log2FC	p_val_adj		Gene	avg_log2FC	p_val_adj		Gene	avg_log2FC	p_val_adj			Gene	avg_log2FC	p_val_adj			Gene	avg_log2FC	p_val_adj			Gene	avg_log2FC	p_val_adj			Gene	avg_log2FC	p_val_adj		Gene	avg_log2FC	p_val_adj		Gene	avg_log2FC	p_val_adj			Gene	avg_log2FC	p_val_adj			Gene	avg_log2FC	p_val_adj
	MT-CO3	364.081	5.51e-66		MT-CO3	312.872	3.28e-23		MT-CO3	364.058	3.28e-65			MT-CO3	312.792	9.51e-22			MT-CO2	202.466	0.000199			None Available					HBA2	252.973	2.83e-136		COL3A1	270.308	1.14e-13		HBA2	253.012	3.64e-125			COL3A1	270.113	1.99e-11			HBA2	107.172	0.0433512
	HBA2	279.735	2.37e-283		HBA2	279.678	5.55e-48		HBA2	279.748	2.14e-279			HBA2	279.677	1.01e-45			MT-CO3	190.036	2.23e-05								HBG2	216.989	4.2e-135		HBA2	252.985	1.5e-28		HBG2	217.031	5.52e-125			HBA2	253.062	2.22e-24			HBG2	75.6657	0.0409041
	MT-CO1	274.638	2.76e-55		MT-CO1	271.477	4.55e-26		MT-CO1	274.615	2.28e-54			MT-CO1	271.397	1.96e-24			HBA2	153.592	3.66e-11								PODXL	163.587	1.72e-111		HBG2	217	4.43e-27		PODXL	163.487	2.8e-105			HBG2	217.044	2.1e-23			HBA1	52.5785	0.0403835
	HBG2	252.424	0		HBG2	252.437	7.08e-49		HBG2	252.433	0			HBG2	252.447	1.52e-46			HBG2	142.432	6.68e-11								MT-CO2	145.023	2.14e-46		COL1A1	175.272	3.77e-13		MT-CO2	144.914	7.18e-45			COL1A1	175.077	2.93e-10			PAX8	41.037	0.0392323
	MT-CO2	232.551	4.08e-60		PODXL	192.274	3.07e-44		MT-CO2	232.528	4.79e-59			PODXL	192.259	1.38e-42			MT-CO1	110.645	0.00053								MT-CO1	107.486	1.35e-37		TMSB10	169.91	0.00120511		MT-CO1	107.378	3.16e-35			PODXL	166.4	1.04e-23			MYL9	23.8419	0.0439444
	MT-ND4	160.663	4.69e-58		MT-CO2	187.358	1.5e-23		MT-ND4	160.64	3.36e-57			MT-CO2	187.278	9.01e-22			MT-ND4	81.7545	0.00160775								MT-CO3	100.299	6.63e-55		PODXL	166.497	3.06e-27		MT-CO3	100.191	1.18e-53			MT-CO2	164.979	1.89e-09			SLC12A1	22.0885	0.0364739
	PODXL	149.123	3.46e-107		TMSB4X	158.502	6.52e-32		PODXL	149.1	5.76e-106			TMSB4X	158.422	2.18e-30			MT-ND1	71.0899	2.64e-05								REN	98.7362	5.5e-74		MT-CO2	165.174	1.73e-11		REN	98.7824	2.21e-69			MT-CO3	158.506	6.44e-08			RPS4Y1	20.6438	0.0399967
	MT-ATP6	147.228	8.84e-45		RPLP1	142.634	1.51e-05		MT-ATP6	147.205	3.49e-44			RPLP1	142.554	9.25e-05			MT-ATP6	67.3352	0.0126064								HBA1	95.7753	2.63e-129		MT-CO3	158.701	4.48e-10		HBA1	95.815	3.42e-120			COL1A2	155.87	8.11e-11			TMEM108	-1.02217	0.032346
	HBA1	123.968	1.13e-301		RPS8	135.349	8.9e-10		HBA1	123.976	6.17e-295			RPS8	135.269	8.49e-09			MT-CYB	60.0008	0.000128								ITM2B	91.6429	6.95e-70		COL1A2	156.065	2.74e-13		ITM2B	91.5347	3.06e-67			MT-CO1	143.963	1.58e-12			PRAC2	-1.02217	0.032346
	MT-CYB	120.812	1.87e-51		MT-ATP6	126.765	3.02e-19		MT-CYB	120.789	7.45e-51			MT-ATP6	126.685	1.23e-17			HBA1	48.6476	9.07e-11								NPHS2	84.3092	1.23e-131		MT-CO1	144.157	1.5e-14		NPHS2	84.3545	1.8e-123			RPL28	126.027	0.0385508			SHD	-1.34763	0.0342632
	NPHS2	108.855	0		MT-ND4	126.738	3.4e-17		NPHS2	108.851	0			MT-ND4	126.658	1.11e-15			ITM2C	42.9634	0.000295								C7	80.2854	2.45e-37		RPL28	126.222	0.000753		C7	80.1775	6.19e-34			RPS8	117.371	0.000772			SLC24A3	-1.41677	0.00302682
	MT-ND3	94.2974	4.79e-22		RPS12	125.248	7.25e-07		MT-ND3	94.2744	2.21e-21			RPS12	125.168	7.77e-06			ITM2B	38.5134	4.75e-05								ELN	68.5414	2.93e-13		RPS12	121.894	0.000513		ELN	68.4333	1.44e-17			PPIA	113.5	6.94e-13			SP5	-1.56809	0.034187
	ITM2B	81.8229	6.87e-63		HBA1	124.019	4.39e-47		ITM2B	81.7999	8.77e-63			HBA1	124.027	8.28e-45			RPS4Y1	36.8115	6.28e-12								PPIA	68.4612	1.56e-08		RPS8	117.566	3.86e-06		PPIA	68.3531	7.9e-06			PTMA	104.934	0.0123279			TRIM55	-1.56809	0.034187
	MT-ND1	81.3157	6.71e-73		ACTB	120.994	9.07e-35		MT-ND1	81.2928	6.43e-72			ACTB	120.914	3.16e-33			PKDCC	34.8193	8.42e-06								H2AFZ	59.8397	2.65e-07		PPIA	113.695	3.24e-15		H2AFZ	59.7315	0.000106			H3F3A	100.402	2.9e-13			FCGR3A	-1.77913	0.0344232
	MEST	71.2041	9.64e-19		RPS23	111.73	1.33e-05		MEST	71.1811	2.64e-18			RPS23	111.65	0.000134			GPC3	33.9688	2.6e-05								NR2F1	58.1565	2.47e-69		RPL3	107.397	0.00924572		NR2F1	58.0564	6.33e-65			REN	98.8127	2.92e-10			PRAC1	-2.08228	0.0342656
	TMSB4X	56.7909	8.02e-24		MT-CYB	111.498	6.32e-17		TMSB4X	56.7679	2.91e-23			MT-CYB	111.418	8.52e-16			CIRBP	33.618	4.5e-05								SULT1E1	55.1754	6.64e-08		PTMA	105.129	9.66e-05		SULT1E1	55.0674	5.69e-05			ELN	97.9816	5.15e-06			PITX2	-2.18212	0.00313055
	SLC12A1	56.0547	1.95e-193		NPHS2	109.61	7.62e-48		SLC12A1	56.0604	1.91e-188			NPHS2	109.62	1.51e-45			NR2F1	33.1984	9.24e-07								HMGN2	44.9953	3.52e-17		H3F3A	100.597	1.05e-15		HMGN2	44.8872	1.1e-13			HBA1	95.8085	1.55e-22			C1orf105	-2.19485	0.000258
	MME	51.3798	9.01e-189		MT-ND3	103.674	0.000393		MME	51.3793	3.1e-184			MT-ND3	103.594	0.00249701			CCND1	30.846	0.0405358								MT-ND4	44.0384	1.21e-34		REN	98.7688	6.09e-12		MT-ND4	43.9302	3.78e-32			MDK	92.4445	8.67e-09			INHBB	-2.23323	0.0346608
	TCF21	48.9508	1.31e-108		RPL28	103.511	9.19e-12		TCF21	48.9312	7.3e-107			RPL28	103.431	1.34e-10			MEST	27.452	0.0314962								MT-ND1	43.949	2.24e-64		ELN	98.1109	1.44e-07		MT-ND1	43.8408	2.35e-62			STMN1	91.7896	4.24e-20			APOBEC2	-2.36986	0.0346608
	PKDCC	41.2356	1.36e-82		TUBA1B	92.0608	2.61e-41		PKDCC	41.217	2.47e-81			TUBA1B	91.9809	1.47e-39			WFDC2	27.4247	4.93e-06								DEFB1	42.4283	1.14e-118		HBA1	95.7719	6.52e-26		DEFB1	42.4716	8.1e-110			C7	90.0377	4.15e-13			LUZP2	-2.62664	0.013182
	ITM2C	41.2176	4.74e-56		ACTG1	90.7171	4.32e-15		ITM2C	41.1947	1.8e-55			ACTG1	90.6371	6.24e-14			PAX8	27.1351	8.97e-10								HNRNPA2B1	42.0756	9.08e-37		MDK	92.6384	2.85e-11		HNRNPA2B1	41.9675	2.13e-33			TUBA1B	86.5964	2.96e-15			RBM24	-2.8225	0.000164
	CXCL12	39.5203	1.01e-44		RPL3	90.7005	1.38e-10		CXCL12	39.4974	5.06e-45			RPL3	90.6206	1.7e-09			ID1	26.0295	3.45e-05								MME	41.8398	2.33e-105		STMN1	91.9432	5.76e-23		MME	41.856	6.79e-98			ACTG1	85.4479	0.000138			RGS1	-2.82324	0.00324508
	NR2F1	38.6201	2.56e-77		TMSB10	90.6971	3.58e-13		NR2F1	38.6215	3.73e-76			TMSB10	90.6172	6.57e-12			CYP1B1	25.5186	2.2e-08								GPC3	39.9566	2.62e-67		C7	90.0012	2.07e-15		GPC3	39.8485	1.62e-64			NPHS2	84.395	2.91e-23			RUNX1	-3.02153	0.00213306
	ATP1B1	38.5406	1.02e-72		STMN1	89.2598	2.71e-40		ATP1B1	38.5221	2.36e-71			STMN1	89.1798	1.34e-38			SPINT2	24.7637	0.000228								CLIC5	36.5927	1.53e-109		TUBA1B	86.7913	7.52e-18		CLIC5	36.6274	4.59e-101			RPL4	79.8607	0.001564			NOTUM	-3.02735	0.0346608
	GPC3	37.4782	2.88e-69		H3F3A	88.732	2.83e-27		GPC3	37.4552	1.58e-68			H3F3A	88.652	7.29e-26			NPHS2	24.2701	4.3e-11								SLC12A1	36.5634	7.06e-110		ACTG1	85.6428	1.01e-06		SLC12A1	36.6074	9.23e-102			HMGN2	79.4907	1.94e-15			SRPK3	-3.1628	0.0342656
	FOS	35.5294	5.67e-38		MDK	86.5266	8.92e-28		FOS	35.53	1.17e-36			MDK	86.4466	3.75e-26			PLXNB1	22.481	3.12e-06								TCF21	36.492	2.23e-114		NPHS2	84.3511	1.74e-26		TCF21	36.5044	9.61e-107			HNRNPA1	78.4162	0.000444			ARPP21	-3.24079	0.000272
	PAX8	35.1644	4.89e-173		MT-ND1	85.3199	3.02e-33		PAX8	35.1591	3.83e-169			MT-ND1	85.2399	1.53e-31			PODXL	21.7282	3.88e-08								PAX8	36.245	3.14e-124		RPS23	83.9717	0.00489943		PAX8	36.1787	1.97e-115			H2AFZ	77.0255	3.82e-12			SMYD1	-3.82208	0.0346608
	RPS4Y1	34.4706	0		MEST	84.5797	4.2e-21		RPS4Y1	34.4799	0			MEST	84.4997	8.79e-20			MAL	21.3588	6.61e-11								MARCKSL1	34.5248	5.38e-20		RPL4	80.0556	6.92e-06		MARCKSL1	34.4167	1.55e-16			ITM2B	75.5325	0.00139743			HLA-DPA1	-4.04758	0.0152133
	WT1	33.8056	4.57e-145		TUBB	83.3864	6.62e-36		WT1	33.8023	6.82e-142			TUBB	83.3067	2e-34			HBB	21.0243	2.44e-06								HMGN1	34.4459	4.66e-09		HMGN2	79.6829	9.63e-18		HMGN1	34.3378	3.63e-06			SULT1E1	68.446	4.33e-20			EBF3	-4.08631	0.00326842
	FXYD2	32.9987	1.48e-230		PTMA	80.5985	2.31e-13		FXYD2	33.005	1.02e-227			PTMA	80.5185	3.79e-12			COX6A1	20.2892	0.00490997								SFPQ	34.0623	9.06e-53		HNRNPA1	78.6111	6.8e-06		SFPQ	33.9542	6.35e-48			TUBB	66.8763	3.44e-15			NNMT	-4.09318	0.0342656
	CIRBP	32.9554	6.28e-56		RPL19	73.3812	0.00150667		CIRBP	32.9325	3.08e-55			RPL19	73.3012	0.00969932			CLDN4	20.1627	9.86e-06								RPS4Y1	33.7721	4.52e-140		H2AFZ	77.1837	2.49e-14		RPS4Y1	33.8153	2.79e-128			MT-ND4	64.4441	3.56e-06			RAPSN	-4.15291	0.00324508
	ID1	30.2662	3.14e-72		RPL12	71.9066	0.0315081		PPBP	30.2703	1.05e-59			HMGN2	71.7275	1.51e-32			SHISA3	18.7304	1.85e-06								WT1	33.5969	1.7e-112		ITM2B	75.7274	1.31e-05		WT1	33.6323	3.56e-104			HNRNPA2B1	64.3465	5.39e-15			AC020909.2	-4.21721	2.12e-05
	PPBP	30.2608	1.09e-60		HMGN2	71.8071	4.66e-34		ID1	30.2435	1.15e-72			RPLP0	69.0219	2.49e-08			MYL9	17.9444	8.12e-10								FXYD2	32.2868	1.55e-126		SULT1E1	68.4021	1.99e-23		FXYD2	32.1982	4.47e-118			GNAS	62.4311	2.24e-06			DKK2	-4.24611	0.00321419
	PTPRO	29.7834	9.83e-169		RPLP0	69.1019	4.38e-09		PTPRO	29.7835	3.31e-164			PPIA	66.0963	1.39e-29			MEIS2	17.682	1.28e-05								CXCL12	32.0452	7.62e-45		TUBB	67.0712	1.07e-17		CXCL12	31.9371	2.17e-41			MT-ATP6	58.1193	1.81e-07			DSCR8	-4.67025	0.000151
	MYL9	29.0955	8.84e-194		PPIA	66.1763	6.08e-31		MYL9	29.078	3.62e-192			RPL23A	65.5708	0.00228			CLDN11	17.1211	6.89e-10								MAFB	31.4323	1.31e-77		MT-ND4	64.639	3.67e-08		MAFB	31.4157	7.63e-72			NR2F1	58.1047	1.39e-07			LYZ	-4.68709	0.0103148
	CLIC5	28.3	8.88e-228		RPL23A	65.6507	0.000395		CLIC5	28.2793	4.21e-222			SERF2	61.1667	2.13e-08			FXYD2	17.0485	7.23e-10								CCL21	31.3563	1.14e-06		HNRNPA2B1	64.5414	1.07e-17		CCL21	31.3263	3.57e-05			MT-ND1	57.1815	6.79e-20			CXCL14	-4.71462	0.0228887
	DEFB1	27.372	0		SERF2	61.2467	3e-09		DEFB1	27.3812	0			RPL4	60.3193	9.69e-10			MYH10	16.1048	0.00219382								PKDCC	30.3033	6.38e-92		GNAS	62.626	1.69e-08		PKDCC	30.2378	2.31e-87			MARCKSL1	52.333	6.87e-07			MYOZ2	-4.73008	0.000279
	HES4	26.925	2.17e-50		RPL4	60.3993	7.18e-11		HES4	26.9022	1.12e-49			COL1A2	56.9173	8.3e-29			HOXD9	16.0418	2.85e-07								CCND1	29.8279	9.75e-47		MT-ATP6	58.3142	2.9e-09		CCND1	29.7728	1.2e-43			POSTN	50.9927	8.35e-18			CA3	-4.81467	0.00215023
	MPP5	26.2492	7.72e-55		COL1A2	56.9973	1.36e-30		MPP5	26.2438	1.45e-53			SLC12A1	55.9909	1.16e-32			SRSF6	15.8184	0.00572107								MT-CYB	29.4815	6.22e-34		NR2F1	58.2845	2.7e-10		MT-CYB	29.3734	5.64e-32			TMSB4X	49.6354	2.74e-13			CD44	-5.07984	0.00214005
	MAFB	26.0405	5.83e-69		SLC12A1	55.9953	1.27e-34		MAFB	26.0234	8.1e-69			TCF21	53.3351	2.76e-43			MUC6	15.7569	1.38e-10								MYL9	29.0685	7.41e-120		MT-ND1	57.3698	1.63e-22		MYL9	29.0926	7.73e-112			HMGN1	46.4533	7.56e-07			CDH15	-5.27102	0.00292966
	PF4	25.922	2.56e-46		TCF21	53.3267	1.64e-45		PF4	25.9313	1.59e-45			HMGB1	52.461	1.86e-24			LHX1	15.4964	5.96e-10								PTMA	27.7216	4.95e-18		MARCKSL1	52.5279	2.92e-09		PTMA	27.6135	1.07e-14			HMGB1	46.2068	3.33e-10			IL17B	-5.31871	0.00043
	HBB	25.466	2.23e-128		HMGB1	52.5409	1.23e-25		HBB	25.4651	1.8e-126			ITM2B	52.244	0.0178877			ATP1B1	15.489	0.00110237								PAX2	27.3205	3.93e-48		POSTN	50.9695	2.14e-20		PAX2	27.2705	6.7e-45			DDX17	45.5735	1.02e-22			WNT16	-5.45413	0.0342656
	ACTB	25.0248	1.68e-07		ITM2B	52.3239	0.00430845		ACTB	25.0018	5.88e-07			HNRNPA1	52.1364	7.49e-20			DDX17	15.434	0.000182								AGRN	26.3845	2.25e-82		TMSB4X	49.8303	1.61e-15		CLDN11	26.3563	1.03e-71			GPC3	44.5605	1.57e-13			COX6A2	-5.68399	2.11e-05
	CCND1	24.98	6.76e-40		HNRNPA1	52.2164	5.25e-21		CCND1	24.9574	2.65e-39			HNRNPA2B1	52.0882	1.12e-27			EPCAM	14.7555	4.17e-07								CLDN11	26.3375	2.28e-76		HMGN1	46.6481	2.56e-09		CYP1B1	26.3042	5.21e-56			MME	42.2137	5.02e-21			PRRX1	-5.75034	0.000743
	AGRN	24.6687	1.84e-72		HNRNPA2B1	52.1681	4.57e-29		AGRN	24.6459	2.63e-72			MME	51.9139	4.38e-40			DDX5	14.4207	0.0371711								CYP1B1	26.2834	1.06e-59		HMGB1	46.4004	1.52e-12		AGRN	26.2766	1.76e-79			DEFB1	41.9643	3.8e-17			SGCA	-6.04067	0.0332907
	CLDN11	24.2221	6.78e-186		MME	51.9044	3.28e-42		CLDN11	24.2282	7.71e-182			GNAS	50.2217	7.08e-16			SLC12A1	14.0266	6.91e-08								MT-ATP6	25.6332	1.08e-25		DDX17	45.7604	4.93e-26		MT-ATP6	25.5251	6.4e-24			SFPQ	40.2566	1.16e-13			VWF	-6.27858	0.0127599
	ID3	23.2424	1.31e-27		GNAS	50.3017	3.91e-17		CYP1B1	23.2369	5.94e-122			H2AFZ	50.183	8.7e-27			HES4	14.02	0.000862								HMGB1	25.29	0.0228126		GPC3	43.3214	3.31e-15		PPBP	25.1592	2.47e-13			MT-CYB	39.8869	1.56e-06			CASQ2	-6.51799	0.000279
	CYP1B1	23.2329	1.09e-125		H2AFZ	50.2624	1.6e-28		ID3	23.2194	2.48e-26			DDX17	48.178	4.68e-40			AGRN	13.9523	6.1e-05								H3F3A	25.2788	0.0200811		MME	42.1698	3e-24		DDX5	25.1583	1.35e-37			IGFBP5	39.619	4.03e-05			CSRP3	-6.96892	0.0348997
	SHISA3	22.4158	9.29e-96		DDX17	48.2579	9.03e-42		SHISA3	22.4087	2.07e-93			POSTN	45.7439	1.42e-40			SNRNP70	13.6601	0.0193002								DDX5	25.2664	4.84e-41		DEFB1	41.9879	4e-20		ID3	25.131	3.07e-38			GSTP1	39.445	5.71e-08			APOC1	-8.08338	0.00105034
	MAGED2	22.3034	7.78e-12		POSTN	45.7554	1.03e-42		MAGED2	22.2805	3.15e-11			PTMS	44.6759	3.7e-24			PTPRF	13.2967	0.00054								ID3	25.2391	8.04e-42		SFPQ	40.447	9e-17		SPOCK2	24.8458	2.98e-69			NREP	37.8962	0.00136454			THBS4	-8.12634	0.015436
	DDX17	22.0165	3.26e-48		PTMS	44.7532	2.2e-25		DDX17	21.9936	1.83e-47			COL3A1	41.8932	1.98e-27			SRSF5	13.2671	0.00095								PPBP	25.1159	1.56e-14		MT-CYB	40.0818	1.86e-08		PTPRO	24.6311	1.8e-92			MFAP4	37.2979	1.81e-14			MYOT	-8.20295	0.000895
	FUS	21.0876	6.49e-30		COL3A1	41.9732	6.33e-29		FUS	21.0646	7.17e-29			RPL22	40.1228	0.00102507			HOXD10	13.2323	0.0161054								SPOCK2	24.836	1.01e-72		IGFBP5	39.8125	4.26e-06		NASP	24.3188	5.48e-14			TNC	37.2891	1.73e-12			MYOD1	-8.27379	2.11e-05
	VEGFA	20.7922	2.23e-18		RPL22	40.2028	0.000123		VEGFA	20.7693	1.43e-17			MYL6	40.0908	1.41e-13			ZNF503	13.0602	0.000251								PTPRO	24.6034	1.14e-99		GSTP1	39.6399	1.42e-10		SRSF2	24.2447	3.07e-20			TCF21	36.9622	1.86e-23			MYH8	-8.34256	8.42e-06
	PLXNB1	20.7164	2.41e-71		MYL6	40.1708	1.22e-14		PLXNB1	20.6948	3.81e-70			NREP	39.8219	1.58e-17			EMX2OS	12.6202	3.56e-05								NASP	24.4267	2.91e-17		NREP	38.0262	0.00031		FUS	23.5081	2.87e-35			ACTB	36.5835	2.67e-10			C1QB	-8.47713	6.42e-05
	JAG1	20.5583	1.07e-20		NREP	39.9019	5.95e-19		JAG1	20.5354	5.16e-20			ATP1B1	39.681	2.98e-31			IP6K2	12.5691	5.32e-05								SRSF2	24.3526	7.27e-23		TNC	37.4475	3.2e-15		ARGLU1	22.5594	9.55e-60			SLC12A1	36.1308	1.25e-15			SERPINF1	-8.66894	0.0365395
	SPINT2	20.4006	6.46e-60		ATP1B1	39.6986	1.01e-32		SPINT2	20.3825	1.1e-59			VCAN	39.6686	1.05e-39			TCF21	12.5001	4.26e-06								FUS	23.6162	2.48e-39		MFAP4	37.356	2.13e-17		CALM2	22.551	2.27e-13			CXCL12	36.0305	2.2e-13			CKM	-8.71851	1.46e-06
	TXNIP	19.6289	3.6e-29		VCAN	39.6697	1.65e-41		TXNIP	19.6059	1.85e-28			CXCL12	38.869	1.31e-30			CLU	12.4889	0.00382534								ARGLU1	22.6611	1.16e-63		TCF21	36.9183	3.9e-27		PTH1R	22.4993	1.37e-67			DDX5	34.1708	2.87e-06			TNNT3	-8.83905	0.000122
	ATP5IF1	19.4312	8.18e-27		CXCL12	38.9475	2.07e-31		ATP5IF1	19.4087	8.04e-26			PKDCC	38.8389	2.9e-27			RET	12.4642	0.000149								CALM2	22.6591	1.75e-16		ACTB	36.7784	1.26e-12		PF4	22.2737	2.25e-11			CHCHD2	33.6155	0.000795			LRRN1	-9.02665	0.000633
	MXRA8	19.3521	2.81e-26		PKDCC	38.9109	6.52e-29		MXRA8	19.3361	2.13e-25			ELN	38.2758	5.76e-07			SFPQ	12.4588	0.0173064								HNRNPD	22.5798	0.00552861		RPS26	36.6185	0.035262		MIR503HG	22.1104	9e-50			MEST	33.5395	1.47e-08			SPARCL1	-9.23198	0.00188739
	SLC9A3R2	19.2171	3.42e-39		ELN	38.3365	2.81e-07		SLC9A3R2	19.2022	2.28e-38			ITM2C	37.2892	1.71e-19			EMX2	12.4515	6.45e-06								PTH1R	22.542	1.79e-70		CXCL12	36.2179	4.16e-16		HNRNPK	22.0611	1.18e-08			PTMS	33.4625	6.66e-06			PRAME	-9.787	1.48e-06
	DDN	18.6785	5.37e-256		ITM2C	37.369	8.44e-21		DDN	18.6869	9.6e-250			ATP5F1E	37.2311	1.87e-13			SALL1	12.4451	0.0052593								PF4	22.2304	7.38e-13		SLC12A1	36.1325	1.87e-18		POSTN	21.6936	8.87e-06			NASP	33.3698	1.77e-14			CHRNA1	-11.0391	0.000179
	AIF1L	18.6107	4.23e-64		ATP5F1E	37.3111	7.65e-15		AIF1L	18.5923	1.76e-62			MAGED2	37.0534	2.52e-27			LAMB1	12.4116	0.000289								MIR503HG	22.1932	1.06e-53		DDX5	34.3656	6.38e-09		HMGN3	21.674	3.36e-65			H1FX	32.9892	1.14e-07			XIST	-11.7636	1.48e-06
	TUBB4B	17.9281	4.39e-41		MAGED2	37.1298	7.25e-29		TUBB4B	17.9052	1.35e-40			FOS	36.7386	9.09e-21			GNG11	12.1676	0.0056822								HNRNPK	22.1692	1.67e-12		CHCHD2	33.8101	1.37e-05		TNC	21.2619	7.21e-07			CLIC5	32.8962	3.72e-09			CHRND	-12.4821	0.00215023
	CLDN4	17.8542	5.41e-80		FOS	36.7532	2.83e-22		CLDN4	17.8519	2.02e-78			SULT1E1	36.0431	1.49e-42			KRT19	11.8772	3.61e-06								POSTN	21.8018	0.00677899		MEST	33.7344	4.41e-11		GSTP1	20.84	5.97e-06			COL6A2	32.6605	3.54e-06			MYOG	-13.0128	1.46e-06
	WSB1	17.5566	3.12e-37		SULT1E1	36.0336	9.33e-45		WSB1	17.5337	1.56e-36			RPS26	35.7917	0.000951			ALDH1A2	11.554	0.00086								HMGN3	21.7774	1.47e-68		PTMS	33.6572	2.24e-08		TXNIP	20.47	1.51e-22			CCL21	32.3787	0.0129844			NEB	-13.4555	0.000407
	FOXD1	17.3893	3.6e-115		RPS26	35.8717	8.97e-05		FOXD1	17.3985	6.75e-115			COL1A1	34.3011	1.34e-29			DEFB1	11.3358	2.65e-10								TNC	21.37	5.8e-10		NASP	33.4588	3.93e-17		IGFBP7	19.9222	4.05e-45			MAFB	31.8446	1.03e-16			SMPX	-13.927	0.000122
	PLA2R1	17.3196	4.06e-112		COL1A1	34.3811	2.08e-31		PLA2R1	17.3322	8.31e-110			HINT1	34.2861	1.92e-10			DOC2B	11.2433	1.91e-08								GSTP1	20.9481	4.74e-09		H1FX	33.1377	1.44e-09		MEST	19.7514	3.8e-14			FXYD2	31.6392	3.76e-20			LINC01405	-13.9913	0.000274
	NOTCH2	17.0472	9.18e-19		HINT1	34.3568	3.58e-11		NOTCH2	17.0246	2.22e-18			PSMA2	33.5921	2.27e-16			TBX2	11.1882	1.25e-06								TXNIP	20.578	1.28e-26		CLIC5	33.0626	2.98e-11		HNRNPH1	19.7465	6.81e-24			HNRNPD	31.2046	4.55e-09			TTN	-14.4831	1.48e-06
	TBX2	16.9986	7.43e-87		PSMA2	33.6436	5.96e-17		TBX2	16.9881	3.37e-85			CFL1	33.2123	4.75e-18			S100A13	11.0678	0.00916826								IGFBP7	20.0303	1.56e-48		COL6A2	32.8536	1.45e-08		VEGFA	19.7237	1.14e-25			HNRNPK	30.7867	0.000733			FLNC	-14.8815	0.00256089
	PAPPA2	16.9444	1.56e-60		CFL1	33.2922	1.15e-19		PAPPA2	16.9472	1.9e-59			GSTP1	33.0184	2.95e-21			MOXD1	10.66	1.75e-05								MEST	19.8595	1.56e-17		CCL21	32.3348	0.00211358		HES4	19.6261	2.01e-55			UQCRQ	30.7339	1.2e-05			KLHL41	-15.4373	2.14e-05
	FOXC1	16.9387	4.53e-132		GSTP1	33.0984	3.87e-22		FOXC1	16.9462	5.25e-130			COX7C	32.9073	0.000124			HMGN3	10.6452	0.016697								HNRNPH1	19.8546	1.42e-27		MAFB	31.8709	8.97e-20		SRSF6	19.345	1.29e-54			TMA7	30.6134	9.7e-08			ACTN2	-16.0719	1.5e-06
	CPXM1	16.7709	1.18e-26		COX7C	32.9873	1.51e-05		CPXM1	16.7494	1.62e-25			FUS	32.7599	1.14e-23			CDH16	10.1689	5.91e-12								VEGFA	19.8318	1.64e-29		FXYD2	31.8055	3.41e-23		LHX1	19.3287	1.28e-71			H3F3B	30.402	1.21e-07			DES	-18.8387	6.79e-06
	GPX3	16.6194	0.000231		FUS	32.8399	2.16e-25		GPX3	16.6003	0.000701			FXYD2	32.5227	2.92e-42			HOXD8	10.1294	1.13e-06								HES4	19.7303	1.7e-59		HNRNPD	31.3842	5.54e-11		HTRA1	19.2651	5.67e-15			CCND1	30.3097	1.43e-09			COL25A1	-19.1993	0.00216447
	PTH1R	16.4447	1.18e-61		FXYD2	32.4995	1.4e-43		PTH1R	16.4219	3.48e-60			UQCR10	32.2461	7.48e-34			CCDC198	10.0595	4.16e-11								SRSF6	19.4454	4.65e-58		HNRNPK	30.9816	1.68e-06		MPP5	19.0971	1.61e-71			ATP5F1E	29.7061	0.00138304			TNNI2	-21.1394	2.9e-05
	GSTP1	16.3199	0.000678		UQCR10	32.322	1.31e-35		GSTP1	16.2969	0.00212912			HNRNPA3	31.9937	4.64e-11			FOXD1	9.8902	3.18e-06								HTRA1	19.3718	3.32e-18		UQCRQ	30.9286	8.12e-08		DDN	18.4568	1.1e-89			PKDCC	29.3416	1.42e-14			ANKFN1	-21.2317	1.5e-06
	HMGN3	15.978	3.03e-50		HNRNPA3	32.0685	5.05e-12		HMGN3	15.956	2.54e-50			LGALS1	31.7679	3.81e-28			LINC01089	9.77868	0.00105444								LHX1	19.286	1e-75		TMA7	30.8083	2.46e-10		ID1	18.0711	3.74e-85			ITM2C	28.7354	6.25e-10			DLK1	-22.3303	0.000812
	RIPOR1	15.7799	1.19e-14		LGALS1	31.8347	2.39e-29		RIPOR1	15.7661	2.97e-14			PFN1	31.6049	2.65e-18			MAL2	9.77557	2.23e-07								MPP5	19.0746	2.97e-77		H3F3B	30.5969	5.61e-10		CPXM1	17.7	2.12e-40			AGRN	28.5506	1.37e-08			MYL2	-22.6466	2.09e-05
	COX6A1	15.44	2.07e-35		PFN1	31.6815	3.58e-19		COX6A1	15.417	1.65e-34			COL6A3	31.4087	4.89e-38			KRT18	9.62019	8.11e-05								DDN	18.4234	2.36e-96		CCND1	30.0767	1.46e-10		ATP1B1	17.5475	4.39e-76			SRSF2	28.1034	6.42e-08			MYL4	-24.098	1.5e-06
	HOXD9	15.3599	1.58e-74		COL6A3	31.453	8.44e-40		HOXD9	15.3431	1.32e-73			HNRNPDL	31.3394	9.29e-21			EMID1	9.27706	0.000198								ID1	18.1785	6.7e-89		ATP5F1E	29.901	1.05e-05		EGFL7	17.5041	1.4e-53			FUS	28.0027	5.59e-09			TNNC2	-25.5325	1.48e-06
	SPOCK2	15.3386	7.19e-53		ACTA2	31.3126	0.00139941		SPOCK2	15.325	1.14e-51			ACTA2	31.2326	0.0168522			SAMD11	9.22238	0.00205343								CPXM1	17.7536	1.67e-42		VEGFA	29.7083	0.00295497		PLXNB1	17.4088	5.21e-84			MFAP2	27.9603	1.51e-17			CDKN1A	-27.9552	0.00686849
	MEIS2	15.2407	8.53e-88		TMA7	31.2556	1.45e-22		MEIS2	15.2363	3.23e-86			TMA7	31.1757	3.75e-21			JUP	9.13044	0.00223564								ATP1B1	17.6479	1.47e-79		PKDCC	29.4776	3.47e-17		SHISA3	17.0972	2.3e-53			NID1	27.5529	3.07e-06			SLN	-28.4176	1.49e-06
	TGFBR3	15.1608	3.27e-12		NR2F1	31.1082	8.99e-21		TGFBR3	15.1491	2.16e-11			NR2F1	31.0464	7.91e-20			GOLGA8A	8.98136	6.58e-05								EGFL7	17.6088	1.17e-57		CALM2	29.0471	0.0011302		FZD1	17.0362	1.68e-20			CYP1B1	26.5122	1.48e-10			SFRP2	-30.047	0.0266672
	MAL	15.1157	5.21e-208		MFAP2	30.8037	3.99e-38		MAL	15.0948	4.2e-203			MFAP2	30.7378	2.14e-36			IER2	8.80325	0.008285								PLXNB1	17.4504	6.14e-88		ITM2C	28.9176	4.59e-12		BST2	16.8306	1.15e-17			HINT1	26.4696	0.00449142			MYL1	-33.1974	1.5e-06
	PTPRF	14.8388	6.79e-38		HNRNPDL	30.5677	1.13e-21		PTPRF	14.818	6.57e-37			PPBP	30.2718	0.0104119			WT1	8.75179	3.08e-09								SHISA3	17.1152	6.46e-57		AGRN	28.7352	1.14e-10		TUBB4B	16.8101	1.9e-43			TXNIP	25.5102	5.63e-06			ACTA1	-35.6308	1.5e-06
	EMX2	14.5979	2.5e-60		PPBP	30.2623	0.00511616		EMX2	14.5867	9.51e-59			PTPRO	30.2055	9.5e-35			DCDC2	8.71165	1.29e-06								FZD1	17.1032	4.94e-23		SRSF2	28.2955	4.55e-10		GTF2I	16.4341	1.15e-23			CLDN11	25.4675	5.15e-06			TNNT1	-36.2741	6.69e-05
	ARGLU1	14.5271	6.04e-45		PTPRO	30.2005	9.93e-37		ARGLU1	14.5042	4.21e-45			HES4	29.0598	3.13e-23			CLDN3	8.69973	1.11e-06								BST2	16.9272	1.2e-19		FUS	28.1974	6.75e-12		PLA2R1	16.2405	8.18e-58			COL6A1	25.4636	4.28e-09			MYBPH	-38.5164	1.5e-06
	TFCP2L1	14.3749	1.17e-229		HES4	29.1327	1.2e-24		TFCP2L1	14.384	2.77e-226			JAG1	28.9953	5.63e-07			TUBB4B	8.65479	0.0128716								TUBB4B	16.9141	1.36e-46		MFAP2	28.0682	2.65e-20		BCAM	16.0118	1.16e-83			FSTL1	25.0971	3.38e-07			TNNI1	-45.6946	0.0328591
	COL4A3	14.3684	4.46e-172		JAG1	29.0646	6.25e-08		COL4A3	14.377	1.78e-169			TUBB4B	28.8974	7.24e-39			PTH1R	8.63963	0.0056636								GTF2I	16.5423	2.3e-27		NID1	27.7317	9.41e-08		UBL5	16	2.22e-11			COX7C	24.8533	0.000339			MYH7B	-52.8081	2.93e-05
	IP6K2	14.3158	3.58e-51		CLIC5	28.8095	9.83e-08		IP6K2	14.293	4.96e-50			CLIC5	28.7484	1.04e-06			HNF1B	8.6302	1.65e-09								PLA2R1	16.2119	8.51e-64		HINT1	26.6645	7.07e-05		FLNA	15.3048	1.59e-08			PTPRO	24.7537	1.11e-17			TNNC1	-55.5119	0.000335
	SRSF5	14.1671	1.67e-46		TUBB4B	28.7772	3.85e-40		SRSF5	14.1442	4.45e-46			MAFB	28.5682	1.33e-32			PAX2	8.60492	0.00828656								UBL5	16.1081	4.16e-14		CYP1B1	26.4825	3.39e-12		RAB34	15.2417	3.92e-08			DCN	24.6171	1.33e-07			LUM	-62.7416	2.36e-05
	SFPQ	13.7304	1.06e-41		MAFB	28.5731	4.72e-34		SFPQ	13.7074	8.46e-41			CCND1	28.4103	1.43e-25			KRT8	8.58112	8.69e-09								BCAM	16.002	3.43e-89		COL5A1	26.2378	0.0192929		TM4SF1	15.0496	8.99e-23			ATP5ME	24.4258	4.46e-05			DCN	-63.4789	0.0435577
	ACTN4	13.5354	9.35e-30		CCND1	28.4869	4.75e-27		ACTN4	13.513	3.51e-29			HMGB2	28.3851	2.14e-33			HOXC4	8.55245	0.00887674								FLNA	15.413	6.44e-12		TXNIP	25.6966	8.42e-08		FOXC1	14.8017	1.7e-80			HMGB2	24.4103	2.62e-14			MYH3	-81.5989	6.67e-05
	OGT	13.5229	8.61e-44		HMGB2	28.3733	7.74e-35		OGT	13.5002	6.96e-43			GPC3	28.1525	2.6e-23			GATA3	8.49943	5.98e-10								RAB34	15.3365	1.69e-10		COL6A1	25.6531	9.64e-12		TGFBR3	14.6902	7.14e-19			SPOCK2	24.0092	2.99e-08			MYLPF	-104.756	0.00350522
	DDX5	13.4805	3.44e-23		GPC3	28.2325	5.74e-25		DDX5	13.4575	4.41e-22			PRDX2	27.221	1.65e-22			PPP1R12C	8.39619	0.00253314								TM4SF1	15.1008	2.5e-26		CLDN11	25.3872	2.75e-06		JAG1	14.6206	6.84e-40			HMGN3	23.8894	4.14e-17			ACTC1	-178.389	6.81e-06
	EGFL7	13.4294	3.34e-29		PRDX2	27.3004	7.93e-24		EGFL7	13.4064	3.14e-29			PKM	26.9969	1.39e-09			KIF12	8.22883	1.99e-09								FOXC1	14.7788	3.83e-86		FSTL1	25.2874	5.18e-09		MXRA8	14.4418	2.05e-35			HNRNPH1	23.7697	0.00180759
	RBM3	13.4063	4.41e-28		PKM	27.0768	1.21e-10		RBM3	13.3835	7.53e-28			MARCKSL1	26.9542	6.98e-19			PRCP	8.20652	0.00298512								TGFBR3	14.7507	1.19e-22		COX7C	25.0482	2.72e-06		EMID1	14.3103	6.83e-52			PTH1R	23.7376	6.06e-19
	MUC6	13.1468	3.13e-226		MARCKSL1	27.0342	1.38e-20		MUC6	13.1557	2.39e-220			COX6A1	26.912	4.71e-25			WASHC1	8.03248	0.00188008								JAG1	14.7156	4.67e-43		DCN	24.7269	5.48e-09		LAMB1	14.2776	1.46e-28			LTBP4	23.6115	5.01e-11
	DBI	13.1299	0.000662		COX6A1	26.9916	1.9e-26		REN	13.1087	3.11e-204			HNRNPH1	26.8744	3.49e-10			DDR1	7.99777	0.0246799								MXRA8	14.5452	7.13e-39		PTPRO	24.6768	4.49e-20		AIF1L	14.1819	4.85e-83			MYL6	23.5963	0.0188906
	REN	13.0985	1.65e-205		HNRNPH1	26.9543	5.66e-11		DBI	13.107	0.00200546			EEF1B2	26.8653	1.01e-09			EPS8L2	7.79641	4.51e-06								LAMB1	14.3855	1.4e-32		ATP5ME	24.6198	6.1e-07		GGCX	14.1556	1.61e-11			LAMB1	23.052	1.23e-16
	MYL6	13.0878	0.0028005		EEF1B2	26.945	1.14e-10		MYL6	13.0648	0.00764682			DEFB1	26.8275	2.27e-38			SDC4	7.79588	0.000129								EMID1	14.32	9.77e-57		HMGB2	24.53	7.64e-17		TLN1	14.093	1.03e-15			ATP5MG	22.9466	0.000696
	LHX1	13.0266	6.44e-173		DEFB1	26.8466	1.83e-40		LHX1	13.0334	1.11e-172			TRIM28	26.442	2.19e-36			SPOCK2	7.73871	3.32e-05								AIF1L	14.2698	5.37e-88		SPOCK2	24.0312	1.38e-09		ODC1	14.0089	1.05e-09			HTRA1	22.7274	0.0252317
	HNRNPH1	13.0202	7.82e-13		TRIM28	26.4426	6.97e-38		HNRNPH1	12.9973	3.39e-12			MPP5	26.4285	3.64e-20			EMCN	7.47823	1.25e-06								GGCX	14.2102	1.32e-14		HMGN3	24.0302	8.46e-20		COX6A1	13.9377	7.05e-48			ODC1	22.6475	3.2e-12
	COL4A4	12.9595	1.58e-168		MPP5	26.4065	7.18e-21		COL4A4	12.9669	5.06e-166			COL6A2	26.0683	2.99e-29			MECOM	7.44698	0.00579876								TLN1	14.1777	1.05e-17		HNRNPH1	23.9646	4.29e-06		DDX17	13.9338	1.95e-61			CD81	22.5965	0.000281
	FGFR3	12.8392	2.85e-183		COL6A2	26.1374	1.09e-30		FGFR3	12.8447	1.7e-178			PF4	25.9438	0.0105206			WISP1	7.25284	0.00277698								ODC1	14.1168	3.74e-12		LTBP4	23.8048	2.55e-13		LTBP4	13.8793	7.25e-21			COX6C	22.3645	2.11e-11
	MEIS1	12.8024	5.71e-34		PF4	25.9342	0.0051687		MEIS1	12.7813	5.31e-33			HBB	25.9272	2.46e-23			SH3GLB2	7.24256	0.000294								COX6A1	14.0458	4.39e-50		MYL6	23.7912	0.000151		COL4A3	13.6199	4.57e-65			RANBP1	22.2557	1.73e-11
	EHD3	12.6126	1.25e-37		UQCRQ	25.9205	4.75e-19		EHD3	12.6122	7.32e-37			UQCRQ	25.841	4.2e-18			MME	7.22822	2.15e-07								DDX17	14.0419	8.7e-65		PTH1R	23.7571	1.18e-21		BEX3	13.6074	4.67e-09			SERF2	22.1724	0.0170828
	UBC	12.5002	2.16e-06		HBB	25.9059	4.78e-24		UBC	12.4772	4.83e-06			H1FX	25.6814	5.16e-24			MYO6	7.14307	2.17e-05								LTBP4	13.9875	2.36e-23		LAMB1	23.2127	9.24e-20		FLRT2	13.5946	1.89e-15			MARCKS	22.154	8.54e-05
	SNHG8	12.4867	5.12e-35		H1FX	25.7583	9.32e-25		SNHG8	12.4641	1.77e-34			LAMB1	25.6678	1.12e-38			RGL2	7.11074	0.00100552								UQCRQ	13.9202	0.000385		ATP5MG	23.1412	5.68e-06		GPX3	13.5704	2.18e-11			PFN1	21.6441	5.08e-06
	TMEM100	12.4645	1.48e-13		LAMB1	25.7114	2.3e-40		TMEM100	12.4555	2.1e-13			MFAP4	25.6255	6.47e-35			SCUBE3	7.02669	0.00404343								BEX3	13.7155	5.26e-12		HTRA1	22.8864	0.000698		ADIRF	13.5343	7.7e-23			ATP5MC2	21.5596	0.00573568
	MYH10	12.4287	1.9e-39		IFITM3	25.6571	3.32e-18		MYH10	12.406	2.98e-38			IFITM3	25.5771	4.18e-17			DSG2	6.93951	0.00443058								FLRT2	13.6984	5.91e-19		CD81	22.7913	7.34e-06		MYH9	13.4643	1.37e-33			COX6A1	21.4949	9.93e-14
	SLC9A3	12.3205	7.81e-42		MFAP4	25.5828	9.58e-36		SLC9A3	12.3204	2.36e-41			COX4I1	25.4311	0.000133			HIP1R	6.79142	0.00907635								GPX3	13.6771	1.19e-13		ODC1	22.7814	9.93e-15		RIPOR1	13.3577	1.73e-36			MAGED2	21.4853	1.33e-13
	EFNB1	12.1202	1.19e-39		COX4I1	25.5108	5.01e-05		EFNB1	12.1026	3.32e-39			TNC	25.0013	7.38e-34			CDH6	6.76696	0.0105627								COL4A3	13.5841	2.55e-71		COX6C	22.558	6.53e-14		UNCX	13.3263	4.67e-20			MIR503HG	21.1496	1.45e-05
	MT-ND2	12.0686	4.75e-11		S100A11	25.0308	4.37e-30		MT-ND2	12.0457	1.37e-10			S100A11	24.9596	2.61e-28			NT5C	6.60236	0.016023								MYH9	13.5716	1.48e-35		SERF2	22.3673	0.000144		RBMX	13.322	1.01e-06			MRPS21	21.0012	3.07e-11
	EVL	12.0312	3.16e-09		TNC	25.027	6.56e-35		EVL	12.0083	1.58e-08			TPM2	24.7967	5.02e-26			PRKCA	6.39279	0.0016749								ADIRF	13.4995	2.58e-25		MARCKS	22.3481	1.14e-06		GNG11	13.2501	3.96e-39			HES4	20.9154	1.1e-11
	CD24	11.9346	7.73e-34		TPM2	24.7565	4.44e-27		CD24	11.9117	5.46e-33			H3F3B	24.4395	1.05e-15			ERBB2	6.38466	0.0215304								RBMX	13.4299	8.55e-09		RANBP1	22.3285	1.08e-13		CIRBP	13.2263	4.21e-57			EGFL7	20.8679	2.74e-13
	2022-09-02	11.815	2.44e-17		H3F3B	24.5195	8.13e-17		2022-09-02	11.792	1.55e-16			CD81	24.2236	3.14e-13			CLIC5	6.36177	3.45e-09								RIPOR1	13.4029	5.08e-40		PFN1	21.839	3.9e-08		FOS	13.1247	7.06e-09			PDGFRB	20.6916	0.0265363
	TSC22D1	11.8071	9.17e-27		CD81	24.3035	4.36e-14		TSC22D1	11.7841	1.67e-25			TXN	24.1727	6.64e-23			BCAM	6.32486	2.51e-06								UNCX	13.3652	2.92e-22		ATP5MC2	21.7479	0.000206		TSPAN3	13.0947	9.83e-11			ATP1B1	20.6255	5.45e-17
	HOXD10	11.7445	1.3e-42		TXN	24.1834	2.66e-24		HOXD10	11.7239	8.33e-42			PTH1R	24.0079	7.86e-35			ACTN4	6.30713	0.0159895								GNG11	13.3482	4.79e-42		COX6A1	21.6884	5.21e-16		SPTAN1	13.0201	3.26e-31			NUCKS1	20.325	0.00652519
	NAA38	11.54	2.75e-05		PTH1R	24.0268	7.58e-37		NAA38	11.5171	9.96e-05			EGFL7	23.9528	5.36e-29			ANXA4	6.2857	2.63e-05								CIRBP	13.3344	8.61e-60		MAGED2	21.678	3.38e-16		2022-09-02	12.9093	1.05e-14			TUBB4B	20.2809	8.46e-17
	LAMA5	11.5311	9.81e-39		EGFL7	23.9828	6.52e-30		FZD1	11.5125	1.2e-23			UBL5	23.7422	1.66e-08			HDAC1	6.2669	0.0134785								TSPAN3	13.2019	1.48e-13		MIR503HG	21.2757	5.33e-07		BSG	12.8615	3.26e-17			RBMX	20.174	1.67e-07
	FZD1	11.5295	9.17e-24		UBL5	23.8221	1.45e-09		LAMA5	11.5122	1.81e-38			SHISA3	23.5864	1.57e-41			FRAS1	6.15521	1.93e-05								FOS	13.1573	3.98e-10		MRPS21	21.1571	1.32e-13		FLT1	12.8397	1.03e-06			CIRBP	20.0974	0.000441
	SRSF6	11.4577	1.04e-43		SHISA3	23.5769	1.06e-43		SRSF6	11.4351	1.01e-42			ATP5ME	23.4872	1.88e-09			FOXC1	6.07576	1.57e-06								SPTAN1	13.1269	8.57e-35		HES4	21.0932	1.5e-14		MEIS2	12.6688	4.19e-50			2022-09-02	19.9782	2.47e-05
	BCAM	11.3862	9.7e-91		ATP5ME	23.5671	2.09e-10		BCAM	11.3789	2.82e-89			CYP1B1	23.2904	5.87e-27			MAP3K1	6.05283	0.000733								2022-09-02	13.0173	1.45e-18		EGFL7	20.9393	1.81e-15		HES1	12.6514	3.83e-31			SRSF6	19.959	1.84e-13
	PTGR1	11.3395	1.38e-25		TPM4	23.3269	2.32e-25		PTGR1	11.323	3.41e-25			TPM4	23.2541	5.33e-24			DNM2	6.04877	6.73e-05								BSG	12.9692	3.48e-19		NAP1L1	20.8639	0.0119498		WASHC1	12.59	5.44e-48			PTBP1	19.8362	3.87e-09
	CD46	11.2548	1.45e-32		CYP1B1	23.2932	9.47e-29		CD46	11.2352	1.22e-32			PCNA	23.2152	4.93e-26			REN	6.02829	2.48e-10								FLT1	12.871	5.12e-08		PDGFRB	20.8623	0.000632		ITGA3	12.5043	5.17e-73			UBC	19.743	0.00122583
	MECOM	11.2105	6.73e-47		PCNA	23.2695	1.17e-27		MECOM	11.1896	1.22e-45			NASP	23.1792	4.37e-33			SNHG8	6.02378	0.00323645								HES1	12.7458	1.77e-35		ATP1B1	20.7152	1.92e-19		TSC22D1	12.2449	8.72e-25			HSBP1	19.7086	2.55e-05
	CCNL2	11.1321	3.14e-30		NASP	23.2226	1.34e-34		CCNL2	11.1092	1.11e-29			DBI	22.685	2.1e-28			DPP4	6.01802	4.87e-06								MEIS2	12.6887	3.46e-54		NUCKS1	20.4974	0.000182		PCNA	12.2445	0.00738329			TUBA1A	19.3434	2.57e-10
	SLC48A1	10.9564	9.46e-44		SPTBN1	22.7222	4.46e-10		SLC48A1	10.9591	1.54e-43			SPTBN1	22.6485	5.44e-10			SLC4A9	6.01604	0.0482814								WASHC1	12.6768	9.01e-53		TUBB4B	20.4325	1.74e-19		CTGF	12.2186	6.7e-08			S100A6	19.2695	0.000465
	ALDH1A2	10.9495	7.06e-65		DBI	22.7194	6.21e-30		ALDH1A2	10.9322	1.32e-63			RPL14	22.6162	0.0121999			LLGL2	5.92349	8.48e-08								ITGA3	12.4832	1.54e-78		RBMX	20.3489	1.62e-09		PTMS	12.1801	2.77e-06			COL6A3	19.2558	2.14e-17
	HNRNPA2B1	10.8883	4.57e-18		RPL14	22.6962	0.00183956		HNRNPA2B1	10.8654	1.76e-17			MARCKS	22.5694	4.64e-14			AC110285.2	5.89383	5.33e-06								TSC22D1	12.3502	1.23e-27		CIRBP	20.2923	1.5e-06		ACTN4	12.0661	3.62e-29			ARGLU1	19.18	2.54e-10
	SRSF2	10.8445	4.55e-18		MARCKS	22.6463	4.91e-15		SRSF2	10.8216	1.14e-17			CLDN11	22.5397	4.36e-17			SEMA4D	5.8705	0.000601								PCNA	12.3462	5.04e-05		SRSF6	20.1394	2.38e-16		FOXD1	12.0097	1.24e-45			FZD1	18.9423	3.77e-13
	CNN2	10.7152	7.14e-47		CLDN11	22.5851	1.31e-18		CNN2	10.6949	1.23e-45			TUBA1A	22.394	1.88e-29			AGTR2	5.80219	1.48e-06								CTGF	12.3267	2.18e-09		2022-09-02	20.1195	6.49e-07		SALL1	11.9984	6.52e-38			DYNLL1	18.8783	2.64e-10
	SNRNP70	10.7034	1.29e-28		TUBA1A	22.4652	5.88e-31		SOST	10.6909	2.57e-214			BST2	22.3396	1.74e-27			FREM1	5.73206	0.000411								PTMS	12.2882	1.45e-09		UBC	19.9378	1.34e-05		PGRMC1	11.9628	3.28e-10			FLRT2	18.8757	9.27e-17
	EPCAM	10.6991	1.33e-96		BST2	22.3954	1.07e-28		SNRNP70	10.6804	8.3e-28			SRSF3	22.3046	4.85e-22			SLC37A4	5.70044	0.00283394								ACTN4	12.1718	1.96e-32		PTBP1	19.9308	1.01e-10		MRPS21	11.8286	2.05e-05			MPP5	18.8449	9.09e-12
	SOST	10.6827	1.53e-217		SRSF3	22.3836	1.2e-23		EPCAM	10.6789	3.41e-95			RANBP1	22.1513	2.09e-29			FOXC2	5.69418	0.00785406								PGRMC1	12.0612	5.79e-13		HSBP1	19.8944	1.83e-07		ENPEP	11.646	1.5e-29			NDUFA4	18.7686	3.37e-06
	EMX2OS	10.5848	5.58e-64		RANBP1	22.1996	4.43e-31		EMX2OS	10.5818	1.13e-62			ODC1	21.8748	1.07e-27			LINC01116	5.68751	0.000866								SALL1	12.0489	8.75e-42		TUBA1A	19.536	4.81e-13		S100A13	11.6294	2.16e-41			SUMO2	18.6139	0.02792
	ZNF503	10.549	1.38e-64		ODC1	21.9353	1.2e-28		ZNF503	10.5336	1.2e-63			HSBP1	21.5295	5.97e-22			ADGRL2	5.67849	0.0316863								FOXD1	11.9788	2e-49		S100A6	19.4642	1.53e-06		PTBP1	11.592	2.05e-22			DDN	18.5654	3.32e-16
	NECTIN2	10.4767	3.75e-43		HSBP1	21.6073	1.61e-23		NECTIN2	10.4564	6.07e-42			COL6A1	21.4417	2.98e-24			CLEC11A	5.6582	0.0462142								MRPS21	11.9367	4.7e-08		COL6A3	19.4313	2.65e-20		IP6K2	11.5282	2.7e-51			CD24	18.2411	5.86e-05
	MYL12B	10.3703	5.71e-17		COL6A1	21.5124	9.86e-26		MYL12B	10.3474	2.25e-16			NDUFA4	21.0831	8.43e-14			CNN2	5.65436	0.00444994								S100A13	11.7278	1.5e-44		ARGLU1	19.3737	4.01e-13		LAMA5	11.4166	2.87e-46			MCM7	18.2378	5.28e-09
	UBL5	10.3235	1.49e-05		NDUFA4	21.163	1.11e-14		UBL5	10.3005	8.9e-05			HNRNPD	21.0249	2.35e-21			NDUFA5	5.64411	0.00620967								PTBP1	11.7	2.9e-25		DYNLL1	19.0726	1.89e-12		TYRO3	11.277	7.48e-58			SHISA3	18.1353	5.82e-14
	EWSR1	10.2618	1.48e-30		HNRNPD	21.1037	8.58e-23		EWSR1	10.2389	2.42e-29			SNRPF	21.017	1.61e-18			SOX9	5.62351	0.00658269								ENPEP	11.6952	4.09e-33		NDUFA4	18.9634	9.05e-09		HBB	11.2165	8.97e-67			HNRNPA3	17.911	5.43e-09
	SCUBE3	10.2416	1.45e-45		SNRPF	21.0869	7.64e-20		SCUBE3	10.2354	1.99e-44			ELOB	20.6955	5.49e-06			FGFR3	5.6042	3.84e-06								IP6K2	11.62	9.24e-55		FZD1	18.9272	5.71e-15		SEMA3B	11.0654	8.36e-68			YWHAQ	17.8228	0.033961
	LAMB1	10.1524	3.17e-30		ELOB	20.7696	9.79e-07		LAMB1	10.1294	1.34e-29			RAN	20.4723	2.49e-20			PTPRO	5.59947	1.71e-11								LAMA5	11.5081	1.83e-50		FLRT2	18.9067	1.26e-19		LRRC32	10.9875	1.88e-19			FBLN5	17.7803	0.000107
	RET	10.038	4.29e-86		RAN	20.5247	2.24e-21		RET	10.0444	7.5e-84			POLR2L	20.4231	2.19e-10			ITGA3	5.56746	3.59e-07								TYRO3	11.2693	2.42e-62		SNRPB	18.8817	0.0473674		TMEM52B	10.9374	3.75e-73			MYL12B	17.7454	1.37e-05
	HOXD8	9.89447	2.7e-65		POLR2L	20.5028	1.39e-11		HOXD8	9.88118	3.94e-64			SFPQ	20.1954	1.33e-31			MST1	5.55898	4.27e-06								HBB	11.2586	7.91e-71		MPP5	18.8687	2.82e-14		EHD3	10.9049	2.78e-36			TXN	17.7132	2.21e-11
	CDH6	9.83039	3.09e-100		SFPQ	20.2718	1.12e-32		CDH6	9.83498	1.7e-97			MYH10	20.0995	9.13e-35			RDH10	5.39425	0.000637								SEMA3B	11.1232	6.96e-73		SUMO2	18.8084	0.000916		SRSF5	10.807	2.34e-51			PCNA	17.3067	3.36e-12
	DCDC2	9.75829	2.17e-125		MYH10	20.1508	1.45e-36		DCDC2	9.7579	7.8e-124			AGRN	20.0578	3.95e-17			AIF1L	5.30684	2.62e-05								LRRC32	11.0203	1.01e-22		DDN	18.5215	1.42e-18		TBC1D9	10.7609	2.22e-05			SERPINE2	17.2747	0.000855
	PNISR	9.66911	2.57e-21		AGRN	20.0643	1.69e-17		PNISR	9.64696	1.39e-20			NNAT	19.9271	3.15e-16			MUC1	5.29251	4.86e-06								ARL6IP4	10.9205	0.00378793		CD24	18.4359	1.44e-06		HOXD9	10.7513	7.02e-77			BST2	17.2742	0.000357
	S100A13	9.58758	1.46e-40		SRSF2	20.0012	1.8e-22		EMCN	9.56892	1.37e-80			SRSF2	19.9218	2.23e-21			COBLL1	5.27596	1.06e-09								SRSF5	10.9148	4.3e-55		MCM7	18.3591	4.92e-11		TRA2A	10.7152	3.06e-32			UQCR10	17.0771	1.96e-18
	EMCN	9.57312	3.68e-82		NNAT	19.9716	2.22e-17		S100A13	9.56534	8.91e-40			FLNA	19.7729	2.9e-06			RASSF7	5.2375	9.13e-06								EHD3	10.8963	1.15e-39		HNRNPA3	18.1059	1.04e-11		GLS	10.6908	2.54e-53			TRIM28	16.926	3.4e-20
	MOXD1	9.42785	2.68e-63		FLNA	19.8528	1.43e-07		MOXD1	9.41791	1.03e-61			GNG11	19.7641	1.11e-31			EFEMP1	5.13312	0.00943251								TMEM52B	10.8935	9.34e-80		SHISA3	18.0914	3.95e-16		ILK	10.6757	9.96e-06			TGFBR3	16.5616	7.24e-12
	EFEMP1	9.37372	5.28e-49		GNG11	19.7985	2.37e-33		EFEMP1	9.37427	1.8e-47			SLC9A3R2	19.7592	9.93e-22			LAMA1	4.99949	0.00604473								MT-ND3	10.8845	0.0013191		PKM	18.0205	0.0176753		HNRNPA3	10.61	0.000961			EMILIN1	16.4803	4.66e-14
	CDH16	9.27357	9.19e-295		ATP5MF	19.7952	5.89e-15		CDH16	9.28167	5.09e-288			ATP5MF	19.7152	1.37e-13			CLDN7	4.96594	9.65e-07								HOXD9	10.8267	2.43e-82		YWHAQ	18.0125	0.00107227		TIA1	10.6017	7.1e-27			HNRNPA0	15.9084	0.00164074
	PTMS	9.17132	1.69e-07		SLC9A3R2	19.7692	1.64e-22		PTMS	9.14836	7.18e-07			DYNLL1	19.5805	1.84e-22			CA12	4.93391	1.29e-07								TRA2A	10.8046	1.78e-36		CDK4	17.9477	0.0154878		GADD45A	10.4784	9.26e-20			TRIR	15.8	1.29e-05
	WASF3	9.16107	9.84e-24		DYNLL1	19.6604	1.34e-23		WASF3	9.1467	4.2e-23			EMILIN1	19.3108	7.33e-36			CLEC18B	4.9321	0.0243595								TBC1D9	10.7995	8.95e-07		MYL12B	17.9398	1.21e-07		CCNL2	10.477	1.33e-45			TM4SF1	15.7477	0.000149
	DSTN	9.14999	4.63e-10		EMILIN1	19.3128	1.94e-37		KRT8	9.13004	6.34e-123			MMP2	19.1705	8.61e-31			SLC9A3R1	4.81208	2.01e-05								SNRPB	10.7944	0.00716233		ATP1A1	17.8595	0.000995		PDLIM2	10.4708	7.62e-15			PLA2R1	15.6221	6.75e-06
	KRT8	9.13503	2.52e-125		MMP2	19.2276	5.09e-32		DSTN	9.12718	1.32e-09			FABP5	19.0784	9.37e-31			TFAP2A	4.75464	0.000616								ILK	10.7699	1.02e-07		FBLN5	17.8535	7.72e-06		LAMB2	10.4131	4.58e-21			ATP5MF	15.5702	0.000331
	GATA3	9.09233	4.35e-191		FABP5	19.1427	9.46e-33		GATA3	9.09799	1.44e-188			MXRA8	19.049	2.34e-09			GABBR1	4.7407	0.000535								GLS	10.7633	3.44e-57		TXN	17.5044	4.64e-13		SOST	10.4118	7.41e-69			XRCC5	15.3896	0.00703221
	PFKL	9.05279	2.79e-17		SUMO2	19.1287	1.65e-08		HNF1B	9.03878	1.38e-268			SUMO2	19.0488	1.54e-07			NMRAL1	4.70046	0.000169								HNRNPA3	10.7182	8.09e-07		BST2	17.44	1.53e-05		PNN	10.3705	1.43e-12			RNPS1	15.3891	0.000203
	HNF1B	9.03013	1.86e-272		COX8A	19.0952	1.31e-10		PFKL	9.03034	2.01e-16			COX8A	19.0173	7.58e-10			CYS1	4.69188	0.000598								TIA1	10.7097	6.51e-30		GNB1	17.4104	0.00326468		PRCP	10.284	7.57e-41			VCAN	15.2406	2.73e-15
	KIRREL1	9.01301	3.99e-24		MXRA8	19.0924	6.89e-10		EPS8L2	9.01123	4.98e-159			TRIR	18.9914	6.57e-18			RGL3	4.68661	0.00019								CCNL2	10.5846	7.47e-51		SERPINE2	17.3157	1.43e-05		KLF2	10.0759	6.84e-22			ANXA2	15.1126	3.42e-05
	EPS8L2	9.00498	3.37e-162		TRIR	19.071	3.27e-19		KIRREL1	8.99902	5.39e-23			DDN	18.7399	3e-35			ANXA3	4.6771	2.13e-06								GADD45A	10.5331	5.54e-22		PCNA	17.2982	1.62e-14		AC092069.1	9.87399	0.00497735			HNRNPM	15.089	1.65e-06
	LEPROT	8.93142	2.99e-17		LDHB	18.7952	7.19e-13		LEPROT	8.91242	4.4e-17			LDHB	18.7152	3.24e-11			SHMT1	4.62392	0.0270873								LAMB2	10.5203	1.29e-24		UQCR10	17.247	1.94e-21		PRMT1	9.72544	2.32e-05			SRSF3	14.8731	1.24e-09
	KDM2B	8.90658	9.9e-10		HNRNPK	18.757	6.03e-18		HELLS	8.88672	5.41e-20			HNRNPK	18.6772	9.18e-17			KDM5D	4.60213	1.51e-06								PDLIM2	10.507	4.03e-16		EIF4G2	17.1234	0.0290304		SMPD4	9.63909	1.52e-24			MAL	14.575	2.05e-19
	HELLS	8.90562	5.54e-20		DDN	18.7304	3.33e-37		KDM2B	8.88452	1.13e-08			MAL	18.6656	2.23e-40			AL645608.1	4.53887	0.00658493								PNN	10.4678	7.73e-16		TRIM28	17.0058	2.22e-23		PSMC5	9.59671	0.00282082			SEM1	14.3546	2.7e-05
	KRT19	8.87648	1.25e-77		MAL	18.6762	1.75e-42		KRT19	8.86479	5.3e-76			PLXNB2	18.5694	1.01e-24			DPP6	4.53102	0.000402								SOST	10.3703	2.86e-75		TMEM258	16.5762	0.0149514		SAMD11	9.54677	1.31e-59			SOX4	14.3257	0.00433267
	MST1	8.86573	3.32e-63		NAP1L1	18.5682	1.68e-12		MST1	8.85914	1.22e-61			NAP1L1	18.4882	2.03e-11			C19orf81	4.42313	0.000162								PRCP	10.3672	1.3e-43		EMILIN1	16.5728	2.57e-16		ZNF503	9.53762	2.42e-49			PLXNB1	14.1919	1.93e-07
	CAMK2N1	8.83404	8.02e-36		PLXNB2	18.5647	2e-25		CAMK2N1	8.85428	6.59e-36			TBX2	18.2657	4.18e-40			MEIS1	4.41961	0.00933405								HMGB2	10.1086	0.0188721		TGFBR3	16.5446	2.4e-14		COL4A2	9.4986	1.84e-05			SPTBN1	14.1824	5.85e-08
	BSG	8.80728	8.75e-12		ATP5MG	18.3021	3.84e-09		BSG	8.78432	2.57e-11			ATP5MG	18.2222	5.9e-08			CLEC18C	4.36103	0.0122067								KLF2	10.0759	6.28e-24		WDR83OS	16.3989	0.00141102		ILF3	9.48211	2.39e-18			MXRA8	14.1212	3.88e-06
	ENPEP	8.78743	1.2e-16		TBX2	18.2273	1.3e-41		ENPEP	8.77525	3.01e-16			PTN	18.209	7.68e-40			EPS8L1	4.34857	7.26e-06								AC092069.1	9.94912	0.00024		HNRNPA0	16.0852	5.99e-05		NECTIN2	9.4662	2.99e-48			PGRMC1	14.0527	4.24e-06
	ATXN7L3B	8.7234	1.06e-12		PTN	18.2021	1.27e-41		ATXN7L3B	8.70224	7.32e-12			DEK	18.1598	5.91e-15			PLA2R1	4.31598	0.00298897								PRMT1	9.83286	2.63e-08		TRIR	15.9673	2.46e-07		MOXD1	9.4509	5.82e-39			PTN	14.0514	7.51e-21
	PLXNB2	8.69083	3.94e-26		DEK	18.1888	7.69e-16		DOC2B	8.68633	1.79e-118			HNRNPU	18.0307	3.05e-09			DMKN	4.31267	1.65e-06								SMPD4	9.70526	3.04e-27		POLR2L	15.8475	0.00243072		ADAMTS9	9.44556	4.85e-29			RIPOR1	14.0154	1.37e-07
	DOC2B	8.68471	5.36e-120		HNRNPU	18.1104	4.03e-10		PLXNB2	8.66788	1.34e-25			ATP5IF1	18.0285	2.9e-12			ADCY6	4.27308	0.002056								TIMM13	9.69519	0.00584885		TM4SF1	15.7976	2.51e-06		CA12	9.43091	9e-78			FABP5	13.8968	6.03e-11
	LINC01089	8.61594	5.78e-63		ATP5IF1	18.1084	1.42e-13		LINC01089	8.60094	6.12e-62			MEIS1	17.9281	1.1e-32			GPRC5B	4.26991	0.0313295								PSMC5	9.68609	7.91e-05		ATP5MF	15.7619	1.46e-06		PDZK1IP1	9.3469	1e-36			EVA1B	13.8752	1.15e-05
	GJA5	8.54852	1.31e-38		SNRNP70	17.9656	7.12e-28		GJA5	8.55771	1.82e-38			SNRNP70	17.92	1.46e-26			CALCA	4.26026	0.00472916								COL4A2	9.60671	2.87e-08		PLA2R1	15.6731	8.01e-08		RNPS1	9.2941	0.0301164			CBX3	13.8272	0.000881
	CSRP1	8.44739	2.23e-36		MEIS1	17.9421	1.72e-34		IRX1	8.44285	8.69e-97			HTRA1	17.8969	4.23e-06			PTPN3	4.23664	0.0124916								ILF3	9.59023	1.66e-22		XRCC5	15.5679	0.00014		PRSS23	9.28404	3.99e-12			TGFBR2	13.7592	0.00184998
	KRT18	8.4423	9.73e-56		SNRPD1	17.8816	7.8e-22		CSRP1	8.43052	3.37e-35			SNRPD1	17.8084	1.94e-20			CA4	4.22765	0.00424291								SAMD11	9.58988	9.51e-64		RNPS1	15.5653	2.42e-06		MCM7	9.2678	5.88e-13			ILF3	13.7581	0.000227
	IRX1	8.43775	2.24e-98		HTRA1	17.8652	1.03e-06		KRT18	8.4222	2.73e-54			HMGN1	17.6349	5.53e-16			UNG	4.22694	0.0120422								ZNF503	9.56373	1.62e-52		VCAN	15.3209	9.99e-18		LYPD1	9.25849	0.000195			COL4A3	13.655	9.01e-09
	APP	8.42261	4.65e-09		HMGN1	17.7149	5.47e-17		CCDC198	8.40837	0			RBM3	17.6246	1.86e-21			PRPS2	4.11622	0.00196866								NECTIN2	9.55041	9.39e-53		ANXA2	15.3067	1.97e-07		MYH10	9.24557	5.86e-31			MATN2	13.63	1.17e-06
	EZR	8.40865	3.48e-37		RBM3	17.6982	1.25e-22		APP	8.39965	1.45e-08			FOXD1	17.5996	8.32e-30			NBEAL2	4.0834	0.00503668								ADAMTS9	9.53375	9.41e-32		HNRNPM	15.2731	2.58e-09		AIF1	9.22684	8.12e-12			SRSF7	13.6005	1.59e-11
	CCDC198	8.39992	0		DUT	17.6139	1.16e-24		EZR	8.38746	7.14e-36			DUT	17.5772	2.12e-23			ENOSF1	4.06708	5.54e-06								MOXD1	9.51012	8.07e-43		SRSF3	15.0631	4.77e-12		SYNC	9.22235	0.000977562			MEIS2	13.5927	3.09e-16
	MIR503HG	8.35569	2.17e-38		FOXD1	17.5994	3.45e-31		MIR503HG	8.33286	1.05e-37			ARGLU1	17.488	6.18e-22			SEMA3B	4.05922	0.000222								CA12	9.40287	8.29e-84		OGN	15.0261	0.0284977		KIF12	9.17599	2.06e-108			APCDD1	13.4974	0.0132461
	RAB34	8.3534	3.57e-17		ARGLU1	17.5634	1.07e-22		RAB34	8.33068	8.32e-17			NDUFA11	17.4737	5.41e-11			VAV3	4.02843	4.77e-05								RNPS1	9.40195	0.000306		MAL	14.5836	1.22e-22		TIMP3	9.14493	0.00140334			RAN	13.4674	0.000448
	PFN2	8.30321	0.000933		NDUFA11	17.5515	7.47e-12		PFN2	8.28037	0.00212637			EWSR1	17.4352	1.73e-25			NECTIN2	3.95218	0.0020907								MCM7	9.37568	9.73e-15		SEM1	14.5467	1.69e-07		TMEM259	9.10955	2.49e-29			EEF1B2	13.4267	0.0124676
	B4GALNT4	8.26209	4.26e-18		EWSR1	17.5135	2.54e-27		B4GALNT4	8.23978	1.12e-17			UBE2C	17.3775	2.57e-34			FGFR2	3.9358	0.00146356								LYPD1	9.34677	2.57e-05		SOX4	14.5116	0.00027		ATP5IF1	9.05479	3.15e-48			MMP2	13.2978	7.18e-08
	IER2	8.25508	8.95e-36		TXNIP	17.4477	2.23e-14		IER2	8.23822	2.05e-34			TXNIP	17.3679	8.98e-14			APLNR	3.92294	2.7e-07								MYH10	9.34527	8.65e-33		SPTBN1	14.3133	1.54e-09		LRRC75A	9.03008	4.31e-06			ISYNA1	13.1511	7.9e-11
	EFNB2	8.17185	4.48e-17		UBE2C	17.3928	2.53e-36		EFNB2	8.15352	7.7e-17			EEF1D	17.2171	3.42e-10			AL390719.2	3.89111	1.49e-06								AIF1	9.31033	1.43e-13		MXRA8	14.2964	2.3e-07		KIRREL1	9.01831	1.82e-41			PEBP1	13.1135	3.67e-05
	KIF12	8.13343	3.94e-217		EEF1D	17.2939	7.74e-11		KIF12	8.14158	1.38e-213			PXDN	17.1651	1.94e-24			DDN	3.815	1.51e-09								PRSS23	9.30945	2.57e-13		PLXNB1	14.2557	4.78e-09		CRIP2	8.95419	5.74e-18			FBLN1	13.0189	1.06e-11
	STON2	8.13168	1.72e-43		PXDN	17.222	9.05e-26		STON2	8.13202	1.43e-41			BEX3	17.0848	0.00487959			TMEM178A	3.79542	1.8e-06								PDZK1IP1	9.30308	2.69e-39		PGRMC1	14.1962	2.34e-08		MAT2A	8.93866	1.32e-48			IFITM2	13.0128	0.000549
	SALL1	8.11536	5.38e-46		BEX3	17.1648	0.000494		SALL1	8.0927	1.19e-44			IGFBP5	17.0122	4.74e-06			UNC5B	3.7686	0.000653								SYNC	9.27737	2.27e-05		GGCX	14.19	0.0421879		KDR	8.87974	1.05e-37			PPP2R1A	13.0083	0.00607868
	JUP	8.09857	1.05e-45		IGFBP5	17.0921	1.18e-06		JUP	8.08374	2.25e-45			TMSB15A	16.9839	1.64e-29			COL4A4	3.73328	0.000199								ATP5F1B	9.27484	0.0145562		SEC61G	14.141	0.00444286		NR2F2	8.75787	1.35e-15			MYH10	12.8696	1.99e-15
	ATP1A1	8.02739	6.71e-39		TMSB15A	16.9764	1.48e-30		ATP1A1	8.00443	2.48e-38			PLXNB1	16.7899	2.48e-13			TSPAN1	3.69096	0.00981431								TIMP3	9.2475	2.33e-05		SLIRP	14.1231	0.00374483		DOC2B	8.70646	2.28e-64			HNRNPH3	12.8625	0.00127662
	TIA1	8.02164	1.7e-15		PLXNB1	16.8113	1.12e-13		TIA1	7.99877	7.52e-15			RIPOR1	16.7445	1.82e-09			PSMA3-AS1	3.64286	0.000456								TMEM259	9.21026	1.49e-33		RIPOR1	14.0741	9.39e-10		SPINT2	8.70404	8.7e-81			AIF1L	12.8351	4.78e-05
	IVNS1ABP	7.91614	3.91e-10		WSB1	16.7998	2.72e-09		IVNS1ABP	7.89385	2.7e-09			WSB1	16.7208	1.59e-08			MEIS3	3.63291	0.000802								ATP5IF1	9.16243	2.89e-50		PTN	14.0398	9.43e-24		EPS8L2	8.67563	1.14e-93			FOS	12.7406	0.0416845
	RERE	7.87315	1.07e-11		RIPOR1	16.7721	6.4e-10		RERE	7.85039	6.23e-11			TGFBR3	16.7208	6.77e-17			SCNN1A	3.61933	4.89e-08								KIF12	9.14266	4.11e-117		CBX3	14.018	5.63e-06		NPHS1	8.66411	3.9e-48			ENPEP	12.4932	7.75e-08
	CLDN3	7.83929	3.49e-139		PTOV1	16.7614	0.00375603		CLDN3	7.84327	1.02e-135			PTOV1	16.702	0.0126101			PPP6R2	3.59557	0.00836799								LRRC75A	9.13819	4.09e-09		EVA1B	13.9932	3.52e-07		EFEMP1	8.62032	2.91e-34			LAMC1	12.4415	2.92e-08
	SAMD11	7.83483	1.83e-64		TGFBR3	16.7427	1.65e-18		SAMD11	7.8195	7.79e-63			EIF4A1	16.6603	6.2e-09			TMEM52B	3.59186	2.83e-07								KIRREL1	9.06595	4.99e-45		ILF3	13.9529	1.05e-06		KDM2B	8.61228	1.2e-11			CBX5	12.4376	3.11e-08
	SON	7.81046	7.02e-08		EIF4A1	16.7391	3.21e-10		SON	7.78925	3.9e-07			FN1	16.5751	5.38e-14			SPINT1	3.59023	0.00774902								CRIP2	9.0581	1e-21		TSPAN3	13.9457	0.0227999		TBX2	8.53179	1.55e-76			HBB	12.2998	4.35e-11
	VASN	7.77695	9.06e-43		FN1	16.6551	2.4e-15		VASN	7.77105	6.92e-42			CALM2	16.4392	2.23e-06			ITGB8	3.55327	0.00226359								MAT2A	9.03476	2.02e-51		FABP5	13.9312	1.06e-12		CD46	8.52095	1.6e-43			GLS	12.2935	5.89e-16
	PHLDA1	7.77379	8.93e-06		CALM2	16.5191	2.62e-07		PHLDA1	7.75101	3.04e-05			SNRPG	16.4107	2.47e-12			ADAMTS16	3.5501	7.51e-06								KDR	8.86667	1.31e-40		FLT1	13.8838	0.0210533		CBX3	8.47288	0.000117			CCNL2	12.2916	1.52e-09
	GTF2I	7.76795	1.78e-17		SNRPG	16.4876	1.32e-13		ITGA8	7.74768	3.64e-41			AKR1B1	16.383	1.05e-13			SLC8A1	3.52981	0.0440888								NR2F2	8.86598	5.69e-19		TGFBR2	13.7083	0.000717		SRSF7	8.47127	1.57e-16			SNRNP70	12.2759	3.3e-10
	ITGA8	7.75481	3.14e-42		2022-09-02	16.4483	7.51e-16		GTF2I	7.74499	1.55e-16			2022-09-02	16.3684	3.17e-14			KCNJ16	3.47114	0.00304244								SPINT2	8.81161	5.08e-83		SRSF7	13.6871	1.35e-13		FGFR3	8.43304	3.32e-96			AIF1	12.2667	3.02e-09
	GNG11	7.75438	2.11e-42		AKR1B1	16.4335	4.91e-15		NME3	7.7324	1.75e-11			PLA2R1	16.3421	9.51e-07			NLK	3.46612	0.00547138								DOC2B	8.71391	1.19e-69		RAN	13.6609	5.74e-06		HDAC1	8.39459	1.32e-24			HES1	12.2058	0.0258637
	NME3	7.75036	1.22e-11		PLA2R1	16.3812	5.52e-08		GNG11	7.73142	2.38e-41			TSC22D1	16.2755	7.45e-11			CDH1	3.44232	0.0232225								EPS8L2	8.66856	1.88e-99		EEF1B2	13.6188	0.000366		JUP	8.36859	9.05e-54			FOXD1	12.15	2.84e-08
	RDH10	7.71973	3.72e-44		TSC22D1	16.3371	1.98e-11		NPHS1	7.71446	8.59e-156			MCM7	16.2633	2.85e-21			TFCP2L1	3.42586	6.92e-06								KDM2B	8.66844	6.71e-14		MATN2	13.589	8.46e-08		MYL6	8.26574	2.82e-05			FBN2	12.0948	5.48e-19
	NPHS1	7.70537	3.32e-158		MCM7	16.3346	6.47e-23		RDH10	7.69822	6.94e-43			MEIS2	16.2426	1.58e-40			MAFB	3.4032	0.0262131								EFEMP1	8.62737	6.7e-37		COL4A3	13.5782	4.09e-10		GMDS	8.25978	4.33e-43			NT5DC2	12.0775	3.85e-07
	LAMC1	7.69567	0.0395494		SRSF6	16.2486	1.78e-26		ITGA3	7.68968	2.84e-82			ANP32B	16.1756	0.00919859			L1CAM	3.39651	0.00261105								NPHS1	8.62035	8.17e-52		MEIS2	13.5562	1.21e-18		SNHG9	8.25145	7.94e-31			ILF2	12.063	0.00486702
	ITGA3	7.69025	2.09e-84		ANP32B	16.2474	0.00241502		WASHC1	7.65465	2.67e-53			SRSF6	16.1716	7.49e-25			FAM181B	3.3942	0.000208								CD46	8.59849	4.21e-47		SET	13.4903	0.0470618		ARHGEF12	8.25144	3.34e-24			ANAPC11	11.9839	0.000123
	WASHC1	7.67405	1.91e-54		MEIS2	16.233	1.14e-42		DHRS3	7.62579	6.05e-13			ALDH1A1	16.0949	5.28e-37			FZD8	3.38229	0.0066452								CBX3	8.58081	4.02e-07		MMP2	13.4877	1.95e-10		TJP1	8.23232	3.81e-30			TPM2	11.9784	1.27e-05
	DHRS3	7.64834	6.69e-14		HMGN3	16.1019	2.38e-27		SF3B1	7.60237	0.000154			HMGN3	16.0222	3.19e-26			PTPRJ	3.38181	0.0479754								SRSF7	8.57717	1.19e-19		APCDD1	13.4743	0.00114974		POGZ	8.20458	6.3e-17			WASHC1	11.9723	2.65e-05
	SF3B1	7.62531	5.98e-05		ALDH1A1	16.091	4.95e-39		WDR6	7.56338	5.6e-12			FBN2	16.0021	1.34e-39			LINC02381	3.32513	5.29e-08								TBX2	8.56461	1.41e-81		MZT2B	13.3838	0.0199826		SEMA5B	8.1896	1.29e-24			GNG11	11.9547	1.24e-13
	WDR6	7.5861	2.08e-12		FBN2	16.0091	1.29e-41		SCOC	7.55575	9.94e-06			EMX2	15.8766	1.27e-29			EMX1	3.28831	0.000161								HDAC1	8.48569	5.15e-27		PEBP1	13.3	1.85e-07		RBPMS	8.15553	4.67e-52			PPP1R14B	11.8987	0.0415271
	SCOC	7.57587	2.85e-06		EMX2	15.8654	4.09e-31		EMID1	7.55413	7.73e-59			IFITM2	15.7777	6.52e-23			SMTNL2	3.26793	1.27e-06								CSNK2B	8.48421	0.0305881		ISYNA1	13.2483	2.33e-13		GOLIM4	8.14205	8.15e-12			NUSAP1	11.885	3.86e-08
	EMID1	7.56369	7.7e-60		IFITM2	15.8576	3e-24		PGRMC2	7.54121	3.01e-06			HOXD9	15.7732	2e-32			HOXA3	3.25775	0.000636								LAPTM4B	8.46942	0.00348852		IFITM2	13.2077	3.37e-06		CDH16	8.13272	1.08e-110			ADAMTS9	11.8469	4.31e-14
	PGRMC2	7.55964	6.78e-07		HOXD9	15.8247	5.88e-34		LYPD1	7.52967	2.62e-13			MECOM	15.7663	1.43e-37			SMIM24	3.25562	0.0037932								JUP	8.45261	3.8e-58		PPP2R1A	13.1742	0.000324		TRIM28	8.0662	1.08e-08			EWSR1	11.8132	8.7e-10
	LYPD1	7.55262	4.56e-14		UBB	15.8154	2.5e-13		NR2F2	7.52413	1.23e-21			UBB	15.7354	9.1e-13			COL9A1	3.23446	0.0323413								FGFR3	8.40215	4.95e-101		HNRNPH3	13.0442	8.82e-06		ISYNA1	8.06325	1.18e-19			GADD45A	11.7937	2.07e-07
	NR2F2	7.54708	3.07e-22		MECOM	15.7645	1.23e-39		MLF2	7.51943	1.72e-05			YWHAQ	15.6504	3.05e-12			TACSTD2	3.19858	0.0203641								MYL6	8.37385	1.52e-08		FBLN1	13.0359	8.16e-14		HNRNPH3	8.00495	0.00402105			SNRPF	11.778	7.08e-08
	MLF2	7.54223	3.54e-06		YWHAQ	15.7278	4.39e-13		SEMA3B	7.49757	1.06e-51			LTBP4	15.6105	3.9e-34			NDRG1	3.15542	0.0285558								SNHG9	8.32021	3.23e-34		AIF1L	13.0008	4.6e-07		HNRNPM	7.98725	2.46e-10			XRCC6	11.7463	3.23e-05
	SEMA3B	7.51802	1.5e-52		LTBP4	15.6879	3.08e-35		PHGDH	7.46508	5.8e-18			CIRBP	15.5976	1.78e-13			CRIM1	3.15351	0.0181249								ARHGEF12	8.31598	3.99e-27		MYH10	12.9945	1.72e-17		MEIS1	7.96493	6.67e-27			MORF4L1	11.7119	0.0317052
	PHGDH	7.48685	9.29e-19		CIRBP	15.6776	5.9e-15		ELN	7.45049	1.38e-29			MCM3	15.5862	7.41e-32			GRHL2	3.14535	0.00290058								TJP1	8.2973	3.66e-33		FOS	12.8578	0.00441432		NOTCH2	7.96441	1.38e-09			HOXD9	11.6887	2.95e-16
	ELN	7.47345	4.39e-28		SOX4	15.6564	3.83e-13		PPP1CA	7.4375	9.98e-05			SOX4	15.5782	7.43e-12			MYO15B	3.09176	0.0017958								POGZ	8.26592	1.29e-19		C12orf57	12.6848	0.0230798		GJA5	7.95054	1.19e-27			RBM3	11.5816	6.93e-07
	PPP1CA	7.46013	2.95e-05		MCM3	15.5886	1.27e-32		FOXC2	7.43314	5.45e-94			PPDPF	15.408	3.68e-06			FMC1	3.08843	0.0271372								GMDS	8.24075	5.44e-46		ILK	12.6742	0.0335506		COL4A4	7.93889	1.32e-72			PRCP	11.5478	4.09e-09
	FOXC2	7.43358	1.63e-94		PPDPF	15.488	1.67e-07		PRCP	7.37932	4.53e-26			NAA38	15.4018	1.01e-06			SLFN13	3.08249	0.0192348								GOLIM4	8.22509	1.34e-13		LAMC1	12.5582	2e-10		TRIB2	7.93747	6.06e-39			UCHL1	11.4789	0.00103458
	TLN1	7.39977	5.65e-13		NAA38	15.4759	1.2e-06		TLN1	7.37843	5.4e-12			NUCKS1	15.3626	2.85e-11			C21orf2	3.05772	0.00512022								SEMA5B	8.19722	1.01e-26		CBX5	12.5555	4.81e-10		HIPK2	7.90598	1.02e-54			ATP5IF1	11.4028	4.96e-08
	PRCP	7.38975	5.87e-27		NUCKS1	15.4245	6e-12		RBPMS	7.34056	1.29e-46			ENC1	15.2943	1.04e-14			ENKD1	3.01682	0.000502								RBPMS	8.19114	8.81e-57		TBCA	12.5011	0.0245293		SNHG8	7.88836	1.05e-31			RBX1	11.289	1.7e-09
	RBPMS	7.35219	1.66e-47		LAMC1	15.35	1.17e-12		KNG1	7.22681	1.71e-168			LAMC1	15.2772	2.46e-11			CALB1	2.99537	2.75e-07								TRIM28	8.17253	1.07e-10		ENPEP	12.5001	2.01e-09		FREM1	7.88596	8.26e-65			LDHB	11.2613	2.26e-05
	FRAS1	7.22474	9.14e-67		MYL12B	15.3374	2.03e-14		FRAS1	7.22443	8.2e-67			TUBB2B	15.267	6.21e-19			TESC	2.97021	0.0155098								ISYNA1	8.16887	1.01e-23		SNRNP70	12.4613	2.87e-13		CNN2	7.88205	1.65e-34			TYRO3	11.2363	3.32e-10
	KNG1	7.21746	1.36e-173		ENC1	15.299	2.35e-15		DDR1	7.17469	2.37e-42			MYL12B	15.2578	1.39e-13			ARF3	2.96025	0.00744596								HNRNPH3	8.11242	2.1e-05		CCNL2	12.3769	9.91e-12		KRT18	7.87031	5.61e-50			HNRNPAB	11.2291	1.2e-05
	DDR1	7.1941	9.75e-43		ILF2	15.2784	5.07e-11		MAL2	7.15952	2.58e-84			ILF2	15.2218	1.78e-10			DDX3Y	2.92109	3.57e-05								CDH16	8.11018	1.58e-119		HES1	12.3557	0.00285497		TMA7	7.84932	0.000404			ATP5PF	11.1891	4.06e-06
	MAL2	7.16029	5.29e-86		TUBB2B	15.2685	4.03e-20		TNS2	7.09269	3.46e-33			GADD45A	15.2177	2.52e-09			EPB41L5	2.92037	0.00400586								HNRNPM	8.09508	2.25e-13		GLS	12.3453	8.88e-19		WSB1	7.83489	4.86e-49			EHD3	11.118	9.96e-06
	SRSF3	7.11304	0.000154		EVL	15.2621	5.38e-15		SRSF3	7.09008	0.000655			EVL	15.1865	4.42e-14			AC110285.6	2.90957	0.00493224								NOTCH2	8.06844	5.42e-13		AIF1	12.3083	2.98e-11		PTPRF	7.8255	1.89e-30			TMPO	11.0075	1.18e-09
	TNS2	7.10883	2.29e-33		GADD45A	15.2619	1.45e-10		HOXC10	7.08576	1.44e-13			PCBP2	15.164	0.00341036			AL691432.2	2.88898	0.0258605								MEIS1	8.05038	8.63e-31		HBB	12.2505	2.46e-12		VASN	7.79746	1.93e-29			MOXD1	10.9273	2.47e-15
	HOXC10	7.09432	3.5e-14		PCBP2	15.244	0.00046		RGL2	7.0797	2.24e-28			NDUFA6	15.0986	1.07e-26			EIF1AY	2.88747	2.74e-07								HIPK2	8.00483	2.5e-58		NT5DC2	12.1732	2.5e-09		SLC9A3R2	7.7964	1.4e-45			TMEM52B	10.8886	6.12e-10
	RGL2	7.07572	3.84e-29		HSPA8	15.1532	0.000216		HOXC4	7.06854	3.88e-42			HSPA8	15.0736	0.000758			NPIPB15	2.82271	7.99e-06								SNHG8	7.99145	7.78e-35		COX4I1	12.1679	0.0247548		RBM3	7.78258	2.41e-28			HP1BP3	10.7698	3.54e-12
	HOXC4	7.0756	1.91e-43		NDUFA6	15.1408	4e-28		NPR1	7.04146	5.88e-70			RBMX	14.9636	9e-19			TRIB2	2.81282	0.0363531								TRIB2	7.97931	2.3e-41		ANAPC11	12.148	1.41e-06		SLC9A3	7.70971	1.95e-54			APLP2	10.7406	4.44e-07
	NPR1	7.04062	4.3e-71		RBMX	15.0383	5.66e-20		HIC1	7.00455	1.68e-06			PHLDA1	14.9445	2.55e-21			LRP2	2.79928	0.00302229								COL4A4	7.97092	1.23e-78		TPM2	12.1469	5.92e-08		GOLGA8A	7.65164	4.3e-48			FBN1	10.7133	0.00152537
	HIC1	7.02228	1.01e-06		PHLDA1	14.9882	4.08e-23		NPNT	6.96748	2.29e-24			PCBP1	14.8573	2.31e-12			ST14	2.79771	0.0438775								CNN2	7.96223	1.14e-36		GNG11	12.1441	3.37e-16		NUDT3	7.51786	8.17e-13			SEMA3B	10.6084	1.1e-12
	NPNT	6.98984	3.25e-25		PCBP1	14.925	3.15e-13		SSBP4	6.944	2.39e-09			B4GALNT4	14.8516	2.09e-28			HOXA-AS2	2.75079	0.000112								TMA7	7.95743	2.91e-07		WASHC1	12.1416	7.47e-08		FMNL2	7.50338	3.17e-21			NTRK2	10.6042	3.24e-13
	SSBP4	6.96681	2.65e-10		B4GALNT4	14.8819	7.9e-30		TMEM230	6.93255	1.06e-06			HNRNPM	14.6639	4.95e-17			IRX1	2.74515	0.00528602								UBC	7.94507	0.000861		FOXD1	12.1134	8.19e-10		CCDC198	7.49223	4.96e-101			SRRM2	10.5531	3.21e-05
	ERBB2	6.95473	1.57e-31		HNRNPM	14.7361	6.46e-18		ERBB2	6.93248	2.49e-30			DCN	14.6363	3.84e-14			PATJ	2.70342	0.0017644								WSB1	7.94281	3.9e-54		ILF2	12.1054	0.000273		OGT	7.40787	3.63e-35			CNN2	10.4961	1.54e-14
	TMEM230	6.95381	5.11e-07		DCN	14.6953	1e-14		SH3GLB2	6.91735	1.77e-41			CRABP1	14.5467	2.27e-23			EPOR	2.67749	0.0149718								KRT18	7.93277	4.88e-52		TIA1	12.0893	0.00650969		TPPP3	7.40752	0.000248			NDUFA6	10.4902	2.23e-14
	SH3GLB2	6.93159	8.05e-43		CNN2	14.5569	1.03e-39		SNHG19	6.88448	3.8e-06			CNN2	14.5113	1.01e-37			GRB7	2.66559	3.66e-05								FREM1	7.91558	1.63e-69		FBN2	12.0639	1.18e-21		HOXD8	7.34793	9.31e-57			ATP5PO	10.437	0.00101837
	LDB2	6.89141	0.019062		CRABP1	14.5527	5e-25		LDB2	6.87181	0.0322341			PTBP1	14.4549	1.39e-22			TRABD2B	2.65393	0.0186418								PTPRF	7.90656	1.2e-33		PPP1R14B	12.0556	0.000545		WISP1	7.34707	2.42e-24			MEIS1	10.4055	1.3e-13
	LARP1	6.88121	0.000196		PTBP1	14.5343	8.03e-24		LARP1	6.85911	0.00046			CYB5A	14.4322	1.22e-26			NCBP3	2.6403	0.0279951								GJA5	7.90443	4.14e-29		EWSR1	11.9822	2.84e-12		YWHAZ	7.26989	0.0123104			KLF2	10.3952	0.00106926
	RHOT2	6.87235	2.79e-23		CYB5A	14.4528	3.3e-28		RHOT2	6.85243	3.54e-22			TFCP2L1	14.383	7.2e-26			TDRP	2.6023	0.00554971								RBM3	7.8887	5.73e-31		LAMB2	11.9344	0.0025217		PLXNB2	7.25784	2e-32			TMEM259	10.38	0.0246462
	SNHG19	6.87003	6.95e-07		TFCP2L1	14.3747	4.42e-27		PPP1R12C	6.8294	6.56e-37			COL4A3	14.3803	1.57e-19			ROBO2	2.59191	0.00256486								VASN	7.8343	1.62e-32		DEK	11.931	0.0123606		EFNB1	7.24266	5.35e-28			DBN1	10.2652	0.00489656
	PPP1R12C	6.84768	5.68e-38		COL4A3	14.3731	1.47e-20		LUC7L	6.82475	2.4e-12			PTGR1	14.2642	2.39e-26			SOST	2.55107	0.000161								SLC9A3R2	7.83401	1.04e-48		SNRPF	11.9189	7.47e-10		MAF	7.23857	3.83e-07			SOST	10.2486	1.3e-07
	LUC7L	6.84684	6.6e-13		PTGR1	14.2553	3.35e-27		ARL4C	6.80062	7.87e-09			SIX2	14.1882	1.14e-10			ECEL1	2.54358	0.00785639								HSBP1	7.72448	0.000863		ADAMTS9	11.9106	4.19e-16		GANAB	7.22218	6.09e-07			NCL	10.2432	3.29e-07
	GLS	6.81065	7.31e-47		ATP5MC2	14.2187	1.36e-08		GLS	6.78864	1.32e-46			NCL	14.1469	1.89e-17			POMT2	2.52678	0.0461933								GOLGA8A	7.72152	9.01e-52		MORF4L1	11.9039	0.000889		PHLDB1	7.21492	6.37e-35			EZR	10.1856	2.44e-06
	ARL4C	6.81063	6.15e-09		NCL	14.2048	3.55e-18		MCM3	6.74939	3.89e-10			ATP5MC2	14.1387	1.15e-07			AMN	2.52047	3.42e-05								SLC9A3	7.69317	1.26e-58		GADD45A	11.8796	1.47e-09		CXXC5	7.15162	6.12e-33			ISLR	10.1833	0.00185757
	MCM3	6.77225	2.22e-10		XRCC6	14.1871	4.94e-20		RASSF7	6.74614	1.25e-129			CNBP	14.1307	0.0111993			GAA	2.51547	0.0482625								NUDT3	7.5662	3.58e-15		TSC22D1	11.8668	0.0459056		EMCN	7.06665	1.64e-64			H2AFY	10.1687	9.53e-08
	RASSF7	6.74279	5.99e-133		ARL6IP1	14.1508	5.09e-13		PTBP1	6.71949	4.75e-14			XRCC6	14.1193	8.66e-19			SCIN	2.47066	0.000986								FMNL2	7.54795	4.38e-25		NUSAP1	11.85	2.61e-09		LEPROT	7.0494	6.93e-22			NDUFA1	10.1021	3.06e-07
	PTBP1	6.74193	1.3e-14		SIX2	14.1387	6.62e-11		SPCS1	6.71861	6.05e-08			ARL6IP1	14.0843	4.84e-12			HPN	2.4065	8.37e-06								OGT	7.51353	1.51e-39		XRCC6	11.832	1.51e-06		LTBP3	7.03817	3.1e-05			COX6B1	10.0331	0.0152506
	SPCS1	6.74117	3.05e-08		SPARC	14.1298	9.53e-06		ST3GAL6	6.6943	2.16e-25			FZD1	14.0666	3.86e-31			GAL3ST1	2.33317	0.0203476								TPPP3	7.46948	7.61e-06		RBM3	11.7446	3.17e-09		CRIM1	7.00071	6.18e-29			ZNF503	9.89442	2.36e-12
	KIF22	6.69991	5.61e-11		SRSF7	14.0948	1.6e-23		KIF22	6.67896	2.33e-10			SPARC	14.0499	1.27e-06			DPEP1	2.33273	0.000191								CCDC198	7.45677	3.16e-110		PRCP	11.6554	3.65e-11		ANKRD10	6.99992	2e-15			B4GALNT4	9.88792	6.66e-08
	ST3GAL6	6.69598	8.31e-26		PFN2	14.0824	2.72e-13		CXXC5	6.62907	8.29e-23			PFN2	14.0346	6.3e-13			AC129507.4	2.32381	0.000159								WISP1	7.40346	1.61e-27		HOXD9	11.5979	1.68e-18		LRP2	6.99927	6.7e-68			GOLGA8A	9.88252	4.97e-20
	CXXC5	6.6517	7.59e-24		FZD1	14.0647	2.94e-32		CYBA	6.59381	7.3e-24			SRSF7	14.0155	5.83e-22			UGT8	2.30925	0.0185737								HOXD8	7.39628	2.39e-60		ATP5IF1	11.5968	3.41e-10		EPAS1	6.9947	0.000411			NME1	9.83931	0.0334785
	CYBA	6.61249	7.61e-25		CNBP	14.0312	0.00283451		RBM39	6.58941	1.47e-21			CKS2	13.9428	1.04e-24			USP9Y	2.30891	7.28e-06								YWHAZ	7.378	6.68e-05		UCHL1	11.496	4.26e-05		ALDH1A2	6.9785	8.69e-44			GOLIM4	9.8354	5.37e-07
	RBM39	6.61237	1.63e-22		SNRPE	13.9979	9.1e-12		HIPK2	6.5148	2.31e-42			SNRPE	13.9183	5.85e-11			COL4A3	2.29927	1.45e-06								PLXNB2	7.36575	3.24e-37		RBX1	11.4585	5.9e-12		ILF2	6.95602	0.0149076			ID1	9.81753	8.31e-05
	HIPK2	6.52771	4.62e-43		CKS2	13.9921	2.43e-26		CDC37	6.47816	1.01e-11			FBLN1	13.8288	1.22e-30			ARSD	2.2889	0.00262801								EFNB1	7.33233	1.96e-30		LDHB	11.4541	5.8e-07		LHFPL6	6.90862	4.74e-10			ALDH1A2	9.76045	7.09e-18
	CDC37	6.50033	2.63e-12		PEBP1	13.8799	9.21e-09		CADM1	6.46881	1.87e-07			TYMS	13.8108	4.7e-32			PLEKHH2	2.28292	0.0430645								GANAB	7.32881	1.87e-09		HNRNPAB	11.3783	4.83e-08		SEMA3G	6.88222	5.54e-28			PDLIM2	9.70829	0.00244966
	CADM1	6.4902	1.29e-07		FBLN1	13.8498	3.01e-32		GOLGA8B	6.45351	6.08e-46			PEBP1	13.8001	9.23e-08			CPNE7	2.27426	0.00446342								MAF	7.29608	9.95e-09		ATP5PF	11.3706	3.89e-08		NPNT	6.86036	1.69e-24			PDLIM7	9.62439	0.0187499
	GOLGA8B	6.47118	5.02e-47		MRPS21	13.8485	6.2e-21		TRIM24	6.40447	1.94e-18			MRPS21	13.7751	1.1e-19			ZNF154	2.27426	0.00446342								PHLDB1	7.27343	1.85e-37		TYRO3	11.1296	2.39e-11		CLU	6.85293	7.95e-60			RTN4	9.6074	6.24e-13
	TRIM24	6.41763	3.53e-19		TYMS	13.8287	4.89e-34		GMDS	6.37731	2.55e-43			SPOCK2	13.7599	1.63e-11			POU3F4	2.26281	0.00298897								CXXC5	7.24654	4.2e-35		EHD3	11.0639	1.48e-06		EWSR1	6.78325	4.35e-33			HDAC1	9.59224	0.00713866
	GMDS	6.38148	8.7e-45		SPOCK2	13.8044	4.38e-12		SDC4	6.36356	4.63e-70			ALDH1A2	13.7564	2.19e-42			ANK3	2.25019	0.00487289								LTBP3	7.14474	6.07e-08		PPDPF	10.957	0.0206362		SLC9A3R1	6.77275	9.35e-74			HNRNPU	9.56147	0.000292
	MYH9	6.3776	2.77e-26		SERBP1	13.8019	5.78e-11		MYH9	6.35465	4.34e-26			SERBP1	13.7242	6.23e-10			PYROXD2	2.24294	0.00291202								LEPROT	7.10859	1.14e-24		MOXD1	10.9338	7.95e-18		CALB1	6.76434	3.18e-50			EEF1D	9.54689	0.00246611
	SDC4	6.36879	2.26e-70		ALDH1A2	13.7598	1.41e-44		RBM6	6.33517	5.55e-15			MYH9	13.6303	4.03e-13			CARMIL1	2.19087	0.00536452								ANKRD10	7.10394	5.61e-18		APLP2	10.9133	7.54e-09		LSM7	6.69667	0.0275202			MYH9	9.47404	3.42e-05
	RBM6	6.35635	5.94e-16		MYH9	13.7069	4.91e-14		SPTAN1	6.31941	1.45e-20			C12orf57	13.629	3.79e-09			ACCS	2.16076	0.0156313								EMCN	7.08045	4.21e-70		TMPO	10.8874	9.73e-11		HNRNPDL	6.6614	2.85e-12			OGT	9.43385	1.92e-06
	SPTAN1	6.34236	2.35e-21		C12orf57	13.7062	3.77e-10		COX20	6.31499	4.74e-16			HOXD10	13.5713	4.7e-17			CCNO	2.15806	0.019192								CRIM1	7.07039	1.25e-32		HP1BP3	10.8781	2.95e-14		UMOD	6.64829	3.34e-28			SRP9	9.41899	0.00026
	COX20	6.33608	1.52e-16		HOXD10	13.6403	1.26e-18		KCNJ16	6.30789	5.12e-212			FKBP1A	13.4875	1.19e-21			NUP214	2.14616	0.00652908								ILF2	7.06353	6.7e-05		TMEM52B	10.8521	6.39e-12		PCMTD2	6.63338	9.9e-32			CA12	9.37999	1.6e-13
	KCNJ16	6.29876	3.31e-215		FKBP1A	13.556	2.44e-23		PBX1	6.27728	2.81e-07			TOP2A	13.4786	3.55e-33			ERBB4	2.14492	0.000161								ALDH1A2	7.06211	3.43e-47		LSM3	10.8109	0.014901		NPR1	6.62311	6.56e-66			TOP2A	9.37337	5.66e-12
	PBX1	6.29816	7.46e-08		TOP2A	13.4682	4.19e-34		TYRO3	6.26816	2.47e-52			DHRS3	13.4108	5.18e-20			TBC1D3D	2.11718	0.01206								EPAS1	7.05637	1.29e-05		FBN1	10.8032	2.47e-05		CLSTN1	6.58638	2.21e-18			TPPP3	9.35527	3.35e-07
	CPNE1	6.27906	1.64e-09		DHRS3	13.4484	1.88e-21		CPNE1	6.25656	1.07e-08			SRRM2	13.402	1.51e-19			ELF5	2.07568	0.00282866								LHFPL6	7.01499	6.77e-08		NDUFA11	10.7929	0.00972953		HP1BP3	6.5849	1.37e-08			PFN2	9.32954	2.88e-08
	SF1	6.27855	1.99e-12		NDUFB2	13.4099	2.26e-07		SF1	6.25613	2.18e-11			OGT	13.3439	8.89e-20			F11R	2.06604	0.0321629								CD81	6.97082	0.000296		PNN	10.7789	0.00811174		SMIM24	6.58051	3.29e-73			PRKDC	9.32464	0.00141389
	TYRO3	6.27449	6.8e-54		OGT	13.4091	4.88e-21		CA11	6.24466	1.33e-10			NDUFB2	13.3299	2.72e-06			TEK	2.06426	0.0230559								CLU	6.95778	3.03e-64		SEMA3B	10.744	1.91e-15		NAP1L4	6.57602	6.45e-13			UBE2C	9.32306	1.01e-12
	CA11	6.24828	2.44e-11		SRP14	13.3685	6.33e-14		TMEM178A	6.22094	8.26e-78			SRP14	13.2885	1.34e-12			PAPPA2	2.05826	0.0010875								LRP2	6.95694	6.65e-72		SRRM2	10.7224	5.84e-07		EFNB2	6.54722	1.06e-34			PRDX2	9.32268	0.000105
	TMEM178A	6.22455	2.3e-78		NDUFS5	13.336	2.11e-06		BST2	6.19215	5.02e-10			HMGA2	13.2796	3.71e-33			PNMA3	2.04516	0.0040989								NPNT	6.95534	8.95e-28		ATP5PO	10.6298	3e-05		ST3GAL6	6.5424	1.88e-44			HNRNPDL	9.24987	1.01e-10
	BST2	6.21511	1.01e-10		HMGA2	13.2825	4.45e-35		ROBO2	6.18816	1.25e-69			NDUFS5	13.2561	1.58e-05			PTPRN2	2.03813	0.00479616								EWSR1	6.89103	2.62e-37		CNN2	10.5855	4.21e-17		LRPAP1	6.53172	1.91e-17			COL12A1	9.24466	3.86e-07
	ROBO2	6.19304	1.14e-69		EGR1	13.2575	4.93e-09		UTRN	6.16054	8.24e-26			EGR1	13.2055	3.3e-08			SPATA13	2.03276	0.0443151								SEMA3G	6.86101	2.03e-30		NTRK2	10.5501	3.06e-15		PDLIM7	6.50141	0.00295042			NDUFC2	9.23581	0.00541646
	REC8	6.17908	2.88e-20		IP6K2	13.2297	1.57e-17		REC8	6.15924	3.14e-19			MUC6	13.162	2.99e-25			LHX1-DT	2.03042	3.92e-05								BEX1	6.85603	0.00451425		TMEM259	10.5189	0.000693		APLNR	6.49884	9.56e-73			CFL1	9.19928	0.000585
	UTRN	6.17341	9.43e-27		CBX3	13.2078	1.66e-14		TPBG	6.14565	2.59e-18			CBX3	13.1552	1.02e-13			SPEF2	2.00182	0.0349987								LSM7	6.8043	0.000154		NDUFA6	10.4942	1.29e-16		LINC01089	6.48263	4.21e-63			CYB5A	9.17569	9e-16
	TPBG	6.15254	2.23e-19		CBX5	13.1724	6.18e-24		TLE1	6.13087	0.0167875			IP6K2	13.1545	3.99e-16			PRODH2	1.91351	0.000686								HNRNPDL	6.7695	2.03e-15		LSM4	10.4558	0.0274526		MADD	6.47348	1.54e-05			TBX2	9.17084	3.43e-18
	TLE1	6.15106	0.00494886		MUC6	13.1537	7.29e-27		AFDN	6.09791	5.25e-33			CBX5	13.1274	9.76e-23			TMEM72	1.91038	0.000897								SLC9A3R1	6.74338	5.71e-79		NCL	10.4228	1.18e-08		MLLT1	6.46724	2.56e-24			DOC2B	9.14795	1.78e-11
	AFDN	6.11614	2.82e-34		SSBP4	13.1248	1.3e-15		CD99	6.07891	3.02e-09			SSBP4	13.0598	1.85e-14			NAALAD2	1.88583	0.00295597								CALB1	6.72119	5.44e-54		MEIS1	10.3688	2.29e-15		AMN	6.46537	5.94e-39			SSBP4	9.1361	3.96e-08
	CD99	6.10185	3.89e-10		REN	12.9988	1.07e-23		TJP1	6.0724	2.39e-19			REN	12.9999	1.59e-22			KLK6	1.88583	0.00295597								PCMTD2	6.69966	7.52e-35		DBN1	10.3684	0.000382		PTOV1	6.46011	0.000755			LUC7L3	9.08925	0.000442
	TJP1	6.08855	1.78e-19		RTL8C	12.9751	2.15e-13		ANXA4	6.04869	1.99e-52			RTL8C	12.9479	2.47e-13			CACNA1H	1.85052	0.0136515								HP1BP3	6.6901	5.29e-12		KLF2	10.3659	0.000154		SLIT3	6.45777	3.26e-13			KIF12	9.05401	9.84e-19
	OCIAD1	6.06238	7.79e-15		DYNLT1	12.9447	2.83e-09		OCIAD1	6.03986	5.47e-14			EHD3	12.9455	1.07e-16			ACSS3	1.83836	3.32e-05								CLSTN1	6.68698	5.29e-21		EZR	10.3307	4.43e-08		ANKRD11	6.45049	1.08e-06			NPNT	9.04487	4.19e-08
	ANXA4	6.05646	6.36e-53		SET	12.9286	2.22e-06		HOXA-AS2	6.01484	1.08e-52			COL4A4	12.9047	1.7e-23			LRRTM1	1.81375	0.0217126								NAP1L4	6.67025	1.4e-15		NDUFA1	10.2913	1.62e-09		TGFBI	6.43406	2.27e-05			TJP1	9.04393	1.12e-05
	HOXA-AS2	6.0188	5.26e-53		EHD3	12.9148	1.02e-16		PHLDB1	5.92802	6.8e-19			DYNLT1	12.8836	1.02e-08			SDR42E1	1.78817	0.0449565								PPM1G	6.62845	0.00339755		LSM7	10.2907	0.00636474		ERBB2	6.43226	2.12e-32			DUT	9.02674	7.33e-06
	PHLDB1	5.94722	2.44e-19		SEM1	12.9087	2.84e-19		MRPL43	5.91913	5.24e-06			H2AFY	12.8644	7.21e-19			GLYATL1	1.7794	0.000697								LRPAP1	6.62425	3.93e-20		H2AFY	10.2381	7.16e-09		NDUFB10	6.42572	1.44e-14			POGZ	8.9762	0.000268
	MRPL43	5.94066	2.68e-06		COL4A4	12.9045	1.04e-24		PILRB	5.90736	4.92e-33			SET	12.8486	2.41e-05			CLDN10	1.76764	0.00396025								PDLIM7	6.60584	1.41e-06		SOST	10.2317	1.65e-09		WDR83OS	6.41243	0.00785472			COL4A4	8.97283	5.12e-12
	PILRB	5.92456	2.58e-33		GNG5	12.9013	1.69e-20		PLEKHA1	5.90273	5.12e-22			SEM1	12.8303	9.66e-18			MYO5B	1.76764	0.00396025								UMOD	6.60485	2.67e-30		COX6B1	10.2223	0.000879		PABPN1	6.40812	1.14e-32			NAP1L4	8.94939	3.83e-05
	PLEKHA1	5.92139	3.66e-22		ILF3	12.8856	8.42e-18		TRIB2	5.87584	3.81e-31			GNG5	12.8244	3.69e-19			OGDHL	1.70416	6.22e-06								NPR1	6.60338	2.5e-70		ISLR	10.1837	0.000401		APOA1	6.3838	2.96e-21			MAGED1	8.94698	1.67e-06
	TRIB2	5.89444	2.59e-31		EIF3L	12.8822	4.96e-11		FREM1	5.86899	3.17e-48			SNRPD3	12.8198	9e-29			FLG-AS1	1.68771	0.00297243								EFNB2	6.58546	4.36e-37		ID1	10.0124	1.29e-06		EVA1B	6.37579	8.67e-11			ATP5MPL	8.92738	0.000587
	FREM1	5.87956	1.16e-49		SNRPD3	12.8731	3.55e-30		KRT10	5.85043	3.39e-07			ILF3	12.8089	7.05e-17			LYRM9	1.65641	0.0311031								PTOV1	6.56691	4.8e-06		NME1	9.98445	0.000233		DSTN	6.36143	5.01e-19			NES	8.88919	1.48e-09
	KRT10	5.87316	6.91e-08		H2AFY	12.8472	3.52e-19		APLNR	5.83603	2.19e-81			EIF3L	12.8023	6.22e-10			DUSP9	1.64446	0.00436429								TGFBI	6.5418	0.00142199		GOLIM4	9.90893	2.6e-08		THBS2	6.35022	3.6e-28			EFEMP1	8.86725	1.95e-06
	ATP6AP2	5.85225	0.0113998		DDX5	12.7674	6.87e-11		CLDN10	5.82586	1.99e-133			DDX5	12.6874	1.24e-09			SERPINF2	1.63366	0.00352445								SLIT3	6.54134	1.3e-15		B4GALNT4	9.90427	1.89e-09		CRB2	6.34977	6.96e-69			SNRPE	8.86624	0.00011
	SMARCD1	5.84085	1.66e-09		QARS	12.7383	1.34e-09		SMARCD1	5.82273	5.19e-09			QARS	12.6774	1.05e-08			HTR2B	1.61375	0.000924								ST3GAL6	6.53869	4.08e-50		PDLIM2	9.85773	4.38e-05		PFKL	6.34051	1.48e-23			PLXNB2	8.86561	5.55e-07
	APLNR	5.83543	2.79e-82		CALM3	12.7062	3.94e-13		BHMT	5.81359	9.27e-91			CALM3	12.6543	1.37e-12			ATP6V0A4	1.59619	0.0487152								SMIM24	6.53799	3.3e-79		ZNF503	9.82578	1.85e-13		NUMA1	6.33927	1.03e-15			SEMA5B	8.82155	2.62e-08
	WISP1	5.82317	5.69e-37		TMEM258	12.7059	2.98e-09		WISP1	5.81065	1.04e-36			TMEM258	12.6259	6.19e-08			SYNE4	1.59544	0.0216951								ANKRD11	6.52505	4.41e-09		TMBIM6	9.81304	0.00744742		SH3GLB2	6.31242	9.55e-44			APEX1	8.81479	0.000841
	CLDN10	5.81877	1.69e-135		SRSF5	12.6332	2.77e-14		FGFR2	5.78316	3.34e-56			TMEM98	12.606	4.78e-24			PDZK1	1.55665	0.000206								MLLT1	6.52459	3.05e-26		GOLGA8A	9.78307	1.67e-22		HNRNPAB	6.30269	0.0182002			PCBP1	8.74258	0.000126
	BHMT	5.80423	3.28e-92		TMEM98	12.6329	2.35e-25		CRIM1	5.78239	1.86e-19			SRSF5	12.5532	4.86e-13			CADPS2	1.53677	0.00197666								NREP	6.52373	0.0255586		ALDH1A2	9.76497	1.47e-20		MAGED2	6.26512	1.11e-16			TRIB2	8.72826	1.55e-10
	CRIM1	5.79585	6.29e-20		PTPRF	12.5561	2.48e-12		PITPNA	5.76339	1.02e-18			PTPRF	12.4802	2.81e-11			CA2	1.52817	0.00181068								WDR83OS	6.52054	2.65e-05		HNRNPU	9.75619	1.14e-05		SRRM2	6.25481	6.03e-19			KDR	8.71047	3.21e-06
	FGFR2	5.78512	1.07e-57		LSM7	12.5452	1.71e-16		TBC1D9	5.75252	9.06e-16			LSM7	12.4654	4.68e-15			AGR2	1.5207	0.01905								NDUFB10	6.51642	9.11e-17		PDLIM7	9.75356	0.000178		EMC10	6.22676	7.98e-15			SELENOH	8.69407	0.01208
	PITPNA	5.77523	1.72e-19		ANXA2	12.4812	3.15e-05		CLSTN1	5.74952	2.4e-12			ANXA2	12.4034	0.00042			MAP4K2	1.48937	0.0472402								LINC01089	6.5103	2.31e-67		EEF1D	9.73966	4.76e-05		MLLT6	6.21241	2.06e-20			NPHS1	8.66411	4.13e-05
	CLSTN1	5.77224	3.91e-13		NPNT	12.3845	1.91e-28		CTDSP1	5.74927	4.45e-17			NPNT	12.3631	1.09e-26			ARHGEF16	1.45119	0.0178788								ERBB2	6.5095	8.15e-35		RTN4	9.7307	1.42e-15		GATA3	6.19465	2.05e-93			ATXN10	8.63843	0.00123982
	CTDSP1	5.77082	2.85e-18		PDCD5	12.351	9.95e-19		FGD5-AS1	5.7335	2.9e-17			EFNB1	12.2872	1.16e-16			UTY	1.43605	0.0118333								MADD	6.50072	7.67e-07		HDAC1	9.72442	0.000194		ALCAM	6.19236	8.9e-24			MEG3	8.61484	1.21e-20
	TBC1D9	5.76288	6.54e-16		PRRC2B	12.3382	0.000168		MAT2A	5.72671	9.37e-38			PDCD5	12.2817	2.48e-17			SMIM22	1.42709	0.0486896								PABPN1	6.49763	2.57e-37		MYH9	9.66882	6.82e-07		DPP6	6.15969	1.74e-32			HOXD8	8.59922	5.68e-18
	FGD5-AS1	5.75629	2.71e-18		ERH	12.3001	2.23e-13		DDAH2	5.72647	0.000939			PRRC2B	12.2685	0.000421			CAMSAP3	1.42475	0.000979								EVA1B	6.48367	9.73e-13		SRP9	9.60411	3.41e-06		HOXD10	6.15217	1.54e-40			TTYH3	8.5664	7.99e-07
	MAT2A	5.74935	1.58e-38		SLC9A3	12.2665	2.87e-09		ING4	5.71181	5.16e-09			SLC9A3	12.2536	1.34e-08			TMC4	1.33811	0.0216425								APLNR	6.47286	1.42e-77		OGT	9.58662	1.85e-08		TNS2	6.12306	3.84e-36			FREM1	8.55841	5.53e-17
	DDAH2	5.74928	0.000449		EFNB1	12.2584	5.56e-17		SLC39A13	5.69921	1.13e-07			ERH	12.2343	4.23e-12			C1QTNF12	1.33032	0.000667								DSTN	6.46627	5.84e-22		PRDX2	9.51652	4.47e-07		PATZ1	6.09261	1.36e-17			EPS8L2	8.55177	2.98e-13
	ING4	5.72519	1.26e-09		ST13	12.2495	9.56e-06		MMP23B	5.67839	2e-32			COL5A2	12.2007	8.1e-28			TLE6	1.33032	0.000667								THBS2	6.45831	7.92e-25		HNRNPDL	9.44477	1.69e-13		FXYD6	6.06348	0.00508245			NDUFB1	8.52091	2.68e-05
	SLC39A13	5.71799	1.44e-08		COL5A2	12.2348	4.38e-29		GOLGA8A	5.67522	2.07e-41			ST13	12.1706	5.58e-05			CARD10	1.32278	0.000501								NUMA1	6.44418	2.76e-18		NDUFC2	9.42034	8.81e-05		PSMA2	6.03837	0.000786			CD99	8.46503	0.0292063
	GOLGA8A	5.69754	9.17e-42		PPP2R1A	12.1957	2.67e-07		TSPAN12	5.66606	8.98e-44			FGFR3	12.1457	3.27e-25			CAVIN3	1.32165	0.031032								PFKL	6.44033	1.59e-27		PFN2	9.3999	8.05e-10		FARP1	6.0359	0.00893361			SMPD4	8.46262	0.00486185
	MMP23B	5.68652	1.45e-33		H2AFV	12.1783	2.2e-13		WASF2	5.65993	1.5e-05			TUBA1C	12.1275	2.83e-22			SCNN1G	1.28865	0.00289412								AMN	6.4245	3.38e-42		CFL1	9.39418	2.38e-06		DDT	6.03255	2.84e-12			RALY	8.43673	8.71e-05
	WASF2	5.68168	7.85e-06		PRMT1	12.1739	1.53e-09		LRRTM1	5.60171	1.84e-54			PPP2R1A	12.1177	2.05e-06			SLC27A2	1.28664	0.0466767								HNRNPAB	6.40814	0.000902		TPPP3	9.38271	7.16e-09		GPX4	6.022	0.000763			PLTP	8.43638	0.00014
	TSPAN12	5.66931	3.76e-44		COPS9	12.1191	2.12e-10		FBN3	5.58207	2.25e-22			H2AFV	12.0991	7.61e-12			BLNK	1.24573	0.0120404								MAGED2	6.37324	8.55e-20		CA12	9.36723	8.92e-16		RBM5	6.01653	4.34e-34			PCDH18	8.42985	7.99e-06
	LRRTM1	5.6001	1.61e-55		TUBA1C	12.1014	3.2e-23		LENG8	5.58011	3.99e-26			PRMT1	12.0947	1.89e-08			TTTY15	1.24573	0.0120404								SRRM2	6.36255	1.77e-22		TOP2A	9.35841	6.67e-14		PPP1R12C	6.00365	9.91e-33			PSMA2	8.42977	0.000119
	LENG8	5.59914	3.23e-26		ATP5F1C	12.07	7.66e-10		CSNK1D	5.56742	5.02e-13			COPS9	12.0667	2.65e-09			CD22	1.2379	0.0190239								SH3GLB2	6.36083	1.76e-48		PRKDC	9.31683	0.000525		B4GALNT4	5.92497	1.56e-06			ARHGEF12	8.42697	0.0284653
	FBN3	5.59602	1.56e-22		PHGDH	12.0603	3.69e-32		CHD3	5.5672	3.42e-14			PHGDH	12.0452	1.23e-30			STK32A	1.20151	0.0481797								APOA1	6.34797	3.56e-23		ATP5F1B	9.3018	0.00377708		RASSF7	5.91646	1.28e-82			ENC1	8.40995	1.65e-07
	CHD3	5.58975	1.31e-14		FGFR3	12.0472	5.92e-26		PNKD	5.55063	2.64e-24			ATP5F1C	12.0122	2.95e-09			AMIGO2	1.1355	0.000135								EMC10	6.32623	2.22e-18		SSBP4	9.25889	5.06e-10		UBB	5.90296	0.0015532			PTPRF	8.36981	0.000723
	CSNK1D	5.58819	2.81e-13		ATP5PO	12.0193	1.45e-12		PNRC2	5.52428	4.27e-07			HELLS	11.9628	4.94e-24			CNTN5	1.12219	0.0118269								CRB2	6.31078	1.54e-73		COL12A1	9.25818	7.56e-09		NKTR	5.86944	1.83e-07			SLC9A3R2	8.36543	1.69e-10
	PNKD	5.57301	2.44e-25		HELLS	11.991	4.03e-25		TIMP3	5.51558	0.0179576			ATP5PO	11.9398	1.76e-11			LINC00865	1.12219	0.0118269								MLLT6	6.28383	2.23e-24		UBE2C	9.25444	4.76e-14		ID2	5.85695	3.83e-10			PPM1G	8.35429	0.00968338
	PNRC2	5.54131	1.85e-07		CD99	11.9393	8.53e-14		CTBP1	5.50828	3.26e-13			NT5DC2	11.9122	4e-31			PITPNM3	1.12219	0.0118269								ZNF207	6.25743	0.00938787		LUC7L3	9.21187	2.05e-05		HNF1B	5.83774	7.23e-87			ID2	8.35229	0.0016911
	TIMP3	5.53815	0.0082291		BANF1	11.9378	5.32e-13		ADAMTS1	5.50609	0.000458			GOLGA8A	11.8943	8.05e-41			C1orf210	1.07394	0.0475487								ALCAM	6.24197	7.68e-27		CYB5A	9.18588	1.07e-17		CD151	5.82612	3.35e-15			PLD3	8.3445	1.78e-05
	CTBP1	5.53096	1.21e-13		CCNL2	11.8987	3.94e-12		TM4SF1	5.47458	4.21e-19			BANF1	11.8649	2.24e-12			VTCN1	1.07394	0.0475487								TNS2	6.16868	5.39e-40		MAGED1	9.13432	4.02e-08		VWA1	5.81795	1.04e-05			MECOM	8.27745	2.36e-15
	ADAMTS1	5.52719	0.0001		GOLGA8A	11.8913	1.57e-42		ANKRD10	5.46272	4.28e-14			CD99	11.86	1.88e-12			TTTY14	1.07394	0.0475487								HOXD10	6.16059	1.53e-42		TBX2	9.12658	2.32e-20		SSBP4	5.76584	5.58e-16			CDH16	8.2482	4.35e-20
	TM4SF1	5.48471	4.28e-20		NT5DC2	11.8219	6.74e-32		RBM5	5.45305	5.04e-25			CCNL2	11.8527	1.37e-11			GRB14	1.03827	0.00274285								FXYD6	6.15921	0.000101		NPNT	9.12334	1.67e-09		NDUFV2	5.76056	1.16e-10			SLIT3	8.21859	2.78e-07
	ANKRD10	5.48332	4.62e-15		TARDBP	11.8146	0.00132392		LGR4	5.4385	5.83e-38			TARDBP	11.8411	0.00469743			DMC1	0.987074	0.0115472								GATA3	6.15648	3.39e-100		DUT	9.12119	5.77e-08		NDUFC2	5.735	0.0255391			SAMD11	8.20226	3.64e-06
	RBM5	5.47555	1.01e-25		MZT2B	11.7827	6.43e-09		NAP1L4	5.42658	7.02e-10			MZT2B	11.7032	1.65e-08			LGALS2	0.934	0.0466767								DPP6	6.14793	8.27e-37		ATP5MPL	9.11551	2.2e-05		CLK1	5.73233	8.72e-22			TRA2A	8.19497	0.000136
	NAP1L4	5.44869	2.55e-10		ITGB1	11.669	1.24e-13		MVB12A	5.4218	6.51e-10			DDAH2	11.5907	7.1e-18			WNK4	0.779008	0.0455753								PATZ1	6.14448	5.77e-20		FN1	9.11152	0.0194679		SH3BGRL	5.70818	4.71e-07			PTPRD	8.18287	9.57e-13
	LGR4	5.44317	1.44e-39		DDAH2	11.6688	4.48e-19		SRSF7	5.40522	1.58e-11			ITGB1	11.5891	3.06e-12			C1orf105	-2.75558	0.0355641								PSMA2	6.13962	3.89e-06		DOC2B	9.10078	3.48e-13		LUC7L3	5.67907	8.7e-23			CKS2	8.16647	1.32e-05
	MVB12A	5.43955	3.88e-10		YBX1	11.647	1.85e-10		TMEM98	5.37786	1.52e-10			YBX1	11.5845	1.7e-09			TMEM132C	-3.02421	0.0177604								GPX4	6.13009	3e-06		NES	9.06104	3.35e-12		DAPK1	5.64963	9.04e-26			COX7B	8.16643	0.000113
	SRSF7	5.42817	3.91e-12		RBX1	11.5396	3.88e-30		ADGRL2	5.3775	1.4e-15			ZNF503	11.4899	2.77e-29			CRYBB2	-3.20402	0.0201059								RBM5	6.11875	2.72e-37		PLXNB2	9.05744	6.25e-10		KRT8	5.63874	4.41e-75			PXDN	8.16442	1.63e-06
	ADGRL2	5.39773	3.63e-16		ZNF503	11.5131	9.79e-31		CYS1	5.29583	5.2e-210			RBX1	11.4738	9.47e-29			MEGF10	-3.24094	0.008371								DDT	6.10805	9.42e-14		KIF12	9.04299	8.31e-22		NDUFA6	5.60397	1.86e-12			NDUFV2	8.15345	0.0235944
	TMEM98	5.39113	1.6e-11		EIF3K	11.4462	3.77e-08		CLEC18C	5.29222	1.57e-141			PCOLCE	11.3982	2.81e-32			RUNX1	-3.40992	0.00773362								FARP1	6.08979	0.000266		POGZ	9.03084	1.05e-05		HNRNPU	5.58846	1.07e-10			SNU13	8.14506	9.12e-05
	SLC25A29	5.29686	1.02e-11		SRRM2	11.4391	5.06e-20		CLEC11A	5.28405	6.31e-62			EIF3K	11.3678	5.99e-07			MMP11	-3.50636	0.0044669								PPP1R12C	6.02821	2.37e-36		TJP1	9.03048	1.21e-06		SLC48A1	5.58448	4.54e-50			KIRREL1	8.13681	0.000291
	COL21A1	5.29641	1.27e-31		PCOLCE	11.4223	3.57e-34		MYO6	5.27919	9.95e-47			EMX2OS	11.3496	3.18e-32			NAV3	-3.57387	0.00915298								B4GALNT4	6.02388	2.56e-08		SNRPE	9.01925	1.2e-06		MST1	5.57911	1.25e-64			DAG1	8.1242	2.41e-05
	CLEC11A	5.29209	2.24e-63		SELENOH	11.3824	1.46e-10		COL21A1	5.27848	1.56e-30			SELENOH	11.3154	1.44e-09			DPT	-4.56918	0.000345								UBB	6.01107	6.69e-06		APEX1	8.99122	2.19e-05		CARMIL1	5.55814	6.25e-54			PCOLCE	8.11773	1.61e-11
	CYS1	5.28897	1.32e-215		EMX2OS	11.3583	3.64e-34		SLC25A29	5.27836	4.98e-11			PPP1CA	11.3029	2.7e-09			MYLK4	-4.61135	0.00705992								ID2	5.9633	1.67e-12		PCBP1	8.93572	1e-05		GOLGA8B	5.55808	1.3e-45			COL5A2	8.07221	2.67e-09
	MYO6	5.2834	4.62e-48		PPP1CA	11.3462	6.59e-10		ENOSF1	5.27111	7.17e-56			EID1	11.2589	5.11e-14			EBF3	-4.65109	0.000501								NKTR	5.95344	1.33e-10		COL4A4	8.92909	5.14e-14		SPCS2	5.55219	0.000189			ATP5PD	8.037	2.28e-09
	CLEC18C	5.27947	1.99e-142		EID1	11.3255	2.36e-14		HES1	5.25456	7.96e-21			MAGED1	11.2199	1.39e-10			CAV3	-4.87873	0.00998491								CD151	5.92876	1.92e-18		EFEMP1	8.86164	1.19e-07		TMED4	5.52855	1.15e-05			S100A10	7.99005	6.21e-13
	HES1	5.2741	5.58e-21		MAGED1	11.2966	7.93e-12		TNRC18	5.22688	1.4e-14			UBE2E3	11.195	8.65e-08			OLFML2B	-4.91561	0.00229188								RASSF7	5.88605	1.36e-89		SELENOH	8.85057	0.000144		APP	5.46373	2.21e-11			EFNB1	7.98112	0.00880035
	ENOSF1	5.27212	3.33e-57		UBE2E3	11.272	5.19e-09		LIFR	5.2181	5.66e-17			FLRT2	11.1945	4.31e-34			ZMAT3	-4.98296	0.000158								VWA1	5.88541	1.09e-07		TRIB2	8.79975	1.08e-12		KCNJ16	5.40065	2.97e-81			FGFR3	7.97512	1.44e-14
	TNRC18	5.24835	1.18e-15		ISYNA1	11.2201	5.97e-22		UBE2G2	5.21375	3.79e-10			CAMK2N1	11.1855	3.34e-27			COL5A3	-4.98969	0.00529311								SSBP4	5.87006	2.39e-19		SEMA5B	8.79198	1.26e-09		CDKN1C	5.39932	1.87e-26			TCF12	7.95187	0.00549837
	UBE2G2	5.23364	5.56e-11		FLRT2	11.2008	8.37e-36		HIP1R	5.21244	3.57e-42			GFRA1	11.1477	8.53e-16			LHFPL6	-5.01926	0.0175768								NDUFV2	5.85873	1.43e-13		ATXN10	8.74355	5.07e-05		LIMD2	5.39761	1.95e-15			PDGFRA	7.92408	1.79e-15
	CD151	5.23347	7.51e-13		CAMK2N1	11.1995	4.15e-28		CD151	5.21098	1.1e-12			ISYNA1	11.1452	6.06e-21			PMP22	-5.40034	0.0224574								HIC1	5.85641	0.0209514		KDR	8.69552	5.29e-07		CLDN10	5.37676	2.71e-60			MCM3	7.88508	1.54e-09
	LIFR	5.23052	6.22e-18		H1F0	11.1947	1.19e-19		NRGN	5.20887	5.42e-07			H1F0	11.1251	3.29e-18			NGFR	-5.58253	0.00155567								NDUFC2	5.84248	0.000163		NDUFB1	8.67987	1.04e-06		PFN2	5.33248	3.01e-19			DDAH2	7.87544	2.71e-06
	HIP1R	5.22263	2.27e-42		NONO	11.1616	1.82e-05		SOX18	5.19893	3.92e-05			HP1BP3	11.1011	7.76e-20			HLA-DPA1	-5.60955	0.0217082								CLK1	5.83802	7.07e-25		NAP1L4	8.6707	2.28e-05		MED24	5.32449	0.00240939			SLC9A3	7.87517	8.01e-10
	NRGN	5.20974	2.91e-07		GFRA1	11.1356	3.69e-16		MUC1	5.19158	5.99e-118			ID2	11.0961	1.53e-06			UNC45B	-6.11943	0.0371125								HNF1B	5.80268	1.74e-93		CD99	8.65871	0.00018		H2AFX	5.3105	0.00381196			PFKL	7.87118	5.87e-05
	SOX18	5.2092	2.18e-05		ID2	11.1127	1.47e-06		SLC35E2B	5.16754	1.03e-44			NONO	11.0827	4.89e-05			C1QC	-6.12205	0.000152								SH3BGRL	5.80126	1.5e-09		SMPD4	8.62224	0.00029		TSC2	5.28938	2.56e-14			TPM4	7.87046	2.07e-07
	BRD2	5.19023	1.55e-20		SNHG25	11.0926	1.5e-11		BRD2	5.16738	1.2e-19			MCM4	11.0608	4.44e-18			SRPK3	-6.19037	0.00861366								LUC7L3	5.78683	8.39e-27		NPHS1	8.62035	3.6e-06		SNRNP70	5.26421	3.11e-33			FMNL2	7.86419	5.02e-06
	MUC1	5.18818	3.36e-121		MCM4	11.0785	1.26e-19		YWHAB	5.14275	0.00279627			SNHG25	11.0135	2.31e-10			SRL	-6.23422	0.0109346								SPTBN1	5.78323	0.0204051		HOXD8	8.61737	1.13e-20		PTTG1IP	5.2626	1.05e-10			LEPROT	7.85585	3.08e-09
	STAT1	5.18205	0.029983		SF3B6	11.0041	7.57e-06		BDH2	5.13113	1.69e-10			LAMA4	10.9675	6.29e-06			MLLT3	-6.77779	0.00118719								NDUFA6	5.70954	5.39e-16		TMED4	8.60959	0.0292146		RTL8A	5.19694	2.43e-13			ALCAM	7.83105	1.17e-11
	SLC35E2B	5.17401	1.05e-45		HNRNPA0	10.9881	1.48e-12		DYNLRB1	5.12126	7.58e-10			SF3B6	10.9243	0.000176			DSCR8	-6.85823	3.96e-06								HNRNPU	5.69657	1.96e-13		RALY	8.60955	5.25e-07		NDUFA1	5.18543	6.51e-17			SERBP1	7.77641	0.00732031
	YWHAB	5.16535	0.000583		LAMA4	10.9279	9.03e-06		RAPGEF3	5.0888	3.06e-76			METTL9	10.9121	1.18e-15			THBS2	-7.23535	0.0215172								DAPK1	5.65912	1.64e-27		MEG3	8.60805	1.14e-23		PNISR	5.17623	8.46e-22			FAT1	7.76958	3.54e-15
	BDH2	5.15006	3.29e-11		APEX1	10.9261	1.32e-17		HMG20B	5.08364	9.11e-23			HNRNPA0	10.9082	2.26e-11			RHOU	-7.58414	0.00057								SPCS2	5.6424	9.99e-06		FREM1	8.581	7.52e-20		SRSF11	5.15842	6.22e-14			LRRC75A	7.76186	0.0104756
	DYNLRB1	5.14411	1.08e-10		METTL9	10.8955	2.64e-15		THSD7A	5.07326	4.65e-41			MOXD1	10.8728	1.98e-36			RBM24	-8.0758	0.000108								TMED4	5.6309	2.64e-08		EPS8L2	8.56167	2.11e-15		RAMP2	5.11927	4.99e-27			NAA38	7.70607	0.0326954
	HMG20B	5.10241	8.32e-24		MEG3	10.865	1.51e-44		PSMA3-AS1	5.07272	8.53e-31			MEG3	10.8659	2.11e-42			MYOZ2	-8.08378	0.00150644								GOLGA8B	5.62301	7.96e-50		PSMA2	8.54712	6.46e-06		SERPINF2	5.11429	7.24e-47			PHLDB1	7.6939	4.41e-07
	PSMA3-AS1	5.08959	4.62e-32		MOXD1	10.8625	3.2e-38		SREK1	5.068	3.04e-10			APEX1	10.8464	1.1e-16			MYOT	-8.10251	0.000197								KRT8	5.61642	8.84e-79		ARHGEF12	8.53989	0.000907		TMEM178A	5.10991	5.02e-58			PHGDH	7.68435	1.06e-13
	SREK1	5.08805	2.35e-10		PSMB3	10.8601	0.000267		PPP1R16A	5.05296	4.13e-36			NTRK2	10.8464	2.45e-38			PRRX1	-8.18994	3.99e-06								MST1	5.57743	3.35e-70		TTYH3	8.5332	2.17e-08		ANXA4	5.09092	2.72e-44			IP6K2	7.67438	8.65e-05
	RAPGEF3	5.08627	1.99e-77		HP1BP3	10.8583	1.22e-20		NEBL	5.03723	1.47e-22			FAT1	10.8355	7.29e-34			COLEC12	-8.24931	0.00255801								APP	5.57182	2.34e-14		PLD3	8.51498	9.16e-08		SMAD6	5.08429	8.72e-32			EIF3L	7.62842	0.0103096
	THSD7A	5.07787	2.67e-42		HOXD8	10.8512	9.3e-34		DDX56	5.02247	2.51e-14			HOXD8	10.835	3.28e-32			EMP1	-8.33236	0.00442184								SLC48A1	5.57059	1.09e-53		PLTP	8.50689	2.66e-06		ST6GALNAC3	5.08335	6.9e-15			MAT2A	7.6181	0.0158446
	PPP1R16A	5.05911	3.4e-37		XRCC5	10.8458	3.17e-11		SLC9A3R1	5.01581	2.13e-78			PSMB3	10.7863	0.00200551			P4HA2	-8.34867	0.0146828								CARMIL1	5.54154	1.03e-58		BANF1	8.50269	0.00605738		RSRP1	5.07194	1.47e-28			LRPAP1	7.59266	0.0139017
	NEBL	5.04976	1.38e-23		FAT1	10.8391	1.71e-35		GGCX	5.00432	1.96e-09			XRCC5	10.767	4.9e-10			LRIG1	-8.40146	0.0017144								CDKN1C	5.48083	2.98e-30		ID2	8.48747	0.000842		KIF22	5.04537	5.35e-14			ADGRA2	7.57477	4.9e-12
	DDX56	5.04445	2.73e-15		NTRK2	10.8197	2.33e-39		ZBTB46	4.99417	1.53e-29			GAS1	10.7431	9.09e-15			ZEB2	-8.42722	0.0376711								PFN2	5.43873	1.8e-22		ARF1	8.45938	0.0287334		ATP6V1G1	5.04497	1.88e-22			RBPMS	7.55966	4.39e-07
	GGCX	5.0256	1.25e-09		RBBP4	10.7808	2.96e-12		WDR13	4.99115	7.51e-13			PTTG1	10.7257	1.26e-20			HSPB2	-8.44152	0.00695391								LIMD2	5.42664	1.34e-17		PCDH18	8.45621	6.19e-07		TMSB4X	5.04441	6.64e-22			UHRF1	7.55886	3.91e-07
	SLC9A3R1	5.01941	4.06e-80		KHDRBS1	10.7704	5.17e-06		2022-03-06	4.98807	3.31e-12			SOD1	10.7144	0.0205745			PRAC1	-8.86304	0.000644								TSC2	5.38318	2.88e-17		PTPRF	8.44772	5.06e-05		C11orf96	5.04256	1.08e-22			IDH2	7.54821	3.19e-10
	2022-03-06	5.00958	2.56e-13		GAS1	10.7552	1.1e-15		KIAA1217	4.98243	6.09e-31			RBBP4	10.7032	3.34e-11			HSPB3	-8.87315	0.000684								SNRNP70	5.37224	3.09e-37		SLC9A3R2	8.40215	1.87e-12		NT5C	5.04205	6.92e-17			ERBB2	7.54158	1.76e-07
	WDR13	5.00913	8.64e-14		ATP5F1A	10.7528	1.09e-05		LMBRD1	4.97897	4.13e-25			KHDRBS1	10.7019	1.35e-05			LBX1	-8.93462	0.00148891								PTTG1IP	5.36889	6.15e-14		TRA2A	8.38591	5.25e-07		RCN2	5.0327	2.19e-05			HOXA10	7.50587	2.59e-07
	ZBTB46	5.00072	4.26e-30		LEPROT	10.7036	8.03e-15		LLGL2	4.9753	5.53e-110			ATP5F1A	10.6734	6.49e-05			RAPSN	-8.95844	0.000407								PSMB6	5.36594	0.00399154		ENC1	8.37387	4.87e-08		STON2	5.02265	5.69e-33			HIC1	7.50486	0.00965547
	KIAA1217	4.99229	2.79e-31		PTTG1	10.7032	1.24e-21		DCAF8	4.95895	1.8e-26			LEPROT	10.6559	7.94e-14			SRGN	-9.04153	7.75e-05								MED24	5.36516	4.06e-05		COX7B	8.36062	2.6e-06		EPB41L5	4.94473	1.95e-43			ANKRD10	7.50349	0.0118085
	LMBRD1	4.98568	2.28e-25		SOD1	10.6712	0.00297312		COA3	4.9416	3.73e-06			SOST	10.6537	1.8e-20			COX6A2	-9.19589	0.00166784								KCNJ16	5.36196	1.32e-87		PXDN	8.35491	4.46e-08		DACH1	4.9418	1.83e-09			RAMP2	7.46818	2.29e-11
	DCAF8	4.9764	2.22e-27		COA3	10.6633	4.91e-19		CRTC1	4.9414	4.67e-24			COA3	10.6238	5.66e-18			S100A4	-9.23528	0.00898252								H2AFX	5.3605	0.000381		SAMD11	8.32483	5.46e-08		DCAF8	4.93154	2.51e-37			2022-09-07	7.46508	0.000589
	LLGL2	4.97295	2.99e-113		SOST	10.6324	4.85e-21		H2AFX	4.93613	3.48e-08			SLC48A1	10.5814	4.61e-09			CXCL14	-9.45087	0.00014								SYNPO	5.35092	0.00799078		PPM1G	8.30884	0.00320319		WDR6	4.90325	2.1e-25			CLK1	7.41922	0.000706
	COA3	4.96367	1.01e-06		HNRNPC	10.616	0.0178387		ERGIC3	4.92618	0.00198946			FBL	10.5345	0.0229444			MAP1B	-9.77598	0.00053								CLDN10	5.33721	1.48e-64		SNU13	8.30881	7e-07		ARHGEF17	4.89529	6.75e-20			PTTG1	7.4169	0.0004
	H2AFX	4.95839	7.99e-09		FBL	10.6097	0.00328117		EVA1B	4.90851	1.29e-19			SCUBE3	10.5327	8.23e-18			ARPP21	-10.1443	0.00688715								NDUFA1	5.29348	1.41e-20		KIRREL1	8.29156	1.22e-06		NEBL	4.89442	1.96e-40			HNRNPF	7.411	1.73e-07
	ERGIC3	4.94887	0.00055		SLC48A1	10.6053	8.52e-10		SQLE	4.90186	2.84e-09			SNHG19	10.5216	1.91e-08			ABLIM3	-10.2073	0.00424424								PNISR	5.27559	2.64e-25		NDUFV2	8.28487	0.000334		BEX4	4.88654	1.77e-15			VASN	7.38336	0.000852
	CRTC1	4.94608	3.76e-25		SNHG19	10.5959	9.11e-10		QRICH1	4.89036	3.9e-08			SLIRP	10.4661	0.00211134			HSPA1B	-11.8386	0.0108407								RTL8A	5.27471	8.75e-16		SLIT3	8.28213	1.28e-08		GABBR1	4.86176	2.39e-28			PDCD5	7.37811	9.23e-07
	EVA1B	4.92859	3.44e-20		SCUBE3	10.5418	1.66e-18		RBM14	4.88255	4.16e-06			MYL6B	10.4544	5.46e-10			AC020909.2	-12.2318	0.00011								SRSF11	5.25865	6.44e-17		MECOM	8.26137	3.72e-18		SCUBE3	4.85535	5.88e-46			DCHS1	7.31235	0.00975728
	SQLE	4.91763	1.44e-09		SLIRP	10.5392	0.000791		FLNA	4.88195	0.00723168			H2AFX	10.4501	5.13e-26			CASQ2	-12.2481	0.000827								RAMP2	5.20537	5.99e-29		CKS2	8.25556	7.47e-08		ADCY6	4.8468	2.52e-26			PIN4	7.2878	0.0135299
	QRICH1	4.90979	7.52e-09		MYL6B	10.5253	8.23e-11		DMKN	4.87022	1.72e-95			PSMB7	10.4492	7.7e-08			CFH	-12.4343	0.00456961								ATP6V1G1	5.15278	9.2e-26		CDH16	8.22009	2.98e-23		NTRK2	4.8448	5.44e-27			SMDT1	7.26531	1.31e-09
	FLNA	4.90491	0.00173508		PSMB7	10.5177	1.18e-08		PRKCA	4.86558	4.69e-39			GLS	10.4488	3.49e-31			SVIL	-12.5153	0.00121874								TMSB4X	5.15253	4.95e-25		COL5A2	8.21889	1.24e-11		CHTOP	4.83952	1.66e-05			NISCH	7.22583	0.000112
	RBM14	4.88222	1e-06		WDR83OS	10.5172	1.36e-11		HOXA3	4.85102	1.18e-33			WDR83OS	10.4427	7.6e-11			TCF4	-12.5737	0.00801631								RSRP1	5.14632	2.19e-32		ATP5PD	8.1819	1.46e-11		PRODH2	4.82533	4.58e-63			ALDH1A1	7.19566	1.41e-12
	PRKCA	4.8708	1.57e-39		GLS	10.498	1.41e-32		INPP5F	4.8487	1.73e-42			NME1	10.4145	4.34e-13			LRRN1	-12.5955	0.000194								RCN2	5.14009	5.22e-08		PCOLCE	8.17776	5.02e-14		PILRB	4.81539	5.04e-35			PALLD	7.19229	2.29e-06
	DMKN	4.86991	5.7e-98		NME1	10.4831	2.93e-14		MCM5	4.8078	0.000253			PTPRD	10.4052	2.81e-29			ENO3	-12.9283	0.00109497								KIF22	5.11533	2.32e-16		PTPRD	8.1395	8.51e-15		THSD7A	4.81335	2.1e-48			CSNK1E	7.18696	1.62e-06
	HOXA3	4.86177	6.99e-34		H2AFX	10.4664	1.58e-27		ADAMTS9	4.79868	1.68e-24			BCAT1	10.3864	3.09e-23			IL17B	-12.9946	0.00880612								NT5C	5.11166	7.76e-20		EFNB1	8.1238	0.000209		ADD1	4.80727	3.34e-12			LAMTOR5	7.18326	0.000803
	INPP5F	4.85085	1.41e-42		NDUFB7	10.4509	0.00504188		CYR61	4.79629	4.05e-13			ATP5PD	10.3785	4.78e-17			KCTD12	-13.2991	0.036515								CBX5	5.10112	0.00436573		ATP5F1A	8.07404	0.00226656		SINHCAF	4.7665	0.0391228			PHLDA1	7.18183	0.0022798
	MCM5	4.82627	9.5e-05		ATP5PD	10.4478	1.27e-18		LSR	4.78578	1.13e-34			NDUFB7	10.3765	0.0147675			MEF2C	-13.477	0.0463265								TMEM178A	5.09798	4.08e-62		S100A10	8.06712	4.86e-15		CD34	4.76307	0.014814			PCMTD2	7.17144	1.35e-06
	CYR61	4.81793	2.86e-13		TMEM123	10.422	8e-06		LTBP4	4.78365	0.000477			SYNC	10.3703	4.83e-05			CDH15	-14.0876	5.62e-05								ANXA4	5.09422	1.36e-46		FXYD6	8.06537	0.0241118		TFPI	4.72045	5.7e-12			ADD1	7.1295	0.00892335
	ADAMTS9	4.8178	2.43e-25		SYNC	10.4164	1.5e-05		CST3	4.77601	5.32e-05			SYNPO	10.3559	8.65e-08			SMPX	-14.5297	0.000102								ST6GALNAC3	5.08562	5.68e-16		TPM4	8.06533	7.02e-10		RBBP4	4.71373	0.000116			FCGRT	7.12864	0.00170688
	LTBP4	4.8066	0.000229		PTPRD	10.398	4.74e-31		SNHG9	4.7675	1.03e-35			TMEM123	10.3474	6.25e-05			SPARCL1	-15.2533	4.96e-07								SERPINF2	5.08308	3.53e-51		DDAH2	8.03917	2.79e-08		SRSF10	4.70737	1.46e-15			CCDC198	7.11788	2.34e-14
	CST3	4.79897	9.62e-06		BCAT1	10.3907	7.04e-25		SHANK3	4.74502	5.61e-07			PFKL	10.332	1.81e-13			CKM	-15.4688	4.57e-05								SMAD6	5.07964	3.71e-34		PFKL	8.01985	3.34e-07		NDUFB9	4.7034	6.77e-10			H2AFX	7.02255	2.31e-05
	LSR	4.79627	7.01e-36		SYNPO	10.3698	7.22e-08		DNPH1	4.73751	7.18e-14			LDB2	10.3226	2.55e-23			TWIST2	-15.788	0.0307321								RALY	5.07001	0.00106003		FGFR3	8.01308	1.23e-16		SDC4	4.70155	5.53e-65			EMCN	7.00746	1.89e-11
	SNHG9	4.78839	1.58e-36		IVNS1ABP	10.3432	5.06e-07		FMNL2	4.73604	2e-08			IVNS1ABP	10.2792	3.31e-06			OGN	-15.931	6.72e-06								C11orf96	5.0446	2.92e-25		TCF12	7.9884	0.000774		EIF4A1	4.70098	0.0182259			PATZ1	6.97172	0.000383
	SHANK3	4.75903	1.4e-07		NME4	10.3302	2e-14		TFAP2A	4.72891	4.78e-86			NME4	10.2729	1.58e-13			PITX2	-16.0831	0.000418								DCHS1	5.03728	0.0263894		SERBP1	7.96304	0.000215		PPP1R16A	4.68797	1.86e-50			LRP2	6.96271	4.47e-09
	DNPH1	4.75706	1.17e-14		PFKL	10.3224	2.29e-14		DGCR2	4.72297	3.6e-16			RET	10.2471	3.43e-20			COL15A1	-16.1462	0.000158								DACH1	5.02711	1.17e-11		FMNL2	7.96264	1.58e-08		CARMN	4.68673	3.84e-15			ATP5MC1	6.86852	1.31e-07
	FMNL2	4.75366	8.68e-09		LDB2	10.2956	1e-23		N4BP2L2	4.71593	2.1e-07			SNRPA	10.2464	1.89e-06			KLHL41	-16.2114	5.96e-06								STON2	5.01086	2.15e-36		LRRC75A	7.95676	0.000502		NDFIP1	4.68557	8.02e-22			SEMA3G	6.86424	0.00674698
	CDK5RAP3	4.73755	7.07e-09		SNRPA	10.2917	4.1e-07		CDK5RAP3	4.71512	1.64e-08			USP22	10.2001	2.32e-08			CRYAB	-16.823	0.00122288								WDR6	5.00408	6.21e-28		PFDN2	7.95357	0.00181387		CNTN1	4.68307	2.41e-18			SNRPG	6.85966	1.95e-08
	N4BP2L2	4.73551	6.54e-08		USP22	10.28	1.38e-09		COL9A2	4.71355	4.83e-19			EMCN	10.1696	1.06e-30			SGCA	-17.4099	0.00215837								DCAF8	5.00036	5.9e-41		SUB1	7.94506	0.0071154		NDUFA13	4.65505	0.00696623			SRSF5	6.84265	2.49e-05
	DGCR2	4.73519	1.23e-16		RET	10.2419	1.31e-21		EPB41L5	4.70805	5.38e-42			LRRC75A	10.1113	0.000258			TYROBP	-17.4992	0.00166596								BEX4	4.97483	3.67e-18		FAT1	7.93771	5.05e-18		PLXND1	4.64768	5.08e-16			SNRPD3	6.84234	3.06e-10
	TFAP2A	4.72642	1.78e-87		LRRC75A	10.1913	0.000128		CNTFR	4.70016	2.05e-15			C7	10.0939	1.83e-29			MYH8	-18.1108	0.000414								ARHGEF17	4.95523	2.43e-22		DAG1	7.92694	2.73e-06		NTNG1	4.64075	6e-38			ST3GAL6	6.83239	3.23e-09
	COL9A2	4.7251	1.86e-19		EMCN	10.1491	7.76e-32		GABPB1-AS1	4.69862	1.7e-11			CCNB1	10.076	1.73e-19			THBS4	-18.6694	2.93e-05								NTRK2	4.94994	8.3e-31		LEPROT	7.91905	8.1e-11		PRKCSH	4.62735	0.000471			TMSB15A	6.81691	2.14e-06
	SRRT	4.71574	2.78e-15		TMPO	10.0952	7.37e-22		SRRT	4.69361	2.17e-14			KPNB1	10.0537	1.06e-08			CHRND	-18.8691	3.13e-06								EPB41L5	4.94388	2.29e-48		MCM3	7.91463	8.09e-12		UBTF	4.62104	9.34e-13			TPM1	6.81572	0.000113
	EPB41L5	4.71338	5.79e-43		C7	10.0856	8.68e-31		TSTD1	4.67786	5.6e-06			TMPO	10.0247	5.35e-20			CPE	-18.9384	7.03e-06								CHTOP	4.934	5.23e-07		PDGFRA	7.90115	1.09e-17		CAPN2	4.61969	1.27e-12			TNS2	6.80779	4.54e-10
	CNTFR	4.71073	6.85e-16		KPNB1	10.0771	1.15e-09		MAP3K1	4.67625	1.02e-52			BLOC1S1	10.015	8.16e-10			COL5A1	-19.7138	0.000583								ZMIZ1	4.93087	0.00342967		IP6K2	7.86593	8.73e-07		TADA3	4.61709	0.00269119			DYNLRB1	6.79512	0.00319422
	GABPB1-AS1	4.70224	3.03e-12		CCNB1	10.0707	1.66e-20		AC129507.4	4.67417	9.11e-242			H2AFY2	9.99861	0.00151264			CHRNA1	-19.8856	8.81e-05								ADD1	4.90984	5.53e-15		SLC9A3	7.82122	3.75e-11		SRRT	4.6078	1.85e-20			CD164	6.77968	5.11e-08
	TSTD1	4.69786	1.92e-06		H2AFY2	10.0595	0.00015		F3	4.67183	6.31e-21			RABL6	9.97955	6.44e-05			DES	-21.9398	8.53e-07								NEBL	4.8974	4.72e-43		EIF3L	7.82121	0.000644		AFDN	4.60578	1.37e-44			CALB1	6.76434	1.35e-05
	SCAND1	4.68772	3.33e-07		BLOC1S1	10.0511	1.45e-10		SCAND1	4.66526	5.56e-07			POLR2F	9.91521	5.34e-18			LDHA	-22.1189	0.00835855								GABBR1	4.8971	3.8e-32		ALCAM	7.81459	8.53e-14		GPRC5B	4.60446	7.82e-23			DYNC1H1	6.7219	0.000982
	MAP3K1	4.687	1.48e-54		SON	9.94946	0.00402337		SH3YL1	4.65561	4.05e-19			PPP1R14B	9.89628	1.86e-14			PDLIM3	-22.7072	1.86e-06								ADCY6	4.87614	6.47e-29		MAT2A	7.79607	0.000345		FLT4	4.59539	5.42e-31			SYNPO	6.71791	0.00472291
	F3	4.67026	1.77e-21		PPP1R14B	9.92556	1.94e-15		NUMB	4.6485	0.000381			SON	9.88228	0.0278224			PRAME	-23.6873	5.95e-08								PILRB	4.86008	9.42e-39		NAA38	7.79202	0.00290053		PBX1	4.59077	0.00198883			EFNB2	6.71061	1.53e-07
	NKTR	4.66643	1e-07		SIVA1	9.89262	2.26e-09		NKTR	4.64489	3.89e-07			UBA1	9.87562	8.35e-05			C1QB	-24.1456	0.000126								CD34	4.84141	0.00187535		PHLDB1	7.79184	7.4e-09		FOXC2	4.58775	6.97e-75			EID1	6.66043	0.000124
	AC129507.4	4.66516	2.31e-245		SUB1	9.88955	1.77e-14		DPP4	4.6271	1.58e-187			KPNA2	9.86641	4.18e-20			ANXA6	-24.3644	0.00056								SINHCAF	4.8317	0.00394651		MRPL20	7.78709	0.00916968		CLEC11A	4.581	3.02e-50			DBI	6.63874	8.15e-14
	NUMB	4.66442	0.000263		RABL6	9.88484	8.05e-05		CUX1	4.62146	0.00449684			SIVA1	9.83868	9.1e-09			NEB	-24.689	2.08e-07								SCUBE3	4.82676	1.47e-50		PHGDH	7.72238	3.66e-16		NISCH	4.57114	5.9e-06			PLK2	6.62625	1.65e-08
	SH3YL1	4.66409	2.56e-19		KPNA2	9.88423	4.59e-21		SAFB2	4.60982	1.06e-10			NES	9.819	3.24e-24			SERPINF1	-24.6918	6.97e-06								RBBP4	4.82145	1.08e-06		LRPAP1	7.71489	0.000801		SMO	4.56974	2.24e-14			RTL8A	6.62142	1.9e-05
	CUX1	4.64187	0.00161598		UBA1	9.88314	1.66e-05		PTTG1IP	4.60376	5.56e-09			SUB1	9.81114	1.54e-13			XIST	-25.4608	5.92e-08								THSD7A	4.81422	8.29e-53		RBBP4	7.69043	0.0149273		LARP1	4.53638	1.55e-06			TMEM98	6.61179	4.49e-08
	PTTG1IP	4.62639	2.41e-09		PSMA4	9.83776	1.37e-15		PRODH2	4.6009	2.34e-188			MAN1A1	9.80776	1.33e-16			ANKFN1	-27.6085	0.000209								EIF4A1	4.80865	0.000182		ANKRD10	7.68579	0.000229		DHX15	4.53533	0.000479			SNHG9	6.56842	0.0413493
	SAFB2	4.62514	1.82e-11		KIF22	9.83758	1.8e-14		SPG7	4.59759	5.73e-18			COTL1	9.80648	7.96e-24			APOC1	-28.3235	7.67e-06								NDUFB9	4.80645	3.15e-12		YWHAZ	7.68006	0.0146845		MCM5	4.52824	8.25e-07			WSB1	6.55143	1.65e-05
	SPG7	4.6193	1.73e-18		CHD3	9.82005	1.38e-19		PODXL2	4.59586	8.06e-17			CHD3	9.79573	4.22e-19			DLK1	-28.4059	1.87e-06								SRSF10	4.79765	9.89e-19		RCC2	7.67511	0.00298741		INTS3	4.51723	5.37e-28			ATP6V1F	6.53658	0.0118114
	DPP4	4.61615	1.12e-187		NEDD8	9.8195	5.34e-12		SOX9	4.59447	5.05e-25			PSMA4	9.79104	9.64e-15			ACTN2	-29.2316	2.02e-06								NDFIP1	4.78835	1.18e-25		ADGRA2	7.65935	6.08e-14		RAPGEF3	4.51159	8.58e-50			FRAS1	6.53069	3.75e-14
	PODXL2	4.5984	2.61e-17		NES	9.81869	4.35e-25		ECEL1	4.58402	1.51e-28			KIF22	9.78698	3.23e-13			TNNT2	-30.6802	0.000245								SRSF4	4.78746	0.00116768		ERBB2	7.65229	2.18e-09		LUC7L	4.51046	3.44e-17			APLNR	6.50901	3.47e-13
	PRODH2	4.59245	9.26e-194		MAN1A1	9.81352	1.19e-17		HS6ST1	4.57033	2.78e-20			ARPC5	9.75719	0.000178			FLNC	-31.3392	9.29e-06								PRODH2	4.78362	7.07e-67		PCBP2	7.64913	0.00146898		MUC1	4.50492	3.18e-74			SMIM24	6.49072	1.25e-09
	SOX9	4.58852	8.04e-26		POLR2F	9.8014	2.45e-18		USP22	4.56325	0.0069787			NEDD8	9.73993	3.59e-11			TNNT3	-31.6451	6.13e-07								PCBP2	4.77688	0.000481		RBPMS	7.6396	4.33e-09		FAM111A	4.50355	3.4e-28			MYCN	6.48625	1.4e-05
	HS6ST1	4.58817	3.59e-21		COTL1	9.79226	3.53e-25		SSFA2	4.5513	2.59e-24			EFNB2	9.69135	9.84e-11			MYOG	-31.9269	1.97e-06								NDUFA13	4.76204	2.6e-05		2022-09-07	7.62657	4.7e-06		ANXA11	4.49294	7.12e-17			CHCHD10	6.4709	1.96e-08
	USP22	4.58607	0.0029768		ARPC5	9.78762	7.77e-05		DPP6	4.54523	1.48e-96			SNU13	9.68007	1.12e-13			TTN	-35.0023	5.8e-08								SDC4	4.75097	1.43e-69		CLK1	7.57361	1.92e-05		CPNE1	4.47308	9.94e-05			RBBP7	6.46884	1.77e-06
	ECEL1	4.58294	3.83e-30		EFNB2	9.74629	6.76e-12		UNC5C	4.54075	8.17e-30			RTN4	9.66986	2.15e-22			SFRP2	-38.3856	3.71e-07								PRKCSH	4.73383	1.06e-06		IDH2	7.56187	4.08e-12		TFCP2L1	4.46147	1.04e-77			H1F0	6.44916	9.16e-05
	AIF1	4.57048	0.0112748		RTN4	9.7395	9.12e-24		SRRM2	4.53294	4.51e-12			ATP5MC3	9.64509	1.84e-08			FBLN1	-38.7491	9.72e-05								CAPN2	4.72361	3.24e-15		UHRF1	7.52308	1.09e-08		SPCS1	4.45807	1.4e-12			EDNRA	6.435	2.91e-07
	SSFA2	4.56668	4.65e-25		SNU13	9.73588	4.39e-14		LMF2	4.5279	0.000134			ANP32A	9.62524	1.03e-14			RPS17	-39.1852	0.0324468								PLXND1	4.71904	1.74e-18		VASN	7.49868	4.05e-05		FMC1	4.44626	1.39e-27			COL16A1	6.41562	0.00210954
	UNC5C	4.55626	2.32e-31		ATP5MC3	9.71703	2.64e-09		SPSB3	4.52632	8.14e-28			PCBP4	9.60205	3.31e-22			COL25A1	-39.6963	8.86e-05								TFPI	4.71307	2.47e-13		HOXA10	7.4882	2.01e-08		RGL2	4.44085	4.18e-27			CKB	6.38806	2.73e-08
	SRRM2	4.5559	3.55e-13		ANP32A	9.69602	9.35e-16		DDX6	4.52099	1.44e-12			PNISR	9.59892	7.07e-07			VWF	-40.3884	2.12e-07								UBTF	4.70412	6.37e-15		RAMP2	7.48028	1.15e-12		AGTR2	4.42886	1.29e-50			TYMS	6.38413	1.1e-08
	LMF2	4.5494	5.31e-05		MIR503HG	9.64439	0.00419209		CNDP2	4.51974	4.4e-22			MIR503HG	9.56861	0.0197244			CDKN1A	-44.2747	5.77e-07								PBX1	4.69233	2.3e-05		PDCD5	7.48014	5.82e-09		ZRANB2	4.42211	6.57e-15			KCTD12	6.37028	4.38e-05
	SPSB3	4.54431	2.38e-28		PCBP4	9.63946	3.37e-23		ADAMTS7	4.5154	9.39e-07			ENPEP	9.55557	6.37e-11			SLN	-44.9451	3.58e-07								PPP1R16A	4.68853	1.39e-53		HIC1	7.47066	0.0011247		HOXA9	4.42118	3.36e-26			DNM3OS	6.36706	2.75e-15
	DPP6	4.54164	1.31e-97		PNISR	9.61991	1.01e-07		HOTAIRM1	4.49978	8.2e-26			JPT1	9.54864	2.09e-19			ACTA1	-52.5758	3.62e-07								TADA3	4.67231	0.000123		NONO	7.46003	0.0394391		KNG1	4.41193	6.99e-55			EIF6	6.35763	6.01e-10
	DDX6	4.54104	6.6e-13		ENPEP	9.57877	9.84e-12		TMEM259	4.49483	3.41e-13			SNRPB	9.54369	3.68e-09			MYL1	-56.4611	1.5e-07								CNTN1	4.67199	2.08e-20		RAC1	7.42148	0.0109042		ROBO2	4.40033	2.32e-47			SMC4	6.3317	1.11e-07
	ADAMTS7	4.53576	1.82e-07		JPT1	9.57603	4.11e-20		MCM3AP	4.49445	0.000826			HMGB3	9.48852	3.74e-26			B2M	-60.4292	0.0289343								NISCH	4.6716	6.59e-09		PTTG1	7.41579	1.7e-05		ARHGEF3	4.38452	1.2e-17			NDUFB3	6.3217	3.01e-06
	CNDP2	4.53022	9.29e-23		SNRPB	9.56288	5.81e-10		INTS11	4.4808	8.56e-13			SNHG8	9.48241	2.04e-07			APOE	-60.4789	0.00017								SRRT	4.67017	2.12e-24		PIN4	7.3901	0.000607		NOTCH1	4.38319	0.0108142			MPC2	6.31405	1.4e-12
	TMEM259	4.5175	9.06e-14		SNHG8	9.5621	1.37e-08		DNM2	4.47916	1.92e-24			RCC2	9.46754	2.82e-13			MYL4	-62.0287	8.93e-08								AFDN	4.66297	9.7e-49		DCHS1	7.38108	0.00196093		LGR4	4.38103	8.25e-54			PCBD1	6.30445	1.17e-05
	HOTAIRM1	4.51679	1.37e-26		HMGB3	9.51953	1.35e-27		CA12	4.47143	1.35e-119			SAE1	9.42453	2.53e-11			LUM	-63.9316	8.39e-08								CARMN	4.65876	2.3e-17		LAMTOR5	7.34859	1.99e-05		NDUFB2	4.36203	5.06e-06			FKBP9	6.30318	0.000107
	MCM3AP	4.51482	0.000491		RCC2	9.49297	1.28e-13		SYNC	4.4473	0.017161			ADGRL2	9.39731	9.51e-36			MYL6B	-67.5737	0.024038								GPRC5B	4.64117	2.6e-26		HNRNPF	7.34707	2.92e-08		COL21A1	4.34889	3.53e-28			CENPW	6.29345	0.00859269
	INTS11	4.50187	2.63e-13		SAE1	9.46032	6.2e-12		PGRMC1	4.43893	7.62e-05			NAP1L4	9.37463	4.47e-17			TNNC2	-72.1275	1.29e-07								SMO	4.63791	5.98e-17		CSNK1E	7.34341	6.59e-09		ARF3	4.34755	1.69e-12			ATP5MC3	6.29271	0.0284546
	DNM2	4.49264	3.22e-25		NAP1L4	9.43638	4.12e-18		LRPAP1	4.42877	8.87e-15			NDUFB1	9.31498	1e-16			LGALS1	-73.6642	0.000218								DHX15	4.63421	2.82e-06		FCGRT	7.30081	8.82e-05		SCAND1	4.33744	1.96e-08			ANAPC16	6.27064	0.000392
	SYNC	4.47	0.0103438		NDUFB1	9.39086	8.43e-18		UMOD	4.4266	1.27e-59			HNRNPAB	9.29288	9.89e-14			TNNT1	-81.2658	1.75e-07								LARP1	4.62737	4.19e-09		SMDT1	7.29726	2.06e-11		TCIM	4.3135	0.0362481			COX5B	6.24459	0.000142
	CA12	4.4691	2.3e-122		ADGRL2	9.38692	1.88e-37		PDCD6	4.42642	2.41e-07			CDH16	9.27487	2.95e-40			TNNI2	-82.4194	1.5e-07								NTNG1	4.60351	1.12e-41		ADD1	7.29049	0.000144		CTXN1	4.28458	4.73e-10			CD46	6.24293	0.010364
	PGRMC1	4.46122	2.53e-05		HNRNPAB	9.35294	1.28e-14		MYO15B	4.41538	2.48e-38			GATA3	9.26187	1.73e-36			HSPA1A	-83.9675	3.42e-05								LUC7L	4.59969	4.42e-20		PALLD	7.28387	4.22e-08		MYLK	4.27088	1.07e-24			ATP6V1G1	6.24165	0.00940515
	LRPAP1	4.45034	1.69e-15		DSTN	9.33983	0.0189129		TRA2A	4.41346	2.98e-22			CDC37	9.23981	2.7e-12			TNNC1	-85.1915	7.6e-08								CLEC11A	4.59406	2.86e-55		NISCH	7.25896	4.04e-05		NDUFC1	4.26844	4.64e-12			VCP	6.23196	0.00387415
	PDCD6	4.44853	3.01e-08		CDC37	9.31332	2.89e-13		PCGF3	4.41234	3.98e-12			LSM2	9.23161	0.0105759			MGP	-88.9129	3.91e-07								FLT4	4.59305	6.52e-34		PCMTD2	7.24236	2.05e-08		ENG	4.26325	1e-09			TUBB2B	6.22903	3.28e-06
	TRA2A	4.43614	2.46e-22		LSM2	9.29276	0.00283522		PTBP3	4.40345	2.75e-19			HIC1	9.22035	2.42e-18			TNNI1	-92.6916	4.62e-07								INTS3	4.58667	1.1e-30		PHLDA1	7.20732	0.00013		UQCRC1	4.25087	0.00621438			JPT1	6.20539	0.00248603
	PCGF3	4.43139	1.18e-12		CDH16	9.26908	2.15e-42		PKD2	4.39335	1.85e-05			EDNRA	9.19562	6.16e-16			DCN	-95.3809	1.95e-07								MCM5	4.57757	5.35e-08		YBX1	7.18999	0.00215239		ATP5F1A	4.24726	2.09e-05			GATA3	6.19406	4.6e-16
	PTBP3	4.42555	3.07e-20		GATA3	9.25354	5.2e-38		PLEKHG2	4.38468	1.05e-08			HOXA9	9.17696	1.77e-12			MYH7B	-96.7466	6.9e-08								ANXA11	4.56123	1.59e-19		ALDH1A1	7.18894	8.59e-15		HOXA10	4.23939	1.24e-07			UBE2I	6.19157	0.00877616
	MYO15B	4.42247	4.85e-40		EDNRA	9.21983	7.88e-17		TMEM59	4.3629	0.00755541			MZT2A	9.17525	3.9e-23			TPM2	-107.097	0.0194935								CPNE1	4.55818	3.01e-06		CCDC198	7.10362	4.88e-17		RBBP7	4.23453	0.00271217			MZT2A	6.15738	0.00120268
	UMOD	4.41759	1.31e-60		VPS28	9.21952	2.46e-14		TCTEX1D2	4.35301	0.00209387			VPS28	9.16783	2.11e-13			TIMP1	-109.945	0.0283862								FOXC2	4.55516	1.98e-80		H2AFX	7.07679	6.19e-07		RNF220	4.20975	1.53e-11			RAP1B	6.13541	0.000261
	PKD2	4.40634	6.73e-06		MZT2A	9.21762	1.39e-24		PRKCSH	4.33283	0.00125745			TMEM230	9.1399	1.22e-06			HSPB1	-115.031	5.81e-05								SPCS1	4.55397	4.14e-15		EMCN	7.06289	4.75e-14		DDX6	4.19981	1.21e-09			PPP1CA	6.11181	0.0073252
	PLEKHG2	4.40016	3.01e-09		HIC1	9.2093	3.77e-18		RSRP1	4.33255	1.92e-22			FSTL1	9.11539	1.44e-21			RPL39	-121.619	0.0155249								FAM111A	4.52751	7.22e-32		SNRPG	7.05127	2.82e-10		TARBP1	4.19362	7.61e-16			COX5A	6.11036	0.00687887
	TMEM59	4.3852	0.00195083		FSTL1	9.19534	1.18e-22		SMPD4	4.33222	1.55e-15			CGGBP1	9.1136	3.4e-05			SELENOW	-127.448	3.69e-05								RGL2	4.51239	2.82e-30		SRSF5	7.03758	1.46e-07		CD99	4.18887	0.000138			COL21A1	6.06932	5.42e-15
	TCTEX1D2	4.37069	0.000476		CGGBP1	9.18637	5.49e-06		NELFCD	4.31902	3.74e-09			LUC7L	9.10993	0.000509			MYBPH	-135.799	6.18e-08								ZRANB2	4.51214	3.51e-17		PATZ1	7.01698	1.27e-05		SUGP2	4.18405	9.99e-18			EIF3K	6.02333	0.00017
	PRKCSH	4.3556	0.00056		TMEM230	9.16158	8.67e-07		SZRD1	4.31721	8.7e-05			C11orf58	9.07171	0.00132737			MEG3	-136.849	1.04e-06								MUC1	4.51208	3.99e-81		TPM1	7.01056	1.67e-06		MCM3	4.17814	1.41e-06			AMN	6.0232	0.00420629
	SMPD4	4.35408	1.39e-16		C11orf58	9.14494	0.000256		ISYNA1	4.31168	3.26e-05			EFEMP1	9.07127	4.98e-09			RPL21	-145.677	0.0461744								HOXA9	4.50079	1.23e-28		DYNLRB1	6.95928	3.4e-05		ETNK1	4.17651	1.15e-09			TXNL4A	6.018	0.0198566
	RSRP1	4.35391	1.28e-23		HOXA9	9.12215	4.2e-13		VAMP3	4.30699	0.000647			HNF1B	9.05842	4.87e-35			VIM	-150.483	0.000187								RAPGEF3	4.49859	1.24e-53		SNRPD3	6.95398	6.65e-13		CLEC18B	4.16682	1.83e-52			GOLGA8B	5.94457	5.82e-09
	NELFCD	4.34055	4.95e-10		EFEMP1	9.08955	7.33e-10		PHC1	4.30398	1.03e-12			PTBP3	9.0286	5.59e-24			RPS26	-198.088	0.00175261								NOTCH1	4.47281	0.000497		ATP5MC1	6.95007	7.92e-10		TCEAL8	4.16328	0.00350689			NDFIP1	5.90758	0.000373
	SZRD1	4.33949	5e-05		AP2S1	9.06758	2.55e-15		AURKAIP1	4.27997	0.000329			AP2S1	9.02685	3.74e-14			MYH3	-213.07	1e-07								NDUFB2	4.4701	1.22e-08		CD164	6.94212	4.34e-10		DNMT3A	4.14904	3.56e-13			OCIAD1	5.90298	0.00098
	ISYNA1	4.33451	9.78e-06		FGD5-AS1	9.05418	9.83e-17		TCF25	4.27765	9.45e-11			UHRF1	9.01312	2.59e-34			MYLPF	-221.098	1.18e-07								FMC1	4.45433	2.21e-28		LRP2	6.9265	2.08e-10		TMBIM6	4.14107	2.59e-15			EPB41L2	5.8954	0.000148
	PHC1	4.32395	1.25e-13		PTBP3	9.0522	1.78e-25		PRRC2A	4.27441	1.78e-08			FGD5-AS1	8.9958	9.18e-16			COL1A2	-226.763	1.33e-05								SCAND1	4.42168	2.06e-10		SEMA3G	6.85728	0.000819		HMGCS1	4.13846	5.21e-35			HNF1B	5.86707	8.25e-14
	VAMP3	4.32293	0.000408		HNF1B	9.05009	1.59e-36		CITED4	4.27211	1.82e-18			CSNK1E	8.97983	5e-23			COL1A1	-267.768	4.64e-06								TFCP2L1	4.41824	7.54e-84		DDT	6.85499	0.000979		CSRP1	4.11836	1.74e-22			MCM5	5.8599	0.00321139
	AURKAIP1	4.30275	7.1e-05		LUC7L	9.03891	0.000196		PNPLA2	4.26993	6.74e-24			RHOT2	8.93688	6.03e-16			FTL	-283.651	0.00174965								ARHGEF3	4.41582	1.1e-20		CCT2	6.83832	0.000819		SLC37A4	4.11175	7.95e-37			FGD5-AS1	5.84653	2.95e-06
	TCF25	4.29887	1.3e-11		RHOT2	8.99921	1.32e-17		ILK	4.25144	3.77e-06			ENY2	8.92287	1.06e-12			RPS4X	-314.95	0.0217937								ARF3	4.41371	4.85e-15		EID1	6.81914	8.86e-06		MTA1	4.10546	0.000483			ST6GALNAC3	5.82157	2.99e-07
	PRRC2A	4.29714	1.72e-09		ENY2	8.9961	2.45e-14		ZNF83	4.22765	7.84e-30			SEC61G	8.88298	2.74e-12			ACTC1	-568.608	6.26e-08								COL21A1	4.40246	9.44e-31		ST3GAL6	6.81848	1.92e-11		RBM6	4.10167	7.67e-21			SNHG25	5.7997	0.000188
	PNPLA2	4.28773	4.48e-25		UHRF1	8.99056	6.96e-36		MCM7	4.22247	5.64e-08			IER2	8.88016	3.45e-17			COL3A1	-587.515	1.57e-07								LGR4	4.39405	1.14e-57		EFNB2	6.81609	7.41e-10		CDK10	4.09779	1.8e-34			CARMIL1	5.76938	4.89e-10
	ILK	4.27316	2.17e-06		SEC61G	8.96295	8.13e-14		CYTH2	4.20156	1.93e-19			PGRMC2	8.8613	7.45e-05													AGTR2	4.39173	6.47e-54		DYNC1H1	6.80225	0.000137		MSN	4.08763	0.000124			POMP	5.74852	0.0140194
	CITED4	4.27213	9.2e-19		CSNK1E	8.95433	3.89e-24		NDUFA5	4.19792	1.14e-23			PLD3	8.85608	2.62e-14													ROBO2	4.38912	2.32e-51		SYNPO	6.79989	9.03e-05		MBTPS1	4.08653	0.00207817			SNHG8	5.74404	0.00036
	MCM7	4.24539	9.68e-09		PLD3	8.9325	1.01e-15		RBMX	4.19449	0.000293			TRIL	8.85037	3.9e-14													TCIM	4.37953	0.00217842		TNS2	6.7988	4.89e-11		COX20	4.08419	6.77e-28			DAPK1	5.74163	0.000148
	ZNF83	4.2414	6.28e-31		IER2	8.91451	1.56e-18		SLC37A4	4.17895	3.43e-32			PAICS	8.845	6.19e-13													NDUFC1	4.37232	2.31e-14		TMSB15A	6.78078	1.05e-07		KIAA0355	4.08009	4.23e-08			PLS3	5.72208	1.33e-05
	NDUFA5	4.21965	7.58e-24		ZNF428	8.88741	0.00358391		COQ4	4.166	2.22e-21			MAP2K2	8.84124	2.06e-13													ENG	4.37029	7.33e-12		WSB1	6.74388	2.07e-07		ATXN2L	4.07809	3.39e-06			ARHGEF17	5.70992	0.000339
	CYTH2	4.21506	5.76e-20		PAICS	8.88622	4.23e-14		DSG2	4.16215	7.76e-36			ZNF428	8.83291	0.00451271													KNG1	4.36632	3.48e-58		CALB1	6.72119	1.09e-06		NDUFB8	4.06323	4.26e-10			CDC42	5.69487	0.00150029
	SLC37A4	4.18968	1.88e-32		SELENOW	8.88289	0.000267		CD2AP	4.15912	4.15e-29			NHP2	8.83192	5.86e-07													ATP5F1A	4.35528	8.46e-08		DBI	6.71285	2.5e-16		CUBN	4.06058	1.45e-39			EMX2	5.67536	2.56e-14
	COQ4	4.18644	1.55e-22		TRIL	8.88124	9.01e-15		DYNC1LI2	4.15409	8.25e-11			UBE2I	8.82848	3e-08													UQCRC1	4.35116	5.36e-06		RTL8A	6.70714	3.07e-07		F3	4.05964	5.33e-27			NHP2	5.66787	0.000544
	DYNC1LI2	4.17442	1.48e-11		UBE2I	8.87194	9.53e-09		NUDT3	4.15091	5.98e-18			SELENOW	8.81498	0.00135817													HOXA10	4.33214	6.09e-09		SNHG9	6.69924	0.00970491		FGD5-AS1	4.05741	5.02e-15			CHD3	5.66694	5.61e-06
	NUDT3	4.16663	1.58e-18		NHP2	8.86724	2.36e-07		ARF6	4.13625	2.84e-11			PALLD	8.79851	4.12e-19													RBBP7	4.32083	2.29e-05		ATP6V1F	6.67793	0.000383		DYNLRB1	4.05034	4.14e-08			SREBF2	5.66477	8.34e-13
	DSG2	4.16322	1.91e-37		PHPT1	8.86342	5.44e-11		DENND5B	4.12803	0.023943			DNMT1	8.79775	2.92e-14													CTXN1	4.32011	1.62e-11		TMEM98	6.65808	1.77e-09		SUN1	4.04554	8.8e-10			PSME2	5.66445	0.00338638
	CD2AP	4.16282	2.55e-29		PGRMC2	8.85953	6.12e-05		SRSF11	4.1262	1.99e-12			PGRMC1	8.79211	1.21e-13													MYLK	4.30066	7.33e-27		PLK2	6.59994	8.59e-10		VAV3	4.03581	3.57e-61			INPPL1	5.6532	2.07e-08
	ARF6	4.15502	3.93e-12		YWHAB	8.85537	5.24e-10		NDUFB6	4.12215	0.00122479			YWHAB	8.79156	7.93e-09													CD99	4.29694	8.6e-08		CHCHD10	6.59867	7.34e-11		PON2	4.02772	4.38e-17			SRSF1	5.6476	4.78e-05
	SRSF11	4.1459	1.25e-12		DNMT1	8.83609	3.47e-15		AC110285.2	4.11728	4.68e-102			ISLR	8.78889	3.4e-20													DDX6	4.29099	4.03e-12		H1F0	6.59711	6.19e-06		EMX2OS	4.02468	4.85e-35			IGF2BP2	5.63516	1.4e-10
	NDUFB6	4.14469	0.00036		SSBP3	8.83249	4.9e-12		TFPI	4.11332	1.67e-05			PHPT1	8.7872	4.82e-10													MCM3	4.2755	4.52e-09		CENPX	6.56476	0.0125419		MECOM	4.02329	8.47e-61			LIMD2	5.62991	0.0161839
	DENND5B	4.14134	0.00606854		RAC1	8.80706	8.59e-05		GABBR1	4.11219	1.83e-41			SSBP3	8.7838	9.27e-12													SUGP2	4.27111	2.97e-21		FRAS1	6.55963	1.11e-16		EZR	4.02023	3.72e-47			PPP1R12C	5.59902	2.88e-05
	GABBR1	4.12223	1.32e-42		PGRMC1	8.80671	1.84e-14		NDUFA1	4.09907	0.000208			RAC1	8.72734	0.000683													RNF220	4.26602	2.96e-15		YWHAB	6.5221	0.0375807		IMP3	4.01386	1.7e-17			PPP2R5C	5.59553	0.018732
	NDUFA1	4.12198	4.66e-05		PALLD	8.78952	1.01e-19		NUMA1	4.0958	3.63e-14			NDUFB6	8.69966	3.03e-14													ETNK1	4.25174	3.65e-12		RBBP7	6.51396	7.85e-08		PCBD1	4.01237	3.28e-10			ETNK1	5.56261	0.000155
	AC110285.2	4.11573	1.51e-103		ISLR	8.77673	6.43e-21		SLC2A4RG	4.09499	0.000971			SRSF9	8.67718	0.00017													TMBIM6	4.24913	5.62e-18		COL16A1	6.49036	0.00024		PSME2	4.01232	1.39e-08			GNG5	5.56097	2.06e-07
	SLC2A4RG	4.11536	0.000254		APLP2	8.72619	9.42e-13		MSI2	4.05915	7.79e-19			DOC2B	8.67355	6.46e-28													TCEAL8	4.23513	0.000102		TSC2	6.48738	0.0193987		ECHDC2	3.99991	8.92e-29			NDUFS6	5.55753	0.0357822
	TFPI	4.11047	1.06e-05		CYBA	8.72066	5.24e-23		SLIT3	4.05887	3.09e-11			CYBA	8.67288	1.76e-21													DNMT3A	4.21667	1.2e-14		CKB	6.47658	4.74e-09		HOXC4	3.97213	3.61e-19			FKBP1A	5.55437	6.48e-05
	NUMA1	4.09031	1.36e-14		SRSF9	8.71546	5.59e-05		DDX3Y	4.05872	8.9e-257			APLP2	8.65997	9.86e-12													TARBP1	4.21524	8.72e-19		ATP5MC3	6.47071	0.000976		SGK1	3.96707	4.48e-20			RBFOX2	5.53609	6.87e-06
	MSI2	4.07996	5.55e-19		MAP2K2	8.70619	4.44e-13		ZNF580	4.04105	1.16e-08			IRX1	8.6551	4.58e-21													RBM6	4.19051	5.09e-24		EDNRA	6.46967	1.17e-08		PTGR1	3.96696	2.31e-32			SLC9A3R1	5.53545	1.73e-07
	SLIT3	4.07963	5.24e-12		DOC2B	8.68603	2.98e-29		CLK1	4.03674	1.52e-17			GJA5	8.63915	1.42e-06													HMGCS1	4.17874	3.93e-40		SMIM24	6.46181	1.68e-11		ING4	3.96163	2.22e-13			IGF1R	5.51462	1.6e-09
	CLK1	4.05822	8.11e-18		IRX1	8.6456	4.04e-22		FBRSL1	4.03533	1.83e-09			UCHL1	8.5725	4.67e-19													MBTPS1	4.17664	3.69e-05		APLNR	6.4612	8.39e-15		MOB1B	3.94998	2.88e-17			VWA1	5.51216	0.0284537
	ZNF580	4.05818	5.7e-09		GJA5	8.62965	4.62e-07		BCL7C	4.03135	0.000793			LMF2	8.54754	2.44e-13													MTA1	4.1725	1.25e-05		MYCN	6.45038	7.44e-07		SZRD1	3.94019	3.14e-07			PRDX3	5.49002	4.57e-06
	FBRSL1	4.05511	4.24e-10		NDUFB4	8.62721	0.0426265		HMGCS1	4.02817	1.73e-20			PRCP	8.53067	3.45e-18													MSN	4.16522	1.86e-06		COX5B	6.43595	8.36e-06		SNRPG	3.93733	3.86e-05			GPRC5B	5.47337	9.15e-09
	BCL7C	4.05324	0.000168		DNAJA1	8.59092	0.0443168		FAM111A	4.01874	1.64e-33			AIF1	8.51914	7.6e-14													NDUFB8	4.16512	6.2e-13		ATP6V1G1	6.43515	0.000112		ARHGAP23	3.93536	6.27e-05			CRABP1	5.47006	0.00414634
	DDX3Y	4.04977	1.38e-260		LMF2	8.58427	1.76e-14		SH2B1	4.00049	2.04e-20			UBE2S	8.51741	7.25e-13													CSRP1	4.16459	5.66e-25		KCTD12	6.43474	9.33e-06		FRMD1	3.9345	1.4e-40			SAFB	5.42894	0.000161
	HMGCS1	4.04545	2.35e-21		UCHL1	8.57553	1.26e-19		ARNT2	3.99458	7.79e-23			EFS	8.49126	1.88e-20													ATXN2L	4.15589	2.26e-08		CD46	6.42772	6.82e-05		RDH10	3.91597	5.69e-44			PSMA4	5.41781	0.0141937
	FAM111A	4.02797	9.77e-34		CHCHD2	8.56881	4.52e-13		YPEL5	3.99109	9.14e-10			LUC7L3	8.49007	2.6e-09													DYNLRB1	4.15413	1.67e-10		PCBD1	6.42646	6.51e-08		DAZAP1	3.90682	7.88e-11			CLDN10	5.41125	4.45e-09
	SH2B1	4.01895	2.87e-21		UBE2S	8.5637	8.12e-14		POM121	3.98974	0.000435			CHCHD2	8.48884	3.41e-12													FGD5-AS1	4.14526	5.28e-17		NDUFB3	6.42261	4.73e-08		TINAGL1	3.89211	2.13e-27			UBTF	5.40644	0.00146194
	YPEL5	4.00969	1.23e-10		LUC7L3	8.56122	3.81e-10		COBLL1	3.98519	4.58e-223			TTYH3	8.4776	8.66e-23													CDK10	4.14319	1.66e-37		ANAPC16	6.41917	1.51e-06		SLC12A3	3.89132	1.41e-20			SRSF10	5.40131	0.000368
	COBLL1	4.00823	6.74e-229		AIF1	8.55919	1.54e-15		NFATC4	3.97973	0.00201997			LSM5	8.45195	9.81e-10													COX20	4.14292	6.15e-31		TYMS	6.40733	1.06e-10		CDH6	3.88862	9.38e-49			SRP14	5.38605	1.42e-05
	ARNT2	4.00246	6.51e-24		TTYH3	8.53771	2.01e-24		NEDD9	3.97038	1.17e-25			PGD	8.44374	2.12e-06													CLEC18B	4.14065	8.31e-58		VCP	6.36546	6.47e-05		RPN1	3.87742	2.2e-06			MBD3	5.3736	8.85e-05
	NFATC4	3.99717	0.00111576		EFS	8.528	2.05e-21		ENSA	3.96402	3.87e-12			MCM5	8.42562	4.95e-22													SUN1	4.14055	1.44e-12		FKBP9	6.35897	1.12e-05		MUC6	3.87191	5.75e-22			IRX1	5.37333	2.97e-10
	POM121	3.9914	0.000283		PGD	8.47675	6.82e-07		VAV3	3.95647	6.23e-131			TRIB2	8.42129	3.38e-30													EZR	4.12819	6.47e-51		UBE2I	6.35361	0.000114		NDUFA5	3.85954	2.37e-24			KHDRBS1	5.36959	0.00270576
	ENSA	3.98663	7.53e-13		PSIP1	8.46736	5.17e-10		TCEAL8	3.95508	2.9e-06			PSIP1	8.40388	8.86e-09													MECOM	4.12387	2.46e-66		USP22	6.34744	0.00996139		IER2	3.85835	5.56e-28			PTGR1	5.36465	3.28e-13
	NEDD9	3.98069	4.9e-27		LAMA5	8.46615	6.91e-05		CDK10	3.9491	1.36e-32			LAMA5	8.3907	0.000292													SLC37A4	4.10692	9.53e-40		SMC4	6.3459	8.83e-10		PNKD	3.84881	4.63e-36			PLAT	5.34617	0.00035
	TCEAL8	3.97517	5.17e-07		LSM5	8.4561	1.78e-10		POGZ	3.94866	4e-14			ITGA8	8.3579	1.45e-19													PON2	4.10692	7.39e-20		MPC2	6.34043	5.08e-15		CLEC18C	3.84341	2.75e-50			S100A11	5.33646	1.27e-06
	CDK10	3.96894	4.7e-33		MCM5	8.44358	1.12e-23		UNG	3.94446	1.97e-19			PDGFRA	8.3518	1.07e-33													PCBD1	4.10126	4.17e-12		EIF6	6.33861	4.05e-11		HNRNPUL2	3.84062	1.27e-05			NDUFB6	5.33321	0.0116869
	UNG	3.96061	1.47e-20		CALM1	8.37094	0.00159586		MRPL32	3.93795	3.08e-08			MRPL51	8.33549	5.79e-06													KIAA0355	4.09922	2.19e-09		DNM3OS	6.33822	1.2e-17		MAL2	3.8375	1.27e-57			HMGA2	5.3238	6.62e-11
	POGZ	3.95796	5.83e-15		ITGA8	8.34751	1.1e-20		DNER	3.91613	4.08e-25			CALM1	8.29397	0.00679245													PSME2	4.0942	1.01e-10		FLNA	6.32631	0.0100569		FRAS1	3.82922	5.83e-64			NRP1	5.30358	1.89e-07
	MRPL32	3.95078	2.01e-08		PRCP	8.34051	9.09e-19		SCIN	3.91319	3.32e-93			NDUFAF8	8.28453	2.41e-08													ZNF428	4.07317	0.000527		JPT1	6.28361	8.04e-05		METTL9	3.82875	0.037415			PKP4	5.3008	5.91e-09
	VAV3	3.94829	1.74e-131		EVA1B	8.33864	7.02e-21		CNTNAP2	3.91206	1.25e-14			EVA1B	8.2794	2.35e-19													ECHDC2	4.05626	9.56e-32		TUBB2B	6.27037	6.63e-08		NTRK3	3.82083	1.01e-24			CLIC1	5.29837	0.0329614
	CNTNAP2	3.91935	4.92e-15		MRPL51	8.33214	4.86e-06		KDR	3.903	3.55e-14			EPS8L2	8.2477	3.27e-26													SNRPG	4.04492	2.3e-07		COX5A	6.25618	0.000334		ZNF117	3.81841	1.77e-17			SMO	5.28265	5.12e-05
	DNER	3.91911	1.27e-25		NDUFAF8	8.32406	8.06e-09		ABCD4	3.89919	2.09e-07			SNRNP200	8.23226	0.0176568													IMP3	4.04339	6.48e-19		MZT2A	6.24176	2.06e-05		ATP5F1D	3.7967	6.03e-06			ANXA11	5.28252	0.0140279
	ABCD4	3.91879	5.31e-08		TRIB2	8.32331	6.2e-31		EFS	3.8955	0.0113475			RBM8A	8.22998	1.47e-06													CUBN	4.02997	5.63e-43		RAP1B	6.23457	1.74e-05		CELSR2	3.79595	2.09e-20			MST1	5.28242	4.43e-10
	EFS	3.91739	0.00596968		SNRNP200	8.30924	0.00557878		DAZAP2	3.89385	9.22e-09			ATP6V1F	8.22788	2.69e-13													F3	4.02822	2.13e-28		CHTOP	6.2227	0.0322086		HOXB2	3.78387	1.08e-10			RAI14	5.28127	0.00160599
	DAZAP2	3.9154	3.01e-09		RBM8A	8.30494	1.07e-07		SEMA4D	3.88605	4.36e-30			REC8	8.21866	6.98e-11													PTGR1	4.02656	2.06e-36		CENPW	6.20688	0.00783252		PLAT	3.75606	7.05e-05			TCF3	5.27608	5.65e-06
	SCIN	3.90813	3.2e-94		PDGFRA	8.29859	4.48e-35		SMO	3.88211	3.75e-21			COX7B	8.2096	2.2e-11													EMX2OS	4.01903	2.01e-37		PDE4DIP	6.20587	0.0226158		NDUFV1	3.74433	1.06e-09			ERH	5.25942	0.00121885
	KDR	3.90429	5.06e-15		COX7B	8.28955	8.67e-13		NLK	3.87711	2.78e-17			TNS2	8.20681	4.15e-22													SZRD1	4.01609	3.49e-09		COX17	6.20417	0.009161		CCDC88C	3.73613	5.49e-14			ITGB1	5.23513	0.0037406
	SMO	3.90276	1.22e-21		ATP6V1F	8.28775	9e-14		LAMA1	3.87546	1.02e-37			CCDC198	8.20401	2.19e-39													VAV3	4.01089	1.09e-66		GATA3	6.15847	1.84e-18		RAI14	3.73336	0.000585			SF3B6	5.23048	0.00607001
	SEMA4D	3.89368	2.13e-31		EPS8L2	8.27441	6.33e-28		UNC5B	3.87483	1.11e-25			ADAMTS7	8.19641	4.75e-22													MOB1B	3.99571	1.7e-20		RBM8A	6.11255	0.0155586		PHGDH	3.72626	7.87e-20			FERMT2	5.2302	1.03e-06
	UNC5B	3.89001	1.85e-26		NDUFB6	8.23751	1.25e-14		ZMYND8	3.86187	1.95e-10			GINS2	8.1868	1.63e-19													ING4	3.99463	2.38e-15		TXNL4A	6.10409	0.000769		YWHAB	3.72552	0.0121021			DMAC1	5.20697	0.00292667
	LAMA1	3.88173	2.78e-39		RALY	8.222	2.65e-19		ANAPC16	3.83817	2.87e-05			ADAMTS9	8.17358	1.22e-31													DAZAP1	3.9894	2.13e-13		EIF3K	6.08077	3.28e-05		UCKL1	3.72326	1.05e-06			THSD7A	5.19655	1.14e-11
	NLK	3.8807	1.37e-17		ADAMTS9	8.19619	1.95e-33		TMBIM6	3.83763	2.09e-13			RALY	8.16289	2.26e-18													ARHGAP23	3.98898	2.31e-06		UBE2E3	6.07008	0.0285901		COX7B	3.70819	0.000312			PHPT1	5.18774	0.00041
	ZMYND8	3.86975	4.24e-11		TNS2	8.19524	2.11e-22		HNRNPF	3.83252	0.0253268			ZYX	8.13349	0.000825													RDH10	3.98868	3e-48		GADD45GIP1	6.04477	0.0237272		COX6B1	3.69485	0.000523			TUBA1C	5.18171	6.46e-09
	TMBIM6	3.86056	2.64e-14		NDUFB8	8.19189	9.14e-05		GANAB	3.83227	0.000719			NDUFB8	8.12415	0.000367													HOXC4	3.98447	4.17e-22		OCIAD1	6.02905	1.66e-05		TMEM72	3.687	1.63e-69			NDUFA12	5.17829	2.53e-05
	ANAPC16	3.85947	8.42e-06		CCDC198	8.1918	3e-41		GNG12	3.8247	0.000634			COX20	8.1087	1e-10													RPN1	3.95212	9.84e-09		COL21A1	6.02767	6.68e-17		CITED2	3.68456	1.5e-18			CRB2	5.17631	1.5e-06
	HNRNPF	3.8553	0.0118247		GINS2	8.18513	5.36e-21		AGTR2	3.81799	2.61e-108			TCF3	8.10379	7.62e-18													SGK1	3.95015	1.05e-21		NDFIP1	6.01864	6.74e-05		FBRSL1	3.67867	9.78e-09			ADCY6	5.16766	9.33e-05
	GANAB	3.85481	0.00011		RAB34	8.16454	0.00408103		TMEM52B	3.81208	2.52e-220			RAB34	8.0887	0.0123797													NDUFA5	3.94708	1.73e-27		AMN	6.01062	0.00167192		TUBB1	3.6767	3.65e-07			TMEM47	5.16235	0.00016
	GNG12	3.84273	0.00023		COX20	8.16149	2.11e-11		MYLK	3.80971	1.01e-13			SNW1	8.08081	0.00225723													PNKD	3.94241	1.27e-38		FGD5-AS1	6.00449	1.34e-08		CYB5A	3.6668	3.1e-22			DAZAP1	5.16118	0.00019
	EMC10	3.83012	2.23e-23		ADAMTS7	8.14722	1.03e-22		NDUFB10	3.80935	0.00698359			COL21A1	8.06742	8.39e-33													UBE2I	3.92903	0.00737084		SNHG25	5.96821	2.49e-06		RBM25	3.66642	3.94e-21			EFS	5.13373	0.00482081
	NDUFB10	3.82733	0.00163976		TCF3	8.14621	3.41e-19		EMC10	3.80759	3.56e-22			ANAPC11	8.05236	3.49e-14													METTL9	3.92208	0.000215		EPB41L2	5.95365	1.7e-06		TRA2B	3.65924	0.000172			SERPINF2	5.12456	3.62e-06
	MRFAP1L1	3.8219	1.91e-07		ANAPC11	8.131	3.25e-15		RBM47	3.80724	2.95e-94			KIF12	8.03901	3.5e-37													FRAS1	3.9187	3.99e-68		SNHG8	5.93636	4e-06		PLVAP	3.65551	1.55e-31			C1orf198	5.10849	0.00326341
	MYLK	3.82177	1.64e-14		ZYX	8.13047	0.000525		MRFAP1L1	3.80125	1.05e-06			ADAMTS1	8.02504	1.54e-06													HNRNPUL2	3.91724	2.19e-07		GOLGA8B	5.92124	9.76e-10		HOTAIRM1	3.65492	7.45e-22			CNTN1	5.08456	0.00104005
	AGTR2	3.81345	5.05e-112		SNW1	8.12416	0.00103582		ETNK1	3.79769	4.47e-07			DBN1	8.01901	1.4e-07													IER2	3.91329	3.41e-31		POMP	5.9145	0.000132		CMTM6	3.65445	1.61e-06			HMGB3	5.07619	2.68e-05
	ETNK1	3.80737	2.75e-07		REC8	8.11698	3.61e-11		CLCN7	3.78742	0.00142416			CAPZB	8.01209	1.64e-09													CHCHD5	3.90486	0.0124755		MCM5	5.90761	7.72e-05		CHCHD10	3.63839	9.25e-09			COA3	5.07422	4.54e-06
	CLCN7	3.80575	0.000537		DBN1	8.08278	1.04e-08		CLDN7	3.76835	7.36e-104			STON2	8.00066	0.000327													ATP5F1D	3.90367	3.42e-08		CDC42	5.87302	6.04e-05		SLC8A1	3.63386	2.77e-26			ANXA4	5.04306	4.3e-07
	TMEM52B	3.80354	1.28e-223		ADAMTS1	8.06567	2.1e-07		NCOA4	3.76719	2.32e-07			PLEKHA1	7.98009	8.12e-20													FRMD1	3.90319	1.57e-44		HNF1B	5.83172	5.14e-16		RHOT2	3.63236	2.26e-24			REX1BD	5.04243	9.99e-07
	RBM47	3.80155	5.23e-97		CAPZB	8.06147	3.15e-09		SNAI2	3.76607	2.84e-07			FRAS1	7.95837	5.93e-33													TINAGL1	3.89192	8.36e-30		PLS3	5.82016	9.02e-08		CBLB	3.63203	1.19e-19			DNMT3A	5.03436	0.000743
	NCOA4	3.78308	8.61e-08		COL21A1	8.05917	1.09e-34		CLSTN3	3.76252	2.77e-14			ERBB2	7.95185	2.64e-16													ZNF117	3.85769	2.98e-19		PSME2	5.7884	6.31e-05		CCDC85C	3.62864	6.62e-14			SCUBE3	4.99432	1.22e-07
	SNAI2	3.78062	1.25e-07		KIF12	8.03008	5.25e-39		PTPN3	3.75839	2.49e-80			KIRREL1	7.93361	0.0355053													CDH6	3.85407	5.38e-51		DAPK1	5.78669	6.53e-06		CAMK2N1	3.6251	4.68e-31			SRRT	4.99164	0.000266
	ZKSCAN1	3.7704	1.04e-12		ERBB2	8.02238	1.3e-17		ZKSCAN1	3.75217	8.2e-12			DNM3OS	7.92686	4.88e-35													SLC12A3	3.85107	1.18e-22		ST6GALNAC3	5.78578	1.94e-08		2022-03-06	3.6245	7.43e-11			NEDD8	4.98871	0.00634577
	CLSTN3	3.76975	5.35e-15		KIRREL1	7.99401	0.00653202		MRPL54	3.74641	2.25e-06			SKA2	7.88865	4.75e-13													NDUFV1	3.84894	2.56e-12		COPE	5.76417	0.049018		UBE2G2	3.61249	4.29e-21			MUC1	4.9885	4.58e-14
	CLDN7	3.76241	3.64e-106		STON2	7.98016	7.19e-05		S100A16	3.73978	5.47e-17			SCAND1	7.86146	0.0385381													HOXB2	3.84409	6.72e-13		ARHGEF17	5.75662	2.15e-05		CSNK1D	3.60737	1.75e-06			PABPN1	4.95998	3.54e-06
	MRPL54	3.75951	1.58e-06		PLEKHA1	7.95559	6.2e-20		ADCY6	3.73275	4.77e-27			SMC4	7.85029	5.24e-28													PLAT	3.83946	8.55e-07		FKBP1A	5.74148	3.36e-07		CST3	3.5977	6.95e-06			ADGRL2	4.95908	1.21e-10
	PTPN3	3.75798	5.11e-83		SKA2	7.94253	2.82e-14		CIC	3.72702	3.73e-16			PCDH18	7.82415	4.2e-22													MAL2	3.83737	5.95e-62		CHD3	5.74102	1.46e-07		PALM	3.58347	1.82e-11			ABHD17A	4.93588	5.14e-05
	S100A16	3.75416	3.56e-17		SCAND1	7.93364	0.00726513		SUGP2	3.72296	1.49e-11			PRKAR1A	7.81409	0.00340543													MUC6	3.83637	2.98e-24		CARMIL1	5.73612	1.01e-11		LLGL2	3.57728	2.01e-63			FAM111A	4.93535	6.65e-07
	ADCY6	3.74917	2.74e-28		DNM3OS	7.92423	4.87e-37		TSPOAP1	3.72073	2.29e-28			DDX56	7.80558	9.31e-12													YWHAB	3.82926	0.000199		TCIM	5.73186	0.0167867		CYTH2	3.57075	1.62e-24			TMEM230	4.9111	0.000604
	CIC	3.74735	2.46e-17		FRAS1	7.92159	1.3e-33		CRB2	3.72059	2.32e-65			TMEM259	7.79983	6.62e-08													PHGDH	3.8206	6.11e-23		PPP1R12C	5.73123	5.58e-08		CDK5RAP3	3.57071	2.81e-20			TRIOBP	4.90895	2.06e-07
	SUGP2	3.74407	1.7e-12		PRKAR1A	7.88729	0.000567		TAF15	3.71939	0.0106271			PDGFRB	7.76087	3.42e-12													COX7B	3.81626	3.33e-06		GNG5	5.70351	3.42e-09		INF2	3.56286	1.67e-12			PNKD	4.90389	5.67e-05
	TAF15	3.73366	0.00305431		TIA1	7.88651	0.00771309		DNM1	3.71214	8.38e-20			CD46	7.75939	0.0245805													CLEC18C	3.80626	4.43e-54		SRSF1	5.70048	3.32e-06		TSPAN12	3.56194	6.01e-41			CYBA	4.85907	0.0164503
	TSPOAP1	3.72846	8.49e-29		TMEM259	7.8751	1.6e-08		HP1BP3	3.70492	4.07e-06			SREBF2	7.74007	1.06e-31													COX6B1	3.80295	1.88e-06		NDUFS6	5.68643	0.000962		SAFB	3.55282	2.29e-13			ARHGAP23	4.85044	0.00519031
	HP1BP3	3.72668	8.54e-07		SMC4	7.86824	6.68e-30		TK1	3.70489	1.13e-14			MST1	7.73355	1.07e-14													RAI14	3.79397	2.53e-05		INPPL1	5.68405	5.54e-10		NTN4	3.54655	1.69e-32			RASSF7	4.83165	0.000204
	MSL1	3.72664	0.00112664		DDX56	7.84707	4.08e-13		MSL1	3.70431	0.00215936			NPHS1	7.73177	3.43e-13													NTRK3	3.78714	1e-27		NDUFA3	5.66309	0.00158424		EIF6	3.54444	1.37e-12			SNRPD1	4.82856	0.000113
	DNM1	3.72309	7.17e-20		CD46	7.83799	0.00475173		PLEKHG3	3.70068	2.46e-21			ARL4C	7.70084	4.96e-08													CELSR2	3.78691	3.82e-22		LIMD2	5.65494	0.0019223		RPL19	3.53036	4.76e-10			HOXA9	4.81775	0.0230062
	CRB2	3.71788	1.07e-67		PDGFRB	7.82018	2.81e-12		ZNF559	3.6906	1.48e-14			NDUFA3	7.68877	2.01e-08													CYB5A	3.77248	3.26e-25		VWA1	5.64556	0.00311623		RAP1B	3.51269	0.00177991			SSFA2	4.81038	1.6e-09
	TK1	3.71517	5.12e-15		MST1	7.78733	3.78e-16		PTPN14	3.69019	1.27e-21			PODXL2	7.68763	5.18e-29													UCKL1	3.7722	4.38e-09		RBFOX2	5.64282	8.75e-08		INTS11	3.50968	6.12e-19			POLR2F	4.80714	0.00138502
	PLEKHG3	3.70865	2.11e-21		NDUFA3	7.76048	8.17e-09		TSC2	3.68409	1.47e-17			ADGRA2	7.66471	2.52e-25													TRA2B	3.76214	1.73e-06		NHP2	5.64237	8.06e-05		GK	3.50855	1.92e-15			PRODH2	4.78269	7.54e-08
	TSC2	3.7039	5.34e-18		PCDH18	7.74833	1.06e-22		FAM193B	3.67816	2.13e-19			DCDC2	7.65674	4.51e-10													FBRSL1	3.75265	1.66e-11		SREBF2	5.64213	2e-14		SAP18	3.50733	2.71e-06			PCLAF	4.7721	2.16e-05
	FAM193B	3.69919	1.41e-20		NPHS1	7.7223	5.87e-14		HNRNPM	3.6746	0.000227			BUB3	7.64456	5.53e-19													PLVAP	3.74602	2.11e-34		PPP2R5C	5.63597	0.00133717		CALCRL	3.50587	3.15e-12			MDH1	4.75609	4.32e-05
	HNRNPM	3.69755	9.3e-05		DCDC2	7.71557	4.68e-11		ADAMTS15	3.67284	2.8e-28			ATP6V0B	7.6387	9.12e-06													RBM25	3.74259	2.63e-23		ETNK1	5.62129	4.01e-06		CTTN	3.50572	3.45e-14			MINOS1	4.7549	0.000359
	PTPN14	3.69561	2.99e-22		SNRPC	7.70293	8.26e-09		FZD4	3.64883	2.93e-39			NME3	7.63373	0.0126708													CHCHD10	3.73889	1.12e-11		EMX2	5.61536	3.57e-16		BMP7	3.50541	1.04e-19			ADAMTS1	4.75173	0.000742
	ZNF559	3.69484	7.73e-15		SREBF2	7.69998	1.59e-32		CNTN5	3.63793	1.52e-42			SNRPC	7.62878	9.19e-08													CCDC88C	3.73154	8.92e-17		IGF1R	5.5958	3.98e-12		AP1M1	3.5019	0.00397918			CCDC14	4.74849	7.79e-08
	ADAMTS15	3.67665	1.07e-28		PODXL2	7.69785	7.93e-31		COL13A1	3.63708	3.12e-11			UTRN	7.62833	4.65e-16													CITED2	3.73087	2.03e-21		SPCS1	5.59473	0.00287577		SSFA2	3.47519	9e-22			SSBP3	4.74532	3.21e-06
	FZD4	3.66067	1.4e-40		BUB3	7.69355	1.16e-20		POU3F3	3.63218	1.88e-37			CDC42	7.58574	3e-09													2022-03-06	3.73064	3.84e-14		ECHS1	5.59245	0.0471255		PLCE1	3.47518	8.78e-10			KCNJ16	4.73548	1.26e-06
	COL13A1	3.65102	2e-11		ADGRA2	7.68656	1.39e-26		LRP2	3.62576	6.39e-186			COL12A1	7.53503	6.01e-17													RHOT2	3.72043	6.71e-28		SRP14	5.58095	1.63e-07		OCIAD1	3.46845	2.41e-16			SNRPC	4.72656	0.00348969
	POU3F3	3.65023	8.91e-39		ARL4C	7.67756	7.19e-08		HNRNPU	3.61875	0.000265			NR2F6	7.53062	7.09e-11													CST3	3.70576	2.83e-08		PSMA4	5.57856	0.000124		SHANK3	3.44126	2.34e-12			ZFP36L2	4.72607	0.0110106
	HNRNPU	3.64171	6.93e-05		ATP6V0B	7.67355	1.75e-06		QPRT	3.61786	1.14e-21			COMMD4	7.52422	6.24e-14													CMTM6	3.69757	4.5e-08		PRDX3	5.57113	3.76e-07		ANAPC16	3.43941	1.93e-11			RBM25	4.72092	0.00305018
	QPRT	3.63767	3.14e-22		CDC42	7.66244	2.59e-10		UCKL1	3.61176	5.97e-08			RNPS1	7.5225	4.26e-10													CSNK1D	3.69153	2.36e-09		SLC9A3R1	5.55517	1.41e-08		EPN1	3.43895	3.2e-05			AKR1A1	4.71705	0.034305
	CNTN5	3.63105	2.33e-43		UTRN	7.65377	2.59e-17		SPATA20	3.59711	1.81e-23			DYNLRB1	7.51481	2.83e-10													HOTAIRM1	3.68909	8.86e-25		SRSF10	5.5496	7.81e-06		AKAP8L	3.41785	6.7e-13			CTTN	4.71158	3.56e-05
	UCKL1	3.6302	1.73e-08		NME3	7.64392	0.0281945		FMC1	3.59551	4.84e-19			NDUFA12	7.4996	1.06e-13													UBE2G2	3.68596	2.89e-25		SAFB	5.54631	5.85e-06		SLC6A19	3.39237	3.29e-25			LBR	4.71021	1.65e-06
	LRP2	3.61715	9.36e-189		RNPS1	7.59992	4.71e-11		TMED10	3.59076	3.34e-08			EML4	7.4975	2.04e-29													CAMK2N1	3.67596	2.26e-34		KHDRBS1	5.54487	0.00025		CLDN3	3.38933	2.66e-73			COMT	4.70324	2.17e-05
	TMED10	3.6136	1.27e-08		DYNLRB1	7.5911	1.39e-11		CLEC18B	3.59063	4.59e-48			HOXA10	7.49324	9.08e-21													CBLB	3.6682	3.09e-22		IGF2BP2	5.53281	2.31e-11		FUBP1	3.38521	0.0157138			CCT3	4.69711	0.00868933
	FMC1	3.61162	5.45e-20		ATF4	7.56823	4.08e-18		COL9A1	3.58936	3.22e-62			ATF4	7.48826	2.6e-16													CDK5RAP3	3.66318	1.53e-23		S100A11	5.53106	7.6e-09		HPN	3.38038	2.83e-67			SH3GLB2	4.6857	0.0229268
	SPATA20	3.60923	9.51e-24		COMMD4	7.56382	5.1e-15		SLC4A9	3.58835	6.18e-110			AURKAIP1	7.46964	0.0111079													TMEM72	3.65252	2.35e-75		CDC37	5.52744	0.00162889		ANAPC5	3.3716	1.77e-06			NTNG1	4.68297	0.000408
	CPSF6	3.60162	4.19e-12		NDUFA12	7.56309	6.18e-15		CPSF6	3.57936	1.18e-11			PSMA7	7.46555	4.54e-05													SAFB	3.64615	2.59e-15		UBTF	5.52622	5.6e-05		MZF1	3.36613	2.03e-28			PLCE1	4.68249	1.13e-05
	ZNF664	3.59843	2.14e-16		HOXA10	7.54426	4.25e-22		ZNF664	3.57801	9.99e-16			UBE2L3	7.46065	4.17e-13													RPL19	3.63848	0.000202		GPRC5B	5.50344	4.71e-11		KRT19	3.36444	1.17e-50			CCT5	4.67123	0.000269
	SLC25A36	3.59827	2.07e-05		COX5B	7.53078	4.14e-05		SLC25A36	3.57785	0.000115			SDC2	7.4588	0.00288923													CYTH2	3.63669	1.47e-26		SMIM7	5.48707	0.0394764		COL4A5	3.35915	5.75e-27			C11orf95	4.64459	8.13e-11
	CLEC18B	3.59623	5.11e-49		AURKAIP1	7.52524	0.00451949		SECISBP2	3.57376	2.27e-19			COX5B	7.45087	8.24e-05													TUBB1	3.6363	6.44e-08		CLIC1	5.47368	0.000225		TMEM205	3.35423	3.08e-06			TEAD2	4.64166	0.000697
	FIS1	3.59552	7.94e-13		COL12A1	7.52446	5.7e-18		KIAA0895L	3.56974	4.59e-09			IDH2	7.44431	1.65e-26													EIF6	3.62901	2.18e-14		CRABP1	5.4546	0.00035		EPS8L1	3.34818	5.39e-66			PALM	4.6391	1.39e-06
	COL9A1	3.58651	7.37e-64		PSMA7	7.52119	2.36e-05		FIS1	3.5667	1.32e-11			MRPL43	7.44033	6.04e-08													PALM	3.62786	8.62e-14		NDUFB6	5.44325	0.000195		ZNF664	3.32855	1.03e-14			UBE2G2	4.61509	1e-07
	SECISBP2	3.58379	4.76e-20		NR2F6	7.51258	1.45e-11		BRD8	3.5653	3.05e-14			TMEM14C	7.43812	3.31e-06													SLC8A1	3.6267	1.11e-28		NRP1	5.4396	1.88e-08		SRSF1	3.32653	4.25e-11			HELLS	4.60407	0.000863
	C6orf62	3.58181	2.59e-13		MINOS1	7.50962	6.31e-16		GSTK1	3.56282	9.29e-11			MINOS1	7.4362	1.34e-14													ENC1	3.62165	0.0251015		ITGB1	5.43003	2.42e-05		KBTBD11	3.32039	2.55e-33			ZEB2	4.56593	0.040483
	KIAA0895L	3.58047	3.19e-09		RBM5	7.50512	1.44e-07		C6orf62	3.55923	1.36e-12			RBM5	7.43454	1.31e-06													SAP18	3.61542	5.5e-09		SF3B6	5.42034	0.000149		F11R	3.31456	5.41e-10			PSMA7	4.56151	0.00463823
	GSTK1	3.58032	1.41e-11		EML4	7.49839	7.76e-31		TMEM129	3.54914	1.64e-22			VASN	7.41949	8.1e-16													SNX5	3.61508	0.00420505		PTGR1	5.40984	3.81e-16		NAA40	3.31011	3.33e-08			RNF220	4.55801	0.00923948
	SLC4A9	3.57962	1.13e-111		TMEM14C	7.48977	7.48e-07		INF2	3.54885	1.76e-13			RBMS1	7.41177	0.0129721													INF2	3.61335	1.09e-14		SMO	5.39062	5.87e-07		ADAMTS1	3.30641	7.11e-06			IL6ST	4.54796	0.00360482
	BRD8	3.57891	2.63e-14		HNRNPF	7.47754	1.46e-12		MBD6	3.5479	1.51e-13			HNRNPF	7.40114	1.32e-11													RAP1B	3.60938	4.66e-05		CLDN10	5.37614	1.08e-10		SMDT1	3.30354	1.41e-12			EMX2OS	4.54034	2.58e-10
	INF2	3.56353	1.12e-13		UBE2L3	7.47157	1.63e-13		ANXA11	3.54457	2.42e-30			BMP7	7.38801	0.00202025													CTTN	3.60266	5.21e-18		ERH	5.37163	4.57e-05		SLC25A37	3.28574	3.04e-10			RGL2	4.53529	0.00114739
	MBD6	3.56138	1.17e-13		IDH2	7.46679	1.53e-27		SIPA1L1	3.53787	4.59e-12			PSMB1	7.3831	0.000719													CCDC85C	3.60223	1.57e-14		MBD3	5.36034	5.54e-06		SH2B1	3.28168	8.68e-24			LDB2	4.53529	3.25e-09
	ANXA11	3.56024	2.53e-31		RBMS1	7.46636	0.00184526		NASP	3.5338	2.27e-13			DPYSL2	7.37132	7.22e-08													TRIR	3.60176	0.000586		PLAT	5.35756	9.77e-05		QPRT	3.2815	1.81e-09			FLT4	4.52879	0.000102
	TMEM129	3.55886	1.52e-23		BMP7	7.45625	0.000294		NDUFV2	3.53053	1.46e-07			TCF12	7.36676	8.15e-10													BMP7	3.59622	1.33e-22		TCF3	5.34188	1.46e-07		PPP5C	3.275	4.83e-05			AGTR2	4.52772	1.34e-07
	NASP	3.55675	2.74e-14		VASN	7.4453	9.44e-17		ERF	3.52914	8e-17			RAP1B	7.36441	1.2e-05													INTS11	3.59161	4.54e-22		NDUFA12	5.33684	4.51e-07		HNRNPF	3.27399	0.000529			HS6ST1	4.52456	2.56e-07
	NDUFV2	3.55145	3.13e-08		TCF12	7.44417	3.77e-10		IRX2	3.52809	7.17e-47			NELFCD	7.36005	8.68e-10													TSPAN12	3.57187	6.97e-45		RAI14	5.33601	0.000126		LSR	3.27305	4.25e-37			SLC48A1	4.51913	0.000708
	TMCO3	3.54855	0.0371797		PSMB1	7.43812	0.000125		NDRG1	3.52457	3.82e-21			QKI	7.35858	0.000115													OCIAD1	3.56551	3.02e-19		ANXA11	5.33367	0.000673		ADGRG1	3.27129	3.81e-33			CAMK2N1	4.49001	6.62e-08
	SIPA1L1	3.54153	4.3e-12		MRPL43	7.43297	3.97e-08		GATA3-AS1	3.51502	9.65e-124			TIMM13	7.33276	1.05e-09													AP1M1	3.55336	4.58e-05		MST1	5.33241	1.35e-12		NUDT4	3.26907	3.78e-16			AFDN	4.47899	2.08e-07
	ERF	3.53883	1.29e-17		DPYSL2	7.42465	2.1e-08		ECI1	3.50566	2.68e-12			SMO	7.33038	8.5e-26													LLGL2	3.55318	8.04e-68		IRX1	5.33138	9e-12		WASF3	3.26645	3.95e-11			IMP3	4.47891	0.027655
	NDRG1	3.536	3.11e-21		RAP1B	7.42112	3.76e-06		DACH1	3.49629	9.14e-05			ATP5MC1	7.31467	7.66e-16													NTN4	3.5457	2.39e-34		FERMT2	5.29038	9.76e-09		FCGRT	3.26101	0.000197			TFCP2L1	4.47366	6.46e-12
	ECI1	3.52624	1.74e-12		QKI	7.40909	4.24e-05		RBBP6	3.49384	1.01e-08			PCLAF	7.31003	1.19e-23													ANAPC16	3.54061	2.22e-14		HMGA2	5.28941	1.1e-12		TSTD1	3.25913	1.02e-14			ADAMTS7	4.47074	2.24e-10
	IRX2	3.52222	9.09e-48		TIMM13	7.40773	1.11e-10		SCNN1A	3.4932	2.79e-126			MRFAP1	7.28699	2.66e-05													SSFA2	3.53365	1.04e-24		PKP4	5.25331	2.12e-10		COQ4	3.25424	2.74e-24			SMARCD3	4.45866	0.0311121
	RBBP6	3.51185	1.75e-09		ATP5MC1	7.38346	1.25e-17		ING5	3.46662	3.2e-13			NDUFV2	7.28524	2.78e-10													EPN1	3.5182	1.73e-06		CRB2	5.24911	6.5e-08		GABPB1-AS1	3.2505	2.35e-26			EML4	4.45628	2.31e-09
	GATA3-AS1	3.50876	1.03e-125		MRFAP1	7.36591	3.17e-06		CBLB	3.45932	3.92e-05			GOLGA8B	7.27402	3.78e-22													PLCE1	3.51419	3.49e-12		DMAC1	5.24803	9.65e-05		TRAPPC4	3.24477	3.82e-13			GPS1	4.44627	0.00642404
	DACH1	3.50059	6.66e-05		SMO	7.36082	4.61e-27		FBRS	3.45304	5.78e-13			PTPRG	7.26605	0.000222													AKAP8L	3.50468	3.52e-16		C1orf198	5.23008	7.38e-05		HIP1R	3.24233	1.11e-39			ROBO2	4.4402	9.18e-09
	SCNN1A	3.48471	7.07e-127		PTPRG	7.33791	1.67e-05		DDAH1	3.45261	3.57e-28			SREK1	7.25932	3.14e-08													CALCRL	3.49879	2.06e-14		DAZAP1	5.21705	1.46e-05		TROAP	3.23666	0.0359916			CALM3	4.43711	7.06e-06
	ING5	3.47954	8.28e-14		NDUFV2	7.33397	3.18e-11		LINC01116	3.43757	1.77e-48			CTBP1	7.25692	1.66e-13													FUBP1	3.485	0.000785		COA3	5.21604	1.1e-07		SLBP	3.23306	0.000332			IER2	4.43703	9.63e-08
	CBLB	3.47557	2.28e-05		GOLGA8B	7.33125	1.06e-23		EPOR	3.43157	9.44e-54			UQCC2	7.25428	2.52e-12													SHANK3	3.48041	9.86e-15		TUBA1C	5.2157	2.72e-11		RBM47	3.2265	1.12e-58			MPC1	4.43029	3.35e-08
	FBRS	3.46962	9.83e-14		CTBP1	7.32922	7.31e-14		RER1	3.4315	3.98e-05			S100A10	7.24792	4.02e-19													GK	3.47744	7.02e-16		PHPT1	5.21119	0.000115		DDX3Y	3.22566	6.38e-64			KNG1	4.42412	8.63e-07
	DDAH1	3.46496	7.24e-29		SREK1	7.31495	5.79e-09		SCAMP4	3.42792	5.06e-18			EMC4	7.23872	1.82e-05													KRT19	3.4659	1.41e-55		SF1	5.1893	0.0260946		BCAR1	3.22204	6.55e-19			NDUFC1	4.42101	0.00555669
	TMA7	3.45395	0.0268968		PCLAF	7.31299	2.69e-25		TRA2B	3.42538	0.00238347			ANXA5	7.2323	6.09e-11													ANAPC5	3.4606	3.65e-09		THSD7A	5.18602	8.89e-14		MRPL32	3.21653	1.43e-14			ENSA	4.41174	0.00810684
	RER1	3.45311	1.45e-05		EMC4	7.30724	1.85e-06		KDM5D	3.42464	4.24e-226			APCDD1	7.23108	4.25e-14													TLE1	3.44206	0.031582		NEDD8	5.1745	0.000119		PAN3	3.21477	2.59e-17			UBB	4.4014	0.00424368
	TRA2B	3.44815	0.0011149		ANXA5	7.3017	2.79e-12		DKK1	3.42275	2.17e-08			TSTD1	7.22944	5.29e-09													TMEM205	3.43336	2.68e-08		EFS	5.16792	0.000227		TMBIM4	3.20768	2.9e-15			CD248	4.39883	0.0019859
	SCAMP4	3.44097	4.61e-19		S100A10	7.30012	6.12e-20		ATF4	3.41613	2.42e-09			KNG1	7.22681	1.84e-14													COL4A5	3.42051	2.34e-30		PDIA6	5.13877	0.0233255		ATXN7L3B	3.19977	1.23e-07			GNPTG	4.39141	0.0294757
	ATF4	3.43909	2.74e-10		NDUFA2	7.29488	3.58e-08		RGL3	3.41344	1.35e-105			NDUFA2	7.22074	4.29e-07													SRSF1	3.41965	3.68e-13		TMEM47	5.12751	1.1e-05		D2HGDH	3.19246	1.41e-30			DNMT1	4.38667	0.00791489
	DKK1	3.43371	1.48e-08		UQCC2	7.28555	5.23e-13		RBFA	3.40913	3.4e-07			MATN2	7.21033	5.71e-11													MZF1	3.4147	1.85e-32		PPP1CA	5.11075	0.00496581		PTPRB	3.19157	3.41e-11			NDN	4.37813	6.87e-07
	LINC01116	3.4337	6.61e-49		SRRT	7.26509	2.96e-13		TRABD2B	3.40659	8.8e-46			SRRT	7.20125	5.37e-12													SMDT1	3.40519	1.69e-15		REX1BD	5.10259	7.46e-09		GNPTG	3.18905	3.34e-06			DHRS3	4.37737	1.5e-06
	KDM5D	3.4329	4.52e-232		TLN1	7.24491	0.0449988		NAIP	3.40349	2.52e-23			TRIM24	7.19459	3.65e-06													STX10	3.40205	0.00447548		ADCY6	5.09814	3.14e-05		TSPAN4	3.18819	0.000894			SGK1	4.37297	0.000265
	EPOR	3.43159	2.76e-54		SDC2	7.23126	0.00369718		SIX5	3.3992	1.93e-11			LBR	7.18171	8.81e-21													CLDN3	3.39469	4.61e-78		SRRT	5.09384	3.8e-06		PIGQ	3.1873	6.12e-33			SIVA1	4.35855	0.00163995
	SFSWAP	3.42312	3.63e-07		MATN2	7.23122	6.83e-12		SFSWAP	3.39917	3.35e-06			PHLDB1	7.12839	6.88e-15													ADAMTS1	3.3823	8.17e-08		PABPN1	5.09134	9.05e-08		MRPS26	3.18374	3e-07			COMMD4	4.35266	3.29e-05
	RGL3	3.42271	3.27e-108		TSTD1	7.23117	1.65e-09		IGFBP7	3.3918	6.44e-27			PBX1	7.12662	1.45e-06													HNRNPF	3.37686	2.6e-06		ANXA4	5.08451	1.08e-08		COPE	3.17437	6.61e-05			CTDSPL	4.34993	4.16e-09
	RBFA	3.41987	1.17e-07		APCDD1	7.2197	1.39e-14		MZF1	3.37492	4.47e-22			SMARCA4	7.12036	6.84e-11													FCGRT	3.36851	1.22e-06		METTL9	5.04375	0.00584627		MYO6	3.16403	9.61e-48			HIGD2A	4.32652	6.54e-05
	IGFBP7	3.41476	2.04e-27		KNG1	7.21746	1.33e-15		RCBTB2	3.37043	0.0020025			ENSA	7.09857	7.99e-10													ZNF664	3.36848	1.63e-16		EVL	5.04234	0.00209177		ADNP	3.16148	8.05e-06			CPSF6	4.31006	0.000611
	NAIP	3.41345	1.1e-23		LBR	7.19696	3.53e-22		TTC17	3.36086	1.02e-14			MYL12A	7.08992	1.89e-10													SH2B1	3.35942	2.87e-25		CNTN1	5.04226	0.000128		MRPL43	3.15363	9.66e-09			AUP1	4.30772	0.000639
	SIX5	3.41046	1.51e-11		PBX1	7.1958	2.28e-07		ZNF33A	3.3559	6.88e-23			TPM1	7.07288	5.41e-14													NUDT4	3.35654	8.56e-19		FAAP20	5.04219	0.0154508		WBP11	3.14594	0.0145151			PI4KA	4.2839	0.000322
	TRABD2B	3.40666	8.23e-47		SMARCA4	7.1925	2e-12		PON2	3.3522	4.51e-23			GSN	7.05359	8.86e-11													SLC6A19	3.35272	3.98e-27		PNKD	5.04099	1.07e-06		GPRC5C	3.1413	9.82e-47			EXOC7	4.27487	3.65e-05
	RCBTB2	3.38573	0.000614		PHLDB1	7.18079	1.22e-15		CERS2	3.35182	7.16e-07			FCGRT	7.03343	6.92e-18													HPN	3.35042	1.84e-72		DNMT3A	5.02894	6.85e-05		SPSB3	3.13784	6.29e-23			RTL8C	4.27451	1.32e-05
	TTC17	3.37919	9.62e-16		TRIM24	7.17844	2.32e-06		NPTN	3.34128	6.65e-12			COX6C	7.02136	1.47e-21													QPRT	3.34676	6.57e-12		SERPINF2	5.02	1.67e-06		NPTN	3.13281	8.05e-10			SSBP2	4.27021	1.72e-06
	PON2	3.37422	6.48e-24		MYL12A	7.16673	5.67e-11		CYB5A	3.33823	1.67e-08			NUSAP1	7.02001	4.04e-26													TSTD1	3.33897	1.57e-17		TMEM230	4.99975	1.44e-05		STARD7	3.12527	0.00745581			ARHGEF7	4.2667	0.0161987
	ZNF33A	3.37049	5.53e-24		ENSA	7.16445	7.46e-11		BEX2	3.3307	5.49e-12			CDK4	7.01908	4.92e-10													PPP5C	3.3332	1.14e-06		CYBA	4.99701	0.000322		MGAT4B	3.12459	8.61e-20			LMNB2	4.24401	2.79e-05
	CERS2	3.36826	9.61e-08		TPM1	7.15285	4.64e-14		BCAR1	3.31739	1.72e-08			SLC39A8	7.0154	0.000609													GABPB1-AS1	3.32657	3.38e-30		ABHD17A	4.99634	2.74e-06		ITGA8	3.1232	3.17e-15			CMTM6	4.24323	0.00917447
	NPTN	3.36293	4e-12		GSN	7.11697	6.21e-12		JMJD1C	3.31132	4.15e-09			CARS2	7.0153	0.00546863													NAA40	3.31702	1.07e-09		GABARAPL2	4.99565	0.00934262		MYEF2	3.10841	2.13e-13			PARP1	4.23482	0.0018828
	CYB5A	3.36118	3.5e-09		COX6C	7.10133	4.49e-23		TRO	3.30946	1.13e-07			TPBG	7.01096	2.22e-13													EPS8L1	3.31284	4.31e-71		PSIP1	4.99327	0.0371813		FAM193B	3.10301	4.39e-24			MRPL43	4.22975	0.00167272
	BEX2	3.34594	1.67e-12		FCGRT	7.09272	1.17e-18		HYAL2	3.30593	5.64e-12			NCAM1	6.99599	1.16e-08													COQ4	3.31151	1.05e-26		SNRPD1	4.99237	5.14e-06		COBLL1	3.101	8.12e-75			CLCN5	4.22071	1.87e-11
	BUB3	3.34343	0.0266566		CARS2	7.05622	0.0061597		CDK1	3.30208	1.43e-14			PLTP	6.96486	1.34e-11													SLC25A37	3.30926	2.49e-12		HMGB3	4.98967	9.62e-06		ENSA	3.10001	7.38e-14			UBE2L3	4.21451	7.85e-05
	MZF1	3.34211	3.28e-22		CDK4	7.05564	3.6e-10		LINC00982	3.29754	4.81e-90			DDT	6.96484	2.15e-18													KBTBD11	3.30908	1.7e-36		TRIOBP	4.98078	3.47e-09		PLEKHG3	3.09595	2.14e-28			TSTD1	4.21436	0.00139908
	BCAR1	3.33368	1.12e-08		NCAM1	7.04737	1.53e-09		MXD4	3.28725	2.38e-17			ATN1	6.96156	9.38e-13													F11R	3.30594	3.6e-11		F2R	4.97216	0.0385348		RCC2	3.09209	0.00342141			P3H2	4.19586	3.64e-07
	TRO	3.32966	6.55e-08		NUSAP1	7.02897	3.67e-27		SPPL2B	3.28247	2.86e-20			IGF2BP2	6.94355	3.99e-28													COPE	3.29024	9.11e-08		ADGRL2	4.96554	5.26e-13		PRRC2A	3.08721	2.37e-10			KRT10	4.18888	0.000276
	HYAL2	3.32643	9.42e-13		DDT	7.00832	4.95e-19		LAMB2	3.28002	1.01e-19			CKS1B	6.93405	1.04e-18													MRPS26	3.28782	1.23e-09		LUC7L	4.94145	0.0301094		SLTM	3.0779	2.29e-06			ATP5F1C	4.16863	0.00246779
	JMJD1C	3.32549	7.84e-10		TPBG	7.00723	2.41e-14		CASP2	3.27937	2.95e-07			ITM2A	6.92533	1.85e-16													SLBP	3.2816	2.06e-05		FAM111A	4.93257	1.65e-08		SEC61B	3.07545	5.52e-06			MYO1C	4.15459	0.00638197
	ATOX1	3.32267	0.0230528		ATN1	7.00415	1.75e-13		SPAG7	3.27601	6.23e-07			CLIC1	6.92451	4.73e-10													BCAR1	3.27919	3.18e-20		NDUFV1	4.92185	0.000896		PMF1	3.06652	1.73e-25			NAA10	4.14919	0.0313081
	LAMB2	3.30293	1.8e-20		SLC39A8	7.00299	0.000461		INTS3	3.27281	6.43e-20			TM4SF1	6.9209	3.25e-13													TSPAN4	3.27817	2.54e-06		RASSF7	4.91985	1.23e-06		CTDSP1	3.06605	2.76e-21			GABPB1-AS1	4.14052	7.6e-07
	MXD4	3.29873	2.62e-18		CLIC1	7.00233	3.01e-11		TINAGL1	3.27071	2.18e-32			BZW1	6.91812	1.25e-08													LSR	3.27513	2.52e-40		ARHGAP23	4.9187	0.000197		CPSF6	3.05522	1.24e-12			PLXND1	4.12738	0.00955516
	LINC00982	3.29843	5e-91		GNB2	6.99248	6.9e-06		VGLL4	3.27051	4.69e-06			GNB2	6.91617	3.03e-05													ATXN7L3B	3.27056	4.51e-09		HOXA9	4.91672	0.00434717		NCOA4	3.05082	2.69e-11			TRIL	4.12339	0.000354
	SPPL2B	3.29797	9.67e-21		BZW1	6.98923	3.21e-09		APEH	3.27037	0.0370302			SLC25A29	6.91466	1.21e-07													ADGRG1	3.26749	2.55e-36		MINOS1	4.91425	1.19e-05		MPC2	3.04947	8.05e-10			LGR4	4.12295	6.62e-07
	CDK1	3.29694	3.24e-15		ATXN7L3B	6.9865	3.37e-10		ITGB8	3.26779	9.27e-68			ATXN7L3B	6.91009	1.26e-09													TRAPPC4	3.26659	5.08e-15		POLR2F	4.89773	2.25e-05		AK3	3.04933	2.52e-14			PLAC9	4.12085	1.49e-07
	SPAG7	3.2944	2.55e-07		PLTP	6.98385	2.59e-12		CARMIL1	3.26499	5.86e-81			CUEDC2	6.90636	0.000251													TMBIM4	3.26414	3.13e-18		MUC1	4.88786	1.23e-15		PRKCA	3.04726	3.07e-36			CYS1	4.11725	2.77e-13
	VGLL4	3.29277	1.92e-06		SLC25A29	6.96678	8e-09		MT1F	3.26184	1.51e-37			CMTM6	6.9002	0.0489891													SARAF	3.26248	0.0149509		CTTN	4.87471	9.9e-08		PSMA3-AS1	3.04401	5.66e-26			CDH5	4.10892	0.00175516
	INTS3	3.29198	1.23e-20		IGF2BP2	6.96066	9.66e-30		PGGHG	3.26144	7.55e-29			MAGOH	6.87433	3.53e-11													HIP1R	3.26171	1.19e-43		ZFP36L2	4.87085	0.000368		ETFB	3.03972	1.1e-15			SLC37A4	4.09976	1.72e-05
	CASP2	3.29093	1.63e-07		CUEDC2	6.96019	7.99e-05		ADIRF	3.25864	7.35e-40			UBE2N	6.87381	4.32e-09													GNPTG	3.25748	1.93e-08		WDR6	4.85507	0.0288968		CD2AP	3.03823	3.83e-32			FDPS	4.09462	7.27e-06
	APEH	3.2808	0.00702618		CKS1B	6.94901	1.2e-19		OBSL1	3.25349	1.21e-07			RPN2	6.87246	4.82e-06													ADNP	3.25493	4.98e-08		SH3GLB2	4.84395	0.000171		ECI1	3.03679	7.19e-19			CUBN	4.07085	0.000114
	DDT	3.27442	8.91e-10		MAGOH	6.9482	2.45e-12		DDT	3.25242	1.45e-09			PNKD	6.84628	1.03e-09													MRPL32	3.24474	3.67e-16		NT5C	4.83841	0.0124885		BAHCC1	3.0347	1.31e-07			TRO	4.05003	3.83e-09
	OBSL1	3.27435	3.11e-08		TM4SF1	6.93239	1.96e-14		MTURN	3.249	5.63e-10			TNRC18	6.82298	1.29e-10													MRPL43	3.24252	4.92e-11		CCDC14	4.83477	1.87e-10		GPS1	3.02913	1.81e-16			CLEC11A	4.04188	5.11e-05
	TINAGL1	3.27216	6.02e-33		CMTM6	6.93215	0.0220609		FAM32A	3.24348	1.72e-08			FAM89B	6.81199	1.05e-11													PAN3	3.24184	8.59e-21		SSFA2	4.82279	2.15e-11		DNM1	3.02879	2e-26			ITM2A	4.04184	0.00805392
	ITGB8	3.26598	5.02e-70		ITM2A	6.92958	7.64e-18		TSPAN3	3.23713	1.12e-05			SORBS3	6.811	1.47e-11													WASF3	3.24014	7.76e-13		MDH1	4.82119	1.81e-06		FZD4	3.01494	6.63e-29			HYAL2	4.03934	0.000994
	MTURN	3.2655	1.33e-10		RPN2	6.92881	4.27e-06		DST	3.22979	3.36e-16			CALD1	6.80139	0.000585													PIGQ	3.23491	1.48e-36		CCT3	4.81837	0.000272		SREK1	2.99994	3.24e-09			MAP3K1	4.03834	7.48e-06
	PGGHG	3.26481	1.36e-29		PNKD	6.90235	1.68e-10		NOL4L	3.22294	5.11e-15			SLIT3	6.79557	7.17e-14													TROAP	3.23485	0.00248109		AKR1A1	4.81598	0.00294924		PLCG2	2.99874	1.04e-20			TNS3	4.03637	0.00115409
	FAM32A	3.26283	4.86e-09		UBE2N	6.89665	2.14e-09		FZD8	3.2225	2.54e-46			ILK	6.78148	3.41e-10													STARD7	3.21927	6.5e-05		SNRPC	4.80864	9.92e-05		MRGPRF	2.9943	2.26e-05			PLAGL1	4.02469	7.78e-14
	CARMIL1	3.26276	1.89e-83		TNRC18	6.88922	1.16e-11		FGL2	3.21636	2.81e-20			REX1BD	6.78006	1.04e-22													RBM47	3.21605	1.51e-63		TRA2B	4.80769	0.00498422		CYFIP2	2.9656	5.88e-16			COBLL1	4.02402	5.73e-11
	MT1F	3.26087	7.44e-39		NELFCD	6.86109	4.14e-10		GPRC5C	3.20956	7.09e-37			EIF3D	6.77079	2.56e-10													NPTN	3.21268	2.27e-12		KCNJ16	4.78048	1.25e-08		NDUFB6	2.96226	1.99e-07			CPSF1	3.99089	0.0137687
	TSPAN3	3.26009	4.34e-06		CALD1	6.85769	0.000603		LUC7L2	3.2024	4.45e-14			RGL2	6.75721	2.2e-10													RCC2	3.19818	2.44e-05		COMT	4.77281	3.58e-07		PPFIA1	2.95909	2.93e-10			SYNE2	3.94025	7e-07
	ADIRF	3.2533	2.23e-42		FAM89B	6.85362	9.77e-13		CAPG	3.19696	1.76e-09			ST3GAL6	6.73639	6.49e-06													WBP11	3.19732	0.00123701		NEBL	4.76607	0.0293892		SYNE2	2.95384	2.88e-13			DPP4	3.9378	2.16e-07
	DST	3.2432	2.54e-16		RGL2	6.83163	4.09e-12		EPS8L1	3.19201	3.98e-129			TRA2B	6.7358	3.2e-10													MGAT4B	3.19644	9.67e-23		DDR1	4.74922	0.0360045		DGCR2	2.95121	1.31e-13			ENY2	3.93665	6.06e-05
	NOL4L	3.23519	1.31e-15		EIF3D	6.82621	4.4e-11		TSPAN6	3.19153	9.13e-10			SUGP2	6.72659	6.21e-13													DDX3Y	3.19133	6.98e-69		PRODH2	4.7477	4.38e-09		DPP4	2.94367	8.47e-52			LINC01089	3.93038	0.00292467
	FGL2	3.23157	9.62e-21		ILK	6.82252	2.92e-10		UBXN11	3.19087	3.96e-26			TXNDC17	6.71655	3.07e-08													D2HGDH	3.18987	3.03e-33		PSMA7	4.74192	9.93e-06		SLC3A1	2.94006	3.55e-29			CTDSP2	3.91489	1.76e-05
	ID2	3.22851	0.0399335		TRA2B	6.81469	4.25e-11		MUC20-OT1	3.1847	1.46e-08			NSD2	6.69977	3.97e-11													MYO6	3.18583	4.84e-52		RBM25	4.7364	0.000362		POLR2H	2.93615	0.000117			TCF25	3.89812	0.00357507
	LUC7L2	3.22342	8.18e-15		REX1BD	6.81172	6.97e-24		VPS4B	3.18239	1.13e-16			PLK2	6.65534	5.1e-15													ENSA	3.18542	2.46e-16		SCUBE3	4.7358	2.2e-07		HMGB3	2.93114	0.00317544			SDC2	3.88134	0.027453
	FZD8	3.21722	1.35e-46		SORBS3	6.80674	4.04e-12		RANBP3	3.1746	0.000151			SLC39A13	6.64309	3.26e-06													NOP56	3.18419	0.00378479		DYNLT1	4.7348	0.013096		MIB2	2.92819	2.66e-08			SPIN1	3.87839	0.0367279
	GPRC5C	3.21704	5.58e-38		SLIT3	6.80628	5.93e-15		RBCK1	3.17326	1.03e-09			SAMD11	6.62527	2.3e-15													PTPRB	3.18185	7.28e-13		RAB1B	4.72712	0.0395894		CUX1	2.92816	1.24e-07			RNF44	3.86302	0.0106803
	TSPAN6	3.2114	2.4e-10		SUGP2	6.78675	2.92e-14		FEN1	3.17187	0.00686499			POMP	6.60635	6.29e-08													SEC61B	3.18077	1.82e-08		LBR	4.72516	5.35e-08		TYK2	2.92658	3.85e-11			B4GALT1	3.85977	0.000274
	CAPG	3.20916	1.09e-09		TXNDC17	6.75559	5.19e-09		TMEM132A	3.16831	3.75e-08			VPS29	6.60246	7.03e-10													SPSB3	3.1782	2.62e-25		UBE2G2	4.72476	1.05e-10		INPP5F	2.92608	8.52e-18			MRGPRF	3.83276	4.36e-05
	MUC20-OT1	3.20201	9.49e-09		NSD2	6.74001	2.73e-12		CFAP298	3.16233	7.67e-13			ANKRD10	6.58154	2.06e-10													PRRC2A	3.1699	1.3e-12		PCLAF	4.71354	1.84e-06		PARP6	2.92225	4.1e-11			RHOT2	3.82715	0.00085
	VPS4B	3.19947	1.57e-17		ST3GAL6	6.73748	3.49e-06		RAB11FIP3	3.16088	2.35e-06			LMNB2	6.57995	2.04e-17													CTDSP1	3.16656	5.27e-24		CLPTM1L	4.71211	0.00163321		ARF6	2.92079	7.54e-15			NTN4	3.821	5.76e-05
	UBXN11	3.19946	1.24e-26		POMP	6.68261	1.26e-08		BMPER	3.15998	4.85e-70			JUP	6.56529	0.000871													ARPC3	3.16394	0.0435494		ATN1	4.69758	0.00130623		ZNF467	2.91572	9.51e-51			FRMD1	3.82032	0.00388167
	RANBP3	3.1925	4.32e-05		PLK2	6.68182	3e-16		MOB1B	3.1582	1.25e-10			MAL2	6.5595	6.49e-13													FAM193B	3.15787	1.51e-27		TSPAN4	4.68098	0.0355819		STAT1	2.91406	1.26e-10			DGCR2	3.82017	0.000426
	EPS8L1	3.19209	2.37e-133		SLC39A13	6.67589	5.64e-07		ADAMTS16	3.15786	2.37e-172			KRT10	6.55771	2.32e-07													CPSF6	3.15039	1.56e-15		PILRB	4.67957	0.0035539		MLF2	2.91388	1.99e-08			KBTBD11	3.81857	4.97e-10
	TMEM132A	3.18832	1.28e-08		ANKRD10	6.65959	2.83e-11		SGSM2	3.14823	5.42e-08			ROBO2	6.55752	2.7e-23													ITGA8	3.14997	2.95e-17		IL6ST	4.67158	0.000123		REC8	2.91237	2.32e-30			ATP1B3	3.80457	1.45e-07
	RAB11FIP3	3.18036	4.77e-07		SAMD11	6.63925	2.76e-16		NT5C	3.14648	3.73e-12			FKBP10	6.53935	2.15e-09													GPRC5C	3.14465	2.26e-51		SZRD1	4.66254	0.0103203		SORT1	2.91203	5.07e-15			CNTFR	3.80302	0.000505
	FEN1	3.17988	0.00459365		KRT10	6.63715	8.99e-09		CDKN1C	3.14555	3.08e-12			RABAC1	6.51983	0.000387													PLEKHG3	3.14375	2.67e-33		RGL2	4.65557	2.4e-05		PLEKHA6	2.91143	1.8e-40			NSD2	3.79183	2.76e-05
	CFAP298	3.17943	4.59e-13		MAL2	6.60625	1.31e-14		VCL	3.14508	0.000789			DDB1	6.50998	0.000181													COBLL1	3.14333	5.64e-81		TEAD2	4.65427	4.96e-05		FGL2	2.91041	2.45e-07			BCAR1	3.78993	0.00413997
	RBCK1	3.17288	3.36e-10		RABAC1	6.59129	3.36e-05		C19orf81	3.14	4.06e-161			CARHSP1	6.50851	3.6e-08													MPC2	3.14278	6.39e-13		HELLS	4.6531	2.28e-05		IVD	2.90974	1.44e-06			TMEM178A	3.77619	0.000644
	MOB1B	3.1719	7.98e-11		FKBP10	6.58096	1.73e-10		HGSNAT	3.13901	2.16e-19			CPSF1	6.50625	3.8e-17													MYEF2	3.13475	4.05e-16		RNF220	4.64822	8.61e-05		KIAA0895L	2.90582	1.97e-12			ATOX1	3.77432	0.00900774
	NT5C	3.16812	1.02e-12		DDB1	6.57865	8.75e-05		PRSS23	3.13516	4.25e-09			PI4KA	6.50252	1.58e-17													PMF1	3.11972	1.43e-29		PALM	4.64681	4.18e-08		TBC1D1	2.90503	4.95e-17			GK	3.76392	0.0154092
	SGSM2	3.16666	2.28e-08		MAZ	6.57839	1.95e-08		FLRT2	3.13277	7.36e-05			MAZ	6.50154	1.13e-07													GPS1	3.11661	3.17e-20		NTNG1	4.64156	3.57e-05		FGFR2	2.89534	9.35e-39			VAV3	3.75068	5.57e-07
	CDKN1C	3.16596	1.95e-12		CHD4	6.55703	1.92e-13		CDH24	3.12782	1.75e-20			NDN	6.49581	4.91e-14													NCOA4	3.11408	7.96e-13		ADAMTS1	4.63536	0.000992		DMTF1	2.8912	1.98e-14			DDX56	3.74969	0.000226
	VCL	3.16576	0.000342		NDN	6.55163	1.56e-15		SPINT1	3.11985	3.4e-43			CHD4	6.48605	1.17e-12													AK3	3.11402	4.93e-15		C11orf95	4.63176	1.08e-12		PRSS35	2.89062	6.15e-19			PODXL2	3.74741	8.45e-09
	BMPER	3.16109	4.04e-73		ROBO2	6.54779	4.39e-24		SLC8A1	3.11369	1.17e-50			GABPB1-AS1	6.48464	2.84e-15													SLTM	3.11327	2.34e-07		DDX3X	4.62194	0.0430598		LENG8	2.88827	7.06e-29			NEDD4L	3.7448	2.17e-08
	FLRT2	3.15551	2.85e-05		VPS29	6.54615	2.04e-10		NMRAL1	3.11308	2.84e-125			LAMTOR1	6.46856	0.00116191													ECI1	3.09584	3.62e-21		CALM3	4.62182	2.38e-07		PTCD3	2.88697	0.000129			MAL2	3.74015	1.98e-05
	ADAMTS16	3.15098	6.12e-175		PI4KA	6.54343	6.37e-19		AC011043.1	3.10444	3.99e-47			CHCHD10	6.4601	2.87e-21													VGLL4	3.09568	0.00117602		SLC48A1	4.60532	3.88e-05		DUSP9	2.88577	1.19e-50			HOXD10	3.73637	0.0036707
	CDH24	3.14693	1.59e-21		CPSF1	6.54218	3.58e-18		ANKRD11	3.09558	1.69e-06			MORF4L1	6.45974	0.00532304													PSMA3-AS1	3.09527	2.21e-30		MOB1B	4.60151	0.025751		PUM2	2.87915	9.98e-06			MZF1	3.72854	0.0107497
	HGSNAT	3.14654	7.23e-20		LMNB2	6.53996	6.58e-18		SEMA3G	3.08918	2.25e-30			MCM2	6.4585	3.04e-21													SUPT5H	3.08845	0.023327		UBB	4.5963	3.39e-05		AC110285.2	2.87863	2.3e-46			CLEC18C	3.71404	0.000318
	PRSS23	3.14493	9.08e-10		MORF4L1	6.53205	0.00091		SMIM24	3.08807	2.13e-181			FAAP20	6.45846	1.63e-10													ETFB	3.08652	1.31e-18		NDUFB10	4.58446	0.00202098		VPS28	2.8764	4.31e-09			TMEM72	3.70524	3.12e-10
	C19orf81	3.13185	1.31e-163		CARHSP1	6.52537	1.42e-08		TARBP1	3.08253	2.66e-17			MRPL27	6.45269	9.99e-09													DNM1	3.07444	2.16e-28		AFDN	4.58296	1.84e-09		PCMTD1	2.87087	2.99e-08			MCM2	3.70376	0.00691404
	SPINT1	3.12746	2.1e-44		STK25	6.51056	2.18e-10		NBEAL2	3.07856	1.47e-26			PNRC2	6.44898	0.000504													SREK1	3.07372	9.43e-12		ZEB2	4.57543	0.0129437		MYO15B	2.86979	1.21e-30			PLEKHJ1	3.68902	1.12e-07
	ANKRD11	3.11058	3.06e-07		LAMTOR1	6.4997	0.000278		NUP50	3.07614	0.0344866			TRO	6.44402	8.14e-17													PRKCA	3.0619	9.68e-40		DCAF8	4.57168	0.00981642		TNRC18	2.86579	7.12e-18			ITGA9	3.68747	1.66e-06
	SLC8A1	3.10983	5.7e-51		CHCHD10	6.48893	5.2e-22		DZIP1	3.07493	1.95e-05			SQLE	6.43834	6.62e-11													NDUFB6	3.05397	5.32e-10		KIAA0355	4.57084	0.00747472		ADAMTS16	2.86473	6.48e-51			NME4	3.66475	0.0324719
	NMRAL1	3.10938	2.84e-129		TRO	6.48618	1.47e-17		LINC02381	3.0744	2.72e-168			STK25	6.43785	2.7e-09													BAHCC1	3.0522	9.77e-09		FLT4	4.56136	3.11e-06		MGST3	2.86237	9.98e-07			EPHB4	3.65128	9.32e-06
	AC011043.1	3.10564	1.24e-47		MRPL27	6.48196	1.79e-09		PDCD2	3.07374	0.0139374			COA4	6.43239	0.00615369													FZD4	3.03866	6.66e-31		IMP3	4.54042	0.000876		POMP	2.85744	0.0432528			AGAP3	3.6507	0.0228722
	TARBP1	3.10081	2.37e-18		EI24	6.47546	0.00688007		APRT	3.06767	1.84e-09			EI24	6.41841	0.0475889													GRAMD1A	3.03646	0.0054454		FASN	4.53573	0.0312938		SSBP3	2.84902	1.75e-07			PIGQ	3.64344	3.21e-09
	NUP50	3.09384	0.0217545		COA4	6.47074	0.00267283		APOA1	3.06375	1.5e-22			CWC15	6.40085	0.00122836													CD2AP	3.0351	8.47e-35		LDB2	4.5318	4.59e-11		ZNF33A	2.84877	3.43e-32			TMEM106B	3.63693	3.22e-05
	PDCD2	3.09066	0.00485936		GABPB1-AS1	6.4643	4.01e-16		TSPAN1	3.06102	5.68e-44			DAG1	6.37776	2e-06													MRGPRF	3.01924	3.31e-07		SIVA1	4.52837	2.49e-05		ATN1	2.83521	5.36e-06			DDAH1	3.62423	2.54e-07
	APRT	3.09008	2.25e-10		CWC15	6.45888	0.000342		PDXK	3.05935	0.000471			EIF5A	6.37625	1.34e-07													MLF2	3.01699	1.3e-10		CAMK2N1	4.51887	9.12e-10		MBD3	2.82667	1.16e-05			SF3B1	3.62363	0.0440774
	DZIP1	3.0889	6.68e-06		MCM2	6.45853	2.05e-22		ZNF24	3.05432	9.55e-13			HDAC2	6.37281	2.34e-08													HMGB3	3.01047	3.13e-05		NDUFC1	4.51479	0.00188877		RNF44	2.82445	1.09e-12			LZTR1	3.61022	4.25e-05
	SEMA3G	3.08813	4.77e-31		DAG1	6.45643	9.02e-08		PDZK1IP1	3.05296	1.69e-102			SUPT16H	6.36538	3.28e-10													POLR2H	3.00736	8.86e-06		PHC2	4.51397	0.00121996		RNF126	2.8228	9.88e-10			DNM1	3.5772	0.000184
	NBEAL2	3.08633	8.72e-27		PNRC2	6.45148	0.000348		EPHB4	3.0529	2.93e-08			APLNR	6.3644	1.41e-31													CUX1	2.99957	6.26e-10		SSBP3	4.51335	8.74e-07		CDH5	2.8222	9.82e-15			LMF2	3.57065	0.0050764
	SMIM24	3.08221	1.18e-186		EIF5A	6.45089	2.31e-08		DAP	3.0513	0.00081			ARF1	6.36063	0.00102331													TYK2	2.99924	7.74e-14		ENSA	4.51035	0.000537		ZCCHC3	2.8156	5.33e-05			HADH	3.56869	0.00243165
	PDXK	3.07924	0.000226		JUP	6.45083	0.000731		SH3BGRL	3.05034	4.43e-08			AFDN	6.3519	2.85e-14													ARF6	2.99642	7.66e-19		EML4	4.50604	1.08e-11		PCED1A	2.80846	3.01e-14			SDC4	3.55705	0.0231844
	RBMX	3.07721	5.16e-05		SQLE	6.44889	2.22e-11		ARHGEF10L	3.05015	5.02e-26			HYAL2	6.33817	2.91e-14													INPP5F	2.99625	5.38e-20		PLCE1	4.50139	5.72e-06		PGGHG	2.80587	8.88e-26			MAPK1	3.55584	0.00116595
	DAP	3.07388	0.000151		HDAC2	6.44104	3.55e-09		AC110285.6	3.04261	2.51e-29			MCM6	6.32385	8.13e-18													DGCR2	2.99541	1.62e-15		HIGD2A	4.49592	3.01e-07		IGF1R	2.797	6.41e-13			TBC1D1	3.55077	0.00359159
	EPHB4	3.07281	1.36e-08		ARF1	6.44011	0.000516		NUP214	3.04067	5.87e-12			PCGF3	6.3158	8.98e-16													PARP6	2.98814	1.4e-13		HS6ST1	4.4959	7.72e-08		MAP3K1	2.79571	3.2e-41			IFITM3	3.55016	0.00177285
	ZNF24	3.07028	4.93e-13		FAAP20	6.43366	9.8e-11		LUC7L3	3.02997	1.81e-12			TJP1	6.30727	4.18e-11													MIB2	2.98781	5.47e-10		IER2	4.48994	2.22e-09		YPEL3	2.78938	1.95e-07			EPCAM	3.52896	0.00323298
	SH3BGRL	3.06972	2.88e-08		AFDN	6.3947	1.06e-15		PDPR	3.02989	3.57e-05			CCT5	6.28566	1.81e-11													SYNE2	2.98611	5.37e-15		AGTR2	4.48618	6.85e-09		LBR	2.78864	0.00161546			SAMD1	3.52792	0.000552
	LINC02381	3.06909	2.79e-173		SUPT16H	6.3806	6.81e-11		ARRDC1	3.02786	7.42e-14			CTDSP2	6.28507	1.25e-09													VPS28	2.98309	1.19e-12		EMX2OS	4.48151	1.25e-11		TCEA2	2.78664	3.6e-10			OTUB1	3.51586	0.032635
	TSPAN1	3.06489	3.95e-46		PCGF3	6.36514	4.42e-17		CYHR1	3.02722	2.96e-13			TPGS2	6.25846	2.97e-16													DPP4	2.98002	2.39e-56		ADAMTS7	4.48037	3.35e-12		EFNA1	2.78348	7.99e-21			MYO6	3.51268	2.92e-07
	APOA1	3.06028	9.76e-24		TJP1	6.3631	8.32e-12		NT5C2	3.02014	1.67e-05			TBC1D9	6.25026	5.43e-10													PPFIA1	2.9759	8.74e-12		CCT5	4.48009	0.000123		KIAA1522	2.78111	2.44e-29			PPFIA1	3.51256	0.0255587
	AC110285.6	3.05342	1.31e-30		SPTAN1	6.36179	0.0218639		STAT2	3.01707	7.14e-08			BRK1	6.24707	0.000102													LENG8	2.97401	1.09e-31		TM9SF3	4.44536	0.0488128		HSPA12A	2.7756	1.79e-23			GPSM1	3.50737	1.3e-07
	LUC7L3	3.05292	2.05e-13		APLNR	6.355	5.83e-33		PTGIS	3.01608	0.00184175			UNC5C	6.24574	2.1e-24													TRAPPC2L	2.97331	0.00484036		GPS1	4.44383	0.00111829		IQGAP2	2.77072	3.64e-29			KHSRP	3.4967	0.0370089
	ARHGEF10L	3.05285	2.8e-26		CCT5	6.35188	2.81e-12		TIMM10	3.01112	0.00344912			FIS1	6.24556	5.37e-06													MGST3	2.97278	7.84e-09		CD248	4.43702	5.42e-05		HELLS	2.76419	1.6e-11			POLR2H	3.49239	0.0386935
	NUP214	3.05277	2.77e-12		HYAL2	6.34147	5.65e-15		FBXL3	3.00985	0.00489389			PDCD6	6.24377	2.6e-09													CYFIP2	2.96581	5.08e-17		TFCP2L1	4.43467	4.76e-14		PRKCI	2.75962	1.86e-18			SUCLG1	3.48198	4.35e-05
	CYHR1	3.04701	6.02e-14		MCM6	6.33806	2.52e-19		CA4	3.00882	4.03e-83			ANP32E	6.24132	1.03e-11													POMP	2.96206	0.000145		CPSF6	4.43249	7.09e-05		DDR1	2.75599	3.49e-59			DZIP1	3.48088	0.000138
	PDPR	3.04672	2.42e-05		CTDSP2	6.33511	2.89e-10		AAAS	3.00583	0.00413753			TYRO3	6.24083	5.18e-18													STAT1	2.96063	1.28e-12		COMMD4	4.42459	8.41e-07		SLC44A2	2.75562	7.03e-12			SH3BGRL3	3.47624	0.000759
	PDZK1IP1	3.04462	3.96e-104		BRK1	6.31817	1.83e-05		BTNL9	3.0035	7.47e-18			MGST3	6.2253	0.00182247													PTCD3	2.95977	3.42e-06		RTL8C	4.41831	1.34e-06		PHC2	2.75558	0.0250708			ACAA2	3.47162	0.00140642
	NT5C2	3.03612	5.51e-06		PDCD6	6.30573	2.85e-10		PTPRM	3.00246	8.44e-18			FBN3	6.22434	7.03e-11													PLCG2	2.95812	2.16e-21		GNPTG	4.41287	0.00468079		CHTF8	2.74723	2.36e-14			STK25	3.46711	0.00165801
	STAT2	3.03301	1.79e-08		TPGS2	6.30485	7e-18		AL645608.1	3.00015	2.4e-90			SOX18	6.22326	0.00271317													TBC1D1	2.95516	1.14e-18		ROBO2	4.41256	4.16e-10		THOC3	2.74173	2.83e-05			UGCG	3.46391	0.000221
	PTGIS	3.03118	0.000626		FIS1	6.29869	8.09e-07		HSPB11	2.98729	0.0235012			GNPAT	6.21693	4.75e-05													DMTF1	2.95139	2.52e-17		MPC1	4.39798	1.15e-09		HEXDC	2.74029	3.82e-11			MGAT5	3.46058	0.000497
	TIMM10	3.03008	0.00121727		TBC1D9	6.29545	4.37e-11		IMPA2	2.97686	0.0122801			NDUFB11	6.21656	0.0152312													FGL2	2.95125	4.9e-09		CTDSPL	4.39672	3.64e-11		ZKSCAN1	2.73596	7.16e-17			TBX3	3.45846	2.9e-08
	ARRDC1	3.02807	4.95e-14		NDUFB11	6.29387	0.00762352		UVSSA	2.97248	8.22e-24			RBPMS	6.21618	1.26e-13													TNRC18	2.94895	3.48e-20		KNG1	4.38275	5.2e-08		CNTFR	2.73218	0.00171109			CHTF8	3.45687	0.0225178
	FBXL3	3.02221	0.0025975		CD164	6.2766	1.32e-11		CHD4	2.94984	9.37e-06			CENPX	6.20827	1.86e-13													IVD	2.94071	1.75e-08		SGK1	4.37525	7.87e-06		SLC35E2B	2.72942	4.27e-28			PEAR1	3.45566	2.35e-08
	AAAS	3.02161	0.00184972		SLC2A4RG	6.26712	1.18e-09		SGPL1	2.94566	8.95e-06			SLC2A4RG	6.20747	2.71e-08													SSBP3	2.93918	3.9e-09		DNMT1	4.3732	0.00115649		TTC17	2.72628	2.27e-09			IMPA2	3.4459	8.62e-07
	PTPRM	3.01284	4.5e-18		FBN3	6.26684	1.26e-11		SCAP	2.94299	0.000111			CD164	6.20315	1.12e-10													PSMC4	2.9377	0.00761153		KRT10	4.37026	4.48e-06		COMMD4	2.72436	5.98e-16			TSPAN12	3.44469	0.000856
	CA4	3.00151	8.5e-84		NDUFS6	6.26242	7.03e-09		FRMD1	2.94255	4.85e-82			NDUFS6	6.1928	3.04e-08													ATN1	2.93221	3.34e-08		NDN	4.3563	8.39e-08		SPPL2B	2.72018	5.03e-23			MRPL32	3.43997	0.0449609
	HSPB11	3.0013	0.0091867		IPO9	6.25831	3.03e-11		PTPRJ	2.93361	3.66e-34			IPO9	6.19096	3.94e-10													PUM2	2.93111	3.2e-08		SMARCD3	4.35561	0.00194987		DCUN1D4	2.71888	0.000307			C7orf50	3.43945	0.00260092
	BTNL9	2.99817	4.05e-18		ARPC2	6.24961	1.42e-09		IFT27	2.93187	1.34e-12			SMDT1	6.18453	4.02e-21													PCMTD1	2.92943	1.39e-10		CYTH2	4.34758	0.00137076		DYNC1LI2	2.71553	2.85e-06			PLPP1	3.43348	1.51e-10
	AL645608.1	2.99389	3.15e-91		ANAPC16	6.24857	1.28e-07		TMEM106B	2.93054	3.79e-11			ARPC2	6.17922	3.47e-08													REC8	2.9282	1.13e-32		ATP5F1C	4.33724	8.74e-06		CDH24	2.71195	4.18e-17			CIC	3.42599	1.8e-05
	IMPA2	2.99148	0.00665732		RBPMS	6.24485	2.48e-14		D2HGDH	2.92889	2.7e-38			FDPS	6.17863	5.88e-17													KIAA0895L	2.92636	6.69e-15		MRPL43	4.33269	0.000204		PTPN13	2.70882	1.04e-29			SENP6	3.4216	0.00522472
	UVSSA	2.97627	4.53e-24		TYRO3	6.2431	3.73e-19		DSP	2.92604	1.33e-18			ANAPC16	6.17203	1.58e-06													SORT1	2.91592	9.58e-17		DHRS3	4.33112	3.55e-07		TUBGCP6	2.70784	1.2e-23			DST	3.41822	7.79e-10
	CHD4	2.97145	3.73e-06		ANP32E	6.23358	1.45e-11		CACNB3	2.9223	1.98e-08			PA2G4	6.1717	1.22e-11													NDUFA12	2.91471	0.00310632		LMNB2	4.32965	7.78e-07		SNRNP200	2.70277	4.22e-08			HPN	3.4155	2.23e-09
	SGPL1	2.96195	2.77e-06		UNC5C	6.23256	1.13e-25		NDUFB9	2.91203	4.46e-09			CDH5	6.16601	0.00075													CDH5	2.91251	5.5e-17		PARP1	4.32503	4.86e-05		DAB2	2.6982	1.76e-07			ETFB	3.39619	0.00967587
	SCAP	2.96127	2.15e-05		SOX18	6.23236	0.000983		PDHA1	2.90384	0.000104			SMAD3	6.16291	6.92e-16													MBD3	2.91229	1.88e-07		PI4KA	4.31339	2.08e-05		FOXP4	2.69278	0.0094328			PCBP4	3.38757	1.3e-06
	TMEM106B	2.94682	1.24e-11		PA2G4	6.20457	2.81e-12		SFXN2	2.89942	2.02e-36			RAMP2	6.1533	1.17e-18													SLC3A1	2.90935	5.6e-32		PLXND1	4.28906	0.000134		EML3	2.6891	2.42e-07			YWHAH	3.37573	0.00198096
	IFT27	2.93988	3.73e-13		SMAD3	6.19686	1.41e-16		GOLIM4	2.89394	3.17e-10			EPB41L2	6.14942	6.43e-18													CDH24	2.90462	2.84e-20		NDUFS7	4.28877	0.00467177		PDCD6	2.68817	1.01e-12			LIMCH1	3.37547	1.47e-07
	DSP	2.9384	1.24e-19		FDPS	6.1952	3.93e-18		ANXA3	2.89171	3.36e-88			MAP4	6.14637	2.81e-12													PLEKHA6	2.90043	9.42e-44		CMTM6	4.2738	0.00136516		LMF2	2.68378	0.00109664			GSTK1	3.36779	1.7e-08
	D2HGDH	2.93768	1.3e-38		GNPAT	6.18665	6.4e-05		TESC	2.8914	1.03e-44			HSD17B10	6.13984	4.99e-11													RNF44	2.89881	1.52e-14		TSTD1	4.27368	0.000121		LGALS8	2.68154	5.28e-13			ERI3	3.35882	0.000397748
	CACNB3	2.93665	1.34e-08		SMDT1	6.18439	5.62e-22		TACSTD2	2.88273	2.39e-83			HOXA-AS2	6.13445	3.5e-14													ZNF467	2.89188	3.18e-54		RPS19BP1	4.25176	0.00467566		MYO1C	2.67899	2.82e-09			NUP50	3.35688	4.4e-05
	FRMD1	2.93565	1.99e-83		FSCN1	6.18106	0.0226913		MGAT4B	2.8825	1.33e-10			RASSF7	6.11222	1.12e-19													FGFR2	2.88954	5.06e-43		SPATS2L	4.24925	0.0121217		LSM14A	2.67803	1.75e-08			CDK10	3.35537	0.00152856
	NDUFB9	2.93441	1.3e-09		EPB41L2	6.17414	2.74e-19		ENY2	2.88142	0.00314097			XPO1	6.09768	9.81e-07													PCED1A	2.88914	1.15e-16		NAA10	4.24625	0.000894		SF1	2.67491	3.36e-19			CDK1	3.34066	7.45e-05
	PTPRJ	2.92918	3.17e-35		XPO1	6.17089	1.07e-07		PACS2	2.87662	0.000691			CERK	6.09283	2.04e-16													IGF1R	2.88841	6.92e-16		CDH5	4.24094	4.56e-05		COL9A1	2.67388	6.78e-38			SEC61B	3.32041	0.00931458
	PDHA1	2.92416	3.83e-05		HOXA-AS2	6.16609	2.38e-15		PRPS2	2.86904	1.28e-27			THSD7A	6.08789	4.16e-28													ZNF33A	2.88678	1.5e-35		NID2	4.23961	0.0167378		GATA6	2.66732	1.03e-19			PC	3.31403	0.00442935
	GOLIM4	2.91052	2.04e-10		RAMP2	6.16174	4.07e-19		CCDC50	2.86849	0.0467233			FREM1	6.08395	1.91e-24													MYO15B	2.88056	1.17e-33		UBE2L3	4.23487	4.05e-06		CYHR1	2.66568	8.05e-15			HMGCS1	3.31111	0.0111009
	MGAT4B	2.90126	8.49e-11		GADD45GIP1	6.14644	4.61e-07		RHPN1	2.86803	2.98e-14			TCTEX1D2	6.08142	6.67e-12													YPEL3	2.88028	3.04e-09		SSBP2	4.22757	8.18e-08		DDX56	2.66101	1.82e-21			PACS2	3.30089	0.0392446
	SFXN2	2.90065	6.67e-37		MAP4	6.1365	4.36e-13		NYNRIN	2.86578	0.00203546			POGZ	6.08096	9.27e-12													RNF126	2.8705	5.53e-12		MYO1C	4.22476	0.000124		HDAC5	2.6576	2e-14			SPSB3	3.28882	0.00170151
	ENY2	2.8997	0.000708		CDH5	6.13026	0.000554		PHF19	2.85691	8.08e-06			GNG12	6.07986	1.62e-13													AC110285.2	2.86976	2.92e-50		P3H2	4.2198	3.09e-09		IRX2	2.65715	4.73e-36			HSPA12A	3.27514	9.04e-06
	PACS2	2.89843	0.000143		TCTEX1D2	6.12778	2.02e-13		UBTF	2.85518	5.94e-08			GADD45GIP1	6.06742	3.52e-06													ZCCHC3	2.86946	4.28e-06		ARHGEF7	4.21788	0.00265131		CNDP2	2.65347	6.47e-26			KIAA1217	3.27437	1.17e-07
	TESC	2.89485	4.52e-47		ATOX1	6.12343	1.3e-07		KCNJ15	2.85365	2.33e-41			RBBP7	6.06661	2.49e-13													LAMC1	2.86884	0.0267455		GABBR1	4.20475	0.00483128		NUBP2	2.6532	0.00115279			CPSF7	3.26638	0.0289247
	ANXA3	2.88464	6.24e-89		RASSF7	6.11772	7.44e-21		RAI14	2.85348	0.00369112			HS6ST1	6.06295	1.39e-14													LBR	2.86711	1.31e-05		LGR4	4.19873	6.46e-09		PHACTR4	2.65218	5.11e-22			TRAF4	3.26031	1.26e-05
	CCDC50	2.88444	0.0313051		CERK	6.11514	2.13e-17		UNK	2.85337	1.8e-05			ATOX1	6.05796	7.84e-07													DDR1	2.86364	2.41e-64		CLCN5	4.17778	3.78e-13		EXOC7	2.65207	3.42e-15			ADD3	3.25136	0.0195581
	RHPN1	2.88351	2.03e-14		GNG12	6.11335	1.15e-14		EIF2B5	2.84933	0.0345322			SHANK3	6.04632	2.81e-09													MAP3K1	2.86325	5.84e-45		NDUFAF8	4.16334	0.00227599		PLOD2	2.65101	2.16e-29			MCM6	3.23507	0.000348
	NYNRIN	2.87879	0.00150902		RBBP7	6.10854	3.72e-14		ADGRG1	2.84646	7.69e-33			SSFA2	6.04564	9.41e-23													DUSP9	2.85992	7.06e-54		HYAL2	4.14643	6.38e-06		MAPK8IP3	2.65065	4.87e-10			SDHD	3.23458	0.0339841
	UBTF	2.877	2.08e-08		UBC	6.08291	8.27e-12		AC009133.1	2.8414	0.000608			GPC1	6.04445	5.23e-18													PHC2	2.85703	0.00012		CPSF1	4.14408	0.000611		CAPS	2.6483	1.71e-25			EIF3D	3.23156	4.04e-05
	TACSTD2	2.875	6.04e-84		THSD7A	6.08106	7.76e-30		SERPINF2	2.84092	1.94e-128			KHSRP	6.04319	9.18e-06													PRSS35	2.85273	1.8e-20		SLC37A4	4.14345	2.14e-07		DUSP23	2.64786	3.87e-22			ACADVL	3.22791	0.005399
	RAI14	2.87214	0.00254263		SHANK3	6.06539	2.87e-10		PRPF31	2.8309	0.0307356			PCBD1	6.02069	5.07e-14													SLC44A2	2.85173	5.44e-15		CTDSP1	4.14329	0.0280475		BDH2	2.64655	6.43e-13			SP1	3.22703	0.018143
	PRPS2	2.87213	1.93e-28		HS6ST1	6.05715	1.27e-15		NAB2	2.83063	6.3e-13			UBC	6.00293	1.86e-11													ATP6V1F	2.8501	0.00706979		ANAPC5	4.12193	0.00531097		TP53	2.64582	1.22e-08			FAM171A1	3.21429	2.51e-06
	UNK	2.86986	8.08e-06		PCBD1	6.05657	2.87e-15		SELENOF	2.82303	0.019219			TMEM132A	5.9987	7.21e-12													TCEA2	2.84738	3.07e-12		C1orf123	4.10719	0.00558625		PTPN3	2.64023	3.32e-48			PLEKHA6	3.21117	4.76e-08
	KCNJ15	2.8669	5.69e-43		SSFA2	6.05573	1.07e-23		C1QTNF4	2.822	1.14e-22			FXYD6	5.98878	1.08e-05													HELLS	2.83894	2.93e-13		TRIL	4.10565	4.74e-05		ALDH6A1	2.63757	2.88e-18			MTFR1L	3.20946	0.0360681
	EIF2B5	2.86582	0.0265626		GPC1	6.05101	1.05e-18		MLLT6	2.81984	1.04e-17			SPG7	5.96922	0.000124													ADAMTS16	2.83514	7.87e-55		RBM39	4.10518	0.0255012		RBM39	2.63732	6.16e-28			LOXL1	3.19826	0.00949902
	PHF19	2.86524	1.6e-06		TMEM132A	6.04944	1.28e-12		CDH1	2.81645	3.47e-130			CCT3	5.96619	1.43e-06													PGGHG	2.81499	1.94e-28		LINC01089	4.10143	2.99e-05		SENP7	2.63562	2.04e-18			UTRN	3.19542	1.22e-06
	AC009133.1	2.85613	0.000307		HSD17B10	6.04554	6.02e-11		NAPA	2.80825	1e-07			TEAD2	5.95026	1.82e-19													EFNA1	2.81483	3.13e-23		ENY2	4.09994	6.55e-07		BRD8	2.63449	2.58e-15			FGFR4	3.19364	6.05e-10
	PRPF31	2.85078	0.0201411		CCT3	6.0367	3.5e-07		LRRC75B	2.80619	2.8e-28			HOXA3	5.94796	3.21e-24													DYNC1LI2	2.8119	3.89e-09		PLAC9	4.09549	6.1e-09		SIPA1	2.62497	0.0302765			H2AFV	3.19212	0.0120356
	ADGRG1	2.84752	3.63e-33		SPG7	6.03227	2.9e-05		SENP7	2.80543	1.21e-10			PARP1	5.9382	3.62e-13													SNRNP200	2.80486	6.8e-11		CLEC11A	4.09157	1.94e-06		ID4	2.62139	3.65e-16			PCGF3	3.17814	1.56e-05
	SELENOF	2.8448	0.0102021		CENPX	6.0247	7.49e-14		LARP7	2.80242	0.00183445			PAFAH1B3	5.93764	2.23e-21													COMMD4	2.8003	4.32e-18		CYS1	4.08477	1.96e-15		ERBB4	2.62035	2.73e-61			ANP32E	3.1679	0.000544
	MLLT6	2.8425	1.12e-18		KHSRP	6.01476	4.83e-06		BAHCC1	2.80077	1.87e-11			SH3GLB2	5.93618	4.43e-09													PRKCI	2.79205	4.08e-20		CTDSP2	4.08281	2.41e-07		DSC2	2.61966	2.6e-43			LLGL2	3.16192	1.19e-06
	NAB2	2.8423	1.16e-13		SH3GLB2	6.00851	2.02e-10		TRAPPC6A	2.79988	4.65e-10			SSBP2	5.93206	6.11e-20													TTC17	2.78997	2.11e-11		KANK2	4.08112	0.00618475		GUCY1A1	2.61862	3.07e-16			TMEM256	3.15341	0.00685837
	SERPINF2	2.83292	2.3e-129		FREM1	5.99176	1.18e-25		ARHGEF40	2.79629	3.26e-06			CLDN10	5.93164	1.41e-24													KIAA1522	2.78938	1.1e-32		GABPB1-AS1	4.07624	1.6e-07		RNF145	2.61629	4.34e-05			DCDC2	3.1444	0.00245729
	C1QTNF4	2.82566	1.78e-23		RBM14	5.98468	4.04e-09		ARHGEF3	2.78663	6.55e-08			RBM14	5.93039	2.97e-08													HEXDC	2.78705	1.41e-13		SDC2	4.0684	0.000102		UPF3A	2.61234	1.93e-16			UQCRFS1	3.14138	0.0250734
	NAPA	2.82546	1.63e-08		TEAD2	5.97889	1.7e-20		PKP4	2.7855	4.28e-26			RNASEH2C	5.92466	0.0003													ZKSCAN1	2.78558	6.29e-20		TNS3	4.05669	2.98e-05		MAP4K3	2.61214	3.37e-10			GUSB	3.1343	0.00492976
	SENP7	2.82101	3.47e-11		HOXA3	5.97142	1.47e-25		CLK2	2.78222	0.000101			GSTM3	5.92107	4.25e-06													PDCD6	2.78232	7.23e-16		MAP3K1	4.05494	3.31e-07		ESAM	2.60996	2.32e-13			SKA2	3.1158	0.00736927
	TRAPPC6A	2.81622	6.93e-11		MRPL20	5.97128	4.8e-05		HEPH	2.78047	4.04e-16			TGFBR2	5.91635	1.9e-05													CHTF8	2.78229	3.77e-16		FDPS	4.05405	1.13e-06		CD164	2.60832	1.78e-10			PSMA3-AS1	3.11239	0.000311
	LRRC75B	2.81473	2.46e-29		TGFBR2	5.96493	1.66e-06		ABCA2	2.77933	5.74e-37			JPT2	5.91359	7.72e-06													SF1	2.78215	7.48e-22		TRO	4.05295	6.22e-11		ZNF711	2.60713	2.24e-18			SLC25A1	3.11168	0.000633
	ARHGEF40	2.81461	6.48e-07		GSTM3	5.96128	3.71e-07		SDHC	2.77061	0.00436807			AUTS2	5.91133	4.18e-15													LSM14A	2.78007	3.37e-11		TCF25	4.04591	3.84e-05		RABL6	2.60645	6.19e-05			TRAPPC1	3.1082	0.0244929
	LARP7	2.81273	0.00130756		AUTS2	5.95742	3.25e-16		ZNF76	2.76918	8.63e-18			ZWINT	5.90155	4.8e-19													HSPA12A	2.77892	9.39e-25		CUBN	4.0442	8.64e-06		AL390719.2	2.60313	1.67e-53			GGA1	3.10317	4.3e-07
	CDH1	2.81173	2.99e-131		RNASEH2C	5.95615	0.000118		HEXIM1	2.7646	1.26e-21			CKB	5.89991	1.12e-17													THOC3	2.77642	3.52e-07		MRPL51	4.03836	0.019175		DMAP1	2.5992	5.58e-12			HDAC5	3.08223	0.0240726
	BAHCC1	2.81022	2.42e-12		JPT2	5.95529	3.19e-06		CEP95	2.76389	1.21e-23			NIPSNAP1	5.89806	5.59e-15													PGLS	2.7744	0.000494		SPIN1	4.03674	0.00206677		MT1F	2.59656	4.11e-37			CBX6	3.08121	7.14e-08
	PKP4	2.80372	6.64e-27		CKB	5.95397	1.47e-19		TYK2	2.76382	4.36e-08			MRPL20	5.89436	0.000449													IQGAP2	2.76999	1.44e-31		ITM2A	4.02769	0.000735		AIG1	2.59423	2.23e-15			ACLY	3.07954	0.000397
	CLK2	2.80228	5.01e-05		FXYD6	5.95094	2.21e-05		PCMTD2	2.75204	2.26e-17			PILRB	5.89141	7.04e-10													CNTFR	2.7635	9.63e-05		COBLL1	4.00558	5.95e-13		ADAMTS15	2.58487	1.29e-25			KPNA2	3.0723	6.78e-06
	ARHGEF3	2.7985	7.78e-09		TRA2A	5.94984	6.95e-12		CDC42	2.75085	0.00414983			PLEKHG2	5.88629	6.65e-10													SPPL2B	2.75859	5.61e-26		FMC1	4.0016	0.032381		TDRP	2.58036	2.1e-20			ETS1	3.06261	0.00350253
	HEPH	2.79237	6.46e-17		PAFAH1B3	5.94643	5.12e-22		EIF6	2.74595	3.51e-09			SUMO1	5.8834	5.06e-09													MYO1C	2.75711	5.46e-12		AUP1	3.99281	0.000691		N4BP2L2	2.57669	2.49e-09			SENP7	3.04865	0.0282338
	ABCA2	2.7923	4.66e-38		NIPSNAP1	5.94168	1.65e-16		MAZ	2.74297	0.0180636			STARD7	5.87599	0.00562587													DCUN1D4	2.75489	1.7e-05		PLAGL1	3.98412	1.18e-15		CERS2	2.57614	2.23e-12			TUBGCP6	3.03738	0.000275
	SDHC	2.79161	0.00111099		STARD7	5.93823	0.0113268		TDRP	2.73772	5.62e-26			TRA2A	5.87175	7.43e-11													LMF2	2.75049	5.16e-06		ARPC3	3.97202	0.0232313		KCNJ15	2.57193	1.86e-44			LRRC75B	3.03267	1.76e-05
	TYK2	2.78261	7.09e-09		SUMO1	5.92968	1.73e-09		TGIF2	2.73691	7.03e-06			PATZ1	5.87157	3.55e-18													DDX56	2.74688	2.67e-25		EXOC7	3.96905	3.19e-06		COX5B	2.57124	2.67e-07			WDR27	3.02567	3.54e-05
	CEP95	2.7792	1.02e-23		DNAJC8	5.92696	0.0159765		HEXA	2.73615	4.99e-06			ING4	5.86906	0.00269049													SLC35E2B	2.74616	1.89e-29		SYNE2	3.95988	1.27e-08		SS18	2.5707	2.43e-08			LENG8	3.01702	0.00202992
	ZNF76	2.7742	5.92e-18		CLDN10	5.92228	9.85e-26		ILVBL	2.7352	8.08e-12			KCNJ16	5.86683	1.31e-13													RBM39	2.74544	4.01e-32		TNNT2	3.95467	0.0298746		GAS8	2.56914	7.93e-26			INPP5F	3.0066	0.0335934
	CDC42	2.77376	0.00136729		SSBP2	5.91645	5.65e-20		KIF26B	2.72746	1.33e-10			CLPTM1L	5.86593	0.000331													TUBGCP6	2.74485	4.1e-27		RNF44	3.95014	0.000477		MSI2	2.56837	3.22e-15			PGGHG	3.00574	0.000594
	PCMTD2	2.77315	9.27e-18		ZWINT	5.91158	1.24e-20		PET100	2.71967	0.00187712			MYCN	5.83882	2.19e-25													DAB2	2.74412	3.25e-09		RHOT2	3.94245	4.68e-05		PNMA1	2.56814	1.7e-07			ADAMTS15	2.99394	9.91e-07
	HEXIM1	2.77086	6.99e-22		PATZ1	5.90177	2.02e-19		GOLGB1	2.71874	6.59e-13			TCF25	5.83754	1.25e-10													EXOC7	2.73174	3.54e-17		ATOX1	3.93227	0.00027		ZMYM3	2.56153	1.12e-12			CCNB1	2.98718	7.29e-06
	TMEM8B	2.77003	0.0384645		ING4	5.9002	0.00110216		MADD	2.7171	0.000245			CNTFR	5.83544	7.74e-21													PTPN13	2.73067	8.66e-33		B4GALT1	3.91277	8.83e-06		PC	2.56026	4.15e-06			UPF3A	2.98482	0.00424734
	EIF6	2.76984	3.06e-10		FBRSL1	5.89764	1.09e-10		AL390719.2	2.71355	9.4e-185			FBRSL1	5.83122	2.45e-09													CYHR1	2.72832	8.16e-17		SUGP2	3.90164	0.00105039		ZNF83	2.5601	8.14e-26			CABIN1	2.98454	1.12e-05
	MAZ	2.76586	0.00851868		TTC3	5.8968	1.34e-06		ZNF467	2.71353	9.87e-40			ARF6	5.83002	3.24e-15													HDAC5	2.72333	3.73e-17		HOXD10	3.88618	0.000326		CLK2	2.5572	9.85e-10			DUSP9	2.96901	1.14e-07
	NDUFA2	2.74931	0.0316464		GTF2I	5.89503	7.68e-07		GPRC5B	2.71351	3.04e-22			TTC3	5.82583	6.17e-06													FOXP4	2.72262	0.000475		DDX56	3.87617	9.85e-07		DHX30	2.55494	3.34e-06			DECR1	2.96796	0.0109662
	TGIF2	2.74763	5.66e-06		PLEKHG2	5.89496	1.95e-10		HSPA12A	2.71025	5.03e-12			GTF2I	5.81505	1.42e-05													CD164	2.71544	6.58e-13		TMEM178A	3.86049	1.39e-05		GIGYF1	2.55252	1.19e-22			TRAM2	2.95384	0.0173457
	HEXA	2.74748	3.85e-06		POGZ	5.89472	3.95e-12		CCDC57	2.70711	5.8e-13			CYTH2	5.81238	1.45e-11													NUBP2	2.71358	7.62e-05		ARL6IP1	3.85653	0.00290975		TIAL1	2.55	1.46e-07			RNF7	2.95124	0.0112709
	TDRP	2.74564	2.5e-26		TCF25	5.89087	1.32e-11		PAWR	2.70508	1.5e-18			FASTK	5.80969	0.00169381													BDH2	2.71232	6.88e-15		BCAR1	3.85446	0.000458		TCF25	2.54773	5.91e-06			NCOR2	2.9372	0.0428723
	PET100	2.74262	0.000797		CLPTM1L	5.88275	0.000184		AC005261.1	2.70136	0.0179586			DMAC1	5.80192	3.44e-10													LGALS8	2.71166	7.79e-15		DGCR2	3.84387	2.38e-05		SUCLG1	2.54475	1.54e-11			PAFAH1B3	2.93647	0.000685
	KIF26B	2.7398	6.99e-11		FASTK	5.86483	0.00045		MAGOH	2.68759	0.00883685			NRDC	5.80146	2.72e-09													EML3	2.70798	5.61e-09		NME4	3.84188	0.000606		ARHGEF40	2.54409	1.2e-10			CCNB2	2.93399	0.00514459
	ILVBL	2.73693	1.2e-12		2022-03-06	5.86408	2.99e-07		GLYATL1	2.68608	6.96e-134			CCDC14	5.79723	6.19e-17													TP53	2.70781	9.31e-11		NSD2	3.83933	9.58e-07		NAA60	2.54169	2.31e-08			BUB3	2.91526	0.000252
	GOLGB1	2.73229	1.46e-13		ARF6	5.8635	2.2e-16		ZNF711	2.68293	8.03e-16			2022-03-06	5.79617	2.38e-06													UBA1	2.70568	0.0237829		NTN4	3.82784	2.89e-06		NSUN5	2.54003	1.13e-11			UNC5C	2.91234	2.06e-05
	MADD	2.73057	9.15e-05		DMAC1	5.86255	3.39e-11		CCAR2	2.67648	5.16e-10			VCL	5.78646	4.58e-11													CNDP2	2.69937	1.4e-28		DPP4	3.82583	9.18e-08		ADAMTS7	2.53887	1.44e-10			MAPK1IP1L	2.90508	0.0316048
	GPRC5B	2.7251	1.77e-22		CYR61	5.84534	1.21e-08		PIGQ	2.67455	1.07e-26			CYR61	5.77766	3.52e-08													RABL6	2.69552	4.41e-07		REPIN1	3.82086	0.0118937		ITGB8	2.53184	4.3e-49			CDKN1B	2.90428	0.000909
	AC005261.1	2.71951	0.00693738		CYTH2	5.84065	1.56e-12		BEX4	2.66829	5.79e-10			NUMB	5.77495	1.96e-05													UPF3A	2.69434	3.26e-19		EPN1	3.81861	0.0152938		PLEKHG2	2.53085	1.09e-19			ZNF518A	2.90218	0.0002
	HSPA12A	2.71794	7.44e-13		KCNJ16	5.84011	2.11e-13		RAB13	2.66539	0.00733321			SMARCB1	5.77316	1.6e-17													BRD8	2.69151	3.09e-17		SF3B1	3.81723	0.000825		SENP6	2.5221	1.06e-10			OBSL1	2.90136	0.000286
	ZNF467	2.71633	4.13e-40		CNTFR	5.8399	5.22e-22		PDZK1	2.66368	3.23e-117			MDH1	5.76603	7.64e-12													MAPK8IP3	2.68776	5.65e-11		FRMD1	3.80885	0.00026		ZNF518A	2.5201	7.35e-14			ADAMTS16	2.89017	2.49e-06
	PAWR	2.71582	2.77e-19		PARP1	5.83988	1.25e-13		CHTOP	2.66222	1.61e-16			IGF1R	5.76457	1.83e-09													ESAM	2.68677	7.25e-16		NTRK3	3.79979	0.0214704		DECR1	2.51482	5.85e-07			ANPEP	2.88775	0.00465756
	CCDC57	2.71223	3.09e-13		MYCN	5.83929	4.52e-27		EBLN3P	2.65583	0.000343			KIAA1217	5.74964	2.26e-17													ID4	2.68165	3.6e-18		MRGPRF	3.79267	3.87e-06		PPP4C	2.51459	2.15e-07			OBSCN	2.88558	9.64e-05
	MAGOH	2.71047	0.0024999		IGF1R	5.83147	2.07e-10		SDR39U1	2.65287	2.29e-07			PLAGL1	5.74121	2.12e-32													COX5B	2.67935	1.39e-09		CNTFR	3.78567	2.99e-05		VPS4B	2.51447	5.62e-18			PTPN3	2.88324	8.84e-06
	AL390719.2	2.70619	1.46e-187		MDH1	5.82927	8.84e-13		ABHD14B	2.65106	5.81e-13			BDH2	5.72374	0.000203													RNF145	2.67564	2.95e-06		ATP1B3	3.7842	6.44e-09		SCRN2	2.51389	6.98e-11			HMG20B	2.88025	0.00715594
	ZNF711	2.70349	7.15e-17		CCDC14	5.82164	1.27e-17		U2SURP	2.6501	1.09e-10			LINC01089	5.72008	1.44e-10													PLOD2	2.67448	9.21e-31		MAL2	3.78373	3.12e-07		SRP9	2.50808	8.45e-10			ANXA5	2.87945	0.00383732
	CCAR2	2.69612	1.19e-10		VCL	5.8188	1.3e-11		PRPF3	2.64912	3.72e-07			PLS3	5.71688	8.94e-16													SENP7	2.67431	4.26e-21		AKAP12	3.77633	0.0397682		HOXB5	2.5047	2.02e-13			PLCG2	2.87749	0.0187696
	PIGQ	2.68845	1.35e-27		NRDC	5.81625	1.04e-08		DPEP1	2.64577	9.16e-134			IPO5	5.71487	2.81e-07													MAP4K3	2.66234	9.3e-12		VAV3	3.77009	8.6e-09		UBXN11	2.50362	1.61e-18			DUSP23	2.86206	0.000206
	BEX4	2.68686	2.83e-10		SMARCB1	5.81346	1.84e-18		MSANTD2	2.64531	5.27e-13			TRAP1	5.6979	7e-10													PHACTR4	2.65847	8.68e-25		ANP32A	3.74812	0.0174952		WDR27	2.49976	1.79e-15			NET1	2.85837	1.83e-06
	RAB13	2.6868	0.00399618		LINC01089	5.79593	8.24e-12		TNFRSF25	2.64372	2.09e-05			SH3BGRL3	5.69402	2.97e-11													SIPA1	2.65837	0.00429637		KBTBD11	3.74741	1.79e-11		ATF4	2.49027	4.62e-12			RDH10	2.85812	1.49e-06
	CHTOP	2.68433	6.06e-17		NUMB	5.79017	1.36e-05		TSC22D4	2.64256	9.03e-05			KANK2	5.69232	6.25e-11													DUSP23	2.65391	6.06e-25		IFITM3	3.74506	5.04e-06		GIPC1	2.48712	1.58e-17			REC8	2.85567	0.000758
	GLYATL1	2.68107	2.06e-138		BDH2	5.78936	1.69e-05		PRKD2	2.64123	0.00184902			PSMA3-AS1	5.6885	3.22e-16													GATA6	2.65025	1.46e-22		TSC22D3	3.74059	0.0234235		GAA	2.4847	2.61e-20			VPS28	2.85242	0.0004
	SDR39U1	2.67248	8.31e-08		SH3BGRL3	5.76109	4.23e-12		WNK2	2.64016	3.96e-05			PPP2CA	5.68823	0.000133													N4BP2L2	2.64935	2.08e-11		AGAP3	3.7365	0.000348		TSPAN6	2.48367	1.65e-16			PLEKHA1	2.85058	0.00141807
	U2SURP	2.67129	3.28e-11		PLS3	5.74659	4.53e-17		NPEPL1	2.63845	5.42e-20			ZFP36L2	5.6765	6.85e-14													PTPN3	2.64911	1.16e-52		MZF1	3.71917	0.00286622		TEK	2.48194	3.05e-27			TXNDC17	2.84958	3.15e-05
	EBLN3P	2.66845	0.000112		IPO5	5.74577	1.56e-07		CPSF7	2.63682	1.51e-11			PNMA1	5.6757	0.00167025													KCNJ15	2.64877	4.59e-49		PLEKHJ1	3.71732	1.49e-09		HERC1	2.48113	6.59e-09			COG4	2.84584	0.00155431
	ABHD14B	2.66014	9.41e-14		PPP2CA	5.74068	2.9e-05		PRMT1	2.63665	0.0297981			FKBP9	5.66681	4.57e-12													DHX30	2.64758	1.58e-08		STAT1	3.71605	0.00314913		ZMIZ2	2.48079	1.75e-16			ZWINT	2.83699	3.86e-05
	TNFRSF25	2.65995	4.23e-06		KIAA1217	5.73692	5.01e-18		SLC30A1	2.63658	0.0347356			HOTAIRM1	5.66328	5.51e-13													TIAL1	2.64725	8.99e-11		FOXM1	3.71586	0.0116713		PABPC1L	2.4779	4.68e-20			ESD	2.83007	0.0099115
	PRMT1	2.6596	0.00857373		KANK2	5.73645	2.67e-12		C12orf75	2.63547	6.14e-10			ANXA4	5.66081	1.45e-16													MSI2	2.644	5.48e-19		EPCAM	3.71168	0.000106		PODXL2	2.47753	2.45e-12			BOLA3	2.82859	3.54e-05
	NPEPL1	2.65892	3.33e-21		PLAGL1	5.7364	2.69e-34		CHKB	2.6334	1.03e-16			GPSM1	5.65914	1.51e-21													DROSHA	2.64397	0.0324048		NEDD4L	3.70148	1.11e-09		INKA1	2.47362	2.22e-11			SPAG7	2.82468	0.00224008
	CPSF7	2.65878	1.59e-12		PSMA3-AS1	5.73047	1.58e-17		ERBB4	2.63155	1.2e-166			AKR7A2	5.65855	1.57e-12													TCF25	2.64162	3.19e-08		MCM2	3.69645	0.000982		PAWR	2.47341	2.68e-33			CTBP2	2.82445	0.0202983
	TSC22D4	2.65866	3.89e-05		FKBP9	5.71393	4.58e-13		EIF1AY	2.62577	9.5e-234			LRRTM1	5.64259	1.15e-06													CAPS	2.63954	6.44e-29		PODXL2	3.69279	4.33e-10		APEX1	2.47293	0.00104458			RBM14	2.82367	0.0156126
	PRKD2	2.65731	0.000888		AKR7A2	5.69687	1.56e-13		CBX5	2.6231	0.0266089			CDK1	5.64048	7.78e-25													COL9A1	2.63706	1.15e-40		GK	3.69027	0.00957247		OCIAD2	2.46573	3.25e-11			ATP6V0B	2.81862	0.0346842
	PRPF3	2.65714	2.86e-07		PNMA1	5.68933	0.00125828		CCZ1	2.62118	3.54e-09			PRDX3	5.63728	0.000549													ZNF711	2.63626	5.85e-21		CYCS	3.68684	0.0211445		PHC1	2.46394	7.07e-16			S1PR3	2.81231	0.000857
	PDZK1	2.65678	4.25e-119		SMPD4	5.68636	5.41e-10		C21orf2	2.61803	4.65e-26			HOXB8	5.63299	4.83e-07													IRX2	2.63424	9.18e-40		PIGQ	3.68464	5.98e-11		PRR14	2.4607	4.12e-09			HIF3A	2.80871	2.6e-06
	MSANTD2	2.65657	2.33e-13		ANXA4	5.68355	4.46e-17		GIPC1	2.61024	5.77e-10			SMPD4	5.63158	6.23e-09													NAA60	2.63189	1.03e-10		ITGA9	3.68278	3.34e-08		DZIP1	2.45338	2.71e-10			PKD1	2.80652	0.0202981
	WNK2	2.65099	9.43e-06		TSPAN3	5.67445	0.000116		GNPTG	2.6094	0.0446181			PSME2	5.62333	2.18e-13													GUCY1A1	2.6314	1.22e-18		EPHB4	3.6774	2.12e-07		TIE1	2.45266	5.75e-17			SLIT2	2.79861	1.3e-06
	CHKB	2.64899	9.1e-18		PSME2	5.67291	6.26e-14		GLI4	2.60587	2.14e-08			TBX3	5.61348	4.46e-25													ALDH6A1	2.63072	3.31e-20		TMEM72	3.66895	4.89e-12		TMEM230	2.45094	1.19e-09			VPS4B	2.79704	0.000418
	C12orf75	2.64757	3.37e-10		SEMA3B	5.6641	1.14e-16		SEPHS1	2.60582	0.00436401			SLIT2	5.61269	1.07e-20													SS18	2.62774	4.32e-10		CLEC18C	3.65826	7.89e-05		PDHA1	2.44833	1.38e-05			HSPB11	2.79412	0.00073
	CBX5	2.64347	0.00994314		GPSM1	5.66298	1.84e-22		MIB2	2.60481	7.26e-15			GSK3B	5.60878	0.00596037													CLK2	2.62663	2.39e-11		LZTR1	3.65405	6.76e-07		SMTNL2	2.4451	2.05e-48			CHKB	2.79363	0.000214
	DELE1	2.64188	0.02754		TRAP1	5.66033	1.95e-10		PATZ1	2.60109	9.6e-14			ALDH7A1	5.60648	1.17e-06													ZNF83	2.62571	5.95e-29		TBC1D1	3.64666	5.69e-05		NDUFS3	2.44465	0.00417047			VPS35	2.78802	0.000129
	DPEP1	2.63919	7.25e-136		ALDH7A1	5.65446	4.17e-07		TRAF4	2.5973	4.77e-11			TBCB	5.59606	2.17e-08													ARHGEF40	2.61763	1.41e-13		LMF2	3.64598	0.000118		GPBP1L1	2.44449	1.7e-08			PTPRG	2.76881	0.0334973
	CCZ1	2.63867	1.02e-09		LRRTM1	5.65238	2.1e-07		SEC61B	2.59469	0.0178838			TSPAN3	5.59455	0.000553													SUCLG1	2.61677	2.35e-13		STK25	3.63501	0.000116		UGCG	2.44404	5.28e-09			ZNF467	2.765	7.63e-06
	SLC30A1	2.63523	0.0326192		TBCB	5.65134	6.22e-09		DTYMK	2.59425	0.00183851			NID1	5.58729	1.47e-11													SRP9	2.61613	1.97e-12		TMEM106B	3.63452	1.53e-06		NBEAL2	2.44259	7.79e-27			PHYKPL	2.76015	0.00706897
	GNPTG	2.63165	0.00833152		NID1	5.64928	2.17e-12		VPS25	2.5935	0.00255832			SEMA3B	5.58708	1.35e-15													AIG1	2.61309	2.2e-17		SDC4	3.62965	0.000879		IST1	2.43683	0.00123197			OAF	2.7601	0.00951995
	GIPC1	2.62957	7.67e-11		CDK1	5.64826	1.52e-26		ETV5	2.58808	0.00116253			PPP1CC	5.58285	5.8e-11													GAS8	2.61272	9.56e-29		SH3BGRL3	3.62636	1.28e-05		ARHGAP29	2.43422	2.06e-11			SPPL2B	2.75978	0.0253052
	ERBB4	2.62444	3.4e-169		NRP1	5.64101	1.71e-16		DIDO1	2.58682	6.83e-13			NRP1	5.56426	1.34e-15													PPP4C	2.6107	3.93e-10		KHSRP	3.60225	0.00244501		EPOR	2.43372	1.34e-37			EZH2	2.7557	0.000113
	C21orf2	2.62383	2.13e-26		GSK3B	5.63218	0.00679262		MEN1	2.58663	2.69e-06			MCRIP1	5.55865	0.00334954													CERS2	2.61068	2.93e-14		POLR2H	3.59662	0.00567823		DAZAP2	2.42836	1.14e-07			FAM89B	2.75401	0.038375
	PATZ1	2.62104	3.11e-14		PPP1CC	5.63164	8.32e-12		AP2A2	2.5864	8.38e-05			RNF7	5.55581	2.31e-05													ZMYM3	2.60699	5.57e-15		MAPK1	3.58172	8.64e-05		SPATA13	2.42745	6.03e-40			TPX2	2.7438	0.00520732
	MIB2	2.61992	1.18e-15		SLIT2	5.62883	2.63e-22		EP300	2.583	0.000151			EIF4EBP2	5.55555	3.46e-09													NSUN5	2.60365	2.62e-14		HADH	3.58128	0.000234		IMPA2	2.42666	1.44e-10			IRX2	2.7346	0.000163
	SEPHS1	2.6179	0.0014034		ADD1	5.62008	4.93e-10		ASF1B	2.58288	1.16e-09			RFC4	5.55516	3.48e-14													DMAP1	2.60178	1.4e-14		WBP11	3.57897	0.0354015		TRAF4	2.42635	3.43e-18			CKAP5	2.73331	0.00529724
	EIF1AY	2.61779	3.02e-237		ATP5PF	5.61925	7.44e-09		DPM3	2.58262	1.95e-14			DTYMK	5.55399	1.1e-11													MT1F	2.5985	1.38e-39		DDAH1	3.57692	2.77e-08		PICALM	2.42482	1.04e-06			PCM1	2.73272	0.00458437
	SEC61B	2.61764	0.00706456		ZFP36L2	5.61843	1.45e-14		ZCCHC3	2.58039	2.42e-05			ADD1	5.54483	6.29e-09													ATF4	2.59838	3.41e-16		SH3BP2	3.57439	0.00633566		CHD4	2.42361	2.52e-06			EDNRB	2.73269	0.000199
	DTYMK	2.61472	0.00111921		TBX3	5.6079	1.05e-26		YTHDC1	2.57954	1.15e-11			STAT1	5.54329	2.01e-05													PNMA1	2.59821	1.12e-08		TCEA2	3.57365	0.0113875		ELOF1	2.41815	0.00181199			TBC1D4	2.72376	0.000282
	VPS25	2.6131	0.000876		PRDX3	5.60748	0.000268		SYNE2	2.57804	2.14e-07			ATP5PF	5.53971	1.46e-07													ADAMTS15	2.59703	1.49e-28		OTUB1	3.56718	0.00341008		SEC16A	2.41688	2.26e-07			RAPGEF3	2.71852	0.000202
	TRAF4	2.61305	2.83e-11		EIF4EBP2	5.60639	1.83e-10		RAMP2	2.57698	7.49e-13			BIN1	5.5252	5.33e-10													DSC2	2.59559	2.21e-47		SUCLG1	3.56403	4.68e-06		ENOSF1	2.41635	2.24e-34			QTRT1	2.71113	9.79e-06
	GLI4	2.61298	9.95e-09		DTYMK	5.597	1.2e-12		FKBP2	2.57402	3.58e-09			CLEC11A	5.52107	1.77e-21													PC	2.59484	3.66e-08		GPSM1	3.56211	6.81e-10		UNG	2.41449	7.55e-07			PTBP3	2.71008	0.003804
	DPM3	2.60501	3.18e-15		HOTAIRM1	5.59482	6.95e-13		TCTN1	2.57376	3.06e-18			2022-09-07	5.51758	5.3e-10													SENP6	2.59413	3.46e-13		ACAA2	3.5567	2.42e-05		CA2	2.41077	5.9e-50			TUBB2A	2.70905	0.0075946
	AP2A2	2.60463	5.09e-05		RNF7	5.59216	1.32e-05		GAA	2.5688	2.32e-25			COL9A2	5.51636	2.78e-12													ERBB4	2.59386	3.34e-66		DZIP1	3.55087	4.41e-06		MVB12A	2.40986	2.84e-11			GLIS2	2.70758	0.000511
	DIDO1	2.60182	3.74e-13		2022-09-07	5.58754	5.89e-11		SNHG10	2.56211	2.18e-06			MTURN	5.50451	2.72e-21													GIGYF1	2.59091	1.24e-24		GNG12	3.54371	0.0209917		HEY1	2.40458	3.13e-05			ERBB4	2.69843	1.97e-08
	YTHDC1	2.60109	2.86e-12		EIF4G2	5.58418	0.00055		PIAS3	2.56099	1.68e-10			EIF4G2	5.50421	0.00525783													ADAMTS7	2.58959	7.68e-12		MYO6	3.54283	2.54e-09		SOX12	2.40145	2.69e-19			CSRP2	2.69168	0.00369546
	MEN1	2.60074	1.66e-06		STAT1	5.57013	8.99e-06		SSBP3	2.55755	0.00116939			QRICH1	5.494	0.00389933													TDRP	2.58573	1.91e-23		PPFIA1	3.54155	0.00110757		SLC20A1	2.40096	0.00190131			GIGYF1	2.68532	0.0128176
	EP300	2.60063	8.52e-05		RFC4	5.56366	1.13e-14		PPP6R2	2.55491	5.06e-12			DST	5.49067	2.34e-27													APEX1	2.58324	2.42e-06		CLK2	3.53494	0.0444224		DNM2	2.39983	1.07e-20			ACO2	2.68283	0.000626
	ZCCHC3	2.59892	1.45e-05		SPCS1	5.54928	0.000308		POLI	2.55181	1.18e-20			EIF6	5.48646	7.43e-17													VPS4B	2.57148	8.67e-22		HOTAIRM1	3.51971	0.00550935		GRB14	2.39652	1.35e-56			SDHC	2.68264	0.0134317
	ETV5	2.59875	0.000399		QRICH1	5.54635	0.0009		CUBN	2.55074	2.85e-76			EMC6	5.48545	6.63e-09													AL390719.2	2.56884	6.34e-57		SMARCA4	3.51646	0.0198615		HMG20B	2.39116	5e-15			GALNT2	2.67104	0.0429737
	RAMP2	2.59867	3.43e-13		PSMC5	5.54116	6.8e-10		EPN1	2.54924	0.000128			MKI67	5.48458	7.8e-23													PLEKHG2	2.55913	4.13e-23		SLC20A1	3.51404	0.003198		LAMTOR5	2.38994	3.96e-05			TMEM204	2.66775	0.0124625
	FKBP2	2.59482	1.25e-09		COL9A2	5.53912	5.68e-13		CTCF	2.54755	0.0172078			PITPNB	5.48396	3.7e-13													TSPAN6	2.55225	2.29e-18		SEC61B	3.51037	0.000119		LMBRD1	2.38732	5.4e-20			ZNF711	2.65928	0.00528489
	SYNE2	2.59351	4.58e-08		OSTC	5.53182	8.98e-06		GIGYF1	2.54661	1.12e-23			SPCS1	5.47291	0.0010566													DECR1	2.54939	1.69e-08		TMBIM4	3.50635	0.00647784		MPC1	2.38529	3.03e-09			PRPS2	2.65902	0.000129
	ASF1B	2.59004	6.31e-10		EIF6	5.52841	4.67e-18		COL4A5	2.54501	7.26e-22			MMP23B	5.46981	4.3e-09													HERC1	2.54878	1.5e-10		CDK10	3.50456	1.7e-05		YPEL5	2.38495	3.32e-12			CKS1B	2.65755	5.02e-05
	TCTN1	2.58534	1.04e-18		KLC1	5.52606	0.0409643		MAP3K11	2.54413	3.56e-29			SMARCC1	5.46869	5.24e-09													SCRN2	2.54654	1.91e-12		MRPL32	3.49084	0.0121603		SPATA20	2.37741	4.88e-23			MAN1A1	2.65166	5.38e-09
	SSBP3	2.58031	0.000569		PABPN1	5.51796	1.04e-14		VAMP8	2.54387	3.88e-06			PSMC5	5.46528	7.17e-09													TMEM230	2.54457	6.7e-12		PCBP4	3.4866	5.65e-09		LYPLA2	2.37311	2.03e-07			FREM2	2.63764	1.95e-11
	GAA	2.57989	1.87e-26		SMARCC1	5.51275	7.31e-10		GUCY1B1	2.53899	1.66e-26			RRM2	5.46493	6.97e-23													HOXB5	2.54093	4.38e-15		SAMD1	3.48637	4.53e-05		EDNRB	2.36897	1.17e-18			COL9A1	2.63265	0.000397
	PIAS3	2.57817	7.66e-11		PITPNB	5.51142	1.18e-14		FLRT3	2.53653	2.36e-17			OSTC	5.45932	3.86e-05													IST1	2.53519	6.56e-06		SNRNP200	3.48517	0.00177441		PRRC2B	2.36839	0.00455901			AL390719.2	2.62741	6.94e-07
	PPP6R2	2.5747	5.46e-13		MMP23B	5.50984	4.03e-10		DYNLL2	2.52706	5.48e-06			PCMTD2	5.45688	3.86e-17													DAZAP2	2.53142	5.55e-09		PEAR1	3.48494	2.94e-10		ZBTB46	2.36319	4.83e-22			ZMIZ2	2.62572	0.044684
	EPN1	2.56758	9.1e-05		CLEC11A	5.506	2.66e-22		ZMYM3	2.52322	3.7e-09			PABPN1	5.4561	5.8e-14													ZNF518A	2.53049	1.16e-15		CIC	3.48305	1.27e-07		UTRN	2.35759	2.54e-21			PAICS	2.62292	0.044361
	SNHG10	2.56747	5.22e-07		SRI	5.50509	6.18e-08		OSBPL9	2.52008	1.52e-11			FAM171A1	5.4512	3.29e-15													CHD4	2.52892	7.23e-09		C7orf50	3.47379	0.000451		HSD11B2	2.35456	8.31e-28			OSGEP	2.60275	0.00683581
	CTCF	2.56489	0.00689957		MTURN	5.49751	2.71e-22		PCF11	2.51758	4.08e-17			SRI	5.44972	5.33e-07													PHC1	2.52829	3.07e-18		SLC8A1	3.47273	0.00532705		NEO1	2.35254	2.63e-07			NBEAL2	2.60204	6.72e-05
	GIGYF1	2.56255	5.8e-24		MKI67	5.48669	4.98e-24		DUSP23	2.51152	2.36e-39			SH3YL1	5.44507	3.49e-14													NDUFS3	2.52583	6.87e-05		SENP6	3.47171	0.000679		LRRC75B	2.34937	2.9e-17			PDHB	2.60089	0.0116565
	COL4A5	2.55763	4.63e-22		BIN1	5.48568	3.12e-10		TRIM33	2.50756	0.000149			FST	5.43594	7.83e-08													GIPC1	2.52465	5.48e-19		MGAT5	3.46116	2.83e-05		CDC37	2.34925	3.07e-12			SPATA13	2.59976	2.44e-07
	VAMP8	2.55578	1.89e-06		NUMA1	5.48254	5.11e-08		CRELD1	2.50376	2.41e-06			PSRC1	5.42735	1.97e-06													ZMIZ2	2.52356	7.8e-19		GSTK1	3.45076	1.03e-10		CCS	2.34744	0.00275901			STX16	2.59237	0.00322192
	POLI	2.54914	1.06e-20		DST	5.48169	2.55e-28		CALCA	2.50187	2.32e-56			MUC1	5.41977	4.03e-30													WDR27	2.52298	3.06e-18		IMPA2	3.45014	3.28e-08		ADAMTS9-AS1	2.34619	4.3e-27			MPST	2.59174	0.000568
	MAP3K11	2.5488	2.08e-29		ATP5F1D	5.47852	3.54e-06		PDXDC1	2.49971	0.000549			EPHB4	5.41383	4.22e-18													UBXN11	2.52044	2.28e-21		NOP56	3.44413	0.0246697		HDAC7	2.34414	4.76e-09			RAB11FIP3	2.59051	0.0275905
	CUBN	2.54795	2.04e-79		FST	5.46344	1.32e-08		USF2	2.49809	8.41e-08			FADS2	5.40623	2.21e-09													GAA	2.51635	5.68e-23		MRPL34	3.44401	0.0101303		CRABP2	2.34382	0.00892938			C1QTNF3	2.58948	0.0008
	DYNLL2	2.54766	2.32e-06		SH3YL1	5.45871	7.34e-15		FAM234A	2.49783	2.51e-08			NUMA1	5.40496	3.21e-07													PODXL2	2.51573	2.24e-14		TBX3	3.44211	3.35e-10		PRPS2	2.34219	1.62e-25			RHOBTB3	2.58903	3.7e-07
	ZMYM3	2.54216	1.02e-09		GANAB	5.45735	1.34e-07		ACIN1	2.49563	0.000287			ATP5F1D	5.404	2.27e-05													OCIAD2	2.51445	1.09e-12		YWHAH	3.44095	0.000116		DDAH1	2.34199	2.74e-16			MBD6	2.58698	0.00920838
	GUCY1B1	2.54147	6.95e-27		PCMTD2	5.45471	1.92e-17		VPS28	2.49403	0.000218			PSMC3	5.40217	4.89e-06													ITGB8	2.51364	1.61e-52		INTS11	3.43847	0.019324		RNF10	2.33915	0.00375453			E2F4	2.57934	0.000212
	FLRT3	2.53862	1.49e-17		FAM171A1	5.45062	4.37e-16		TAF1C	2.4861	5.77e-12			BIRC5	5.38545	1.1e-21													DZIP1	2.51339	6.09e-12		HMGCS1	3.43492	0.000157		PTPRM	2.3384	9.67e-13			DACT3	2.57808	0.000518
	OSBPL9	2.53635	1.77e-12		RRM2	5.44379	1.46e-23		PHKA2	2.48522	3.09e-11			SLC37A4	5.38149	2.83e-23													GPBP1L1	2.50997	1.73e-10		ATP5PB	3.43042	0.00864713		RGCC	2.33838	1.66e-06			LAMA1	2.57428	8.12e-09
	PCF11	2.52976	2.39e-17		EPHB4	5.44375	6.6e-19		HOXB5	2.48443	8.27e-09			GANAB	5.37968	2.79e-06													PDHA1	2.50679	2.8e-07		MAGOH	3.42887	0.0114447		SCNN1A	2.33836	1.63e-48			SEPHS1	2.57319	0.000605
	CRELD1	2.52142	5.91e-07		SRSF1	5.44309	1.26e-05		WDR59	2.48412	1.71e-05			SRSF1	5.37938	5.42e-05													LAMTOR5	2.49735	2.93e-07		IFT43	3.41976	0.0271616		PRDX3	2.33601	6.24e-08			POLE	2.5718	4.5e-06
	TRIM33	2.51975	5.68e-05		ZNF664	5.4422	0.00023		CGNL1	2.48405	8.74e-11			ZNF664	5.37823	0.00194622													ATP2C1	2.49674	0.00233363		ACADVL	3.41773	0.000665		USP34	2.33034	0.000202			IQGAP2	2.56666	0.0255098
	USF2	2.51939	4.9e-08		NOP56	5.44027	5.22e-12		DCAF11	2.4793	5.66e-17			TAF15	5.37718	0.00605986													SH3BP2	2.49547	0.000631		ERI3	3.41705	2.89e-05		RING1	2.32982	8.42e-08			KIAA1522	2.56374	0.00145945
	ACIN1	2.51745	0.000175		PILRB	5.43888	2.05e-10		MED16	2.47818	2.92e-05			UBE2J2	5.37363	0.0276822													PICALM	2.49438	3.92e-08		CHTF8	3.41664	0.00234196		GUCY1B1	2.32511	1.21e-22			SNAI2	2.56359	0.000184
	PDXDC1	2.51722	0.000166		PSRC1	5.42754	4.37e-07		DUS1L	2.47709	8.52e-15			NOP56	5.36749	5.13e-11													PRR14	2.49018	1.51e-11		UGCG	3.41655	9.26e-05		WDR59	2.32388	4.86e-13			RIDA	2.55608	1.66e-05
	VPS28	2.51699	3.99e-05		LAMB2	5.4271	7.23e-05		MEIS3	2.47071	6.74e-59			LAMB2	5.3566	0.000152													TRAF4	2.48687	5.29e-21		DST	3.40326	1.66e-11		LAMC3	2.32372	3.31e-34			TEAD3	2.55434	0.0102798
	DUSP23	2.51533	5.6e-41		TAF15	5.41978	0.000843		PLA2G4F	2.46927	7.63e-132			CYS1	5.35133	7.03e-29													UGCG	2.48547	3.84e-10		RAB14	3.40058	0.0401757		TRAM2	2.3222	8.55e-10			SLC35E2B	2.55396	0.0124276
	DVL3	2.50921	0.0411082		RER1	5.41823	4.1e-06		ZNF384	2.46299	6.16e-07			RER1	5.34848	3.15e-05													PABPC1L	2.48456	6.79e-22		ARF6	3.39311	0.00601452		NRGN	2.32056	2.3e-16			TBC1D9B	2.5521	0.0354044
	HOXB5	2.50521	2.41e-09		MUC1	5.41527	6.14e-32		GGA1	2.46148	2.05e-05			GSE1	5.34808	2.79e-20													PAWR	2.48317	4.28e-36		ETFB	3.39224	0.00170534		MMP23B	2.3193	4.69e-13			NAIP	2.54717	2.4e-06
	FAM234A	2.50418	7.62e-09		CNPY2	5.40744	0.0369212		NR2F1-AS1	2.45882	6.73e-34			WASF2	5.34759	0.00103421													IMPA2	2.47685	7.19e-13		LIMCH1	3.39182	1.56e-09		AFP	2.31901	4.17e-33			SMTNL2	2.53986	1.87e-07
	TAF1C	2.49967	1.84e-12		FADS2	5.40232	1.73e-09		MKI67	2.45607	0.0110009			DYNLL2	5.34146	6.64e-09													DNM2	2.47503	1.13e-23		PLPP1	3.38623	4.22e-12		MRFAP1L1	2.31693	5.99e-05			GSTM3	2.53369	0.0266297
	MED16	2.49935	4.13e-06		SYNCRIP	5.40214	2.49e-08		ZNF445	2.45374	0.00388648			SYNCRIP	5.33692	1.43e-07													ISCU	2.4746	0.00135354		HPN	3.3847	5.08e-11		PPIE	2.31437	2.45e-11			TEK	2.52146	0.00129782
	DUS1L	2.49829	8.31e-16		EMC6	5.39687	2.9e-09		ZNF334	2.4532	2.34e-16			CIC	5.33661	3.49e-18													PRRC2B	2.47366	4.01e-05		H2AFV	3.38419	0.000624		MUC20-OT1	2.31376	3.95e-13			NHS	2.51521	1.59e-06
	WDR59	2.4975	1.18e-05		UBE2J2	5.39641	0.0103966		NTRK3	2.45142	1.36e-59			AKR1A1	5.32053	1.47e-07													SEC16A	2.46724	1.55e-09		CPSF7	3.38272	0.000423		ATP13A3	2.31172	1.5e-11			SEMA6A	2.50796	0.00557967
	CGNL1	2.49745	2.93e-11		SLC37A4	5.39193	2.91e-24		BICC1	2.4485	4.26e-30			TNS3	5.30404	3.49e-13													ERGIC3	2.46494	0.00422055		EIF3D	3.3754	2.53e-07		ABHD17A	2.31122	0.00152934			KLHL13	2.50709	1.93e-08
	CALCA	2.49515	9.4e-57		MCRIP1	5.39163	0.00056		CCDC130	2.44792	2.84e-15			DHX9	5.30376	1.35e-06													MVB12A	2.46456	3.39e-13		PACS2	3.37387	0.00429784		NFATC2IP	2.3112	1.14e-14			TPGS2	2.50695	0.00126849
	PHKA2	2.49493	7.24e-12		BIRC5	5.39112	2.85e-23		TGM2	2.44538	0.00019			SYNE2	5.29996	6.13e-24													NBEAL2	2.46391	1.03e-30		TSPAN12	3.36529	0.000272		INO80E	2.30995	3.09e-06			DACT1	2.50217	0.00479486
	DCAF11	2.49004	5.5e-18		PSMC3	5.38533	2.33e-06		SLC35A4	2.44366	0.000634			MPC2	5.2974	2.64e-23													TIE1	2.46292	7.4e-20		TRAPPC4	3.35945	0.0187268		UNC5C	2.30945	1.39e-24			BCAT1	2.49886	4.28e-05
	ATP6V0B	2.47916	0.0408816		AKR1A1	5.38286	1.11e-08		SCAMP2	2.44366	0.000161			ATP6AP2	5.26772	0.000139													INKA1	2.46268	4.6e-13		TNRC18	3.32993	0.00373983		CREBZF	2.30428	3.48e-09			SEMA5A	2.49811	7.54e-06
	GGA1	2.47743	5.14e-06		MGST3	5.37964	0.000794		SLC25A37	2.43597	3.91e-08			N4BP2L2	5.26695	0.000349													ARHGAP29	2.46041	2.53e-14		NUP50	3.32093	4.57e-06		AMIGO2	2.30379	7.8e-43			FAM20C	2.49318	0.00371124
	ZNF384	2.47563	1.74e-07		WASF2	5.37392	0.000661		TMEM94	2.43573	5.39e-16			SLC41A3	5.26666	0.00032													SOX12	2.46036	6.51e-23		SHANK3	3.31903	0.00638622		TMEM106B	2.29986	2.46e-10			ST13	2.46743	0.00119689
	MKI67	2.4736	0.00773878		GSE1	5.37031	8.69e-22		ABCC5	2.43343	1.53e-08			SUPT4H1	5.26321	1.15e-05													HMG20B	2.45895	3.67e-17		ADD3	3.31053	0.00269543		SELENOH	2.29912	0.00112021			TXN2	2.46243	3.23e-05
	PLA2G4F	2.46593	2.68e-136		CIC	5.35225	5.17e-19		IKBKG	2.43185	8.02e-07			MSH2	5.25624	1.4e-08													YPEL5	2.45567	1.15e-14		EMC4	3.30932	0.0012552		CDK1	2.29805	2.98e-05			LIG1	2.4612	0.0369352
	MEIS3	2.46506	1.61e-59		TNS3	5.34502	1.38e-14		NHS	2.42879	6.36e-22			NUP50	5.25	2.18e-11													CDC37	2.45526	4.38e-15		SPSB3	3.30344	0.000285		PCF11	2.2979	1.26e-11			ARHGEF10L	2.46071	0.0123297
	CCDC130	2.46493	3.36e-16		CYS1	5.34475	1.22e-30		TTC28	2.42746	0.000702			MUC20-OT1	5.23483	7.25e-12													MPC1	2.455	1.75e-11		PCGF3	3.29549	9.18e-08		ZSCAN18	2.29695	1.52e-18			ZNF704	2.46065	1.56e-06
	ZNF445	2.46341	0.00269289		MPC2	5.34204	3.06e-25		ZMIZ2	2.42735	1.88e-09			CNOT1	5.23109	0.0039552													TEK	2.45439	2.43e-28		SMIM26	3.29482	0.00836971		ZC3H14	2.29674	5.89e-10			NFYC	2.45478	0.0363059
	NR2F1-AS1	2.46059	1.36e-34		GDI2	5.34156	0.0280054		ID4	2.42673	1.81e-25			DNPH1	5.22733	4.97e-06													ELOF1	2.45129	0.000275		MCRIP1	3.29441	0.0252976		GOLGB1	2.29436	2.13e-12			FGFR2	2.45262	0.0183473
	SLC35A4	2.46023	0.000337		ATP6AP2	5.34153	3.26e-05		COMMD4	2.42595	8.98e-05			RAI14	5.2273	2.22e-14													CRABP2	2.44697	0.0438865		CDK1	3.2934	1.38e-05		URGCP	2.29366	0.000254			PPM1F	2.45219	0.00426155
	SCAMP2	2.45769	5.2e-05		SUPT4H1	5.32339	2.62e-06		CALB1	2.42575	7.04e-201			HMG20B	5.22699	2.36e-13													SLC20A1	2.44242	0.000152		PC	3.291	0.000584		HDAC6	2.29339	4.35e-16			SCIN	2.44761	1.77e-06
	TGM2	2.45659	0.000125		SYNE2	5.29193	5.82e-25		ATXN2L	2.42145	7.74e-06			DGCR2	5.21792	9.16e-18													ETV4	2.43967	0.00652561		PICALM	3.28521	0.0088023		ERI3	2.29311	2.46e-09			DHX9	2.44154	0.0374095
	ZNF334	2.45603	8.7e-17		CNOT1	5.29079	0.00115368		TMBIM4	2.42043	3.52e-09			RTRAF	5.21088	1.09e-06													LYPLA2	2.43846	2.42e-09		KIAA1217	3.27936	2.41e-09		BEX2	2.29088	5.34e-19			LAMC3	2.44041	1.91e-05
	BICC1	2.45526	1.63e-30		HOXB8	5.29045	1.92e-07		PABPN1	2.41799	7.04e-19			CTNNA1	5.20929	3.24e-05													PRDX3	2.43708	4.41e-10		SP1	3.27394	0.00118479		CHKB	2.28933	3.53e-20			SCNN1A	2.43479	0.00618999
	TMEM94	2.44961	3.27e-16		CTNNA1	5.28847	8.98e-06		PLXND1	2.41663	8.2e-07			NISCH	5.2007	1.36e-09													ENOSF1	2.43347	5.37e-39		NCBP3	3.2723	0.0215117		SOX18	2.28856	6.02e-18			SRI	2.43134	0.0127547
	SLC25A37	2.44859	2.37e-08		N4BP2L2	5.28606	0.000123		PLOD2	2.41537	5.76e-17			EZR	5.1994	2.72e-06													SELENON	2.4193	0.0121561		TRAF4	3.27228	1.44e-06		SMARCD1	2.2795	6.68e-15			DKK1	2.42949	0.0387706
	ID4	2.44858	1.18e-26		MUC20-OT1	5.28411	1.29e-12		BAMBI	2.41357	0.000114			ERBIN	5.18351	7.06e-05													HDAC7	2.41848	9.12e-12		MTFR1L	3.26606	0.00261398		API5	2.27742	7.47e-07			MTURN	2.42856	0.000116
	COMMD4	2.44824	2.44e-05		SLC41A3	5.28281	0.000247		ORAI3	2.41286	0.000379			GSTK1	5.15709	1.05e-13													SMTNL2	2.41806	1.09e-51		DCDC2	3.25653	5.39e-05		ATP6AP1	2.27669	2.38e-19			PHACTR2	2.42739	0.031066
	ABCC5	2.44668	7.78e-09		EZR	5.27831	9.16e-08		RING1	2.40922	3.08e-08			OBSL1	5.15572	2.46e-10													RNF10	2.41743	4.1e-05		LOXL1	3.25497	0.00152126		IER3	2.2748	9.57e-13			SOX12	2.42625	0.00491259
	NTRK3	2.44651	1.15e-60		DGCR2	5.27814	3.22e-19		TMEM150C	2.40752	3.38e-16			VAMP3	5.15455	0.000475													UNG	2.41682	7.63e-09		TMEM256	3.24953	0.00236041		CRELD1	2.27297	5.86e-11			MSMO1	2.42291	7.25e-05
	TTC28	2.44343	0.000435		HMG20B	5.27758	3.23e-14		NUP210	2.40729	2.51e-10			HMGCS1	5.15193	6.16e-15													EPOR	2.41662	1.13e-39		SDHD	3.24906	0.0148806		CRYZ	2.27231	1.14e-34			GUCD1	2.42111	0.000347
	ATXN2L	2.44313	1.61e-06		RTRAF	5.27607	1.26e-07		SPECC1L	2.4063	0.0335273			EPCAM	5.14521	0.000129													RGCC	2.41598	1.41e-05		HSPA12A	3.24787	1.44e-06		CYS1	2.27147	1.28e-83			ARHGAP33	2.41517	0.00142936
	NHS	2.44124	1.8e-22		DNPH1	5.27376	9.8e-07		FTX	2.40544	3.86e-17			TFDP1	5.13495	1.02e-10													SPATA13	2.41487	4.12e-44		KIAA0895L	3.24655	0.00450021		SDHC	2.2693	0.000982			SQLE	2.41239	0.000526
	PABPN1	2.44074	4.51e-19		NUP50	5.2725	3.91e-12		ANXA5	2.40451	1.3e-16			SNAI2	5.13348	7.27e-15													UTRN	2.41162	1.04e-22		CERK	3.24138	0.00604453		SEPHS1	2.26786	1.52e-10			C12orf75	2.41043	0.000131
	ZMIZ2	2.43997	1.48e-09		NISCH	5.26973	1.28e-10		DGCR8	2.40181	3.6e-24			C19orf48	5.12874	8.7e-07													LMBRD1	2.41048	5.4e-22		UTRN	3.23443	1.56e-07		TES	2.26535	1.55e-15			CCZ1	2.401	7.7e-07
	PLXND1	2.43728	3.46e-07		DHX9	5.26472	1.27e-07		FOXRED1	2.40159	5.94e-05			PDHA1	5.12755	7.67e-11													USP34	2.40916	1.69e-05		N4BP2L2	3.22845	0.0454718		NUP214	2.26186	1.65e-11			KCNJ1	2.39342	0.000651
	IKBKG	2.43651	5.4e-07		RAI14	5.26368	3.02e-15		KIAA1109	2.40058	2.96e-08			TK1	5.12163	2.52e-24													SELENOH	2.40873	1.38e-06		TRAPPC1	3.22519	0.000947		ST6GAL1	2.25837	6.18e-25			DMPK	2.38472	0.00399064
	TMBIM4	2.4332	1.96e-09		MSH2	5.26063	7.57e-09		CNPPD1	2.39435	1.02e-05			KCTD12	5.11816	2.32e-13													CCS	2.40659	6.95e-05		PSMA3-AS1	3.21239	1.74e-06		KCNJ1	2.2579	1.03e-38			TIE1	2.38238	0.0137459
	RING1	2.43027	6.58e-09		OBSL1	5.2274	6.56e-11		USP9Y	2.39277	1.54e-246			GPBP1	5.10639	0.0130635													RING1	2.40626	2.88e-10		CALD1	3.21196	0.000753		YTHDC1	2.25754	4.96e-09			ADAMTS9-AS1	2.37342	0.0136777
	ANXA5	2.42725	4.56e-17		EPCAM	5.22429	1.81e-05		CD164	2.38627	0.0224001			MYO6	5.10562	2.51e-13													NEO1	2.40394	2.05e-08		MCM6	3.21105	3.48e-05		SLC25A1	2.25543	3.23e-18			SGSM3	2.37204	3.34e-05
	PLOD2	2.42514	3.28e-17		ERBIN	5.21794	2.19e-05		APLP2	2.38572	4.81e-16			PSMA1	5.10562	9.02e-05													HEY1	2.40309	3.76e-06		SLC25A1	3.20199	5.11e-05		AL645608.1	2.25222	2.39e-47			VPS25	2.36912	0.0031162
	NUP210	2.42301	3.05e-11		VAMP3	5.19736	0.000183		MSH6	2.38561	5.48e-05			EXOC7	5.09995	4.34e-14													ABHD17A	2.40217	9.52e-05		UQCRFS1	3.2017	0.0023539		TMED10	2.24102	0.00012			ARHGAP24	2.36841	0.0457254
	BAMBI	2.42281	0.000115		HMGCS1	5.18915	4.02e-16		RCC2	2.38391	0.00944039			CENPF	5.09696	2.39e-25													SPATA20	2.4019	9.51e-26		HDAC5	3.20132	0.000323		OSBPL9	2.24086	5.98e-15			MPV17	2.36508	0.00123102
	ORAI3	2.41935	9.3e-05		TFDP1	5.18326	2.14e-12		KCNJ1	2.38118	2.03e-126			DKK1	5.08901	5.58e-16													PTPRM	2.39721	3.9e-15		LLGL2	3.19696	2.5e-08		TRIOBP	2.23997	1.56e-11			DPY19L2	2.365	6.49e-05
	CALB1	2.418	6.35e-204		C19orf48	5.17772	8.56e-08		ZDHHC3	2.38032	2.61e-07			WDR13	5.08231	0.000876													DDAH1	2.39377	6.23e-19		SHC1	3.19437	0.0169632		WDR61	2.23941	5.07e-09			ZC3H7B	2.36494	1.82e-05
	FTX	2.41737	1.07e-17		PSMA1	5.17511	1.39e-05		ELAC2	2.3739	5.98e-05			OCIAD2	5.07388	4.86e-05													MRFAP1L1	2.3917	1.5e-06		VPS29	3.19294	0.00263996		TEAD2	2.23859	1.1e-10			TCTEX1D2	2.36379	0.00927025
	DGCR8	2.41555	3.38e-25		GPBP1	5.16043	0.00490851		ZNF302	2.37319	3.69e-09			RAB11FIP3	5.05219	4.79e-09													CA2	2.38676	2.14e-54		SKA2	3.19249	0.000131		AP1G2	2.23824	1.93e-20			MKI67	2.36018	0.0140199
	TMEM150C	2.41535	1.28e-17		EXOC7	5.15594	2.26e-15		ARFGAP2	2.36841	6.54e-10			CMTM3	5.05103	0.00458815													MUC20-OT1	2.37703	5.02e-15		PLEKHA6	3.18792	1.28e-09		RAB1B	2.23285	0.00708096			LRRC17	2.35901	0.0164317
	FOXRED1	2.41419	1.43e-05		KCTD12	5.1499	9.09e-14		PMF1	2.36339	7.45e-19			OAF	5.04733	9.76e-18													EDNRB	2.37571	2.41e-21		FAM171A1	3.18505	2.56e-07		ARHGEF10L	2.23159	8.95e-18			GSE1	2.35847	5.17e-06
	SPECC1L	2.41212	0.0151781		WDR13	5.14902	0.000148		ANK3	2.36219	4.53e-84			UBE2G2	5.04332	9.93e-07													ZSCAN18	2.37557	2.37e-21		SF3A1	3.18128	0.00724748		U2SURP	2.23135	1.22e-09			CA2	2.35822	5.91e-06
	KIAA1109	2.4113	8.4e-09		SNAI2	5.13446	2.54e-15		CRYZ	2.3567	8.32e-30			CDC42EP5	5.04222	3.91e-21													TMEM106B	2.37527	7.07e-13		XPO1	3.17612	0.00823726		RBCK1	2.2294	2.54e-08			TRMU	2.35647	1.99e-06
	CD164	2.40915	0.00814633		PDHA1	5.12982	2.25e-11		DOCK1	2.3558	8.81e-10			FZD2	5.04049	5.6e-18													ATP6AP1	2.37517	3.36e-22		FZD2	3.16479	0.00332464		FGFR1OP	2.22936	7.89e-10			CENPF	2.35388	0.0456509
	APLP2	2.40867	9.23e-17		GSTK1	5.12571	2.07e-14		SGK1	2.35504	2.98e-14			COX5A	5.04046	4.31e-11													LRRC75B	2.37155	1.76e-19		BCL7C	3.16297	0.00314256		NLK	2.22851	2.56e-25			VAMP8	2.35098	0.00284873
	RCC2	2.40675	0.00611506		NORAD	5.11915	0.0109265		GPBP1L1	2.35458	2.42e-06			SPIN1	5.03355	1.7e-08													GRB14	2.36605	1.03e-60		SLC4A2	3.1615	0.00642325		HYAL2	2.22798	3.59e-15			NIN	2.35074	3.42e-05
	MSH6	2.40321	3.46e-05		OCIAD2	5.11914	3.73e-05		SLC25A1	2.35326	1.94e-09			SEPHS1	5.03299	2.67e-06													PRPS2	2.36579	1.25e-28		FGFR4	3.15669	1.39e-11		CABIN1	2.22733	2.54e-12			RBM17	2.33532	8.72e-05
	CNPPD1	2.39758	9.16e-06		TK1	5.11899	1.52e-25		UNC5B-AS1	2.35284	2.37e-45			CLEC18C	5.00763	3.93e-13													WDR59	2.36503	1.14e-15		HERC1	3.15308	0.0321424		TRABD2B	2.22015	4.34e-09			MCM4	2.33118	0.000115
	ZDHHC3	2.39575	4.25e-08		SPIN1	5.10829	6.17e-10		ARHGAP33	2.34974	8.98e-11			PHC1	5.00695	8.56e-07													PPIE	2.36236	5.21e-13		GUSB	3.14523	0.000544		ANK3	2.21942	5.24e-53			ENOSF1	2.3252	0.00229916
	ELAC2	2.3871	1.86e-05		SEPHS1	5.1058	1.41e-07		ULK1	2.34857	1.26e-07			DENR	5.00472	4.22e-08													BEX2	2.36121	5e-22		NUDT4	3.14398	0.0220982		KRT10	2.21844	1.72e-11			CDC25B	2.3248	4.98e-06
	ARFGAP2	2.38534	2.22e-10		MYO6	5.10316	6.62e-14		AKT2	2.34535	4.34e-06			POLR2J	4.99724	1.45e-07													CREBZF	2.35988	5.48e-11		ANP32E	3.13756	0.000164		CNOT6	2.21501	1.48e-07			AFP	2.31901	0.0227433
	USP9Y	2.3851	3.3e-250		UBE2G2	5.10227	1.71e-07		FBXO17	2.34305	7.27e-05			INPP5F	4.99444	1.32e-15													SDHC	2.35869	5.34e-06		TOMM22	3.13356	0.0127289		PET100	2.21494	5.23e-05			SIGIRR	2.31078	2.86e-05
	ZNF302	2.38095	8.94e-10		CENPF	5.09577	5.1e-27		SLTM	2.34014	0.000355			CNTNAP2	4.99252	4.31e-20													MMP23B	2.3574	1.61e-15		LENG8	3.13322	0.000215		SIN3A	2.21362	1.37e-10			TUSC1	2.30715	0.000152
	PMF1	2.37936	1.87e-19		RAB11FIP3	5.09384	2.71e-10		ZBTB48	2.33993	4.75e-14			CSRP1	4.98811	0.034227													HSD11B2	2.35577	3.23e-31		SNX1	3.11724	0.0242595		SIVA1	2.21255	0.00358222			SAFB2	2.29674	0.0160536
	GPBP1L1	2.37531	7.2e-07		DKK1	5.07976	7.45e-17		CNOT6	2.33595	2.8e-05			TPPP3	4.98809	7.59e-06													GUCY1B1	2.35537	9.84e-26		UPF3A	3.11464	6.4e-05		C5orf15	2.21015	3.15e-09			ARHGAP28	2.29579	8.85e-05
	KCNJ1	2.37371	2.07e-128		COX5A	5.07505	1.1e-11		THOP1	2.33509	0.00779624			ELAVL1	4.98735	3.64e-06													TEAD2	2.35526	2.07e-13		RNF7	3.11395	0.000125		VAMP2	2.20958	1.67e-06			RRM2	2.2858	0.00059
	SLC25A1	2.37196	9.76e-10		POLR2J	5.07081	2.37e-08		AP1G2	2.32992	1.75e-30			ATXN10	4.98053	5.37e-11													TRAM2	2.35299	1.05e-11		DCXR	3.11317	0.00264918		QRICH1	2.20738	3.16e-08			TP53BP1	2.28456	0.00768419
	DOCK1	2.3701	5.39e-10		SELENON	5.06922	0.00981081		NOC2L	2.32852	0.0138896			FASN	4.97272	2.74e-09													HDAC6	2.35076	5.89e-19		INPP5F	3.10806	0.00191225		USF2	2.20719	7.75e-08			CRYZ	2.275	0.000116
	ULK1	2.36731	3.57e-08		PHC1	5.0604	7.74e-08		ADGRL1	2.32754	5.23e-11			CLIC4	4.97169	1.43e-05													TMED10	2.34672	1.78e-06		GGA1	3.1041	7.47e-09		ERH	2.20403	1.9e-08			PLXNA1	2.27451	9.69e-05
	ANK3	2.36731	3.59e-86		FZD2	5.05187	3.17e-19		CDK3	2.32672	5.12e-10			SSBP1	4.96689	0.0173397													ATP13A3	2.34453	4.5e-13		RABAC1	3.09409	0.0151113		LINC02381	2.20151	3.18e-59			MUC20-OT1	2.27428	4.66e-05
	AKT2	2.36697	2.36e-06		CDC42EP5	5.04924	2.67e-22		TMEM168	2.32616	0.0098257			LGR4	4.96363	2.32e-08													ZBTB46	2.34335	4.09e-24		DUS1L	3.08882	0.00894743		RGL3	2.19271	4.31e-57			C11orf54	2.27199	0.000661
	CRYZ	2.36075	3.89e-30		ELAVL1	5.04892	4.34e-07		PTCD3	2.32379	4.11e-05			KLHDC3	4.95839	0.0285355													SCNN1A	2.34317	2.64e-52		ACLY	3.08053	7.88e-05		GBA2	2.19205	1.04e-18			SNHG18	2.26198	7.45e-06
	SLTM	2.36056	7.62e-05		ATXN10	5.04382	9.11e-12		ESAM	2.32303	4.06e-07			DENND5B	4.9567	0.0113029													ZC3H14	2.34006	2.26e-10		TUBGCP6	3.0659	1.32e-05		SNX1	2.19184	8.93e-08			PARD6G	2.25431	0.0179337
	FBXO17	2.3595	1.98e-05		OAF	5.04364	1.79e-18		NFATC2IP	2.32122	2.71e-15			BCL7C	4.94731	8.77e-07													CYS1	2.33958	1.8e-89		ANXA5	3.05458	0.000114		NAIP	2.19066	2.22e-23			CR1	2.25348	0.00285483
	SGK1	2.35848	1.84e-14		SSBP1	5.04246	0.00254576		PLEKHA6	2.31961	4.86e-31			DNM1	4.94425	1.13e-15													LAMC3	2.33903	1.16e-38		NCOR2	3.05266	0.00260478		LUC7L2	2.18936	3.43e-11			PLEKHG2	2.24763	0.0224622
	ARHGAP33	2.35685	2.57e-11		CLIC4	5.0388	1.11e-06		GATA6	2.31808	1.62e-45			HNRNPR	4.94212	4.64e-06													INO80E	2.33693	4.15e-07		SENP7	3.04703	0.00172574		SLC25A29	2.18779	1.31e-10			DNER	2.24732	9.15e-05
	CNOT6	2.35371	8.38e-06		FASN	5.01905	3.25e-10		ERG28	2.31688	4.48e-07			ANAPC7	4.93882	2.79e-14													ERI3	2.33677	1.4e-10		VPS28	3.04573	7.99e-07		GAL3ST1	2.18289	5.54e-35			FAM171A2	2.23687	2.28e-06
	THOP1	2.35011	0.00332189		CLEC18C	5.01823	4.05e-14		CR1	2.31426	6.1e-27			CCNG2	4.93538	2.2e-06													COL13A1	2.33566	0.00938945		NME3	3.037	0.0445882		ZDHHC6	2.18014	2.18e-07			PHLDB2	2.23615	0.00253958
	UNC5B-AS1	2.34594	1.12e-45		TPPP3	5.01067	7.67e-06		CACNA1H	2.31102	1.6e-17			ZNF704	4.93163	1.07e-25													CDK1	2.33384	1.25e-06		CABIN1	3.03629	1.06e-07		NXF1	2.17937	6.14e-11			AMIGO2	2.23217	0.00135805
	NOC2L	2.34555	0.0046492		INPP5F	5.00976	2.61e-16		PPIL2	2.31051	1.27e-12			DHFR	4.92805	1.4e-15													CRELD1	2.33081	8.8e-13		CBX6	3.03508	9.02e-09		ZSWIM8	2.17757	1.58e-13			EP300	2.23113	0.023699
	ESAM	2.34119	1.98e-07		DENR	5.00899	1.77e-08		NTNG1	2.30933	8.03e-72			DCHS1	4.92719	1.83e-13													PCF11	2.33074	1.5e-14		TNPO2	3.03501	0.0197677		TOP1	2.1765	0.000893			BRD3	2.23021	0.0167243
	ADGRL1	2.34111	3.02e-11		BCL7C	5.00444	2.98e-07		TMEM80	2.30841	7.56e-44			LRPAP1	4.92392	0.000171													UNC5C	2.33025	2.6e-27		PGGHG	3.03167	2.17e-05		GSTK1	2.17647	1.05e-21			MRPL16	2.21585	0.00533973
	PTCD3	2.34044	2.92e-05		DENND5B	4.99504	0.0010596		NTN4	2.30622	1.84e-13			NDUFB3	4.92231	2.79e-14													TRIOBP	2.32938	1.36e-13		WDR27	3.0249	1.2e-06		MINK1	2.17558	1.19e-17			SPTLC2	2.21549	0.036833
	CDK3	2.34041	5.23e-11		NDUFB3	4.99499	3.24e-15		ANAPC7	2.30599	4.19e-06			HOXD11	4.92089	4.78e-07													SEPHS1	2.32916	2.19e-12		DNM1	3.02386	0.000433		PCGF3	2.17553	2.4e-12			KANK1	2.21468	0.000226
	AP1G2	2.33998	2.79e-31		DYNC1H1	4.99294	3.58e-10		PTPN13	2.30443	2.51e-17			OTUB1	4.91956	0.000132													RAB1B	2.32837	0.000151		RDH10	3.02377	1.42e-08		TMCO3	2.17481	2.11e-12			GRB14	2.21431	5.94e-06
	ZBTB48	2.33696	5.34e-14		POLR2G	4.99236	0.00182733		NDNF	2.30402	4.67e-18			DYNC1H1	4.91579	9.92e-09													YTHDC1	2.32729	2.3e-11		PMF1	3.02365	0.0358245		UNC50	2.17445	4.01e-08			GAL3ST1	2.21159	0.000897
	TMEM168	2.33645	0.00239098		CCNG2	4.98937	3.64e-07		OCLN	2.30316	7.86e-29			POLR2G	4.91552	0.0172323													CHKB	2.32651	5.38e-23		KPNA2	3.01553	1.05e-06		DIDO1	2.17366	1.44e-14			GGCT	2.20601	0.00888981
	NFATC2IP	2.33562	3.05e-16		CNTNAP2	4.98447	3.96e-21		IFFO2	2.29679	2.96e-18			SF3B5	4.9076	6.64e-08													KRT10	2.32554	8.57e-15		PAFAH1B3	3.00229	2.25e-05		NCBP3	2.17059	1.48e-07			GNG2	2.19685	0.019303
	ERG28	2.33036	3.25e-07		DCHS1	4.97663	9.97e-14		HDAC1	2.29289	7.39e-18			IMPA2	4.89769	6.86e-20													API5	2.3252	7.03e-08		DECR1	3.00024	0.00104105		SFXN2	2.16907	4.2e-39			SCRIB	2.19225	0.0164959
	PTPN13	2.32703	2.05e-18		HOXD11	4.97089	1.95e-07		RCOR3	2.29212	0.000841			NKTR	4.88192	0.00398241													GOLGB1	2.32282	2.1e-14		ATP6V0B	3.00024	0.000611		WASL	2.16673	5.89e-05			RBM12	2.19219	0.0121812
	ANAPC7	2.32643	1.3e-06		OTUB1	4.96373	7.57e-05		DUSP9	2.29085	6.82e-39			C11orf95	4.88183	1.7e-19													NRGN	2.32232	3.15e-19		BUB3	3.00017	2.84e-06		LDB2	2.16201	0.000186			OGDH	2.18231	0.00691607
	PLEKHA6	2.31977	2.48e-31		SF3B5	4.96114	2.82e-08		DALRD3	2.28814	1.23e-08			FKBP3	4.87948	6.49e-06													PET100	2.32139	3.75e-07		ADAMTS15	2.99837	2.06e-08		BCL7C	2.16119	3.38e-06			SLC35C2	2.1769	0.0389126
	CACNA1H	2.31943	1.37e-18		ANAPC7	4.95439	4.81e-15		EXOC7	2.28798	2.38e-14			SZRD1	4.87146	0.000264													ADAMTS9-AS1	2.3188	2.34e-29		LRRC75B	2.99801	1.67e-06		KAT5	2.16022	2.53e-16			SMC1A	2.17524	0.00330746
	PPIL2	2.31925	6e-13		DHFR	4.95179	1.57e-16		AC008124.1	2.28634	3.05e-16			SSRP1	4.869	1.11e-05													ST6GAL1	2.31858	5.04e-29		HMG20B	2.9947	0.000166		B4GAT1	2.157	1.09e-07			PLEKHH2	2.17386	0.00499579
	OCLN	2.31418	3.83e-30		FKBP3	4.94786	5.6e-07		CDC42EP1	2.28349	2.5e-05			ADCY6	4.86803	1.53e-16													SMARCD1	2.31807	7.67e-17		MAP4K3	2.97813	0.00829862		MYL12B	2.1562	2.63e-15			TTL	2.17199	0.0153612
	GPS1	2.31391	2.77e-12		SZRD1	4.94081	0.000344		GPS1	2.27773	3.06e-11			GOLIM4	4.86519	3.09e-17													HYAL2	2.31785	3.18e-18		UQCC2	2.97739	0.0394235		STXBP2	2.15531	2.94e-28			LRRFIP1	2.1672	0.0402356
	GATA6	2.31231	7.07e-46		ZNF704	4.9397	9.41e-27		CCDC14	2.2765	2.56e-08			PSMB2	4.85452	6.52e-06													SIVA1	2.31713	4.33e-05		GAS1	2.97419	0.00549433		ARSD	2.15322	1.61e-22			INTS10	2.16053	0.042645
	HDAC1	2.31147	9.36e-19		PSMB2	4.93192	5.21e-07		PCMTD1	2.27571	5.37e-09			DDX6	4.85229	0.0190925													SLC25A1	2.31578	1.13e-19		DHX30	2.97393	0.0461281		TMEM94	2.15302	2.92e-17			ARAP3	2.16034	0.00101317
	TMEM80	2.31019	2.17e-44		DNM1	4.92632	5.43e-16		UBALD2	2.27377	1.71e-09			RBM10	4.85145	6.53e-06													NFATC2IP	2.31302	1.21e-16		COQ4	2.96673	0.0074161		ABCA2	2.15185	1.07e-23			ACTL6A	2.15996	0.0267158
	EXOC7	2.30992	4.6e-15		SSRP1	4.91926	7.95e-06		FNBP4	2.27268	0.000111			NDUFB10	4.84434	2.43e-05													USF2	2.3071	2.98e-10		ETS1	2.95653	0.00335303		DNPH1	2.1512	8.23e-13			RBM26	2.15588	0.0416194
	AC008124.1	2.30991	1.86e-17		NDUFB10	4.91732	4.56e-06		MED15	2.2722	1.37e-07			C9orf16	4.84254	0.00303323													ERH	2.30708	6.9e-11		CCNB1	2.95501	1.33e-06		SPTLC2	2.14763	8.01e-21			SUN2	2.14903	0.00563198
	NTN4	2.30928	9.5e-14		C11orf95	4.91719	2.89e-21		TRAPPC4	2.27066	7.74e-13			TSPAN12	4.84208	1.14e-10													U2SURP	2.30355	2.05e-11		DUSP9	2.94547	4.42e-09		DNASE1	2.14619	8.06e-05			NCBP2-AS2	2.13814	0.0071576
	CR1	2.30869	2.94e-27		C9orf16	4.91254	0.00143856		PHYHD1	2.27041	7.66e-15			CDK10	4.84093	5.24e-14													RBCK1	2.30145	2.81e-10		MAPK1IP1L	2.93493	0.0024689		FGF1	2.14529	1.15e-20			AKT2	2.12948	0.0126601
	RCOR3	2.30618	0.000484		CPSF6	4.90896	1.95e-07		OGDHL	2.27031	2.78e-130			AKT2	4.83522	5.54e-12													CD59	2.30129	0.00743552		ESD	2.93486	0.000153		CNPY2	2.14306	2.57e-05			LRFN4	2.12047	0.00395825
	NDNF	2.30352	1.85e-18		MSL1	4.90166	8.89e-09		IDH1	2.26941	3.47e-08			TAX1BP3	4.83508	1.11e-15													URGCP	2.30115	1.21e-05		CTBP2	2.92493	0.00036		B3GAT3	2.14284	0.00348801			CTSH	2.1192	0.00297463
	DALRD3	2.30352	2.51e-09		AKT2	4.89974	6.29e-13		KLF2	2.26881	6.77e-30			SAFB2	4.83398	0.000626													OSBPL9	2.29686	4.1e-18		ZNF518A	2.92384	6.95e-06		MAGI2	2.14199	6.58e-31			RBFA	2.11246	0.00111507
	NTNG1	2.30321	4.66e-73		DDX6	4.89801	0.0215808		DCUN1D2	2.26677	6.01e-08			COL13A1	4.83229	2.31e-08													AFP	2.28784	1.96e-36		PLEKHA1	2.92242	0.000143		LZTR1	2.14143	0.0148046			ABCC5	2.10958	0.000288
	CCDC14	2.29719	5.16e-09		HNRNPR	4.89457	8.6e-07		KIAA1522	2.26617	3.76e-21			CPSF6	4.83043	3.81e-06													WDR61	2.28764	2.41e-11		REC8	2.91992	2.38e-05		DST	2.14058	1.68e-18			PPP6R2	2.10797	0.0183947
	IFFO2	2.29718	1.15e-18		CDK10	4.89006	1.08e-14		ST14	2.26407	7.74e-52			COX17	4.82925	0.000122													SOX18	2.28735	1.56e-18		UNC5C	2.91879	6.96e-07		MTFR1L	2.14023	1.05e-06			NKAIN4	2.10704	7.84e-06
	CDC42EP1	2.29612	8.4e-06		TSPAN12	4.8889	1.46e-11		CPAMD8	2.26219	2.93e-17			UBTF	4.8291	3.41e-11													C5orf15	2.28485	2.31e-11		RBM14	2.91141	0.000378		REEP5	2.14023	6.86e-05			EPB41	2.10365	0.0265153
	UBALD2	2.29488	1.74e-10		UBTF	4.88616	5.34e-12		GBA2	2.2602	3.38e-05			MSL1	4.82667	7.45e-08													IER3	2.28359	2.51e-14		TRAM2	2.90314	0.00758928		EPHB4	2.1394	2.93e-11			SRGAP2	2.10144	0.0249938
	PCMTD1	2.29418	3.22e-09		SAFB2	4.8844	0.000104		MAEA	2.25824	1.29e-06			TRIOBP	4.81755	7.51e-20													VAMP2	2.28282	3e-09		COG4	2.90182	4.5e-05		RIDA	2.13833	1.25e-19			CHST2	2.09569	0.0140822
	FNBP4	2.29245	3.92e-05		IMPA2	4.88335	1.57e-20		RBM42	2.25595	0.0081427			MRPS6	4.81561	0.0009													TES	2.2826	8.82e-17		OBSCN	2.89529	4.31e-06		S100A16	2.13649	2e-16			EMX1	2.09546	2.21e-05
	MED15	2.28859	4.35e-08		CMTM3	4.88012	0.00197746		DSC2	2.25298	5.27e-116			PEAR1	4.81352	4.33e-17													QRICH1	2.27921	7.16e-11		PKD1	2.88773	0.00176561		MAEA	2.13451	4.87e-08			GNAI3	2.09318	0.00134855
	DUSP9	2.28737	2.05e-39		ADCY6	4.87671	7.86e-18		ITPR1	2.25017	1.83e-24			FGL2	4.80853	4.86e-13													LUC7L2	2.27539	3.07e-14		SPAG7	2.88153	0.000107		CR1	2.13352	6.56e-28			METRNL	2.0915	0.0292291
	TRAPPC4	2.28491	3.92e-13		LRPAP1	4.87192	0.000168		C5orf24	2.24645	0.0465418			CKAP4	4.80744	0.0470959													AMIGO2	2.27494	8.46e-47		NET1	2.87763	2.13e-08		YTHDF1	2.13288	2.32e-06			EPHA7	2.08177	0.00490414
	MAEA	2.28092	1.73e-07		GOLIM4	4.8694	1.09e-17		PAN3	2.24517	4.46e-21			RTCB	4.79749	5.79e-08													NUP214	2.26808	5.85e-14		AKR7A2	2.86663	0.0130886		KLK6	2.13082	1.54e-44			ZNF276	2.07656	0.00669261
	IDH1	2.28077	1.91e-08		COX17	4.86885	3.43e-05		RIMKLB	2.24293	6.71e-14			DDAH1	4.79226	2.19e-19													CRYZ	2.26593	2.43e-37		DUSP23	2.86609	1.22e-05		STX16	2.12631	2.02e-10			TAF1C	2.07172	0.000266
	PHYHD1	2.27546	1.6e-15		CKAP4	4.86553	0.0138728		CHTF18	2.24286	7.08e-08			TCEAL8	4.79144	0.00302538													FGFR1OP	2.26548	1.03e-11		TYK2	2.86575	0.0179515		TAPBP	2.12532	3.77e-12			RUSC1	2.07128	0.048535
	RBM42	2.27409	0.00549919		TAX1BP3	4.86411	4.64e-17		RNF207	2.23645	1.31e-40			CLCN5	4.78772	3.05e-25													SNX1	2.26447	2.62e-10		VPS4B	2.86513	1.59e-05		SCIN	2.12489	3.13e-34			ZNF618	2.06385	0.0244151
	DCUN1D2	2.27381	4.19e-08		CCT6A	4.86002	5.97e-07		DROSHA	2.2354	0.0130017			CCT6A	4.78435	5.89e-06													TOP1	2.26441	9.91e-06		PLCG2	2.86262	0.0103466		H3F3B	2.11932	0.000342			ELF5	2.06358	0.00465487
	CPAMD8	2.26961	2.35e-17		TCEAL8	4.85452	0.000255		HDAC6	2.2344	4.91e-16			FAM111A	4.78114	5.89e-21													MYL12B	2.26431	2.61e-18		ADAMTS16	2.86066	1.48e-07		ITGA9	2.11753	1.44e-05			ITGB8	2.05997	0.0013744
	KLF2	2.26954	6.17e-31		COL13A1	4.84295	1.77e-08		ZBED1	2.23427	1.03e-06			NT5C	4.77299	3.35e-08													CNOT6	2.2622	1.01e-09		PTPN3	2.86016	5.99e-07		GSTA4	2.11496	4.21e-14			MXD3	2.05531	0.00163385
	KIAA1522	2.26742	1.22e-21		TRIOBP	4.84267	4.55e-21		CYYR1	2.23413	9e-08			CYC1	4.76857	0.00135744													CABIN1	2.26202	1.1e-14		RAPGEF3	2.85651	6.2e-06		FRY	2.11379	2.28e-23			PPP1R16A	2.04843	0.000824
	OGDHL	2.26732	1.26e-134		OCIAD1	4.83678	1.43e-07		TRAM2	2.23308	7.67e-05			FKBP8	4.76159	0.00153251													PCGF3	2.2614	8.87e-16		PCM1	2.85283	7.74e-05		PDZK1	2.1118	6.1e-41			TMEM150C	2.04687	0.000695
	C5orf24	2.26619	0.0320617		FGL2	4.82533	4.71e-14		HOXC6	2.23192	4.16e-19			OCIAD1	4.75945	1.75e-06													ARHGEF10L	2.25835	8.31e-21		S1PR3	2.85273	2.47e-05		SEC22B	2.11165	6.76e-05			BCR	2.04681	0.000199
	ST14	2.26485	8.09e-54		FKBP8	4.82459	0.000227		FAM213B	2.22784	2.07e-08			PLEKHJ1	4.75006	6.38e-14													BCL7C	2.2569	8.04e-09		ANPEP	2.85245	0.000542		TBC1D4	2.10949	2.83e-14			SCD5	2.04289	0.0141721
	PAN3	2.26111	6.32e-22		NT5C	4.82447	8.68e-09		PRKAR2B	2.22247	1.54e-09			HIGD1A	4.75005	0.00585391													SIN3A	2.2534	7.08e-13		BOLA3	2.85157	7.99e-07		TMEM80	2.10931	2.02e-29			SAPCD2	2.04222	0.0487169
	GBA2	2.2581	7.62e-06		DDAH1	4.81986	4.89e-21		SIGIRR	2.21688	1.91e-12			FDFT1	4.74767	1.3e-05													NXF1	2.25162	1.11e-13		DAB2	2.84979	0.0442484		ALDH3A2	2.10688	6.36e-12			PRICKLE1	2.04011	0.013034
	RIMKLB	2.25775	4.98e-14		RTCB	4.81769	2.18e-08		TRIP6	2.21674	0.000166			INTS11	4.74246	1.97e-05													AL645608.1	2.25004	3.27e-52		POLDIP3	2.84887	0.0273809		GSDMD	2.10642	5.46e-08			TK1	2.03514	0.00291662
	HDAC6	2.25689	3.26e-17		PEAR1	4.81643	6.16e-18		CA2	2.21383	5.31e-79			RBFA	4.7361	8.23e-07													GSTK1	2.2475	1.74e-24		WDR26	2.84624	0.0203101		RPS19BP1	2.1056	0.0299666			NIPSNAP1	2.03142	0.000731
	CHTF18	2.25609	2.15e-08		MRPS6	4.8094	0.000447		SHMT1	2.21302	1.55e-07			TMEM109	4.72971	2.5e-05													GBA2	2.24685	4.77e-22		GSTA4	2.84187	0.00682064		C8orf58	2.10395	1.83e-09			SERTAD3	2.02848	0.00788003
	ITPR1	2.25378	5.89e-25		HOXB5	4.80473	0.0293587		ZDHHC6	2.21199	4.36e-05			DPP4	4.72847	7.3e-27													AP1G2	2.24545	1.05e-22		PTBP3	2.83132	4.86e-05		BHMT	2.10302	6.19e-27			PDZK1	2.02706	0.0131081
	CYYR1	2.25075	1.32e-08		FAM111A	4.80331	5.24e-22		TES	2.21186	4.71e-10			MTHFD1	4.71914	2.48e-16													TRABD2B	2.24048	2.17e-11		HSPB11	2.82691	5.13e-05		FOXRED1	2.10118	5.16e-14			IQCK	2.01942	0.0468602
	DROSHA	2.25044	0.00784915		CLCN5	4.80323	3.22e-26		ATP6V0A1	2.20556	0.000256			PTTG1IP	4.71819	8.74e-05													KCNJ1	2.23908	1.8e-42		TXNDC17	2.82342	1.14e-05		QTRT1	2.10064	5.61e-13			GPC6	2.01737	3.19e-05
	PIP5K1A	2.24897	0.0343832		HIGD1A	4.79937	0.00200088		SELENOO	2.20465	7.26e-16			LSM3	4.71168	0.00851104													LDB2	2.23834	4.06e-06		CCNB2	2.81366	0.00185427		TPR	2.09949	5.51e-06			DHCR24	2.0119	0.00133611
	DSC2	2.24698	7.4e-118		PTTG1IP	4.79764	1.74e-05		CASKIN2	2.20127	9.99e-22			IK	4.70924	0.00106759													NCBP3	2.2383	1.94e-09		SPPL2B	2.81249	0.00167797		STAT6	2.09762	0.00441			POLR2J	2.01104	0.0305351
	ZBED1	2.24663	6.18e-07		CYC1	4.79699	0.00021		MRPS26	2.19962	5.83e-09			CITED4	4.70744	5.04e-09													REEP5	2.23575	3.05e-07		SDHC	2.81134	0.00219027		SPG7	2.09598	1.01e-19			DNAJC9	2.0098	0.0108518
	TRAM2	2.2399	5.75e-05		PLEKHJ1	4.79334	3.49e-15		EMX1	2.19746	2.25e-169			FERMT2	4.70437	2.02e-21													WASL	2.23232	6.61e-06		RAB5C	2.80904	0.0112921		EMX1	2.09546	8.19e-49			ANKRD13D	2.00868	0.00362084
	HOXC6	2.23897	1.5e-19		INTS11	4.7816	2.56e-05		SIN3A	2.19687	2.46e-06			GDI1	4.7019	0.000919													NLK	2.23187	2.88e-27		CDKN1B	2.80333	0.000338		LETMD1	2.09295	4.15e-05			RHOBTB1	2.00756	0.000246
	FAM213B	2.23734	2.64e-09		LSM3	4.78068	0.00121211		PLEKHB2	2.19681	0.023419			MUM1	4.70105	8.85e-11													CNPY2	2.2308	5.94e-07		PHYKPL	2.80019	0.000341		USP9Y	2.09232	6.48e-55			CHTF18	2.00594	0.0332579
	TRIP6	2.23688	3.27e-05		NKTR	4.77437	0.000726		KAT8	2.19492	0.0239219			ZBTB46	4.69891	6.46e-08													TAX1BP3	2.23054	0.0285235		CKAP5	2.79883	0.000159		HOXA-AS2	2.09093	4.49e-41			CASZ1	2.00402	0.00316006
	RNF207	2.23491	6.33e-42		TMEM109	4.76035	5.09e-06		ECHDC2	2.19276	6.3e-15			C1orf123	4.68477	2.54e-12													DIDO1	2.23049	5.97e-17		ZNF467	2.7981	6.59e-08		CORO2B	2.09058	2.53e-17			SH3PXD2A	2.00171	0.000883
	ATP6V0A1	2.22833	4.65e-05		DYNLL2	4.74829	1.33e-08		ZFPM1	2.19023	3.39e-13			ACIN1	4.6791	0.000826													TMCO3	2.22764	2.36e-14		CHKB	2.79716	1.58e-05		UBE2L3	2.09022	0.000423			HADHB	1.99201	0.00677633
	SIGIRR	2.22775	4.26e-13		ACIN1	4.73426	0.000322		RBM25	2.18884	1.45e-09			LSM4	4.67689	9.38e-07													H3F3B	2.22744	5.05e-07		QTRT1	2.79288	4.04e-08		SFSWAP	2.08986	0.000284			CADPS2	1.98788	0.000375
	ZDHHC6	2.22537	1.3e-05		CSRP1	4.73397	0.0282997		QTRT1	2.18632	2.09e-06			MSH6	4.67431	7.2e-14													ZSWIM8	2.22703	2.74e-16		VPS35	2.79112	8.3e-06		GJA4	2.08518	4.11e-06			TXNRD2	1.98755	0.037384
	PRKAR2B	2.22499	8.3e-10		C1orf123	4.72682	3.11e-13		AGR2	2.18544	1.63e-73			PRMT2	4.67375	1.39e-06													SLC25A29	2.2249	1.92e-12		PDHA1	2.78523	0.00718992		FBXW4	2.08501	0.000754			ERBB3	1.97839	4.53e-05
	TES	2.22355	1.13e-10		DPP4	4.7259	3.73e-28		SLC25A23	2.18389	3.33e-17			LAMA1	4.6734	9.58e-24													SPG7	2.22471	1.66e-23		OAF	2.77488	0.0010507		FANCL	2.08243	1.16e-08			GTF3C6	1.97398	0.00518991
	SHMT1	2.22302	1.04e-07		PRMT2	4.72459	3.92e-07		GAS8	2.18306	2.01e-20			FEN1	4.67254	2.18e-11													UNC50	2.2177	2.28e-09		SLIT2	2.77087	5.46e-08		HOXD11	2.07819	2.57e-11			EEF1E1	1.96929	0.00729846
	MRPS26	2.22226	1.03e-09		FERMT2	4.72414	6.52e-23		MIR4458HG	2.18283	5.95e-11			ARHGEF17	4.67225	2.65e-15													S100A16	2.21576	2.05e-19		MYBL2	2.76808	0.0284986		CASP6	2.07665	0.000956			ACAP3	1.96629	0.012428
	SELENOO	2.2183	3.63e-16		ZBTB46	4.72036	3.17e-08		RBM4B	2.17853	9.17e-13			FGFR2	4.66913	5.1e-07													TAPBP	2.21571	1.1e-14		ZWINT	2.76748	1.1e-05		NCSTN	2.07294	6.81e-05			AP3S1	1.96561	0.000932
	PLEKHB2	2.2136	0.0140341		MSH6	4.72031	6.36e-15		CREBZF	2.17775	4.31e-05			ST6GAL2	4.66102	6.52e-10													EPHB4	2.21162	7.72e-14		EZH2	2.7645	2.17e-05		HS3ST3B1	2.07124	5.13e-12			MLLT6	1.96235	0.0101209
	ECHDC2	2.2131	1.02e-15		LSM4	4.72013	5.89e-07		ATP6V1A	2.17767	5.7e-06			MRPS11	4.66014	0.00280339													DNPH1	2.2116	3.21e-15		SMARCB1	2.76069	0.0109847		ARID1A	2.06883	0.00455884			CACNA1H	1.95864	4.52e-06
	CASKIN2	2.21072	4.53e-22		FDFT1	4.71416	1.38e-05		PALM	2.1775	3.21e-18			COL5A1	4.65996	8.94e-11													TMEM94	2.21055	2.61e-20		MGAT4B	2.76005	0.0237703		ELF5	2.06358	8.61e-37			AURKB	1.95327	0.00128918
	FLT4	2.21072	1.82e-19		COL5A1	4.71273	6.46e-11		TM7SF2	2.17507	1.26e-14			ZNF703	4.65309	4.02e-09													SFSWAP	2.20844	1.5e-06		HIF3A	2.75563	3.08e-07		SF3B6	2.05485	1.91e-05			RASL11B	1.95246	8.93e-07
	RBM25	2.21072	3.53e-10		RBFA	4.71034	5.93e-07		ACPP	2.17052	1.77e-51			TNFRSF19	4.64783	0.0326025													RGL3	2.20621	1.94e-62		MAGEF1	2.75383	0.0105213		RIMKLB	2.05052	5.82e-09			SREK1	1.9497	0.00828064
	CA2	2.21066	2.48e-80		CITED4	4.70205	1.87e-09		KLK6	2.17036	8.91e-181			MRPL32	4.63169	2.95e-07													YTHDF1	2.20579	1.57e-08		KCNJ15	2.75013	0.0089851		TNPO2	2.0489	8.6e-11			CLCNKA	1.94863	0.0151627
	KAT8	2.20798	0.0195289		GPX3	4.69839	1.17e-14		WDR86	2.168	6.96e-32			SPAG7	4.62794	4.99e-06													MINK1	2.2019	2.93e-19		TUBB2A	2.74423	0.000235		SQLE	2.0443	6.84e-13			BIRC5	1.9464	0.00196029
	QTRT1	2.20513	3.65e-07		MTHFD1	4.69774	1.97e-16		POLR2A	2.16643	0.00982426			TECR	4.62546	0.00667839													LZTR1	2.20092	0.00055		TPX2	2.73563	0.000615		E2F4	2.0429	7.98e-10			DGKZ	1.9305	0.00915481
	SIN3A	2.20305	9.68e-07		KLHDC3	4.69536	0.0402081		C1QTNF3	2.16421	1.51e-15			CD248	4.62301	5.57e-23													RAB1A	2.2005	0.0479108		GIGYF1	2.73249	0.00133292		ARL2BP	2.03816	0.000698			SPECC1L	1.92422	0.00195057
	ZFPM1	2.20032	6.01e-14		FGFR2	4.69113	1.81e-07		DHCR24	2.15972	1.42e-20			F2R	4.62168	0.010843													NAIP	2.1998	1.47e-25		FAM89B	2.73136	0.0223028		RAB11FIP3	2.03666	2.97e-11			LGI2	1.92105	0.0180173
	MIR4458HG	2.19661	1.38e-11		GDI1	4.68368	0.000143		OCIAD2	2.15782	2.75e-08			GPX3	4.61867	8e-15													MTFR1L	2.1991	1.02e-08		TBC1D4	2.72978	1.42e-05		SAFB2	2.03599	1.62e-22			WNT5A	1.91996	0.00182835
	GAS8	2.19564	4.65e-21		MUM1	4.68296	8.53e-11		LRRC32	2.15695	9.99e-13			LIMCH1	4.61511	6.21e-23													DST	2.19779	1.59e-21		GLIS2	2.72607	2.55e-05		SLC39A10	2.03512	1.1e-10			ECPAS	1.91609	0.0026496
	CREBZF	2.19506	1.39e-05		LAMA1	4.68143	1.92e-25		KAT5	2.15694	1.93e-07			DZIP1	4.61415	1.24e-17													ANK3	2.19666	1.64e-56		ACO2	2.7228	2.53e-05		METTL3	2.03312	2.18e-17			CYREN	1.91455	0.00461535
	PALM	2.19387	1.11e-18		MRPL32	4.67728	5.16e-08		ZNF121	2.1519	9.52e-10			POLE	4.61345	5.61e-21													B3GAT3	2.19665	0.000336		WDR61	2.71751	0.0134024		NHS	2.03165	5.78e-24			TRPM4	1.91252	0.00256975
	SLC25A23	2.19298	2.86e-18		ARHGEF17	4.67337	1.67e-15		PARD6B	2.14897	1.45e-40			FREM2	4.61181	9.97e-23													B4GAT1	2.19545	4.24e-09		CSRP2	2.71739	0.000726		PCGF2	2.03093	1.66e-15			LINC00982	1.91211	0.000508
	ATP6V1A	2.19255	2.58e-06		RBM10	4.67019	3.58e-06		ZNF44	2.14894	4.29e-49			ENAH	4.6051	0.0484288													RPS19BP1	2.19522	0.000694		EDNRB	2.71688	1.39e-05		MBD6	2.03063	3.05e-11			TNK2	1.90634	0.0484399
	EMX1	2.19068	5.49e-172		TECR	4.66724	0.00555577		EPHX2	2.14708	3.94e-27			PRODH2	4.6009	5.99e-17													STX16	2.1939	6.9e-13		ZNF711	2.71056	0.000444		HEPH	2.02872	3.7e-11			CD55	1.90131	0.0283557
	TM7SF2	2.18913	7.26e-15		FEN1	4.6669	7.32e-12		FLT4	2.14574	2.55e-18			UNG	4.59687	2.72e-13													KAT5	2.19235	6.13e-19		IRX2	2.70413	1.31e-05		DCXR	2.02689	0.000108			RTCB	1.90018	0.0145305
	POLR2A	2.18876	0.00230769		MRPS11	4.66594	0.00106317		CPSF1	2.14441	0.013702			CENPW	4.59059	7.06e-20													ZDHHC6	2.19041	1.16e-08		MBD6	2.70247	0.000523		MCRS1	2.01941	8.88e-12			TBKBP1	1.89883	0.0196169
	RBM4B	2.1865	2e-13		SPAG7	4.66223	1.93e-06		HOXD1	2.1442	6.57e-101			CHCHD5	4.58988	3.31e-05													MAEA	2.18958	2.39e-09		CKS1B	2.69362	1.44e-06		PIGT	2.01815	0.00600943			CACHD1	1.89559	0.00136033
	AGR2	2.1842	7.5e-74		ST6GAL2	4.65948	1.18e-10		ARL2BP	2.14338	5e-06			AC129507.4	4.58977	1.82e-24													ITGA9	2.18005	8.86e-08		GALNT2	2.69325	0.00506727		IQCK	2.01801	2.34e-26			FLRT3	1.89522	7.5e-05
	OCIAD2	2.17976	1.61e-08		F2R	4.64991	0.00344727		DMTF1	2.14152	5.2e-13			TXN2	4.5879	2.38e-15													GSTA4	2.17949	6.8e-17		SEPHS1	2.69273	1.77e-05		MYO1E	2.01637	7.41e-26			ATP11A	1.8873	0.0334539
	C1QTNF3	2.17511	2.21e-16		MORF4L2	4.64359	0.000123		KDM2A	2.1396	1.96e-09			LLGL2	4.58706	1.5e-18													SEC22B	2.17948	1.07e-06		PRPS2	2.68896	3.52e-06		PACS2	2.01345	1.48e-07			PNPLA2	1.88447	0.0276623
	KAT5	2.17092	4.69e-08		VDAC3	4.64321	0.000108		PARD6G	2.1369	0.000762			VDAC3	4.58503	0.00048													SPTLC2	2.17466	2.15e-23		CDC34	2.68141	0.00899191		GATC	2.01109	0.000164			SERINC2	1.8842	0.00091
	WDR86	2.169	4.26e-32		ZNF703	4.64296	9.93e-10		PAXX	2.13365	0.0047754			MRGPRF	4.5788	2.76e-10													SAMD4B	2.17459	0.029916		GTF2H5	2.68091	0.00764451		MAP3K11	2.00944	8.87e-19			MOV10	1.88049	0.0129539
	CPSF1	2.16675	0.00255973		PIN4	4.64275	3.86e-14		ZNF518A	2.12937	0.0012239			PIN4	4.57822	4.68e-13													LINC02381	2.17412	5.07e-64		TPR	2.67419	0.0297829		KDM5D	2.00919	1.4e-50			GGH	1.87595	0.00901012
	LRRC32	2.16563	6.34e-13		ENAH	4.64155	0.0316368		TRPM4	2.1263	1.4e-20			CCNB2	4.57026	1.43e-19													SFXN2	2.17053	2.19e-43		TMEM204	2.67365	0.000752		WDR91	2.00675	4.9e-23			C20orf194	1.87457	0.0095159
	ACPP	2.16352	9.34e-52		UNG	4.64014	1.55e-14		ORMDL3	2.12424	5.04e-06			TGFB1I1	4.56994	4.93e-16													STAT6	2.16915	1.96e-05		RAB11FIP3	2.6697	0.00191045		SEMA4D	2.00267	5.24e-33			AC011043.1	1.85408	0.0268838
	DHCR24	2.16324	7.14e-21		CHCHD5	4.63496	6.78e-06		WWC1	2.12334	6.3e-67			GTF3C1	4.56994	0.0192146													ABCA2	2.1643	2.24e-26		STX16	2.66593	0.000376		GLG1	1.99992	0.00478098			DGCR8	1.85271	2.9e-06
	KLK6	2.16299	1.54e-183		LIMCH1	4.63091	3.56e-24		CAVIN3	2.12208	2.66e-46			RAPGEF3	4.56899	4.31e-08													TPR	2.16426	2.81e-07		ERBB4	2.66432	6.28e-10		NPEPL1	1.99957	1.87e-21			PITPNB	1.85241	0.00684329
	ZNF121	2.1624	3.98e-10		GTF3C1	4.6306	0.00258363		TRRAP	2.12104	6.65e-05			MORF4L2	4.56494	0.000789													ARID1A	2.16336	9.62e-05		PDHB	2.66371	0.000298		TSC22D3	1.99809	1.92e-05			NUP210	1.84883	0.00586202
	ARL2BP	2.16088	3.96e-06		CD248	4.63011	3.14e-24		STXBP2	2.12076	3.38e-35			TRIO	4.55481	5.49e-17													UBE2L3	2.1626	6.37e-06		ST13	2.66128	9.24e-05		HS6ST1	1.99294	5.39e-24			COX20	1.84648	0.00146862
	DMTF1	2.15945	3.1e-13		NOP10	4.62165	1.7e-06		SPATA13	2.11787	2.75e-44			NOP10	4.54684	9.94e-06													SF3B6	2.16245	1.79e-07		ZMIZ2	2.65618	0.00874333		TSPYL1	1.98821	3.71e-09			CRHBP	1.8409	0.0138595
	KDM2A	2.15782	2.65e-10		DZIP1	4.61964	9.06e-18		BCR	2.11266	1.99e-09			RPA3	4.54446	5e-09													ALDH3A2	2.16167	8.01e-15		SLC35E2B	2.65294	0.000241		GLYATL1	1.98686	6.21e-40			PLEKHA5	1.83932	0.00642695
	ADPRHL2	2.15773	0.0376857		TXN2	4.61472	4.56e-16		ARHGEF12	2.11227	5.74e-07			SH2B1	4.53693	3.12e-11													GAL3ST1	2.15781	3.96e-38		MRPL14	2.64759	0.00594136		PTPRQ	1.98436	1.4e-31			ELK3	1.83386	0.0022871
	DDX41	2.15647	0.0385671		FREM2	4.60675	2.89e-24		ZNF282	2.11224	4.99e-05			PDCD4	4.53363	4.73e-05													NCSTN	2.15772	3.57e-07		NBEAL2	2.64151	1.02e-06		ORMDL1	1.98423	1.12e-07			TLE2	1.83214	0.0292512
	PAXX	2.15642	0.000904		LLGL2	4.60089	6.83e-20		Z82214.2	2.111	2.56e-64			CCDC124	4.52458	2.24e-06													PDGFRA	2.15725	0.00143858		GSTM3	2.63491	0.00091		DSG2	1.98204	1.55e-32			CLSTN3	1.8299	0.00637929
	EPHX2	2.15388	2.28e-28		SH2B1	4.60002	1.4e-12		RRP1	2.10747	0.0348784			TSC2	4.52108	5.13e-10													QTRT1	2.15192	4.98e-16		COL9A1	2.6337	1.81e-05		PTPN14	1.97968	4.31e-11			GLYATL1	1.82556	0.00436578
	PARD6G	2.14623	0.000449		TGFB1I1	4.59822	1.71e-17		ATAD3B	2.10698	1.27e-08			PACS2	4.51335	1.1e-07													GSDMD	2.15164	1.13e-09		NDUFA8	2.63069	0.0417827		MXD4	1.97957	3.17e-20			ZMYND8	1.82179	0.00113508
	ZNF44	2.14458	2.63e-49		CENPW	4.59664	2.09e-21		SLC35C2	2.10337	1.62e-08			HSPB11	4.512	2.19e-09													DNASE1	2.15106	3.9e-06		MPST	2.62691	4.95e-05		COL9A2	1.97855	1.77e-17			RBP7	1.82175	0.00493835
	ZNF518A	2.14177	0.000445		CCDC124	4.59578	1.58e-07		NCLN	2.1016	0.00384016			AP3S1	4.51108	3.42e-13													PIP4K2B	2.15046	0.0455017		MRPL27	2.62311	0.020964		PAXX	1.97807	2.68e-05			FZD8	1.82146	0.0133459
	TRRAP	2.14163	3.55e-05		PRODH2	4.59245	3.32e-18		THUMPD3-AS1	2.10133	5.3e-27			CENPV	4.51103	0.00207117													ARSD	2.14997	1.03e-25		TBC1D9B	2.62037	0.0062035		PPP6R3	1.97772	2.25e-08			THSD4	1.8172	0.0304082
	HOXD1	2.13821	1.49e-102		PDCD4	4.59107	5.39e-06		GSDMD	2.09799	4.76e-14			ECEL1	4.49689	9.7e-05													FBXW4	2.13736	6.47e-06		INKA1	2.6176	0.0178864		TAF1C	1.97736	6.7e-23			TMEM97	1.81236	0.0245717
	PARD6B	2.13645	6.7e-41		TSC2	4.58894	4.55e-11		TNS3	2.0976	3.37e-05			PIAS3	4.49457	1.6e-18													TBC1D4	2.12786	2.74e-16		PHB	2.61758	0.0227449		REPIN1	1.97731	0.0179117			ARHGEF28	1.80694	0.0063961
	ORMDL3	2.13449	3.43e-06		TRIO	4.58893	3.84e-18		WDR19	2.09759	1.33e-07			MAD2L2	4.49444	0.000958													FANCL	2.12695	5.64e-11		SRM	2.61741	0.0113778		CETN2	1.97654	1.35e-06			KSR1	1.80152	4.49e-05
	TRPM4	2.13357	1.69e-21		RAPGEF3	4.58868	8.4e-09		FAM84B	2.09702	1.05e-22			AKT1	4.49143	3.31e-06													SCIN	2.12542	3.69e-37		MAN1A1	2.61484	2.92e-10		CLCN7	1.97512	2.88e-09			BICC1	1.80125	0.0177943
	ARHGEF12	2.13211	3.5e-07		POLE	4.58694	1.47e-21		MSN	2.09696	6.89e-07			ADAMTS15	4.4875	3.82e-20													MAGI2	2.12495	1.67e-33		FREM2	2.61375	2.58e-13		UBALD2	1.97344	7.55e-07			EIF2B5	1.79976	0.0285142
	ATAD3B	2.12621	1.29e-09		AC129507.4	4.58591	1.14e-25		GAK	2.09685	0.000103			DDX39A	4.48373	0.000662													HOXD11	2.12454	1.23e-12		CYB5B	2.60518	0.0215751		CASP2	1.97089	0.000206			COL27A1	1.78861	0.00415721
	WWC1	2.12462	1.44e-69		CCNB2	4.57737	1.05e-20		ARHGAP4	2.09451	1.14e-18			DNMT3A	4.48078	3.08e-14													MBD6	2.1244	2.14e-12		PAICS	2.6015	0.00506641		HOXB6	1.96841	3.35e-13			SAMM50	1.77996	0.00690042
	ZNF282	2.12366	2.52e-05		FOXO3	4.57369	0.047561		FNBP1	2.09281	2.06e-10			STUB1	4.47788	4.95e-05													LETMD1	2.12437	2.07e-06		PTPRG	2.59922	0.00710289		ATPAF1	1.96793	5.54e-06			AP2A2	1.77562	0.00117558
	BCR	2.12335	4.76e-10		RPA3	4.57037	8.7e-10		PHKG2	2.09256	2.84e-05			SAMD1	4.47325	5.42e-12													KLK6	2.12356	1.51e-48		SRI	2.59646	0.000225		TRIM24	1.96778	6.45e-12			LFNG	1.77148	0.00103363
	STXBP2	2.12033	1.38e-35		MRGPRF	4.57036	3.13e-11		B4GALT1	2.09205	0.000128			GNB1	4.46796	0.00166774													STXBP2	2.12105	3.95e-30		MAP4	2.59569	0.0176207		TPM4	1.9664	2.1e-08			PLA2G4F	1.75842	0.00326242
	SPATA13	2.11982	3.66e-45		HSPB11	4.56944	8.75e-11		EBP	2.09153	2.54e-13			SPSB3	4.46437	2.05e-08													RIDA	2.12038	7.53e-21		AL390719.2	2.59071	5.56e-08		LBH	1.95962	8.56e-10			IDI1	1.74527	0.0363394
	TNS3	2.11939	7.08e-06		CENPV	4.5623	0.000235		ZNF638	2.09127	1.42e-05			HDAC1	4.45545	2.37e-13													DCXR	2.11879	2.69e-06		DELE1	2.58561	0.00356971		LIFR	1.95822	1.1e-16			DPEP1	1.74068	0.00603701
	CAVIN3	2.11832	6.97e-47		PACS2	4.55999	1.88e-08		BRD9	2.09123	0.000586			PKD2	4.45545	0.0306632													FOXRED1	2.11869	1.12e-15		SPATA13	2.58136	5.54e-09		PDE8A	1.95777	7.68e-18			EDIL3	1.73794	0.00385348
	MSN	2.1183	3.37e-07		GNB1	4.54793	0.000237		PRSS8	2.08836	1.65e-53			TMEM97	4.4367	3.1e-13													FGF1	2.11846	6.22e-23		TEAD3	2.57728	0.000766		MED16	1.95396	4.23e-05			IGF2BP3	1.73484	2.15e-05
	GAK	2.11738	2.02e-05		DNMT3A	4.5468	6.39e-16		CLASRP	2.08283	0.000521			EP300	4.43536	2.63e-10													TMEM80	2.11494	1.07e-32		POLE	2.57478	1.11e-07		CLCNKA	1.94863	5e-34			SEMA4D	1.73075	0.00128988
	SLC35C2	2.11666	9.34e-09		STUB1	4.54564	2.2e-06		ATP6AP1	2.08124	5.64e-14			ALKBH2	4.43375	3.37e-05													C16orf58	2.1146	0.00848398		KIAA1522	2.57401	0.000248		LINC00839	1.94671	1.49e-19			PRR35	1.72878	0.000764
	RRP1	2.11588	0.027564		AP3S1	4.54381	1.68e-14		ZNF740	2.07815	7.1e-15			PHB	4.43018	0.00165366													ARL2BP	2.11434	1.76e-05		DHX9	2.56857	0.00295901		AKAP17A	1.9467	1.32e-14			SELENOO	1.72855	0.00398302
	TUBGCP2	2.11548	0.0216351		DDX39A	4.54359	0.000131		MYO1E	2.07714	2.37e-09			UMOD	4.42973	0.00620097													FRY	2.10767	2.33e-26		LAMA1	2.56758	8.24e-11		BRD2	1.94593	1.08e-22			EGFR	1.72831	0.00184878
	GSDMD	2.11375	5.22e-15		HDAC1	4.52714	1.71e-14		CDH3	2.0759	1.06e-36			CDC25B	4.428	3.81e-16													GLG1	2.10591	9.71e-05		IQGAP2	2.56058	0.00975259		TARID	1.94592	9.91e-14			ZNF738	1.72726	0.0240169
	THUMPD3-AS1	2.11244	7.04e-28		SPSB3	4.52523	1.84e-09		ALDH6A1	2.07534	9.38e-18			MTA1	4.419	6.18e-10													E2F4	2.10508	1.09e-12		RHOBTB3	2.55493	5.63e-08		NELFCD	1.94488	5.05e-19			CDCA7	1.72576	0.0069069
	ZNF638	2.11154	5.83e-06		MAD2L2	4.50906	0.00049		PAXBP1	2.07265	4.26e-08			SNX5	4.41735	3.76e-08													PCGF2	2.10459	1.84e-18		DACT3	2.5487	0.000107		RAB11B	1.94236	3.11e-08			AC129507.4	1.72529	0.000695
	NCLN	2.11125	0.00292585		PIAS3	4.50389	3.23e-19		AP1G1	2.07262	0.00293068			RHPN1	4.41608	1.88e-08													RAB11FIP3	2.10403	1.61e-13		SNAI2	2.54794	1.55e-05		MAZ	1.94205	0.00402813			APOM	1.72421	0.0396706
	B4GALT1	2.10873	9.51e-05		PKD2	4.50212	0.0103223		PRKCZ	2.07055	1.92e-24			RBFOX2	4.41578	2.2e-21													PAXX	2.10353	1.95e-07		SMG7	2.54414	0.0366877		GUSB	1.94037	2.68e-07			KIFC3	1.71914	0.0439626
	WDR19	2.10782	3.05e-08		ECEL1	4.4999	2.13e-05		ILDR2	2.07022	1.07e-32			C4orf48	4.41563	1.63e-08													TNPO2	2.10254	3.75e-12		RIDA	2.54123	9.19e-07		ARHGAP33	1.94002	1.92e-11			TTC14	1.71875	0.00149951
	BRD9	2.10765	0.000113		SAMD1	4.49795	7.18e-13		RETREG2	2.07017	0.0134541			EPN1	4.40866	2.86e-07													METTL3	2.10117	2.32e-20		PCGF2	2.53378	0.00838217		OTUD5	1.93777	0.000117			C22orf39	1.70025	0.00891464
	Z82214.2	2.10753	9.12e-68		ADAMTS15	4.49069	2.71e-21		ALDH3A2	2.06871	3.72e-05			PPP4C	4.40824	3.33e-09													CR1	2.10032	4.33e-29		CNOT6	2.53363	0.0361523		GNPAT	1.93743	2.16e-06			PSMD5	1.69353	0.000771
	EBP	2.10624	4.32e-14		MTA1	4.48191	4.43e-11		CITED2	2.06789	1.09e-05			HACD3	4.40484	5.2e-06													TOR1AIP2	2.09986	0.00550419		SOX12	2.5295	9.55e-05		THRAP3	1.93651	0.000124			RPA1	1.69318	0.0203538
	FAM84B	2.10611	1.11e-23		PHB	4.47328	0.000483		SPTLC2	2.06772	1.07e-13			P3H2	4.40178	3.68e-12													GJA4	2.09891	3.54e-07		FAM20C	2.52856	0.00017		C1orf56	1.93587	5.28e-06			YTHDC1	1.69109	0.0407407
	ARHGAP4	2.10374	1.06e-19		RBFOX2	4.47273	1.17e-22		MAP4K3	2.06684	1.27e-09			ETNK1	4.39881	4.38e-07													PACS2	2.09792	1.32e-09		NAIP	2.52357	2.58e-07		ITGA6	1.93388	2.35e-08			MIR4458HG	1.68435	0.0391552
	FNBP1	2.10358	5.2e-11		PPP4C	4.46846	8.38e-10		MMP24OS	2.06659	2.61e-07			LIMD2	4.39631	1.45e-14													C8orf58	2.09496	8.49e-11		TXN2	2.52025	3.26e-07		C12orf75	1.93174	2.49e-20			ATP6V1B1	1.67721	0.00608411
	ATP6AP1	2.1035	1.83e-14		TNFRSF19	4.46841	0.0227692		SLC20A2	2.0657	7.79e-08			ZNRF3	4.39482	1.27e-13													SAFB2	2.09412	6.78e-25		TEK	2.51527	0.000145		FBRS	1.93165	1.32e-10			TMEM80	1.66743	0.0417447
	TAX1BP3	2.10144	0.0477641		HACD3	4.46386	6.31e-07		ANKS3	2.06345	6.51e-08			CAPG	4.38874	1.08e-10													PDZK1	2.09342	2.2e-45		OSGEP	2.51204	0.00243139		TMEM150C	1.93159	7.26e-29			USP53	1.65858	0.0137311
	PHKG2	2.10143	2.07e-05		SF1	4.46335	0.00842823		IER3	2.06271	3.11e-16			MRPL17	4.38849	0.00881435													TSC22D3	2.09155	4.9e-07		C1QTNF3	2.5059	0.000424		DNAJC10	1.93086	4.64e-08			AQP2	1.63356	0.0006
	RETREG2	2.10073	0.00245808		EP300	4.46176	5.48e-11		ATP13A3	2.06106	4.85e-15			G3BP1	4.38697	4.84e-07													CASP6	2.08601	6.82e-05		NFYC	2.50544	0.0041706		MKRN1	1.92629	0.0154453			PTGER3	1.63044	0.00968259
	CLASRP	2.09904	0.00012		SNX5	4.45978	2.94e-08		RHOBTB1	2.05842	3.87e-21			KDR	4.38641	1.81e-07													HS6ST1	2.08477	2.05e-26		SMTNL2	2.50361	1.35e-08		NEU1	1.92373	9.57e-05			ALDH4A1	1.62197	0.0469622
	PAXBP1	2.0928	6.54e-09		ETNK1	4.45526	1.24e-07		MXD3	2.0582	0.00557964			FGFR4	4.37863	2.15e-25													PIGT	2.08336	0.000295		LIG1	2.5023	0.00187091		CADPS2	1.92208	1.33e-34			HDHD5	1.62146	0.0105695
	ALDH3A2	2.08929	2.27e-05		LGR4	4.4551	1.59e-08		CLINT1	2.05729	0.00430865			CTCF	4.3779	5.7e-07													SLC39A10	2.08179	3.48e-12		NUP214	2.50205	0.00374312		CLDN7	1.92195	1.44e-46			ABCC6	1.60074	0.0396059
	PRSS8	2.08589	3.95e-54		TMEM97	4.45277	3.15e-14		SMTNL2	2.05545	1.44e-59			KLHL13	4.37736	7.51e-12													RIMKLB	2.0807	1.59e-10		ITGB1BP1	2.50114	0.00217975		DKK1	1.92065	6.39e-06			MTHFD1	1.60063	0.0477313
	ZNF740	2.08499	4.36e-15		OST4	4.45004	0.0046682		WDR11	2.05544	5.57e-06			ALCAM	4.37406	5.74e-20													HOXA-AS2	2.08037	6.54e-44		RBM10	2.49967	0.0136838		CSKMT	1.9199	2.7e-07			SFXN2	1.59967	0.0121361
	AP1G1	2.08393	0.00220359		PSME1	4.44885	0.0480195		MYO5C	2.05261	2.53e-18			OST4	4.37012	0.0136622													NDUFA2	2.0799	0.0047708		FGFR2	2.49146	0.000967		CCAR2	1.9188	3.17e-10			CDH1	1.59916	0.000121
	CITED2	2.08321	7.26e-06		CDC25B	4.44659	3.13e-17		RPS6KA2	2.05215	1.91e-12			CA12	4.366	4.85e-27													TPM4	2.07453	5.21e-11		SEMA6A	2.49003	0.000442		EPHX2	1.91603	7.79e-34			INAVA	1.59763	0.0111727
	MYO1E	2.08143	1.4e-09		EPN1	4.44208	2.09e-07		CFI	2.05211	4.68e-28			CASP2	4.36453	4.23e-13													CORO2B	2.07254	2.66e-18		GLB1	2.48513	0.0301893		DUS1L	1.91506	7.26e-11			ISCA2	1.59399	0.000718
	MMP24OS	2.0811	6.14e-08		ALKBH2	4.44166	5.91e-06		PRKCI	2.04905	3.46e-10			SRM	4.36431	4.88e-07													BHMT	2.06947	5.94e-29		KLHL13	2.47971	7.5e-10		NUMB	1.91324	9.92e-05			RREB1	1.59267	0.0240663
	SPTLC2	2.07989	1.65e-14		CTDSP1	4.43635	3.2e-06		CCHCR1	2.04822	1.17e-13			GGA1	4.36197	2.98e-09													REPIN1	2.06766	0.000562		LAMC3	2.47894	1.78e-07		KIFC2	1.913	2.9e-26			CPED1	1.58665	0.0372112
	ALDH6A1	2.07841	1.91e-18		PSMB6	4.43611	2.19e-05		NEO1	2.04708	4.08e-13			DNER	4.36068	4.83e-10													EMX1	2.06641	4.94e-53		BCAT1	2.47813	2.92e-06		IFT43	1.91202	1.17e-08			IFT80	1.58552	0.0426336
	MAP4K3	2.07744	3.05e-10		HIGD2A	4.43225	2.32e-07		PLSCR1	2.04559	1.05e-11			ENOSF1	4.36022	3.73e-07													HS3ST3B1	2.06027	1.14e-12		ARHGEF10L	2.46804	0.00121798		KAT2A	1.91124	0.0349143			AGPAT2	1.58236	0.0195664
	PRKCZ	2.07593	8.62e-26		LIMD2	4.42814	6.44e-16		SNRNP35	2.04521	2.25e-07			CTDSP1	4.3601	2.38e-05													USP9Y	2.05884	2.35e-58		DACT1	2.46613	0.00087		SOX13	1.91081	1.06e-21			CISH	1.57755	9.44e-05
	CDH3	2.07549	1.84e-37		MRPL17	4.42667	0.00278742		TRIM26	2.0448	1.72e-12			PSMB6	4.35993	0.000118													HDGF	2.05611	0.00231423		DTYMK	2.4655	0.0238252		PITPNA	1.90901	2.63e-09			PSMG3	1.57689	0.00834549
	SLC20A2	2.07452	3.4e-08		UMOD	4.42065	0.00297004		GRB7	2.04445	1e-118			HIGD2A	4.35884	1.86e-06													LBH	2.05573	3.19e-13		USP11	2.46211	0.00154312		NOTCH4	1.90822	0.000362			CCDC117	1.57473	0.00243934
	MXD3	2.0744	0.00181473		CTCF	4.41924	6.34e-08		SHROOM1	2.04444	4.98e-19			KIAA0895L	4.35881	1.66e-07													MCRS1	2.05455	1.58e-13		PPM1F	2.45907	0.000318		SLC6A13	1.90729	2.23e-23			HOXA3	1.56863	0.00364588
	CLINT1	2.07335	0.00152149		P3H2	4.41764	9.21e-13		IQCK	2.03808	4.03e-14			CYB5R3	4.35244	5.67e-13													BRD2	2.0518	3.42e-26		NHS	2.45832	1.65e-07		TTC14	1.90464	2.35e-22			AOC1	1.56636	0.0398924
	ANKS3	2.07289	1.24e-08		CYB5R3	4.41385	8.55e-14		BRF1	2.03604	2.51e-05			HOMER3	4.34016	0.00013													TSPYL1	2.0504	7.57e-11		E2F4	2.45686	9.71e-05		EPM2AIP1	1.90381	5.56e-06			GATA3-AS1	1.56498	0.00123548
	ATP13A3	2.0713	1.36e-15		ZNRF3	4.4004	6.02e-15		SMAD6	2.03566	2.31e-23			GLRX5	4.33909	1.78e-06													MAZ	2.04933	4.43e-05		ZNF704	2.45597	2.63e-07		MTMR10	1.90288	1.31e-17			TMEM213	1.5622	3.44e-05
	ILDR2	2.06852	1.95e-33		ENOSF1	4.39931	4.32e-08		HPN	2.03533	1.69e-181			DLC1	4.3294	0.00039													GATC	2.04798	5.62e-06		SEMA5A	2.45265	7.34e-07		AC011043.1	1.90141	2.17e-33			TET3	1.5552	0.0184486
	WDR11	2.06839	3.93e-06		CAPG	4.39911	3.51e-11		C11orf54	2.03254	4.03e-12			PAPSS2	4.32608	1.09e-07													SQLE	2.0473	4.35e-14		SCNN1A	2.45023	0.000426		NUPL2	1.89818	2.06e-07			CDC20	1.55419	0.0143399
	PRKCI	2.06443	1.52e-10		NDUFA1	4.39131	2.92e-08		TBKBP1	2.02505	0.00018			PRPF31	4.32005	0.000127													RAB11B	2.04446	4.76e-10		TSC22D4	2.44707	0.0440474		SELENOF	1.89484	0.00306379			ITGB3BP	1.54947	0.0159551
	NEO1	2.06387	2.09e-13		GGA1	4.38973	2.83e-10		CYFIP1	2.02365	0.0177861			NDUFA1	4.31247	4.13e-07													NHS	2.04443	1.69e-27		VPS25	2.44579	5.87e-05		CTBP1	1.89087	5.79e-13			MSANTD2	1.54827	0.0188071
	IER3	2.06061	2.67e-16		SRM	4.38916	7.95e-08		CSKMT	2.02176	4.43e-05			SPAG9	4.30854	0.0350421													HEPH	2.04378	6.95e-13		MSMO1	2.44102	1.91e-06		SON	1.89038	2.82e-11			MARK3	1.54698	0.0037878
	RGS12	2.05928	8.81e-06		CASP2	4.38811	1.06e-13		RTL8A	2.01882	8.06e-06			TRAPPC1	4.30194	9.69e-16													PPP6R3	2.0425	1.49e-09		RAD23B	2.43881	0.0339819		METTL17	1.88775	4.49e-12			PCDH9	1.54555	9.94e-06
	RHOBTB1	2.05872	3.33e-21		GLRX5	4.38631	5.82e-07		AGPAT3	2.01693	0.0250846			TMEM256	4.30191	4.16e-07													CETN2	2.04104	6.12e-09		TFDP1	2.43272	0.00296629		DYRK1B	1.88721	2.23e-08			HOXA7	1.53998	0.00258664
	CCHCR1	2.05782	2.2e-14		KIAA0895L	4.38275	4.49e-08		ACP6	2.01593	5.14e-14			TMEM178A	4.30066	1.09e-08													ORMDL1	2.03788	2e-09		TMEM132A	2.43212	0.0269103		AP1G1	1.88679	2.79e-12			LAMA2	1.53958	0.00258152
	SNRNP35	2.05582	5.83e-08		ALCAM	4.38222	3.87e-21		FAM221A	2.01515	4.79e-17			CACHD1	4.30064	7.22e-17													NPEPL1	2.03541	8.48e-25		SQLE	2.42796	2.71e-05		WDR86	1.88523	2.93e-22			GMNN	1.52784	3.88e-05
	CYFIP1	2.05461	0.00307317		C4orf48	4.38147	3.35e-09		GTF2IRD1	2.01311	4.21e-05			FOXM1	4.29816	2.09e-17													ELF5	2.03258	7.59e-40		TMEM167A	2.42743	0.0194389		NDUFA3	1.88322	2.03e-10			ZNF326	1.5114	0.0440523
	MYO5C	2.0538	3.37e-19		KLHL13	4.3792	5.32e-13		TELO2	2.01125	2.91e-06			RPA1	4.29726	3.14e-11													TAF1C	2.0291	9.63e-28		MSH6	2.42573	0.00223943		CCDC130	1.88054	8.27e-13			OCLN	1.50784	0.0117042
	SMTNL2	2.05356	2.22e-61		CA12	4.36944	1.29e-28		DMAP1	2.01101	2.75e-12			PDLIM7	4.29565	5.76e-12													LIFR	2.02743	8.17e-20		SCIN	2.42556	1.21e-07		KDM3B	1.88038	0.000761			UBE2T	1.50737	1.49e-05
	CFI	2.05159	1.08e-28		DLC1	4.36886	0.000127		LHX1-DT	2.00852	2.06e-100			TIMELESS	4.29529	9.14e-08													MXD4	2.02732	2.62e-23		MUC20-OT1	2.42475	4.68e-07		RHBDD2	1.87999	1.09e-10			FBXO17	1.50635	0.00217206
	RPS6KA2	2.05142	1.39e-12		DNER	4.36807	6.65e-11		YDJC	2.00837	2.43e-11			SMC1A	4.29467	1.36e-08													MAP3K11	2.02634	4.85e-21		DOCK1	2.42455	0.00439684		LEMD2	1.8794	4.91e-09			TSPAN9	1.50581	0.0465508
	PLSCR1	2.04996	2.69e-12		PDLIM7	4.36672	6.53e-13		PRKAB1	2.00825	2.32e-08			CRTC1	4.28494	8.17e-08													UBALD2	2.02447	1.27e-08		PHACTR2	2.42446	0.00436679		SMG1	1.87757	0.000589			CUEDC1	1.49925	0.0373724
	BRF1	2.04972	1.38e-05		TMEM256	4.36483	7.25e-08		ATAD3A	2.00683	0.0230142			TSPAN7	4.28438	0.00105905													MYO1E	2.02296	2.68e-28		ARHGAP33	2.42276	7.97e-05		AMY2B	1.87671	2.92e-28			GULP1	1.49645	0.0113364
	TRIM26	2.04811	9.44e-13		FGFR4	4.36102	3.62e-26		TENT2	2.0055	1.6e-05			TMEM106B	4.28015	4.57e-12													NELFCD	2.02245	1.67e-22		NDUFB8	2.41469	0.00897764		MED15	1.87514	9.11e-06			CAVIN3	1.4964	0.0129615
	SMAD6	2.04584	2.39e-24		MRPL52	4.35324	0.000568		NOXA1	2.00151	2.12e-41			MRPL52	4.27951	0.00330637													IQCK	2.02231	5.85e-29		MYO15B	2.41131	0.0035972		CRTC1	1.87442	2.02e-21			MFHAS1	1.49558	0.0140974
	CSKMT	2.04307	1.29e-05		RPA1	4.34827	1.28e-12		MINK1	1.99389	9.64e-13			TTC28	4.27664	2.98e-12													GUSB	2.02187	3.97e-10		ARHGAP24	2.40857	0.00184228		LMX1B	1.87227	5.76e-35			C1QTNF4	1.49327	0.00300582
	SHROOM1	2.04178	2.17e-19		G3BP1	4.34733	1.7e-07		GRB14	1.98543	1.14e-154			FBXO17	4.27393	5.1e-18													MED16	2.01519	3.1e-07		MAST2	2.40687	0.0118888		MTMR4	1.87193	0.0321895			KIF20A	1.49128	0.00460127
	WTAP	2.04133	0.0233063		TRAPPC1	4.34715	7.83e-17		NDUFB8	1.98392	0.000518			YWHAH	4.27099	1.74e-13													WDR91	2.01222	8.29e-26		TIE1	2.40653	0.00153954		SIN3B	1.87039	5.6e-10			SLC34A1	1.4805	0.0242482
	TBKBP1	2.04118	3.29e-05		KDR	4.34603	5.21e-08		ACAT2	1.97952	7.74e-09			CHCHD1	4.27014	0.0036561													THRAP3	2.01212	6.63e-06		OBSL1	2.39402	5.47e-05		RBFA	1.87005	1.85e-13			TAF11	1.47898	0.0151909
	RTL8A	2.04046	4.26e-06		RHPN1	4.34006	3.3e-08		TLE2	1.97828	5.66e-24			OAZ2	4.26796	7.75e-06													DNAJC10	2.00795	4.91e-10		DKK1	2.39385	0.00867972		LDOC1	1.86801	5.14e-06			TRIB1	1.46982	0.000561
	IQCK	2.03928	3.43e-14		TMEM178A	4.33836	6.14e-09		TGFB1I1	1.97636	0.000114			UBE2T	4.26737	7.4e-21													ITGA6	2.00528	2.21e-11		DMPK	2.39335	0.000481		ADAM10	1.86613	0.000109			PFDN6	1.45272	0.0388936
	C11orf54	2.03812	2.3e-12		OAZ2	4.33794	3.72e-07		MSRB1	1.97626	9.95e-25			AC009133.1	4.26469	4.83e-05													SEMA4D	2.0052	2.52e-35		TSPAN7	2.38922	0.0139615		MIIP	1.86407	8.32e-09			UGT3A1	1.4488	0.00358119
	GRB7	2.03795	1.13e-119		PAPSS2	4.32561	2.3e-08		CLEC18A	1.97519	2.57e-67			DAZAP1	4.26091	9.1e-12													CASP2	2.00461	1.91e-05		GUCD1	2.38837	5.74e-05		NUP50	1.86321	0.00538272			SLC44A3	1.44724	0.00240505
	HPN	2.03263	9.07e-187		SPAG9	4.32353	0.0267699		LAMC3	1.97358	1.53e-30			TPX2	4.24856	7.97e-15													HOXB6	2.00208	1.08e-14		TP53BP1	2.38822	0.000432		SDF4	1.86137	0.0205547			ASCC2	1.44215	0.0215677
	TELO2	2.02974	3.33e-07		PARK7	4.32311	0.00580911		HOXD4	1.97316	7.27e-22			RCBTB2	4.24313	1.6e-05													AKAP17A	1.9994	8.62e-18		MTURN	2.38589	3.06e-05		TMEM132A	1.85608	1.01e-12			HIF1AN	1.43918	0.0160949
	DMAP1	2.02844	1.25e-12		TMEM106B	4.32307	3.25e-13		RGS12	1.97113	5.15e-05			CTPS1	4.23924	2.51e-07													ATPAF1	1.9976	3.16e-07		ZSWIM8	2.38589	0.03543		RHOBTB1	1.85372	4.64e-25			PBLD	1.43374	0.015768
	AGPAT3	2.02798	0.0151451		CACHD1	4.31768	2.88e-18		ZNF117	1.97001	1.69e-10			MYO10	4.22555	9.04e-06													GNPAT	1.99721	2.43e-08		RBM17	2.38561	8.13e-06		TMEM245	1.85258	0.00169799			IFT27	1.43227	0.0199796
	GTF2IRD1	2.02688	2.24e-05		SMC1A	4.31748	3.13e-09		CHMP1A	1.96967	0.000273			GLCE	4.22469	1.55e-06													SON	1.99692	1.06e-13		MPV17	2.38073	7.05e-05		S1PR3	1.85252	0.00036			ZBTB8OS	1.41678	0.0290541
	ATAD3A	2.02302	0.0051817		CD34	4.31634	0.0430031		MCCC1	1.9686	2.17e-12			DNM2	4.22156	0.0218524													CLCN7	1.99616	7.62e-10		C12orf75	2.3746	2.33e-05		NME3	1.85135	1.4e-13			ARID3A	1.41046	0.000337
	FAM221A	2.02139	3.41e-18		DAZAP1	4.31592	1.13e-12		DECR1	1.96646	2.26e-16			TACC3	4.22118	2.01e-07													DUS1L	1.99614	3.62e-13		MINK1	2.37258	0.00409222		WDR48	1.84262	4.68e-06			TACSTD2	1.39135	0.0123091
	YDJC	2.01902	2.74e-12		CRTC1	4.31265	1.47e-08		BRPF3	1.96642	4.66e-06			SAFB	4.21356	2.34e-12													SELENOF	1.99507	4.76e-05		SAFB2	2.36861	0.00152271		RAB7A	1.84204	0.00949947			C1QTNF6	1.36434	0.035685
	UBP1	2.01799	0.0391426		FOXM1	4.30643	1.95e-18		ACTR1B	1.9661	2.04e-08			LMBRD1	4.21245	0.00467288													CTBP1	1.99238	1.4e-15		NRP2	2.3674	0.0120302		OXLD1	1.84142	2.55e-13			FAM102A	1.36146	0.0171046
	TENT2	2.01745	8.95e-06		YWHAH	4.29433	5.24e-14		ABHD17A	1.96492	6.92e-07			PKD1	4.21144	3.99e-08													NDUFA3	1.99129	1.1e-12		KCNJ1	2.36161	6.05e-05		CLDN16	1.84052	1.11e-30			TOP3B	1.35375	0.0407018
	ACP6	2.01664	8.91e-15		TSPAN7	4.29017	0.000284		DNALI1	1.96455	3.65e-27			MYO15B	4.20176	8.65e-12													PHF23	1.99121	0.0329499		CCZ1	2.36118	4.91e-08		DHCR24	1.83687	3.79e-25			EBP	1.35295	0.00417671
	PRKAB1	2.01584	7.09e-09		ECHS1	4.28966	0.0348108		KMT2C	1.96405	0.0220962			CROCC	4.19579	5.07e-11													CSKMT	1.99085	6.03e-10		CCDC130	2.35627	0.00548811		ZNF44	1.83234	8.25e-27			LINC01896	1.34151	0.00448732
	MINK1	2.01497	9.16e-14		AKT1	4.28888	4.81e-06		PCBD1	1.96355	0.0308854			MFF	4.19385	0.0300479													IFT43	1.9897	5.65e-11		NR2F6	2.35567	0.00338615		PDPR	1.8315	7.19e-06			ABHD17C	1.33252	0.0483187
	NDUFB8	2.00686	0.000218		RCBTB2	4.28854	2.17e-06		SORT1	1.95862	1.91e-05			PDAP1	4.1898	4.22e-08													TRIM24	1.98772	5.4e-14		TRMU	2.35421	7.23e-08		LINC00982	1.83049	5.05e-34			UNC5D	1.33242	0.0466686
	LHX1-DT	2.00415	4.59e-102		SAFB	4.28769	3.1e-13		KMT2B	1.95842	1.01e-07			CHKB	4.18905	7.87e-20													PTPN14	1.98585	2.2e-12		ADAMTS9-AS1	2.3535	0.00167876		FAM160A2	1.82912	1.05e-14			PLAG1	1.33157	0.0199838
	NOXA1	2.00321	3.42e-43		TTC28	4.28668	8.18e-13		RAB25	1.95464	1.47e-106			NET1	4.18255	2.43e-25													MKRN1	1.98554	0.000349		TPGS2	2.35346	0.000725		FAM160B2	1.82149	5.38e-05			NOL4L	1.33065	0.0441149
	TGFB1I1	1.99469	2.97e-05		AC009133.1	4.2816	1.03e-05		P4HTM	1.95448	6.23e-05			SLTM	4.1769	8.66e-06													FBRS	1.98219	3.52e-13		ZC3H7B	2.3527	1.83e-06		GATAD1	1.82143	9.91e-10			GATA2	1.32485	0.0226756
	TLE2	1.99199	2.65e-25		TIMELESS	4.28147	2.31e-08		CTDSPL	1.95285	1.5e-06			PSMD13	4.17603	0.00165366													DSG2	1.98172	2.73e-35		GSE1	2.34819	2.4e-07		RBM23	1.81753	7.29e-12			CLCNKB	1.30783	0.0302762
	ZNF117	1.99041	2.02e-11		DNM2	4.27599	0.00519093		MTMR10	1.94835	5.6e-15			ANAPC5	4.16966	1.26e-08													CCAR2	1.97948	4.72e-12		APMAP	2.34813	0.00223985		C5orf24	1.81291	0.0295366			TBX2-AS1	1.30347	0.0426056
	LAMC3	1.98752	5.71e-31		UBE2T	4.2639	5.79e-22		KLHDC2	1.94799	0.00212283			MGAT5	4.16948	2e-09													KDM5D	1.97924	2.28e-54		CA2	2.34627	2.2e-07		EXOC3	1.81132	7.74e-09			DNAAF5	1.29835	0.0148331
	PCBD1	1.98661	0.00608847		LMBRD1	4.2615	0.00105269		PTPRA	1.94625	0.00607386			FHL3	4.16909	1.32e-07													OTUD5	1.9784	4.04e-06		DPY19L2	2.3453	5.48e-06		SNHG19	1.81124	0.000404			ATP6V0A4	1.28621	0.0228447
	ACTR1B	1.98575	8.69e-09		MYO10	4.25528	1.41e-06		PICK1	1.9459	1.72e-14			MBD3	4.16707	1.6e-07													COL9A2	1.97717	1.17e-19		LRRC17	2.34091	0.00166423		NOL4L	1.81067	6.23e-26			NPEPL1	1.27934	0.031343
	CHMP1A	1.98566	0.000169		CTPS1	4.25322	4.29e-08		ASXL1	1.94448	0.000118			MRFAP1L1	4.15355	4.32e-07													C1orf56	1.97341	1.04e-07		CENPF	2.33431	0.00751645		TXLNA	1.80992	2.33e-05			MYL12A	1.26543	0.0136671
	ACAT2	1.98469	4.87e-09		TACC3	4.24888	3e-08		AKAP17A	1.94282	3.71e-07			NAIP	4.14051	1.58e-14													KAT2A	1.96997	0.00110148		METTL17	2.33317	0.0462629		ITPA	1.80656	3.69e-16			GLRX	1.26503	0.0160514
	GRB14	1.98283	1.55e-159		SLTM	4.24035	3.02e-07		PNRC1	1.94079	1.98e-05			ACADVL	4.13983	9.72e-10													GLYATL1	1.96881	3.29e-44		FNBP1L	2.3329	0.00543305		ARRDC1	1.8036	8.11e-16			PRR5	1.25561	0.0141838
	MSRB1	1.98033	3.38e-25		TALDO1	4.23981	0.0395384		CSAD	1.93882	2.2e-08			OBSCN	4.1379	1.25e-17													ADAM10	1.96841	1.53e-06		VAMP8	2.33244	0.000543		ETS1	1.80338	4.98e-05			TSPAN1	1.24995	0.00641732
	DECR1	1.97842	4.26e-17		GLCE	4.23771	1.35e-07		HOXD11	1.93866	1.94e-07			SPECC1L	4.13302	1.25e-13													METTL17	1.96191	1.31e-14		NUMA1	2.33142	0.00907871		RAB11FIP1	1.80069	4.32e-31			CDC7	1.22296	0.0452108
	KMT2C	1.97836	0.0133958		TPX2	4.23576	2.31e-15		ALDH4A1	1.93693	5.51e-12			ERCC1	4.13258	5.19e-05													SMG1	1.96038	2.65e-06		NIN	2.32922	2.99e-06		HEXIM1	1.79781	2.41e-18			HSPA12B	1.22021	0.000619
	BRPF3	1.97725	3.09e-06		IK	4.23177	0.000982		C5orf15	1.93643	0.00019			PTPRA	4.13001	0.00685982													PTPRQ	1.95756	7.37e-35		SGSM3	2.32335	7.92e-06		WTAP	1.79761	0.00389007			CHCHD7	1.21067	0.0374528
	HOXD4	1.97618	5.49e-23		PDAP1	4.22988	1.03e-08		ESRP1	1.93626	6.3e-49			SCIN	4.12965	2.01e-24													ARHGAP33	1.95624	3.14e-13		MKI67	2.32326	0.00293193		PHYKPL	1.7926	5.84e-12			PBX3	1.20695	0.0069216
	DNALI1	1.97345	3.18e-28		MRFAP1L1	4.22255	2.9e-08		HGD	1.93594	1.49e-110			ANXA11	4.12863	9.73e-16													SDF4	1.95373	0.00106956		GPC1	2.32027	0.0337228		PLEKHJ1	1.79166	0.000409			SUPT4H1	1.20667	0.00356168
	SORT1	1.9733	1.14e-05		ACADVL	4.21853	2.55e-10		NPR3	1.93438	2.7e-32			2022-09-09	4.12526	0.0371701													EPM2AIP1	1.95309	5.53e-08		SMARCA1	2.30798	0.0239573		NFASC	1.79132	7.04e-21			MAPK7	1.20312	0.0110433
	ABHD17A	1.97257	1.57e-07		MFF	4.21838	0.017381		WDR90	1.93229	8.87e-19			C6orf89	4.11577	0.0204701													PDE8A	1.95289	1.58e-19		BRD3	2.30627	0.000504		MIR4458HG	1.78965	1.26e-17			SOCS2	1.20221	0.0255319
	CTDSPL	1.97254	7.25e-07		HOMER3	4.21783	0.000333		TMEM72	1.93099	3.32e-170			SUN2	4.11474	7.55e-14													LEMD2	1.95123	3.24e-12		EP300	2.30481	0.00057		AP2A2	1.78447	4.74e-16			BEX1	1.20189	0.00294639
	KMT2B	1.97149	2.11e-08		MYO15B	4.21771	1.31e-12		ZRANB2	1.92398	3.6e-11			SLC35E2B	4.11441	2.77e-06													TTC14	1.95069	1.49e-25		CALCOCO1	2.30465	0.0413836		DPY19L2	1.781	8.81e-19			RHBG	1.19608	0.0052995
	CLEC18A	1.97042	1.69e-68		2022-09-09	4.19411	0.0439704		C11orf95	1.92327	0.00185971			MRPL16	4.11218	1.15e-08													DTX3	1.94718	0.0377217		SCRIB	2.30375	0.00037		DLGAP4	1.78058	1.74e-05			RAB25	1.19554	0.0461695
	KLHDC2	1.96934	0.000479		MBD3	4.19295	2.87e-08		MPHOSPH9	1.92157	0.000768			C7orf50	4.10972	7.52e-10													RAB7A	1.94694	0.000142		MIIP	2.30308	0.0449902		ZBED3	1.77998	1.59e-13			TMPRSS2	1.18953	0.0214526
	P4HTM	1.96789	4.31e-05		FBXO17	4.19251	1.3e-17		CABIN1	1.92122	8.52e-12			NEDD9	4.10962	2.93e-08													KDM3B	1.94507	9.36e-06		CDC25B	2.3016	2.27e-07		DPEP1	1.77663	2.35e-35			NAALAD2	1.18725	0.0101749
	PTPRA	1.96729	0.00300675		MGAT5	4.19039	1.01e-10		C7orf43	1.91929	1.62e-13			CLK1	4.10923	4.83e-07													NUMB	1.94474	1.58e-05		CRYZ	2.29682	3.92e-06		MSMO1	1.77611	7.54e-16			BCL6B	1.17371	0.0248176
	MCCC1	1.96699	1.33e-12		ANAPC5	4.18657	5.58e-09		YTHDF1	1.91767	3.9e-06			SRSF11	4.10085	0.000561													C12orf75	1.9443	2.28e-22		UBP1	2.2957	0.0298948		TRPM4	1.77571	1.54e-20			AL590560.2	1.17134	0.0177321
	ASXL1	1.9653	2.97e-05		CLK1	4.18493	1.03e-07		HMGB3	1.91096	1.95e-07			CKAP5	4.09914	4.24e-11													PITPNA	1.94384	5.58e-11		AKT2	2.29317	0.000318		FBN3	1.77555	2.49e-10			AC009041.2	1.11156	0.0145985
	AKAP17A	1.95816	2.64e-07		ERCC1	4.17895	7.29e-06		WWP2	1.9089	8.21e-11			ZNF559	4.09719	4.63e-07													BNIP3L	1.94332	0.0264564		PLXNA1	2.29181	3.58e-06		CPSF7	1.77542	2.81e-12			SLC25A27	1.10963	0.00529943
	PNRC1	1.95811	1.69e-05		PSMD13	4.17635	0.00151944		TOB2	1.90517	3.31e-10			MPV17	4.0966	4.62e-12													NME3	1.94177	3.76e-16		NLK	2.2909	0.0358454		NPIPB15	1.77407	2.14e-37			SCML1	1.10634	0.0249958
	HOXD11	1.95773	1.22e-07		PTPRA	4.17611	0.00310713		PGAP3	1.90395	6.08e-06			EZH2	4.08758	1.02e-19													TMEM132A	1.93671	1.7e-15		AFP	2.28784	0.00316633		MTSS1	1.77404	3.69e-11			EFNA5	1.10607	0.0073335
	MTMR10	1.95651	3.02e-15		SRSF11	4.17474	0.000289		SYMPK	1.90297	3.44e-07			HNRNPH3	4.07786	0.00285475													MED15	1.93524	3.15e-07		MCM4	2.28131	1.97e-05		AC129507.4	1.77404	2.34e-44			HEMK1	1.08124	0.0372997
	C5orf15	1.95521	0.000132		C7orf50	4.17132	4.78e-11		ADD1	1.90202	2.06e-08			INPPL1	4.07566	3.51e-14													RHBDD2	1.93293	7.41e-13		TUSC1	2.27937	1.55e-05		PHYHD1	1.77262	1.51e-12			ANK2	1.07523	0.0269901
	CSAD	1.95516	4.72e-09		NET1	4.17115	2.11e-26		CYB561	1.90015	7.3e-25			ACAA2	4.07312	4.18e-21													AP1G1	1.93203	1.32e-14		MICU2	2.27926	0.00183383		MYO5C	1.77072	3e-25			EHBP1	1.04992	0.0358931
	PICK1	1.95493	7.4e-15		NAIP	4.17057	1.11e-15		ZNF316	1.89745	0.0408451			MLF2	4.06829	5.54e-07													MTMR10	1.92818	4.61e-20		MRPL16	2.27861	0.000211		PLEKHH2	1.77071	6.03e-15			SPG11	0.998714	0.0325838
	RAB25	1.95227	3.06e-109		SLC35E2B	4.16839	2.51e-07		FOXM1	1.89625	0.0305997			HSPG2	4.05844	1.14e-14													CCDC130	1.92777	6.24e-16		ARHGAP28	2.2764	6.53e-06		PM20D2	1.77054	0.00364627			CDC42EP5	0.961113	6.69e-07
	ZRANB2	1.94656	6.78e-12		PRPF31	4.16372	0.000243		AK3	1.89317	7.59e-09			PTGIS	4.05484	1.92e-05													NEU1	1.92749	5.56e-06		SIGIRR	2.27423	3.26e-06		VAMP3	1.77038	0.00855918			KCTD15	0.91546	0.0258973
	WDR90	1.94523	1.21e-19		SPECC1L	4.16179	4.13e-15		APPL2	1.89102	0.00320281			CTDSPL	4.04868	1.22e-15													DDX39A	1.92682	0.0217263		ACTR2	2.27411	0.00691954		DPY19L3	1.76993	0.000205			SUPT16H	0.899125	0.000561
	C11orf95	1.94078	0.000474		FHL3	4.16126	9.48e-08		ANAPC1	1.88951	1.53e-09			BMP1	4.04485	1.08e-07													GOLPH3	1.92461	0.00129516		RRM2	2.27089	6.01e-05		RABGAP1	1.76989	8.45e-06			ZNF384	0.82647	0.000246
	ALDH4A1	1.93992	3.15e-12		CROCC	4.16044	3.46e-11		MRPS12	1.88666	0.0486227			ZMYM4	4.0416	0.00130599													DKK1	1.92455	4.66e-07		ANAPC7	2.26662	0.0118981		CDC42BPA	1.76899	0.016796			ZNF84	0.803935	0.00106869
	CABIN1	1.93891	2.41e-12		SUN2	4.1598	2.29e-15		ZNF512B	1.88441	0.000158			SAMM50	4.03821	5.51e-07													LINC00839	1.92123	1.08e-21		PARD6G	2.26447	0.00104751		SLC20A2	1.76812	5.97e-14			CD34	0.773456	0.000388
	YTHDF1	1.93665	1.2e-06		HNRNPH3	4.15771	0.00057		FRY	1.88396	1.78e-20			SLC9A3R1	4.03078	4.88e-12													EPHX2	1.9212	3.63e-38		2022-03-07	2.26179	0.0438367		CCAR1	1.76643	1.24e-05			HLA-DMB	0.717563	2.86e-06
	NPR3	1.93352	5.44e-33		CHKB	4.1559	1.31e-20		ARID5B	1.8815	5.43e-15			WASHC1	4.0261	9.45e-14													MGAT5	1.92117	0.00211361		TCTEX1D2	2.26012	0.00328808		HGSNAT	1.76605	6.1e-07			ATP5MD	0.487432	0.000213
	HGD	1.93341	9.62e-115		ANXA11	4.15311	1.91e-16		MFHAS1	1.88109	3.65e-09			H2AFJ	4.02555	7.74e-10													NUPL2	1.92	3.89e-09		C11orf54	2.25825	6.34e-05		ITGB1BP1	1.76564	6.84e-12			COTL1	0.411045	2.94e-08
	MPHOSPH9	1.9318	0.000439		C6orf89	4.14703	0.00304791		F11R	1.88096	7.97e-12			AP2A2	4.02351	2.35e-08													NOTCH4	1.9186	7.52e-05		SNHG18	2.25746	2.18e-07		CRHBP	1.76344	7.5e-26			IVNS1ABP	-0.259422	0.0374075
	ESRP1	1.93176	2e-49		MLF2	4.14695	8.11e-08		IFT140	1.88042	3.51e-07			DUS1L	4.02319	9e-14													NUP50	1.91787	0.000249		DYNLL2	2.25221	0.0250456		NEDD4L	1.76333	6.39e-13			AL356488.2	-0.260922	0.0117676
	HMGB3	1.92839	6.66e-08		HSPG2	4.13842	6.48e-16		UGT3A1	1.87975	4.32e-94			SNHG18	4.0222	7.34e-25													TMEM245	1.9178	1.82e-05		SPTLC2	2.25062	0.00346488		PARD6G	1.7623	6.47e-10			ETV4	-0.268942	0.0414106
	ADD1	1.92477	7e-09		CKAP5	4.13364	8.57e-12		AC008264.2	1.87952	2.54e-58			ATP1B3	4.02023	1.12e-14													CLCNKA	1.91624	1.91e-36		RBM12	2.24107	0.000281		ARHGAP1	1.75674	5.91e-05			SCN4B	-0.301451	0.000781
	TMEM72	1.9247	8.13e-173		AAMP	4.13256	0.0205507		NPIPB15	1.87745	1.75e-125			CSRP2	4.01015	7.8e-05													TMEM150C	1.91487	2.17e-31		FAM171A2	2.24059	7.4e-08		C11orf54	1.75504	2.76e-13			TMEM273	-0.301451	0.000781
	SYMPK	1.92284	5.48e-08		ACAA2	4.1286	2.16e-22		ADO	1.87569	2.39e-13			PSMD4	4.00657	0.04487													SOX13	1.91465	8.1e-24		GGCT	2.23417	0.000301		EBP	1.7533	5.38e-19			ISL2	-0.310991	3.1e-05
	C7orf43	1.92071	6e-14		NEDD9	4.12536	5.4e-09		ZNF770	1.87548	0.0160585			NDUFC1	4.00482	0.00679792													TARID	1.91412	5.9e-15		SUN2	2.23012	0.000277		WWC2	1.75243	1.9e-11			AC024563.1	-0.310991	3.1e-05
	ZNF316	1.91956	0.0105897		MRPL16	4.12305	3.55e-09		LYRM9	1.87532	2.26e-27			HADHB	4.00473	0.000256													SNHG19	1.91259	1.56e-06		ACTL6A	2.22572	0.000868		DELE1	1.75225	8.58e-06			DSCR8	-0.321981	0.00581935
	WWP2	1.91511	4.25e-11		SCIN	4.12298	1.31e-25		SMIM19	1.87254	0.00908013			PIP4K2B	4.00148	2.15e-08													S1PR3	1.91242	3.56e-06		OGDH	2.2236	0.000225		FNBP1	1.74985	1.28e-10			OBP2A	-0.339415	0.00783963
	AK3	1.91508	1.63e-09		OBSCN	4.11806	1.2e-17		METTL3	1.87178	2.63e-10			GGCX	3.99656	2.48e-05													RBFA	1.90773	6.37e-16		CR1	2.21891	0.000488		HECTD4	1.7443	2.98e-05			CD300A	-0.340873	5.08e-05
	TOB2	1.91347	9.98e-11		TUFM	4.11629	0.0456522		TBC1D4	1.87131	1.02e-07			AAAS	3.99316	4.54e-05													LDOC1	1.90608	3.28e-07		TTL	2.21882	0.000928		TCTN1	1.74351	1.78e-17			AL033530.1	-0.350412	1.93e-06
	FOXM1	1.91273	0.0226633		PKD1	4.11433	2.96e-08		HMGCR	1.87027	5.21e-07			FMNL2	3.99203	0.000174													SIN3B	1.90409	2.69e-11		DNER	2.2173	1.07e-05		ACTR1B	1.74341	1.84e-11			SLPI	-0.350412	1.93e-06
	APPL2	1.90381	0.00210347		INPPL1	4.11339	3.41e-15		API5	1.86542	9.57e-09			SDR39U1	3.99065	2.04e-06													WDR86	1.90203	9.15e-26		PHLDB2	2.21481	0.00046		NAB2	1.7421	2.86e-10			SOX2	-0.351	0.00302241
	CYB561	1.9013	4.09e-26		EZH2	4.10529	6.12e-21		TPGS1	1.86409	0.000278			SH3PXD2A	3.98642	8.81e-12													KIFC2	1.90069	4.21e-28		PPP1R16A	2.2079	1.81e-05		LZTS2	1.74168	0.00453895			EDA2R	-0.378078	0.000495
	MRPS12	1.90009	0.0164041		WASHC1	4.10512	3.03e-15		ETFB	1.86403	1.2e-06			DELE1	3.98257	3.07e-10													DYRK1B	1.89796	5.8e-10		METRNL	2.20551	0.00051		SCNN1G	1.73939	6.96e-31			KLK10	-0.378078	0.000495
	UPF1	1.90002	0.0186965		ZNF559	4.10335	1.35e-07		PISD	1.8621	3.63e-10			EPB41	3.98068	8.94e-05													C5orf24	1.8969	0.000585		PLEKHG2	2.20544	0.00572796		CCDC14	1.73882	1.34e-19			MIR34AHG	-0.379246	3.24e-06
	PGAP3	1.89861	3.84e-06		PTGIS	4.09908	1.27e-06		ZNF266	1.86183	3.43e-13			MADD	3.98031	2.26e-06													CLDN7	1.89656	3.01e-50		RBM26	2.20035	0.00187699		ATP5MC1	1.73689	1.45e-10			DLX2	-0.396715	0.00926687
	HNRNPDL	1.89755	0.0481864		RANBP3	4.09555	0.0319864		HAGLR	1.85888	2.59e-47			HOXA11	3.97902	1.74e-06													CADPS2	1.89583	3.2e-37		PDCD6	2.19807	0.000644		TMEM129	1.73688	3.52e-24			SPARCL1	-0.41003	0.0127056
	LETMD1	1.89682	3.51e-06		BMP1	4.09421	7.95e-09		GAR1	1.85882	8.31e-08			LRP5	3.97864	9.03e-08													MTMR4	1.89387	0.00383948		KANK1	2.19397	2.34e-05		FAM192A	1.7353	5.83e-08			HLA-DQA2	-0.415732	3.11e-05
	RBBP7	1.89574	0.0239221		CTDSPL	4.09403	9.75e-17		LETMD1	1.85852	2.75e-05			AGTR2	3.97628	8.48e-22													AC011043.1	1.89384	1.23e-36		LRRFIP1	2.19297	0.0210795		TMEM59	1.73457	2.85e-07			CASC8	-0.415732	3.11e-05
	ANAPC1	1.89542	1.01e-09		NDUFC1	4.08313	0.000499		GJA4	1.85447	0.000873			ZNF22	3.97599	1.97e-11													WTAP	1.89255	4.54e-05		ENOSF1	2.19088	0.00239577		GAK	1.73294	2.91e-10			GATD3A	-0.423996	0.00558113
	ZNF512B	1.89441	5.37e-05		MPV17	4.08131	2.29e-12		SUPT5H	1.85297	0.000225			UBA2	3.96345	8.49e-06													WDR48	1.88782	4.79e-08		SMC1A	2.18859	0.00042		PRR35	1.72878	5.26e-41			MSR1	-0.433411	0.00067
	ZNF770	1.89372	0.00948411		HADHB	4.07363	4.16e-05		HOOK2	1.85293	2.56e-08			SLC25A1	3.95919	8.23e-14													ITPA	1.88413	3.55e-19		ANO6	2.18783	0.0258462		AJUBA	1.72757	3.1e-08			KIRREL3	-0.441822	5.63e-05
	ARID5B	1.89303	5.78e-16		GGCX	4.07211	1.25e-05		SYTL2	1.84877	7.06e-11			COX6B1	3.94985	1.48e-06													RBM23	1.88397	6.09e-14		GAL3ST1	2.18629	9.45e-05		FAM32A	1.72501	1.5e-08			AC097478.1	-0.452427	1.93e-06
	METTL3	1.89102	6.91e-11		CSRP2	4.0655	1.29e-05		EFHC1	1.84823	6.79e-14			EIF2B5	3.9459	0.000188													CRTC1	1.88365	4.64e-24		POLR2J	2.18546	0.000741		OTUB1	1.72493	2.71e-08			PHLDA2	-0.491737	0.00240118
	MFHAS1	1.89099	2.73e-09		SAMM50	4.06542	5.33e-08		SP1	1.84775	0.00885068			C5orf24	3.94213	1.57e-05													GATAD1	1.88155	8.84e-12		ITPA	2.18504	0.0116304		KANK3	1.72454	1.27e-33			PCDHB5	-0.515926	0.00093
	IFT140	1.8908	1.73e-07		AP2A2	4.06322	2.13e-08		PPIE	1.84744	2.37e-10			CABIN1	3.93654	1.34e-14													PDPR	1.8805	6.77e-08		NINL	2.18432	0.00700296		C11orf95	1.72164	1.55e-11			LINC00649	-0.541947	0.00142803
	F11R	1.89044	1.21e-12		FMNL2	4.06232	3.61e-05		SNX1	1.84543	1.35e-06			STRA6	3.93533	1.33e-16													SLC6A13	1.87959	2.4e-25		PPIL2	2.18111	0.00533225		TMEM14A	1.7198	8.84e-06			RUNX1	-0.562359	0.0244113
	SMIM19	1.88924	0.00476458		SLC9A3R1	4.0622	4.4e-13		ATF7IP	1.84538	2.17e-08			FAM32A	3.93216	4.6e-12													ETS1	1.86961	7.85e-07		AMIGO2	2.17597	0.000363		SOX17	1.71872	3.99e-21			AC139769.2	-0.590533	2.57e-11
	TBC1D4	1.88744	1.32e-08		PIP4K2B	4.06209	7.08e-09		DYRK1B	1.84519	7.3e-12			COMT	3.93098	5.28e-09													FAM160B2	1.86769	2.13e-06		GRB14	2.17499	1.1e-06		CASKIN2	1.71749	1.54e-16			BHLHE41	-0.594657	1.06e-08
	HMGCR	1.88387	2.71e-07		ZMYM4	4.04502	0.000408		USP7	1.84362	0.00223755			SRSF10	3.92011	3.82e-07													ARF1	1.86731	0.00381249		ASAP2	2.16965	0.00313048		KRT7	1.71709	1.84e-19			C2CD4A	-0.604072	8.22e-10
	API5	1.88261	2.41e-09		DUS1L	4.04029	2.56e-14		CXXC1	1.84217	9.92e-05			RAB5C	3.92	0.0182122													PHYKPL	1.86379	4.4e-15		GNAI3	2.16666	4.84e-05		GGA1	1.71674	7.29e-07			HCG27	-0.626019	0.0115729
	FRY	1.882	1.23e-20		ATP1B3	4.03878	2.09e-15		C8orf82	1.84081	1.9e-05			TSN	3.91868	0.00171459													AP2A2	1.8622	2.43e-18		NPDC1	2.16534	0.0303611		DPF2	1.71646	6.56e-10			TRIM22	-0.639363	0.000992
	MIIP	1.88048	0.0478756		PSMD4	4.03759	0.0469784		WDFY3	1.84072	0.00163717			PEG3	3.9077	2.14e-11													CPSF7	1.86132	1.69e-14		PPP6R2	2.16187	0.000506		PLA2G4F	1.71619	1.31e-32			TRPM2	-0.643151	0.00520646
	ETFB	1.87959	8.63e-07		AAAS	4.03457	5.67e-06		UNC50	1.83866	6.48e-07			APRT	3.90325	7.25e-05													PLEKHJ1	1.86122	2.96e-06		RBFA	2.15924	7.24e-05		ANKZF1	1.7157	1.02e-08			MLC1	-0.648935	1.52e-07
	LYRM9	1.87857	7.95e-29		ZNF22	4.03026	1.24e-12		ARSD	1.83785	2.63e-39			NUP210	3.90207	5.37e-17													TXLNA	1.85875	2.36e-06		INTS10	2.15841	0.00603127		RAB14	1.71399	0.00434022			GLDN	-0.658351	1.28e-08
	TPGS1	1.87798	8.61e-05		COX6B1	4.02976	4.05e-07		CETN2	1.83727	2.24e-09			B4GALT1	3.90181	1.49e-11													MIIP	1.85804	1.5e-09		MLLT6	2.15541	4.98e-05		ARHGEF28	1.71365	2.41e-23			SLC7A11	-0.660133	0.0437163
	ADO	1.87788	1.37e-13		SNHG18	4.02233	1.61e-26		TBC1D1	1.83545	9.72e-10			ACTR2	3.89968	0.000261													AMY2B	1.85598	4.74e-31		ARAP3	2.15525	6.47e-05		RAMP3	1.7132	9.76e-08			GDF15	-0.673589	0.0029578
	AC008264.2	1.87788	2.29e-61		SH3PXD2A	4.01003	1.74e-12		WDR83OS	1.83485	0.022059			CCAR2	3.89885	1.43e-05													OXLD1	1.85597	4.42e-15		TAF1C	2.15201	2.35e-06		SLC4A9	1.71043	1.72e-26			ZNF208	-0.710261	0.0113785
	GAR1	1.8743	1.55e-08		SDR39U1	4.00993	1.02e-06		LFNG	1.83332	5.68e-11			LARP1	3.89641	1.16e-05													NOL4L	1.85374	6.31e-28		FANCL	2.14907	0.0492658		GRB7	1.7102	1.16e-38			AC107057.1	-0.728256	1.19e-07
	UGT3A1	1.87351	1.25e-95		EPB41	4.00486	2.2e-05		TBC1D9B	1.8325	0.0109419			TMED4	3.89571	0.00114355													RHOBTB1	1.85202	2.69e-27		NCBP2-AS2	2.14432	0.000401		UNC5B	1.70848	6.26e-17			PLEKHF1	-0.742952	3.66e-05
	SUPT5H	1.87316	5.67e-05		MADD	3.99857	4.27e-07		POLR2K	1.83121	0.018585			MDC1	3.89296	0.00293388													GADD45GIP1	1.84943	0.0135953		CHST2	2.14363	0.000901		LIMS2	1.7048	1.41e-06			LINC02303	-0.757878	7.24e-09
	ZNF266	1.87271	6.58e-14		SRSF10	3.99827	3.31e-08		KBTBD4	1.82664	0.0228459			DPP6	3.88689	2.12e-10													ATP5MC1	1.84259	1.09e-13		TBCD	2.14217	0.0117402		TOLLIP	1.70445	0.0124385			PRRX2	-0.759086	0.0215429
	NUDT16	1.87271	0.0231092		FAM32A	3.99645	3.37e-13		UPF3A	1.82521	1.01e-09			SKP2	3.88667	2.54e-07													NEDD4L	1.84238	4.73e-15		LRFN4	2.14187	0.000496		ACAN	1.70234	8.47e-05			CCZ1B	-0.759113	8.79e-10
	NPIPB15	1.87193	1.77e-127		HOXA11	3.99521	4.21e-07		TCEA2	1.82511	0.00214879			PPP1R16A	3.88208	0.000558													LMX1B	1.84217	1.73e-37		FNTA	2.14027	0.0335089		TRO	1.7019	1.64e-10			LINC00958	-0.763114	0.00564834
	PPIE	1.86718	4.01e-11		POLR2E	3.99492	0.0159775		MCCC2	1.82363	1.3e-09			TMEM106C	3.88171	1.24e-06													TMEM59	1.84136	1.78e-09		PLEKHH2	2.13889	0.000847		SCAMP4	1.70086	1.54e-09			LINC01833	-0.786903	4.34e-10
	PISD	1.86671	2.57e-10		DELE1	3.99025	6.91e-11		IGF2BP3	1.82081	0.00390709			VPS25	3.88098	3.8e-07													CCDC14	1.83778	4.83e-23		SRGAP2	2.13695	0.00167008		POLR2K	1.70068	8.61e-05			FCGR2A	-0.792069	3.86e-05
	SP1	1.8657	0.00362661		LRP5	3.98496	4.32e-08		PHACTR4	1.82033	7.02e-12			IGF2BP3	3.88012	1.34e-25													DHCR24	1.83595	8.85e-28		CTSH	2.13327	0.000545		TSC22D4	1.70006	7.15e-05			DIO2	-0.797858	3.13e-06
	USP7	1.86514	0.00128605		COMT	3.98237	2.74e-10		FOXD2	1.82024	3.75e-43			SPAG5	3.87724	6.56e-20													PRKRA	1.83576	0.036827		BCL2L1	2.1287	0.0455719		TM7SF2	1.69858	3.05e-23			ZIC1	-0.799394	0.000495
	SNX1	1.86425	9.05e-07		C5orf24	3.98192	9.22e-06		DPY19L2	1.82023	1.31e-15			CHTF18	3.87584	2.24e-15													FAM160A2	1.83573	1.19e-16		GNAI1	2.12318	0.0319907		TFAM	1.69779	2.15e-09			PRPH	-0.816694	8.64e-14
	SUCLG1	1.86404	0.022488		SLC25A1	3.97873	3.93e-14		ATF6B	1.81955	0.0427274			COBLL1	3.87487	4.09e-28													ATP13A1	1.83367	0.00656344		SREK1	2.12244	0.00013		CNOT1	1.69671	0.00186839			LINC01571	-0.823781	1.11e-11
	HOOK2	1.8605	1.24e-08		LARP1	3.97615	1.39e-06		ABHD12	1.8195	7.37e-08			BRD7	3.87295	1.7e-06													EXOC3	1.83278	2.64e-10		NCAPD2	2.12045	0.00853443		THUMPD3-AS1	1.69666	1.84e-15			TMPRSS3	-0.827947	0.00581325
	HAGLR	1.8603	1.34e-49		TMED4	3.97226	0.000116		PDE8A	1.81881	5.91e-28			TRMU	3.86945	5.19e-15													VAMP3	1.82633	0.000307		ABCC5	2.12012	1.34e-05		CEP95	1.69234	9.03e-14			TDGF1	-0.841746	6.4e-15
	ATF7IP	1.85881	1.28e-08		ACTR2	3.96971	3.42e-05		MCRS1	1.81776	1e-08			SOGA1	3.86772	0.00890446													HGSNAT	1.82541	6.03e-10		SSNA1	2.11947	0.00228356		YY1AP1	1.69163	0.00255536			LINC00887	-0.843259	1.5e-12
	WDR83OS	1.8578	0.00908893		AGTR2	3.9684	2.93e-23		PABPC1L	1.81594	8.9e-15			LINC00982	3.8656	4.79e-23													ITGB1BP1	1.82462	1.6e-14		GNG2	2.1186	0.0147429		LIG1	1.69125	0.000116			MS4A7	-0.843579	0.0193106
	DYRK1B	1.85728	3.79e-12		RAB5C	3.96637	0.00351025		MAGI2	1.81581	2.42e-30			PXMP2	3.86059	4.4e-05													CCAR1	1.82447	3.85e-07		HADHB	2.11506	0.000412		FAM234A	1.69103	2.48e-06			IGHA1	-0.855273	1.94e-06
	EFHC1	1.857	2.76e-14		TSN	3.96298	0.000729		CCDC85C	1.81354	2.84e-12			ARPC3	3.85918	1.23e-07													OTUB1	1.82235	1.45e-10		TMED5	2.10804	0.0133119		ELOVL1	1.68994	2.52e-09			LINC01785	-0.855273	1.94e-06
	CXXC1	1.8567	2.88e-05		BNIP3L	3.96023	0.0147654		GCHFR	1.81239	1.23e-12			TUBGCP2	3.85876	4.97e-07													ARHGAP1	1.8187	4.62e-07		MXD3	2.10168	7.26e-05		ZNF160	1.68861	3.67e-16			AC012645.1	-0.882361	0.000173
	WDFY3	1.85611	0.000406		CCAR2	3.95524	1.4e-06		SOX12	1.81105	1.78e-09			GMNN	3.85566	3.96e-16													LINC00982	1.81797	5.79e-38		TMEM106C	2.0961	0.0390229		DYNC2LI1	1.68191	2.25e-12			PGAM2	-0.927214	0.000192
	SYTL2	1.85604	1.15e-11		CHCHD1	3.94288	0.00153911		FBXW5	1.80893	0.000138			UQCRC1	3.84042	9.1e-05													RABGAP1	1.81773	9.55e-08		GTF3C6	2.08963	0.000256		ATAD3B	1.6797	9.38e-09			SPINK5	-0.941446	1.27e-18
	GJA4	1.85544	0.000646		APRT	3.94039	1.81e-05		CCDC84	1.80883	5.06e-05			DUSP6	3.83721	1.22e-13													LZTS2	1.81494	7.16e-05		RUSC1	2.08926	0.0022045		FNBP4	1.67944	1.29e-06			RGS1	-0.941913	1.24e-08
	TBC1D1	1.85401	2.3e-10		B4GALT1	3.93981	2.33e-12		IRF2BP2	1.808	0.011254			SULF2	3.83524	2.84e-05													C11orf95	1.8146	2.6e-14		EPB41	2.08709	0.00355275		C6orf62	1.67786	5.86e-13			WNT6	-0.959751	4.35e-16
	UNC50	1.85384	3.58e-07		EIF2B5	3.93887	0.000251		MMAB	1.80589	1.69e-16			TSC22D3	3.82999	1.91e-06													FAM32A	1.81292	8.43e-11		ITGB8	2.08439	0.000131		LINC00665	1.67586	1.55e-14			MEOX1	-0.964762	0.0125931
	POLR2K	1.85226	0.0091924		ARPC3	3.93075	1.48e-08		PTCH1	1.80535	1.16e-24			MXD3	3.82884	8.86e-11													CLDN16	1.81275	1.99e-33		POLR2M	2.08096	0.00207069		KIAA0319L	1.6749	1.98e-10			GPR39	-0.970197	4.75e-09
	TBC1D9B	1.85125	0.00703981		BRD7	3.92886	9.68e-08		CADPS2	1.80424	1.52e-72			KIF1C	3.82694	0.000293													ZNF44	1.8127	8.17e-29		ZNF618	2.08061	0.00207091		TSPAN2	1.67481	6.87e-16			HLA-DQA1	-0.993143	1.52e-13
	CETN2	1.84971	1.6e-09		STRA6	3.92644	1.68e-17		ENKD1	1.80319	1.32e-20			TMEM52B	3.82612	2.72e-24													ACTR1B	1.81232	5.47e-14		ZNF276	2.07084	0.00106129		UBE2H	1.67232	0.00983244			CELF2	-0.997125	0.0406014
	C8orf82	1.8478	1.1e-05		VPS25	3.92477	2.23e-07		CYREN	1.80281	9.89e-09			APMAP	3.821	0.000639													HEXIM1	1.8123	7.41e-20		EMX1	2.06641	1.44e-06		GOT1	1.67227	5.81e-10			PDK4	-1.02002	0.000474
	MCRS1	1.84744	1.26e-09		CABIN1	3.92441	4.51e-15		TMEM237	1.8017	1.78e-09			PLCE1	3.81957	4.63e-14													DPY19L2	1.8121	7.27e-22		NIPSNAP1	2.0661	0.000135		CELSR1	1.66992	1.08e-12			UNC5B-AS1	-1.02251	0.00296445
	MTERF4	1.8471	0.0415865		UQCRC1	3.91671	5.29e-06		COASY	1.80143	2.66e-06			POLD2	3.81919	0.0160603													CDC42BPA	1.8083	0.000854		EPHA7	2.06192	0.00068		CYYR1	1.66828	1.03e-10			AC007952.4	-1.02516	9.66e-16
	UPF3A	1.84636	3.09e-10		COBLL1	3.90623	6.47e-30		CASP9	1.79884	1.83e-06			TSC22D4	3.81826	5.73e-09													DPY19L3	1.80807	1.77e-05		SERTAD3	2.05755	0.000295		HTR2B	1.66754	5.41e-17			INHBB	-1.02585	1.42e-13
	TCEA2	1.84248	0.000863		CHTF18	3.90314	6.99e-17		ARFIP2	1.79076	3.67e-05			COL9A1	3.81504	6.52e-20													FAM192A	1.80772	4.94e-10		PHYHD1	2.05672	0.00981073		FAM219B	1.66659	9.89e-05			AC016723.1	-1.03858	5.86e-09
	ZFAND3	1.83911	0.0262165		PXMP2	3.90259	5.04e-06		ZNF300	1.78842	0.00284607			PPP6R2	3.81194	5.51e-13													MTSS1	1.8075	6.04e-14		AC110285.2	2.05334	0.00414832		TMBIM1	1.6656	2.75e-23			PHLDA3	-1.04522	0.000348
	LFNG	1.8373	2.92e-11		SOGA1	3.89383	0.00317885		CPNE7	1.7854	4.41e-81			NBEAL2	3.81138	2.01e-15													MSMO1	1.80584	3.86e-18		BCR	2.04623	1.95e-05		SMG7	1.665	6.66e-07			LMOD1	-1.10591	8.07e-13
	ARSD	1.83689	1.35e-39		DPP6	3.89328	9.58e-11		GSTO2	1.7852	3.27e-10			STMN3	3.80862	6.2e-06													ARRDC1	1.80581	1.88e-17		NKAIN4	2.0446	1.35e-06		SGPL1	1.65763	0.00716352			GSN	-1.10905	0.00554332
	IGF2BP3	1.83442	0.00204989		NUP210	3.89	9.08e-18		DCHS2	1.78461	1.56e-18			PALM	3.8069	1.5e-25													FBN3	1.80503	3.24e-12		CLUH	2.04295	0.0160936		LRFN4	1.65666	6.25e-06			KLK5	-1.12105	0.00227559
	MCCC2	1.83228	9.42e-10		PEG3	3.88894	3.07e-12		FHOD1	1.78295	0.00151628			NPM1	3.79685	0.0189938													SCOC	1.8047	0.00459398		TK1	2.04079	0.000194		SPIN1	1.65586	0.000138			ISM1	-1.19306	3.46e-05
	PABPC1L	1.83158	8.74e-16		MDC1	3.88787	0.00329984		PLEKHH1	1.7823	6.31e-20			GPRC5B	3.79318	1.84e-20													PM20D2	1.80456	0.000553		MAP3K12	2.03325	0.00455183		LINC01001	1.65529	5.65e-14			INMT	-1.20021	5.43e-14
	IRF2BP2	1.83094	0.00328769		POLD2	3.88171	0.00410765		NAALAD2	1.77827	4.95e-145			COG4	3.79312	5e-09													RAB14	1.80275	0.000238		ELF5	2.03258	0.000677		USP53	1.65401	3.7e-29			PLXDC1	-1.20304	0.000221
	ABHD12	1.83088	4.46e-08		SPAG5	3.88149	4.75e-21		FLNB	1.77544	2.75e-08			CRKL	3.79133	7.42e-14													TNFAIP1	1.79978	0.00285896		COX20	2.02969	9.83e-06		RBBP6	1.65298	1.55e-07			KC877982.1	-1.26804	4.52e-05
	KBTBD4	1.83005	0.0184191		SKP2	3.88147	7.99e-08		EML3	1.77525	3.32e-09			ATP2C1	3.78576	8.31e-05													SLC20A2	1.79877	5.96e-16		SCD5	2.02949	0.00191434		FZD8	1.65256	9.2e-22			BARX1	-1.27955	1.31e-12
	SOX12	1.82971	9.19e-10		NPM1	3.87682	0.00220514		SETD1A	1.77512	2.1e-05			PLIN3	3.78292	2.19e-05													NAB2	1.79824	5.53e-12		TMEM150C	2.02941	6.21e-05		ZNF580	1.65137	4.46e-13			LEMD1	-1.28354	5.27e-07
	DPY19L2	1.82892	5.95e-16		TRMU	3.87163	9.69e-16		MLLT1	1.773	2.18e-19			MXD4	3.76725	1.97e-06													PHYHD1	1.79535	7.42e-15		PRICKLE1	2.02673	0.00178003		TST	1.64987	2.12e-08			IFI6	-1.32167	0.00582884
	ATF6B	1.82795	0.0112398		IGF2BP3	3.87124	8.53e-27		TMPRSS2	1.77292	2.92e-112			MRPS27	3.76609	0.000193													DELE1	1.79386	5.91e-07		SLC39A13	2.01468	0.00887861		PITPNM1	1.64896	3.02e-07			PPP1R14C	-1.34381	0.022881
	EIF2AK1	1.82733	0.0351458		DUSP6	3.87083	1.19e-14		GULP1	1.76951	3.55e-52			NAT14	3.76479	8.13e-05													DLGAP4	1.7933	2.67e-06		DHCR24	2.01428	7.79e-05		PTBP3	1.6481	3.23e-10			HOXC11	-1.34798	5.66e-09
	FBXW5	1.82647	8.51e-05		TUBGCP2	3.86301	2.47e-07		MSMO1	1.76826	4.09e-07			CTSC	3.75885	0.00404128													MIR4458HG	1.78942	5.71e-19		IQCK	2.01368	0.0090004		DSP	1.6479	1.41e-20			KLK8	-1.36063	9.82e-11
	PHACTR4	1.82532	7.59e-12		TMEM106C	3.86069	1.44e-06		SCNN1G	1.76807	1.29e-112			SSU72	3.75356	0.0108734													GAK	1.78913	2.03e-11		SLC44A2	2.01195	0.0261393		CAVIN3	1.64339	2.68e-32			ANGPTL4	-1.38259	0.000236
	FAM98B	1.82416	0.0304249		LINC00982	3.8579	3.53e-24		STARD10	1.7676	0.000715			ATP2B1	3.75188	2.92e-09													TECR	1.789	0.00089		RHOBTB1	2.01095	1.62e-05		CMTM4	1.64212	1.63e-18			PLA2G16	-1.41322	1.3e-07
	PDE8A	1.81969	4.18e-28		PTP4A2	3.8522	0.0153699		ATG4B	1.76633	0.00116229			ZMYND8	3.74971	0.00542612													PLEKHH2	1.78767	1.22e-17		FRY	2.00955	0.0156583		RBM14	1.642	4.81e-09			KCNMB2-AS1	-1.42468	0.000495
	CCDC85C	1.81917	1.15e-12		TSC22D4	3.84264	1.41e-09		MBD3	1.76611	0.00140368			PFDN2	3.74127	3.19e-07													FNBP1	1.78759	1.76e-12		GPC6	2.00839	1.46e-06		NCOA5	1.64165	1.23e-21			SALL4	-1.4251	1.57e-06
	CCDC84	1.8187	2.53e-05		UBA2	3.84129	1.62e-06		COG4	1.76209	5.69e-05			MAEA	3.74103	0.0156966													RAB11FIP1	1.78454	6.83e-34		CS	1.99317	0.00186966		PICK1	1.64005	2.13e-17			KLK7	-1.45332	1.12e-09
	FOXD2	1.81848	1.17e-44		MXD3	3.83888	1.1e-11		AL591845.1	1.76176	2.35e-15			PET100	3.73968	0.000245													ZBED3	1.78043	1.21e-15		PNPLA2	1.9929	0.000413		SP1	1.6396	7.59e-06			ABCA1	-1.50755	0.000107
	TMEM237	1.81699	3.15e-10		GMNN	3.83617	1.33e-16		RNF216	1.75923	0.00269555			MED4	3.73634	0.0044372													CNOT1	1.77981	7.21e-05		AP3S1	1.99193	0.000115		UNC119B	1.63892	1.21e-14			ATF4	-1.59942	1.03e-06
	MMAB	1.81524	6.16e-17		SULF2	3.83291	1.95e-05		CD55	1.7576	1.88e-08			NINL	3.73552	0.0326719													C6orf62	1.77748	9.81e-15		CASZ1	1.98914	0.000265		HOXA3	1.6387	1.15e-22			ANO1	-1.64125	0.0143797
	GCHFR	1.81512	8.69e-13		STMN3	3.8303	3.06e-06		IER5L	1.7561	2.35e-05			SP1	3.73471	3.16e-06													POLR2K	1.77652	2.72e-06		PDZK1	1.98859	0.00254376		ABCD4	1.63868	2.12e-11			CRTC3	-1.7527	0.0414222
	COASY	1.81396	8.49e-07		PPP6R2	3.82558	6.96e-14		POMT2	1.75465	1.46e-05			MAP3K1	3.73425	7.72e-13													HECTD4	1.77554	7.11e-07		TPBG	1.98732	0.0265762		USP11	1.6386	0.017082			ST3GAL5	-1.81549	1.14e-07
	CASP9	1.81358	2.69e-07		ATP2C1	3.82309	5.02e-05		DHX15	1.75435	0.0274064			CYFIP1	3.73381	0.0134052													TRPM4	1.77411	9.91e-23		RPAIN	1.98605	0.0108728		FAM198B	1.63849	1.31e-06			APLN	-1.85613	4.31e-08
	MAGI2	1.81264	9e-31		SSU72	3.82115	0.00379289		CELSR1	1.75188	2.83e-08			ARID1A	3.73235	9.35e-07													NFASC	1.77286	2.67e-23		TGFB1I1	1.98173	0.0138545		PTS	1.63783	3.49e-06			HS3ST2	-1.88406	1.77e-26
	ENKD1	1.8104	5.35e-21		PET100	3.81963	2.22e-05		L1CAM	1.75015	3.88e-28			EIF4EBP1	3.73169	1.15e-07													TRO	1.77272	2.32e-12		SAPCD2	1.98027	0.0219494		TUBGCP2	1.63656	0.000907			THNSL2	-1.93153	7.53e-08
	CYREN	1.80834	6.73e-09		COL9A1	3.81919	1.91e-21		FBXO9	1.74922	3.01e-10			HADHA	3.73167	0.0406483													PARD6G	1.77242	3.11e-11		UBAC1	1.97934	0.0097267		PARD6B	1.63627	8.23e-37			FGF14	-1.94893	4.54e-21
	PTCH1	1.80591	4.95e-25		PLCE1	3.81901	5.92e-15		DAAM1	1.74833	0.000198			DNAJC9	3.72822	2.68e-09													TMEM129	1.76721	7.91e-27		WDR91	1.97768	0.0112846		PHF1	1.63566	4.3e-08			NNMT	-1.97829	0.027873
	ARFIP2	1.80498	1.96e-05		CRKL	3.81861	2.9e-15		ZNF704	1.74758	0.00297105			UPF3A	3.72014	1.87e-11													IER3IP1	1.76485	0.0484589		NHLRC2	1.97644	0.0191623		TCTEX1D2	1.63427	0.000165			STAT4	-1.97902	1.17e-06
	CADPS2	1.80164	7.85e-74		TMEM52B	3.81727	1.86e-25		MBOAT2	1.7473	0.000464			PTRHD1	3.72001	0.0303578													EBP	1.76457	6.82e-21		DNAJC9	1.97464	0.00428051		OGDHL	1.63397	7.26e-52			SLC16A3	-2.0697	1.41e-05
	ZNF300	1.80117	0.00160926		KIF1C	3.81569	0.000219		SEC22B	1.74726	7.87e-08			MSMO1	3.71954	1.51e-11													UNC5B	1.76433	1.34e-19		GSK3B	1.97013	0.0163708		PRKAR2B	1.63371	3.62e-12			CALCA	-2.07328	2.44e-06
	MLLT1	1.79661	1.69e-20		PALM	3.80614	2.75e-26		ZNF655	1.74714	1.17e-05			CHTOP	3.71733	3.14e-08													UBE2H	1.76113	0.000198		ADAM15	1.96919	0.0214991		AQP2	1.63356	1.69e-41			FHL2	-2.1237	0.000194
	FLNB	1.7947	1.98e-08		GPRC5B	3.80454	3.09e-21		PARP6	1.74694	9.71e-10			VAV3	3.71729	3.55e-18													SPIN1	1.76094	6.89e-07		EEF1E1	1.96728	0.00106779		INTS1	1.63316	3.32e-05			SHMT2	-2.16294	6.14e-05
	GSTO2	1.79229	1.87e-10		NAT14	3.80424	8.72e-06		FDPS	1.74492	0.00285475			KDM1A	3.71626	5.36e-06													C11orf54	1.759	3.95e-15		ANKRD13D	1.96507	0.000727		ATG4B	1.63248	1.47e-08			WDR72	-2.24159	6.12e-09
	PLEKHH1	1.79118	6.68e-21		ARID1A	3.80422	5.83e-08		MROH1	1.74393	2.06e-22			BRD8	3.713	2.86e-06													AJUBA	1.75817	2.71e-10		LMBRD1	1.96472	0.0290586		APOM	1.63064	2.22e-22			SLC14A1	-2.29489	2.94e-10
	FHOD1	1.79085	0.00108245		APMAP	3.8034	0.000454427		INAVA	1.7439	2.86e-11			WIZ	3.69811	1.54e-06													DPF2	1.75644	8.01e-13		ANKRD17	1.96193	0.0125193		OCLN	1.63021	6.21e-27			AC117402.1	-2.34103	7.94e-19
	MBD3	1.78805	0.00034		CYFIP1	3.80069	0.00170348		SAP30BP	1.74267	2.94e-08			TMEM9	3.69693	0.00491898													ANKZF1	1.7549	2.12e-11		BRK1	1.9595	0.00575426		BCR	1.62872	5.89e-17			ASTN2	-2.36727	1.27e-07
	ATG4B	1.78704	0.000383		PFDN2	3.79908	7.29e-08		SPEF2	1.74098	1.13e-18			ZNF580	3.69402	0.000275													NPIPB15	1.75472	5.38e-42		NCOA5	1.95758	0.00213319		NDRG2	1.61998	3.82e-06			RPS27	-2.37164	0.00182951
	MSMO1	1.78528	2.43e-07		MAEA	3.79713	0.00231449		ITPA	1.73846	1.86e-10			NLK	3.68924	0.00146734													FNBP4	1.7542	6.89e-09		SBF1	1.95714	0.0320055		AIFM1	1.61905	2.45e-06			LTBP2	-2.47376	0.0353171
	EML3	1.78335	1.73e-09		CTSC	3.79568	0.00390497		CCDC6	1.73773	2.04e-09			CDCA7	3.68847	3.34e-25													GGA1	1.75404	2.47e-08		CADPS2	1.95519	5.39e-05		ZNF384	1.61895	9.76e-12			ANKH	-2.48337	1.89e-07
	SETD1A	1.78255	1.68e-05		H2AFJ	3.7948	1.89e-09		ST6GALNAC3	1.73493	7.32e-09			CCT2	3.68773	0.0213623													DPEP1	1.75371	1.72e-38		ACAP3	1.95187	0.00164722		CFLAR	1.61891	1.85e-10			HOXC10	-2.55134	0.00638836
	DCHS2	1.78172	7.74e-19		KDM1A	3.79148	7e-07		CAPS	1.73442	2.02e-37			QTRT1	3.68417	8.35e-10													TMEM14A	1.75358	1.37e-07		CACNA1H	1.94878	1.05e-07		CSNK1E	1.61882	0.00899993			HOTAIR	-2.6157	1.86e-15
	COG4	1.78124	3.58e-05		TSC22D3	3.79074	3.23e-06		GTF2IRD2B	1.73365	9.26e-16			MZF1	3.68366	1.56e-05													WWC2	1.75272	1.44e-12		ERBB3	1.94818	4.11e-06		SDC2	1.61766	0.0117599			PODN	-2.6521	1.3e-12
	CPNE7	1.78067	1.82e-82		CHTOP	3.78335	8.76e-09		BX284668.5	1.73347	2.25e-56			GABBR1	3.67975	9.44e-09													TCTN1	1.75073	2.51e-19		ECPAS	1.94797	8.17e-05		KIFC3	1.61342	3.34e-17			MGAM	-2.70506	1.19e-07
	STARD10	1.77519	0.000489		UPF3A	3.78004	1.22e-12		SEMA5B	1.7319	3.24e-28			WDR1	3.67822	0.0050161													MTF2	1.75058	0.00620266		REXO2	1.94773	0.016706		AC110285.6	1.61337	7.1e-23			ALDOA	-2.70572	3.65e-05
	DHX15	1.77317	0.0104413		MEF2C	3.77991	0.0290113		ANKZF1	1.73153	5.11e-09			DOCK1	3.67544	1.83e-17													TSC22D4	1.74952	7.66e-06		SH3YL1	1.94671	0.00278967		FAM84B	1.6133	1.77e-25			CLEC4M	-2.72297	1.85e-21
	PPM1B	1.77251	0.0271744		ZMYND8	3.77598	0.00132514		CYSTM1	1.7308	2.92e-11			CDH11	3.6744	0.000136													MYO5C	1.74936	1.55e-26		BIRC5	1.94418	0.000135		PAQR7	1.61058	2.38e-12			CD19	-2.83345	3.16e-15
	NAALAD2	1.77222	2.66e-147		BRD8	3.77549	5.95e-07		CABLES1	1.72851	9.15e-07			PDCD2	3.67391	1.05e-05													AC129507.4	1.74316	1.51e-47		RTCB	1.93969	0.000705		CENPT	1.61034	7.02e-08			SRGN	-2.87809	0.00017
	POMT2	1.7716	2.01e-06		MRPS27	3.77499	0.000149		ZNF133	1.72836	0.000144			CNTN5	3.66888	4.96e-06													YY1AP1	1.74091	0.000134		CACHD1	1.93869	2.86e-05		CTTNBP2	1.61021	1.44e-32			PTGDS	-3.07788	9.12e-14
	SEC22B	1.77014	9.78e-09		PTRHD1	3.77226	0.0115285		CAMSAP3	1.72628	3.19e-117			DCTPP1	3.66737	3.38e-07													CRHBP	1.7395	5.18e-28		AP2A2	1.93741	7.58e-06		SCAP	1.60926	0.000521			C1QC	-3.18482	0.000311
	TMPRSS2	1.76802	4.42e-114		HADHA	3.76284	0.0390985		USP53	1.72626	6.5e-65			SCAMP4	3.66733	4e-09													CEP95	1.73831	1.23e-15		MSRB1	1.93246	0.0149766		SEPHS2	1.60903	2.63e-10			HLA-DPB1	-3.19722	1.08e-09
	IER5L	1.76773	1.55e-05		CCT2	3.76095	0.00416149		AJUBA	1.72381	0.00189306			EHMT2	3.66577	2.64e-11													TOLLIP	1.73741	0.00128462		DNM2	1.92956	0.0333196		CXXC1	1.60895	2.74e-12			TRABD2B	-3.2406	2.41e-05
	FDPS	1.7673	0.000824		NBEAL2	3.7544	1.5e-15		RNF44	1.72227	0.000752			ABHD17A	3.66471	1.04e-06													SCAMP4	1.73715	9.44e-12		RASL11B	1.92914	5.76e-08		UNK	1.60423	7.23e-09			OGFRL1	-3.26459	1.28e-06
	PARP6	1.76634	1.45e-10		TMEM9	3.74924	0.00142823		MTFR1L	1.72222	1.45e-06			IRX2	3.66434	3.41e-09													THUMPD3-AS1	1.73215	1.44e-18		TRPM4	1.92884	0.00014		CWC15	1.60389	0.00339864			PRAME	-3.37513	1.3e-29
	ZNF704	1.7663	0.00173147		NINL	3.74896	0.0126278		BAZ2A	1.72222	1.21e-05			DPM3	3.66408	0.0138981													CASKIN2	1.73088	9.33e-19		LGI2	1.92857	0.00207557		FTX	1.60333	8.23e-15			LYPD1	-3.39496	3.49e-13
	CD55	1.76599	8.4e-09		MSMO1	3.73596	2.78e-12		MBD2	1.72196	9.2e-10			ACLY	3.66351	6.2e-18													PTBP3	1.72647	1.24e-12		TXNRD2	1.9272	0.0171241		SAP30BP	1.60173	7.95e-07			CCDC3	-3.49187	1.98e-09
	GULP1	1.76533	3.92e-53		DNAJC9	3.73344	1.73e-09		CERS5	1.72045	0.00588491			CCZ1	3.6608	5.73e-07													CSNK1E	1.72625	3.85e-05		TBKBP1	1.92393	0.00077		MAP3K12	1.60032	3.78e-12			HLA-DQB1	-3.68999	4.34e-17
	ZNF655	1.76326	8.03e-06		WDR1	3.73234	0.000517		FNTA	1.72041	0.0203361			WDR34	3.65942	6.22e-09													INTS1	1.7259	3.11e-07		ANKS1A	1.92334	0.0196834		DCAF16	1.60006	3.12e-06			SERPING1	-3.93855	0.00652979
	FBXO9	1.76274	4.51e-11		MZF1	3.73133	5.11e-06		LPCAT3	1.71907	5.13e-06			PAM	3.65915	0.00260544													CELSR1	1.72531	7.1e-14		SH3PXD2A	1.91986	0.000725		TPD52L2	1.60004	0.0277362			SOD3	-4.01069	7.79e-07
	AL591845.1	1.76273	3.88e-16		VAV3	3.72981	2.54e-19		BTBD6	1.71869	0.000331			SENP7	3.65669	7.55e-09													SDC2	1.72387	3.14e-05		MYO1E	1.91803	0.0108151		JMJD1C	1.59892	3.16e-09			KLK6	-4.21975	0.000313
	MBOAT2	1.76161	0.000227		SP1	3.72721	1.89e-06		ST6GAL1	1.71823	5.11e-14			COLGALT1	3.65107	0.0216159													RAB5A	1.72331	0.000466		ADGRL1	1.91782	0.0400558		PRKAA1	1.59878	1.16e-09			FHL1	-4.36607	0.0170386
	SCNN1G	1.76157	2.07e-114		MAP3K1	3.72484	2.59e-13		TRMU	1.71793	4.56e-06			VCP	3.6488	1.53e-09													METAP1	1.7229	0.0166313		ATP11A	1.91752	0.00137593		TRAPPC1	1.59689	2.64e-05			LAMP5	-4.40081	1.87e-06
	SAP30BP	1.76031	6.56e-09		EIF4EBP1	3.71799	6.45e-08		CALCOCO1	1.71644	6.08e-08			TNFRSF25	3.64498	0.00117986													RBM14	1.72109	8.96e-12		USP40	1.9167	0.00949948		RGS12	1.59578	9.22e-07			CDKN1A	-4.56951	2.25e-10
	LRRC47	1.75985	0.019281		PDCD2	3.71646	2.57e-06		AGER	1.71624	8.49e-25			SMC3	3.64449	2.43e-10													FAM219B	1.72013	5.77e-06		CLCNKA	1.91624	0.00308853		SYMPK	1.59405	8.4e-09			LINC02253	-4.95607	1.54e-30
	ITPA	1.75785	1.27e-10		PAM	3.71573	0.00077		MGAT3	1.7157	3.63e-20			LARP7	3.64077	0.000527													SMG7	1.7198	2.1e-08		MOV10	1.91507	0.000781		DSEL	1.5904	2.47e-15			EYA1	-5.09419	2.25e-06
	GNAI1	1.75746	0.0370032		SCAMP4	3.71266	1.84e-10		TRAPPC12	1.71333	1.1e-05			PIN1	3.63929	1.32e-06													YIPF3	1.71972	0.00193103		WNT5A	1.91296	0.000238		PIEZO1	1.58957	1.53e-05			CCDC88C	-5.52118	0.000299
	L1CAM	1.75707	1.94e-29		WIZ	3.71045	2.17e-06		RABEP2	1.71326	3.17e-12			HNRNPA1P48	3.63627	1.47e-07													ARHGEF28	1.71953	3.81e-27		FLRT3	1.91063	3.63e-06		PDXK	1.58955	5.45e-06			HLA-DPA1	-6.52881	3.77e-16
	DAAM1	1.75651	0.000158		VCP	3.70973	1.78e-10		GOLM1	1.71211	0.000133			LRP2	3.63202	6.43e-18													ABCD4	1.71929	2.88e-14		AURKB	1.9106	0.000375		RERGL	1.58938	7.95e-10			MXRA7	-6.59488	0.000985
	RNF216	1.75519	0.00219879		NLK	3.70958	0.00069		TMEM60	1.71211	0.000219			GATA3-AS1	3.63142	1.59e-21													LIMS2	1.71921	1.62e-08		GGA2	1.91041	0.0354408		MRPS7	1.58658	0.00355478			S100A1	-6.76493	4.27e-37
	CYSTM1	1.74973	3.67e-12		CDH11	3.70874	3.52e-05		DNMT3A	1.71104	1.68e-12			PKP4	3.63024	3.69e-13													NAGK	1.71784	0.0336152		INPP5A	1.90743	0.0249768		CCHCR1	1.58544	1.33e-17			TRPM5	-7.36801	1.07e-19
	INAVA	1.74965	1.68e-11		WDR34	3.70852	1.08e-09		SETDB1	1.71028	0.00227775			RTL6	3.62489	1.3e-09													KIAA0319L	1.71773	1.1e-12		SPECC1L	1.90393	0.000271		ERF	1.58526	5.83e-12			SORL1	-7.86643	1.57e-06
	MROH1	1.7494	2.38e-23		PIN1	3.70378	7.53e-08		PGAP2	1.7089	0.0013068			RSRC2	3.62412	0.00854349													ELOVL1	1.7177	1.2e-10		CDC26	1.90031	0.0226656		ARNT2	1.58476	5.05e-13			MTRNR2L8	-8.34796	2.02e-14
	IQGAP2	1.74478	0.0406808		EHMT2	3.70369	5.7e-12		POLE	1.70829	0.00019			PPM1F	3.62396	2.09e-17													ZNF580	1.71652	1.09e-15		LINC00982	1.89686	2.88e-05		PPIL2	1.58296	2.01e-10			C3	-8.83433	1.1e-08
	SPEF2	1.74477	1.21e-19		ATP2B1	3.70265	1.27e-09		MORN2	1.70738	5.69e-09			ACAP3	3.62119	2.97e-06													FAM234A	1.71629	1.77e-08		PDE3A	1.89538	0.00586375		OXCT1	1.58024	1.78e-08			TIMP1	-8.88991	0.00482855
	MTFR1L	1.74367	2.23e-07		ACLY	3.7024	1.46e-19		AMN	1.70624	5.44e-77			TUT4	3.61703	6.9e-09													LIG1	1.71485	3.64e-06		CYREN	1.893	0.00138854		ATG2B	1.57894	0.0213048			SPOCK1	-9.32134	6.27e-32
	CCDC6	1.74147	1.34e-09		SENP7	3.69851	8.17e-10		CDC7	1.70555	0.00441689			TMEM167A	3.61431	0.000248													TM7SF2	1.71287	9.7e-26		TNK2	1.89204	0.011735		SDHA	1.57831	6.72e-07			PRND	-10.0198	0.0220183
	AJUBA	1.74016	0.000484		RSRC2	3.69347	0.00151603		PHACTR2	1.70391	7.53e-06			RRAGA	3.61332	0.000777													ATAD3B	1.71205	5.79e-11		C20orf194	1.89151	0.000636		ENKD1	1.57767	9.02e-22			C1QA	-10.0224	2.99e-09
	ST6GALNAC3	1.73896	5.09e-09		CCZ1	3.6882	1.89e-07		B9D1	1.70329	2.31e-15			LINC01116	3.61328	6.22e-15													RBBP6	1.71175	8.3e-10		DEAF1	1.89038	0.048429		ACTL6A	1.57584	1.89e-06			COL8A1	-10.1764	4.03e-09
	BAZ2A	1.7388	4.73e-06		TNFRSF25	3.68646	0.000137		EP400	1.70291	3.69e-06			LENG8	3.61247	0.000398													PRR35	1.71172	8.6e-45		PTPRQ	1.88686	0.0412757		ZNF559	1.5744	2.75e-08			LDHA	-10.7215	1.29e-05
	ZNF133	1.73837	4.4e-05		DPM3	3.68588	0.0163302		EXD3	1.70198	1.36e-10			PRKACA	3.61233	1.24e-05													SCNN1G	1.70878	3.97e-33		NOL11	1.88413	0.0164935		DAB2IP	1.57395	1.98e-06			LGALS1	-10.9352	1.95e-05
	CAPS	1.73699	6.74e-39		COLGALT1	3.68325	0.00883518		ZSWIM8	1.70165	9.4e-07			CDKN1B	3.61013	1.94e-07													SP1	1.70731	1.31e-07		STAT5B	1.88331	0.00736566		ERMARD	1.57366	1.65e-08			PGF	-10.9734	7.51e-06
	CELSR1	1.73697	1.79e-08		DOCK1	3.67991	1.38e-17		SARS2	1.70053	0.000667			NOC2L	3.60811	1.8e-06													NDRG2	1.70689	9.9e-09		RNASEH2C	1.88029	0.0056822		FAM13B	1.57113	3.01e-10			IGFBP3	-11.1737	6.83e-07
	MBD2	1.73673	5.44e-10		CDCA7	3.67969	2.18e-26		DYNC2LI1	1.70041	3.23e-08			CDK6	3.60667	1.68e-17													DNAJC8	1.70627	0.0224449		TSPO	1.8766	0.0131592		FAM107B	1.57	1.7e-05			JARID2	-11.3267	0.000108
	GTF2IRD2B	1.73657	1.14e-16		DCTPP1	3.67868	1.68e-07		SDCCAG8	1.6999	2.47e-13			ALDH3A2	3.6013	0.000588													GRB7	1.70617	1.63e-42		COA5	1.87572	0.0388177		SLC39A13	1.56883	5.95e-11			HSPA6	-11.6383	9.82e-11
	ANKZF1	1.73593	6.69e-10		PKP4	3.67603	2.44e-14		NAA20	1.69667	0.0295132			KIF26B	3.60083	1.01e-09													MRPL22	1.70546	0.00445424		CD55	1.86615	0.00799319		TCTN2	1.5688	1.82e-07			ENO1	-12.338	0.00368934
	ST6GAL1	1.73514	8.01e-15		SMC3	3.67594	2.53e-11		SHC2	1.6931	7.24e-07			DLGAP4	3.59999	0.00174916													KANK3	1.70467	7.55e-36		AC011043.1	1.86553	0.00209891		MSRB1	1.56766	1.61e-11			S100A13	-12.6623	0.0490775
	DNMT3A	1.73478	1.8e-13		LARP7	3.67565	0.000103		CCDC92	1.69195	0.0232755			ASF1B	3.59759	2.16e-16													SDHD	1.70304	0.014173		TLE2	1.86385	0.00114364		AOC1	1.56636	9.41e-32			HLA-DMA	-12.6715	2.58e-32
	GOLM1	1.73417	4.35e-05		GABBR1	3.66919	2.07e-09		PTPRN2	1.69163	1.21e-55			CNOT6	3.59683	0.000157													LINC00665	1.70277	1.33e-16		GGH	1.86374	0.0011723		GSTM3	1.56624	8.56e-05			AEBP1	-15.5503	0.0369401
	RNF44	1.73389	0.000152		TMEM167A	3.66917	2.78e-05		ESYT2	1.69144	0.0130673			SIGIRR	3.59458	6.26e-21													SGPL1	1.70208	0.000303		CHTF18	1.86273	0.036621		ADGRL1	1.56569	2.8e-09			FBLN2	-17.6264	3.32e-22
	IRF2BPL	1.73318	0.03302		ALDH3A2	3.6672	8.01e-05		CU634019.6	1.68968	5.82e-05			TRAF4	3.59385	1.78e-12													CWC15	1.70106	8.81e-05		LANCL1	1.86092	0.0181584		ZNF740	1.56422	6.92e-11			CTSB	-21.9058	6.57e-14
	CERS5	1.7329	0.00411324		CNTN5	3.66352	1.49e-06		STX16	1.68916	7.4e-07			C1QTNF4	3.59257	1.34e-17													USP11	1.69926	0.000431		GOT1	1.8609	0.0408324		COG4	1.56334	1.7e-09			VWF	-26.0255	2.87e-16
	TRMU	1.73151	3.23e-06		RRAGA	3.66089	0.000233		CREB3L4	1.68612	0.000494			USP1	3.59032	6.81e-15													PLA2G4F	1.69797	1.57e-36		FBXL5	1.86037	0.0206659		PLA2G6	1.56252	3.68e-10			MGP	-26.8256	0.0277438
	CALCOCO1	1.73123	2.93e-08		MXD4	3.65955	1.78e-06		FOXJ1	1.68604	1.96e-85			TRRAP	3.58945	1e-05													DYNC2LI1	1.69785	2.59e-14		ELK3	1.85666	0.000136		TMEM213	1.5622	7.94e-48			HSPG2	-30.0026	0.000851
	BTBD6	1.72994	0.000122		IRX2	3.65557	8.5e-10		ZNF195	1.68573	0.000509			MARVELD1	3.58878	9.2e-08													ATG4B	1.69766	5.32e-11		DUSP6	1.8545	0.0261805		MBTD1	1.56199	5.51e-10			RGS5	-31.6412	3.39e-36
	CABLES1	1.72959	6.61e-07		TUT4	3.65481	3.01e-10		DOT1L	1.68531	6.19e-17			SLC4A9	3.58835	1.32e-07													GOT1	1.6962	5.05e-12		PITPNB	1.8536	0.00116423		EIF2AK1	1.56101	0.00166018			CD74	-39.5652	0.00159797
	SEMA5B	1.72946	4.05e-29		CYCS	3.65344	0.00209043		PRR14	1.68365	1.11e-12			MRPL47	3.58774	2.3e-07													RAMP3	1.69531	3.08e-09		NUDT5	1.85187	0.00323216		PAN2	1.55918	0.00100228			HLA-DRA	-47.0687	3.84e-27
	BX284668.5	1.72895	2.1e-57		DLGAP4	3.6533	0.000278		FAM181B	1.68327	3.22e-60			GNPTG	3.58555	0.0339861													CYYR1	1.69523	8.24e-13		SERINC2	1.8507	0.000257		COPS7B	1.55726	0.0356869			SST	-47.7074	7.12e-35
	TRAPPC12	1.72875	3.28e-06		CNOT6	3.65148	1.01e-05		STK32A	1.68134	1.94e-62			NKAIN4	3.58481	1.99e-26													SOX17	1.69517	4.78e-23		EIF2B5	1.84887	0.00153192		ATP6V1B1	1.55725	4.88e-26			HSPA1A	-53.173	1.95e-05
	SETDB1	1.72578	0.000852		LENG8	3.64479	0.000794		ZSCAN1	1.68064	7.99e-14			CYCS	3.58282	0.0121437													NCOA5	1.69393	1.62e-24		OXCT1	1.84622	0.0272678		ARHGAP4	1.55607	8.99e-21			HLA-B	-57.1451	1.7e-15
	CAMSAP3	1.72539	1.98e-121		TRAF4	3.64077	2.13e-13		RARB	1.6806	6.17e-15			C1orf198	3.57901	1.29e-16													TFAM	1.69287	5.02e-10		COL27A1	1.84502	0.000179		GNAI1	1.55372	9.18e-11			CRYAB	-88.337	5.4e-21
	LPCAT3	1.7232	2.61e-06		PPM1F	3.63902	2.65e-18		PKD1	1.6797	0.00379065			TSPOAP1	3.57108	2.35e-07													CDC42EP5	1.69283	0.0155209		HIKESHI	1.84437	0.0480487		PTGER3	1.54882	5.17e-27			SFRP2	-105.342	3.05e-35
	USP53	1.72268	4.62e-66		ABHD17A	3.63281	6.15e-07		TAOK2	1.679	1.88e-06			CS	3.56786	0.00197526													ZNF384	1.69153	1.59e-14		DGCR8	1.84337	1.76e-07		AGBL5	1.54731	0.00456435			IGHG3	-115.543	1.94e-06
	POLE	1.72245	6.44e-05		RTL6	3.62803	6.66e-10		NAB1	1.67771	0.000232			IFT27	3.56524	5.29e-09													TPD52L2	1.69112	0.00106423		NCOA2	1.84007	0.0197803		AC008124.1	1.5469	1.15e-07			IGKC	-266.92	2.46e-15
	FNTA	1.72121	0.00828014		HNRNPA1P48	3.62424	3.42e-08		PYROXD2	1.67623	1.86e-19			AZIN1	3.56444	2.91e-06													KRT7	1.69065	1.62e-21		BICC1	1.83845	0.00120013		WDR60	1.54639	8e-10
	MORN2	1.72031	1.03e-09		LRP2	3.62326	7.26e-19		IQCE	1.67552	4.92e-06			NDUFB5	3.56402	0.00185435													PHF1	1.68976	3.02e-10		SLC25A29	1.83685	0.0341805		ITPR1	1.54619	6.93e-14
	EP400	1.71942	1.37e-06		CDK6	3.62309	1.2e-18		COL7A1	1.67518	4.98e-05			SELENOO	3.56092	6.08e-20													LRFN4	1.68933	1.79e-07		CLSTN3	1.83235	0.000677		JMJD8	1.54149	1.79e-09
	PGAP2	1.71927	0.000438		GNPTG	3.62275	0.00816905		NEURL4	1.67346	4.51e-06			SDHC	3.56081	6.28e-06													ZNF160	1.689	4.68e-18		GLYATL1	1.83146	0.000323		SLC27A3	1.54085	1.19e-05
	AGER	1.7192	5.83e-26		GATA3-AS1	3.62267	1.38e-22		MAP3K21	1.67047	1.22e-58			PIGQ	3.55832	3.8e-17													SLC4A9	1.68588	2.11e-29		TTC14	1.83066	2.49e-05		MBD2	1.53818	2.6e-10
	RABEP2	1.71887	1.57e-12		SDHC	3.62146	1.66e-06		THBS3	1.67004	4.06e-09			DACT3	3.55637	3.35e-17													UNC119B	1.68572	4.77e-17		YTHDC1	1.82884	0.00980885		PRPF6	1.53807	3.98e-07
	SYNE1	1.71881	0.0479868		CDKN1B	3.62073	9.92e-08		CCDC115	1.66965	0.00142865			CPSF7	3.55603	1.97e-09													CENPT	1.68282	4.42e-10		TMEM97	1.82283	0.00228349		ARHGAP5	1.53683	6.02e-05
	TMEM60	1.71787	0.000158		PRKACA	3.62046	1.15e-05		C11orf96	1.66734	4.1e-05			PUF60	3.55348	1.73e-05													ACAN	1.68077	1.16e-05		TMEM173	1.8198	0.0117908		EPHA7	1.53343	2.77e-06
	PHACTR2	1.71698	3.99e-06		SFSWAP	3.61838	0.00072		LRRC4B	1.66657	1.4e-116			HMCN1	3.55221	2.58e-14													TUBGCP2	1.679	0.000205		TMEM141	1.81889	0.00462005		TEAD3	1.53309	0.0015196
	MGAT3	1.71455	1.79e-20		LINC01116	3.61563	6.83e-16		MOCS2	1.66535	1.63e-11			TBKBP1	3.55217	4.67e-13													TSPAN2	1.67545	2.96e-18		SELENOO	1.81818	6.44e-05		SMARCA4	1.53014	4.07e-05
	NAA20	1.71372	0.015884		PUF60	3.61479	3.83e-06		HOOK1	1.6653	8.46e-12			SFSWAP	3.55163	0.00942349													CMTM4	1.67476	1.45e-21		NUP210	1.81638	0.00114349		CDH1	1.52934	1.97e-48
	CDC7	1.71368	0.00123346		IFT27	3.61316	2.31e-10		EPM2AIP1	1.66487	0.0102501			PLPP1	3.54581	3.45e-15													CFLAR	1.67254	2.37e-12		FZD8	1.81546	0.00159671		PLEKHH1	1.52891	3.7e-27
	ZSWIM8	1.7121	6.46e-07		C1QTNF4	3.60836	4.31e-19		KIAA0319L	1.66172	8.04e-08			ARHGAP23	3.54552	2.02e-06													PTS	1.66892	1.24e-07		PLEKHA5	1.81489	0.00233327		GALNT11	1.5285	0.00146148
	CCDC92	1.71131	0.00525308		ACAP3	3.60809	2.86e-06		TSPYL1	1.66122	6.28e-08			TYK2	3.54523	2.35e-08													PDXK	1.66816	2.57e-07		FAM136A	1.81343	0.0433746		WWC1	1.52674	3.45e-33
	B9D1	1.71098	2.91e-16		C1orf198	3.60692	4.08e-17		METRNL	1.66072	6.41e-14			DCBLD2	3.54366	0.0206781													TCTEX1D2	1.66791	3.49e-06		CRHBP	1.80939	0.00276613		DTX4	1.52426	1.69e-12
	SARS2	1.71021	0.000444		PNN	3.60464	8.66e-12		ITGB1BP1	1.65978	2.39e-12			CRB2	3.53831	6.01e-10													TST	1.66656	6.54e-10		PPIP5K2	1.80724	0.0120466		CARD10	1.52332	1.65e-31
	DYNC2LI1	1.70948	5.93e-09		AZIN1	3.60313	4.87e-07		UBA7	1.65946	8.11e-14			DGCR8	3.53743	9.48e-20													TRAPPC1	1.66454	4.19e-06		KSR1	1.80578	1.58e-06		GATA3-AS1	1.52276	5.6e-35
	KLHL24	1.70938	0.0133494		TYK2	3.60234	1.34e-09		ACADVL	1.6594	0.000244			PPIL2	3.53585	2.8e-15													FAM198B	1.66353	6.96e-08		SASH1	1.80312	0.0225281		YLPM1	1.52015	0.00238829
	SHC2	1.70934	4.22e-07		MARVELD1	3.59991	5.7e-08		BDH1	1.65776	4.69e-18			ITGA9	3.53227	1.37e-24													PICK1	1.66023	2.66e-20		FBRSL1	1.80305	0.00394058		PEAR1	1.51996	4.22e-10
	STX16	1.70911	1.85e-07		QTRT1	3.59952	5.64e-10		POU3F4	1.65726	2.82e-129			CREG1	3.52893	0.00515713													SLC39A13	1.65833	1.74e-13		THSD4	1.79931	0.00505558		ABCC6	1.5183	1.93e-23
	ESYT2	1.70791	0.00419741		ASF1B	3.59809	2.24e-17		LGALS8	1.65441	8.03e-11			ZNF83	3.52889	1.17e-05													SDHA	1.65729	1.53e-09		CAMK2D	1.79339	0.0243762		CGNL1	1.51823	9.85e-14
	SDCCAG8	1.70627	3.87e-14		MED4	3.59637	0.00280781		KCTD1	1.65038	1.15e-11			LSM6	3.52704	4.24e-07													SEPHS2	1.65456	1.06e-13		PPP1R12A	1.79265	0.0226983		NR2F1-AS1	1.51731	6.71e-17
	PKD1	1.70243	0.000682		SIGIRR	3.59513	3.54e-22		TRIM41	1.65016	2.84e-09			NSFL1C	3.52602	0.00338258													SAP30BP	1.6532	2.29e-08		ZNF44	1.79227	0.00770738		UVSSA	1.51451	2.28e-19
	NCAPH2	1.70143	0.0223619		CPSF7	3.59456	2.64e-10		GRAMD1A	1.64761	1.95e-07			ORC6	3.52595	6.11e-16													DCAF16	1.65306	3.58e-08		IDI1	1.79066	0.00483589		TSNAX	1.5144	0.00284069
	AMN	1.70088	2.65e-78		PIGQ	3.59414	2.04e-18		KANK3	1.64724	7.49e-32			PNN	3.52496	2.21e-10													FTX	1.65277	1.63e-17		RBP7	1.79041	0.000896		MED12	1.5138	1.92e-06
	DOT1L	1.7005	4.41e-17		NDUFB5	3.59402	0.000738		MFSD14C	1.64633	0.000165			WTAP	3.52449	2.83e-05													BCR	1.65186	3.97e-19		NFASC	1.78857	0.0379444		TEX264	1.51355	2.2e-13
	PRR14	1.69935	4.07e-13		SELENOO	3.59247	2.97e-21		PDK2	1.6463	1.76e-06			LMAN2	3.524	0.0148751													USP53	1.65177	1.64e-33		RPA1	1.78766	0.00265158		USP19	1.51262	0.00306049
	QSOX1	1.69888	0.0306474		WTAP	3.59114	3.27e-06		TAPBP	1.64339	2.22e-10			RBM12	3.51735	2.87e-12													UNK	1.65013	3.12e-11		LFNG	1.78696	6.21e-05		BICC1	1.51194	6.25e-18
	FOXJ1	1.69868	4.28e-89		MRPL47	3.59098	3.72e-07		C19orf25	1.64311	1.85e-12			LRRC17	3.51653	1.15e-12													HOXA3	1.64892	7.53e-25		IPO9	1.7835	0.0182032		SMAD7	1.51191	3.79e-20
	ZNF195	1.69615	0.000164		TRRAP	3.59034	2.47e-06		HUWE1	1.64209	0.00945967			MEX3A	3.50922	0.000147													DSP	1.64852	7.96e-22		ARHGEF28	1.7831	0.000858		ARFGAP2	1.5112	2.08e-12
	CREB3L4	1.69575	0.000281		ZNF83	3.59027	7.45e-07		URGCP	1.64173	4.7e-06			LRRC75B	3.50914	7.13e-19													SCAP	1.64723	3.26e-05		CLDN16	1.78231	0.0218223		GPSM1	1.51103	1.62e-11
	EXD3	1.69301	2.99e-11		SEC61A1	3.58625	0.0101227		ADD3	1.64076	0.0300847			PUM2	3.50809	0.0032317													PITPNM1	1.6456	5.3e-08		PIAS3	1.77949	0.036022		TLE2	1.51008	2.18e-11
	NAB1	1.69237	0.000145		NOC2L	3.58113	4.44e-07		STX7	1.63962	0.000839			BAHCC1	3.50703	1.12e-08													JMJD1C	1.64537	1.66e-10		SPG7	1.7781	0.010834		DNAJC11	1.50868	1.3e-18
	CU634019.6	1.69117	1.5e-05		TSPOAP1	3.58041	9.06e-08		PRPF40B	1.63918	5.16e-07			IL6ST	3.507	0.00014													FZD8	1.64273	2.81e-23		MYO1B	1.7771	0.0337475		TBC1D17	1.50832	2.61e-13
	PTPRN2	1.68799	4.83e-56		PUM2	3.58036	0.000627		PLEKHH2	1.63707	6.52e-22			GGCT	3.50634	3.12e-15													GSTM3	1.64126	1.93e-06		CYYR1	1.77597	0.0344336		WDR13	1.50721	4.01e-10
	CCDC115	1.6862	0.00038		NKAIN4	3.57971	4.27e-28		ACCS	1.63671	1.3e-53			PNPLA2	3.50514	0.0404018													RGS12	1.63936	1.15e-08		CFLAR	1.773	0.00947867		TCF7L1	1.50654	0.0172692
	RARB	1.68285	1e-15		SLC4A9	3.57962	3.86e-08		WDR18	1.63667	6.44e-09			NUP214	3.50488	2.43e-07													HTR2B	1.63871	1.87e-18		SOX17	1.76506	0.0181788		SRGAP2C	1.50642	0.0127068
	ACADVL	1.68234	0.000118		DCBLD2	3.57797	0.0106283		ACSS3	1.6359	5.2e-117			GPAT4	3.50117	0.0222709													LINC01001	1.63835	2.52e-15		KIFC3	1.7612	0.0016618		TRAPPC12	1.50641	4.98e-05
	EPM2AIP1	1.682	0.00599354		LMAN2	3.57466	0.00328873		PATJ	1.63515	2.84e-16			RING1	3.50112	0.000695													MRPS7	1.63784	7.64e-05		C22orf39	1.7553	0.000667		PRPF3	1.50578	2.3e-08
	PYROXD2	1.68197	1.19e-20		RING1	3.57118	4.36e-05		SLC44A2	1.63291	2.42e-05			DAAM1	3.50039	1.96e-13													TMBIM1	1.63767	3.38e-24		ZNF738	1.74975	0.00146261		UBE2J2	1.5055	3.37e-08
	ZSCAN1	1.68142	3.62e-14		TBKBP1	3.56821	1.72e-14		TMEM14A	1.63226	6.4e-07			TOP1	3.4941	0.000975													EIF2AK1	1.63712	1.84e-05		SEMA4D	1.74879	0.000359		UBE2J1	1.50265	0.00864526
	KIAA0319L	1.68044	1.08e-08		CS	3.56567	0.000655		STRADB	1.63196	8.04e-09			TSPAN1	3.49099	4.29e-11													COG4	1.6361	6.37e-12		CRTC1	1.74563	0.0152928		C21orf2	1.5026	2.91e-16
	TAOK2	1.68026	1.71e-06		PLPP1	3.56484	2.52e-16		DAPK1	1.63142	9.5e-07			LZTR1	3.48941	9.64e-14													OCLN	1.63477	2.92e-29		TMEM80	1.73932	0.0018794		CLK3	1.50186	0.00105285
	FAM181B	1.67978	2.47e-61		PNPLA2	3.56124	0.00930323		RNF126	1.63061	0.00230714			GCSH	3.48871	0.00230976													SMARCA4	1.63191	2.13e-06		LMX1B	1.73775	0.0316163		GPR108	1.50097	3.72e-07
	COL7A1	1.67966	3.11e-05		DACT3	3.56051	2.94e-18		POP7	1.62894	0.0473928			SDC4	3.47561	8.3e-05													PIEZO1	1.63085	1.26e-07		PLA2G4F	1.73603	0.00029		ALS2CL	1.50088	2.52e-18
	ITGB1BP1	1.67927	3.57e-13		CREG1	3.55869	0.00322015		ATP6V0A4	1.62842	6.32e-86			STAT2	3.47136	0.0142889													AIFM1	1.63045	1.92e-07		CAPN15	1.73215	0.0179726		TMED5	1.50043	4.55e-05
	C11orf96	1.67878	2.85e-05		NSFL1C	3.55702	0.000956		GSTA4	1.62725	1.06e-06			TBCD	3.4697	4.99e-10													PRKAA1	1.63035	3.52e-11		DHFR	1.73196	0.034587		PRKAB1	1.49941	5.39e-21
	NEURL4	1.67841	2.95e-06		MEX3A	3.55431	2.01e-05		HMGXB3	1.62719	0.00370448			HSPA12A	3.4662	4.44e-12													SYMPK	1.63009	1.02e-10		KIF11	1.73176	0.0412562		CPAMD8	1.49924	8.77e-15
	THBS3	1.67777	1.12e-09		ARHGAP23	3.54978	1.83e-06		NAXD	1.62707	2.99e-05			RNF44	3.46369	3.5e-08													RANGAP1	1.62748	0.0406242		PSMD7	1.72073	0.0090333		PIP5K1A	1.49887	5.97e-10
	UBA7	1.67681	6.24e-15		IL6ST	3.54849	4.94e-05		TBX2-AS1	1.62566	1.21e-12			TNPO1	3.46021	0.00268748													PRKAR2B	1.62535	2.24e-13		IGF2BP3	1.71941	9.12e-07		PIK3C3	1.49814	4.81e-07
	IQCE	1.67646	4.44e-06		HMCN1	3.54799	3.47e-15		KLF3	1.62305	0.00568137			HTATSF1	3.45829	0.000516													ERF	1.62477	6.9e-15		BTBD7	1.71843	0.0209859		FAT4	1.49766	6.84e-18
	METRNL	1.67611	3.36e-14		LSM6	3.54477	7.16e-08		CARD10	1.62264	7.03e-62			2022-09-06	3.45324	1.69e-06													CXXC1	1.62408	1.71e-13		EDIL3	1.71699	0.000473		OSGEP	1.49736	0.000286
	STK32A	1.67579	1.57e-63		PLIN3	3.54414	1e-05		RABGAP1	1.62181	0.000377			SIX5	3.44859	0.00249537													MAP3K12	1.62397	4.3e-14		CDCA7	1.71244	0.000905		ST14	1.49668	2.64e-24
	TSPYL1	1.67533	2.86e-08		DGCR8	3.5388	1.01e-20		GAL3ST1	1.62047	1.78e-55			CACNB3	3.43844	4.38e-06													CAVIN3	1.62345	6.96e-35		PRR35	1.71172	7.35e-05		SUGP1	1.49627	3.37e-13
	MOCS2	1.67324	7.72e-12		ITGA9	3.53752	7.25e-26		TRIOBP	1.61693	3.62e-09			CARMIL1	3.43209	2.42e-21													PTGIS	1.62332	0.00274616		AC129507.4	1.70724	5.6e-05		PGRMC2	1.49603	1.2e-09
	HOOK1	1.67098	4.86e-12		CRB2	3.53452	1.38e-10		ELP5	1.61644	9.07e-08			CLSTN3	3.42999	4.71e-10													ACTL6A	1.6225	3.58e-08		APOM	1.70063	0.00771745		ITGA1	1.4947	1.08e-18
	GRAMD1A	1.66929	3.4e-08		NUP214	3.53381	6.1e-08		SLC3A1	1.61353	9.24e-95			TXLNA	3.42846	2.35e-05													RAI1	1.6215	0.0210834		CYHR1	1.69469	0.031963		NDUFS7	1.4927	0.0483874
	LGALS8	1.66716	1.61e-11		TOP1	3.53059	0.000156		PLPP5	1.61337	0.00772557			SF3B3	3.42743	3.08e-09													PAQR7	1.61826	6.42e-14		HOXA5	1.69437	0.0246151		TMEM134	1.49226	7.13e-08
	MAP3K21	1.66625	1.08e-59		PPIL2	3.53058	1.01e-15		GMCL1	1.6127	0.00184962			ETFB	3.42662	7.84e-11													FAM84B	1.61645	1.51e-26		SAMM50	1.69405	0.00402925		WDR90	1.49213	4.25e-17
	HUWE1	1.66295	0.00395069		PSMA3	3.52878	0.0279025		CLCNKA	1.61212	3.07e-90			AAMDC	3.42635	1.22e-11													AC110285.6	1.61582	3.37e-25		AFMID	1.69349	0.0400984		KANSL3	1.49136	2.09e-06
	TBX2-AS1	1.66279	9.77e-14		ORC6	3.52859	5.97e-17		TST	1.60307	1.49e-13			SNF8	3.42553	0.0038926													KIFC3	1.61524	1.66e-19		RING1	1.69291	0.0396124		USP33	1.48982	0.00125712
	TAPBP	1.66265	1.13e-10		RPL7L1	3.52797	0.0302275		BMF	1.60222	0.0481334			TGFBR1	3.42525	0.000111													SELENOP	1.61488	0.0244419		CLMP	1.67862	0.0398205		PPP6R2	1.48954	6.93e-11
	ADD3	1.66199	0.0155885		LRRC75B	3.52729	2.7e-20		TIE1	1.59825	7.42e-17			TMBIM6	3.42145	0.00297523													ABI1	1.61472	0.00623366		MOB1A	1.67813	0.0394741		ASS1	1.48814	2.63e-05
	LRRC4B	1.6604	1.94e-118		BAHCC1	3.52592	3.41e-09		ELOVL6	1.59747	0.000181			ABCC5	3.4205	1.13e-10													OGDHL	1.61452	8.12e-57		MIR4458HG	1.67381	0.0224828		CIC	1.48682	4.61e-13
	PDK2	1.6591	1.08e-06		TNPO1	3.52307	0.000211		RECQL5	1.59718	1.39e-11			DGCR6L	3.41944	1.56e-13													PARD6B	1.61005	2.2e-38		PSMD5	1.66921	7.33e-05		TK1	1.48649	9.98e-06
	BDH1	1.65778	1.91e-18		CDK5RAP3	3.52201	0.0477235		IL17RD	1.59605	0.0153238			PLEKHO1	3.41672	3.02e-07													DAB2IP	1.60834	1.48e-07		C19orf25	1.66516	0.0312426		UGT3A1	1.48535	5.22e-39
	KCTD1	1.65748	7.3e-12		KIF26B	3.5184	6.88e-10		HKR1	1.59395	5.75e-13			CHD1L	3.41483	0.00634976													FAM107B	1.60588	1.76e-07		USP53	1.66083	0.000848		SPAG7	1.48532	2.9e-06
	TRIM41	1.65706	7.27e-10		RNF44	3.51805	5.88e-09		AIG1	1.5936	7.61e-06			NSMCE4A	3.41474	1.79e-08													PRPF6	1.60417	1.66e-09		EGFR	1.65639	0.00114402		MAGEF1	1.4837	1.11e-11
	MFSD14C	1.65692	0.000109		LRRC17	3.51707	1.62e-13		SCUBE1	1.59311	7.24e-17			ST5	3.41331	0.00599096													AQP2	1.60396	2.64e-44		ATP6V1B1	1.6531	0.000727		SLC34A1	1.4805	1.02e-32
	SLC44A2	1.65493	8.07e-06		STAT2	3.51601	0.00376127		RBM23	1.59258	0.0030873			PLXNA1	3.40892	4.12e-10													ARHGAP5	1.60325	1.22e-06		TSPAN9	1.65255	0.00126704		TELO2	1.48015	4.2e-05
	C19orf25	1.65283	3.72e-13		LZTR1	3.51576	7.37e-15		PPP4C	1.59035	0.000159			NPTN	3.4089	3.48e-06													PPIL2	1.60086	8.09e-12		DPEP1	1.64879	0.00769425		DGCR8	1.47751	2.12e-23
	WDR18	1.65263	3.81e-09		DAAM1	3.5025	4.2e-14		SLC39A10	1.58829	6.98e-07			TOP2B	3.40809	8.24e-05													WDR60	1.59885	2.86e-12		MARK3	1.64775	0.000982		AC008264.2	1.47703	1.43e-24
	STX7	1.65254	0.000245		TMBIM6	3.5014	0.00024		ZNF160	1.58782	1.12e-05			SECISBP2	3.40488	3.48e-09													TCF7L1	1.59881	0.00023		TPGS1	1.64757	0.0424118		CLPTM1L	1.47548	0.000177
	POU3F4	1.65076	2.68e-131		SDC4	3.50017	5.04e-05		CMTR2	1.58302	3.5e-10			PLEKHB2	3.40451	3.42e-06													APOM	1.59831	6.82e-23		IMPDH1	1.6473	0.00510971		GULP1	1.47522	3.27e-30
	KANK3	1.65065	1.15e-33		GPAT4	3.50008	0.00770629		SCRN2	1.58127	1.9e-14			PPP1R12C	3.40187	1.98e-10													FAM13B	1.59782	6.74e-12		AGPAT2	1.64085	0.00204366		MRPS25	1.47376	0.000939
	RNF126	1.65013	0.000529		CACNB3	3.49714	4.43e-07		NCOA2	1.58076	0.034824			DVL3	3.40174	2.31e-05													NDUFS7	1.59781	0.00281647		ADAMTS10	1.64008	0.0386937		EZH1	1.47334	3.95e-06
	PRPF40B	1.64971	2.98e-07		2022-09-06	3.49699	1.53e-07		ENTPD6	1.58066	7.34e-10			NHS	3.40045	2.63e-15													PAN2	1.59756	0.000104		WDR90	1.64006	0.0349332		CCZ1	1.47322	1.27e-09
	ACSS3	1.64897	2.52e-121		GCSH	3.49592	0.00136783		CISH	1.5776	3.21e-10			ANKS1A	3.39848	9.72e-10													ADGRL1	1.59612	1.9e-10		HDHD5	1.6383	0.000811		DNALI1	1.47295	1.26e-19
	TMEM14A	1.64773	1.59e-07		USP1	3.49572	1.65e-15		ADAM10	1.5767	0.000655			RACGAP1	3.39401	1.74e-11													PEAR1	1.59519	2.52e-12		RIF1	1.63597	0.0185002		CLINT1	1.47091	6.49e-09
	URGCP	1.64761	3.44e-06		HTATSF1	3.49501	9.34e-05		RAP1GAP2	1.57611	5.12e-25			RAD21	3.39053	7.2e-07													MBTD1	1.59424	5.94e-12		SFXN2	1.63518	0.0017513		SECISBP2	1.46905	4.09e-08
	DAPK1	1.64546	6.13e-07		TSPAN1	3.49467	3.21e-12		DCAF16	1.57581	2.12e-11			EIF3B	3.39016	0.0026397													TEAD3	1.59308	2.45e-05		FAM96A	1.63471	0.0170723		MRPL16	1.46887	0.000775
	GSTA4	1.64483	5.08e-07		TBCD	3.48683	2.11e-10		ITGA2	1.57524	2.49e-38			TUBGCP6	3.38703	3.47e-12													GPSM1	1.5926	3.14e-14		BLCAP	1.63385	0.020024		BTNL9	1.46811	4.92e-19
	POP7	1.64475	0.0289024		GGCT	3.48542	3.66e-16		GLI1	1.57484	4.39e-56			WWTR1	3.38316	9.89e-08													MBD2	1.5923	9.43e-12		ZNRF3	1.63111	0.0189004		CHD8	1.4679	7.53e-05
	KLF3	1.64248	0.00118922		NPTN	3.4782	1.97e-06		ZNF326	1.57455	1.04e-10			MOV10	3.37926	3.11e-10													CTTNBP2	1.59203	6.21e-36		MTHFD1	1.6305	0.00282867		SAPCD2	1.46625	0.0453354
	PLEKHH2	1.63925	3.35e-22		PPP1R12C	3.47362	2.85e-11		NT5DC1	1.57348	1.58e-05			PRKDC	3.3768	1.05e-09													ATG2B	1.59162	0.00393697		DGKZ	1.62901	0.00378052		SARS2	1.46562	7.84e-12
	STRADB	1.63881	4.79e-09		SF3B3	3.47303	2.61e-10		TTLL3	1.5702	4.41e-13			SLC8A1	3.37612	1.41e-19													MDH1	1.5907	0.0112706		SLC25A23	1.62652	0.00608536		FBXW5	1.46409	0.00317774
	TRIOBP	1.63866	5.58e-10		SIX5	3.47024	0.000759		RAP2C	1.56993	0.0287002			MINK1	3.3722	1.32e-13													ARNT2	1.59062	3.86e-14		ROBO3	1.62625	0.00612217		ACAD10	1.46402	0.0125298
	PATJ	1.63798	9.25e-17		SNF8	3.46912	0.00056		ELF5	1.56775	6.69e-144			VPS4B	3.37177	6.62e-06													ARFGAP2	1.58901	8.25e-16		ZMYND8	1.62505	0.000245		ZBTB48	1.4622	1.82e-17
	HMGXB3	1.63634	0.00285501		RAD21	3.46676	1.94e-07		PHC2	1.56773	1.78e-07			ZCCHC3	3.36911	6.16e-11													GNAI1	1.58892	1.41e-12		ALDH4A1	1.61744	0.00465517		ZMYND8	1.46168	6.65e-23
	NAXD	1.63373	9.35e-06		AAMDC	3.45373	8.58e-13		TM9SF2	1.56722	0.00692107			ERI3	3.36548	1.51e-07													COPS7B	1.58778	0.00322479		CDCA4	1.61374	0.0314103		APRT	1.46077	2.02e-12
	ACCS	1.63251	3.25e-54		CHD1L	3.45297	0.00207313		SUGP1	1.56677	9.26e-16			AC110285.2	3.36424	2.46e-13													ZNF559	1.58664	6.42e-10		PTGER3	1.61221	0.00154604		CDK3	1.46016	9.96e-20
	ELP5	1.63122	2.08e-08		SECISBP2	3.45008	4.09e-10		PIGG	1.56257	5.58e-08			PAXX	3.35866	0.00379783													WDR13	1.58378	2.26e-12		PSMG4	1.60996	0.0129908		ZNF24	1.45906	4.67e-09
	PLPP5	1.62763	0.00441695		PRKDC	3.44784	2.49e-10		PAQR8	1.56255	0.000148			NEDD4L	3.35782	1.54e-09													USP19	1.5822	1.62e-05		IFT80	1.60952	0.00270438		SUCO	1.45653	0.000372
	GMCL1	1.62607	0.000525		TOP2B	3.44614	1.24e-05		PCYT1A	1.56229	0.00606156			JAM3	3.35555	1.27e-08													ERMARD	1.57959	3.49e-10		HOXA3	1.60918	0.000225		SH3YL1	1.45459	1.94e-18
	CLCNKA	1.62584	5.34e-94		PPP1R16A	3.4461	0.000102		ZNF213-AS1	1.56077	2.36e-14			AC011043.1	3.35507	5.24e-16													SPAG7	1.57903	2.57e-09		AQP2	1.60396	8.96e-05		CLSTN3	1.45373	1.08e-12
	RABGAP1	1.62501	0.000161		NSMCE4A	3.44479	1.99e-09		GTF2F1	1.5601	0.0231822			SUN1	3.35197	1.69e-05													CCHCR1	1.57853	4.69e-19		CDH1	1.60057	3.56e-06		NINL	1.45242	4.73e-05
	ATP6V0A4	1.62214	2.55e-87		TXLNA	3.44358	6.84e-06		PDLIM2	1.55951	0.00107889			ESD	3.35068	1.08e-09													UBE2J2	1.57851	1.26e-09		PSMG3	1.59608	0.0011083		PCNX4	1.45016	0.000136
	GAL3ST1	1.62185	4.21e-58		CLSTN3	3.44215	4.79e-10		PRKAA1	1.55754	5.27e-05			CLPP	3.34737	0.0217214													JMJD8	1.57799	5.36e-11		INAVA	1.59544	0.00106584		MROH1	1.44884	5.36e-15
	CARD10	1.61947	5.4e-63		VPS4B	3.44191	1.88e-07		PCM1	1.55744	0.0185968			ANKRD11	3.34715	3.37e-07													CLPTM1L	1.57719	1.16e-06		HOXA-AS2	1.59216	0.0419626		FMR1	1.44808	0.00472186
	TST	1.61714	1.39e-14		RBM12	3.44087	9.05e-12		PSMD5	1.55735	1.42e-12			TOMM40	3.34194	0.00592797													GALNT11	1.57698	1.78e-05		ISCA2	1.58987	6.45e-05		TTC19	1.44651	9.42e-11
	BMF	1.6143	0.0281149		DGCR6L	3.44015	1.37e-14		RAB11FIP1	1.55644	1.9e-24			TPGS1	3.33668	1.23e-12													YLPM1	1.57676	2.43e-05		ZNF559	1.58778	0.0488521		COA3	1.44464	8.64e-14
	RBM23	1.61351	0.00171657		ST5	3.43464	0.00162068		C1RL	1.55579	1.24e-16			NCOR2	3.33284	7.73e-10													OXCT1	1.57597	2.14e-10		B4GALT2	1.58617	0.0343807		FKBP2	1.44382	1.35e-08
	IL17RD	1.61271	0.00962968		PLEKHO1	3.43382	1.36e-07		ARHGEF28	1.55516	1.42e-27			SEMA3G	3.33282	1.58e-12													DSEL	1.57197	2.49e-17		ARID5B	1.58276	0.0471499		DOT1L	1.44175	2.24e-12
	PPP4C	1.61254	4.36e-05		CARMIL1	3.43336	6.81e-23		ATG16L2	1.55396	3.67e-13			THOP1	3.33205	0.00568319													UBE2J1	1.57086	0.00118486		RAB22A	1.58081	0.0109665		FAM69B	1.44031	1.15e-11
	HKR1	1.61011	1.03e-13		ANKS1A	3.42954	6.64e-11		PHF12	1.55388	3.21e-09			NAB2	3.33091	4.09e-05													CIC	1.57009	5.81e-16		ABCC6	1.57831	0.00770492		TRMU	1.4398	3.9e-13
	SLC3A1	1.60839	2.49e-96		PLEKHB2	3.42921	2.01e-06		POMC	1.55165	2.15e-15			RGL1	3.32666	2.05e-07													ITPR1	1.56856	1.83e-17		TET3	1.57707	0.00138631		MEIS3	1.43814	3.57e-25
	TIE1	1.60513	3.01e-17		PLXNA1	3.42834	5.27e-11		CHCHD10	1.55162	2.11e-05			SOX12	3.32327	3.59e-09													ENKD1	1.56785	2.04e-23		CPED1	1.57375	0.00507917		MTX1	1.43767	0.0342794
	AIG1	1.60506	4.39e-06		SUN1	3.42708	1.03e-06		FAM83H	1.55054	1.77e-30			ASPH	3.32289	0.000137													ARHGAP4	1.56679	2.74e-23		ITGB3BP	1.5734	0.000838		ULK1	1.43295	0.00246951
	ELOVL6	1.60367	5.2e-05		ERI3	3.42605	1.68e-08		RAB11B	1.54948	1.6e-06			CCT8	3.31885	0.00321089													AC008124.1	1.56666	7.54e-10		RREB1	1.57201	0.00523037		SDR39U1	1.43159	3.16e-10
	SLC39A10	1.60236	2.2e-07		ZCCHC3	3.42235	2.32e-11		TEX264	1.54884	4.53e-09			SNRNP25	3.31561	2.71e-10													COMMD7	1.56661	0.00566825		DAAM1	1.56977	0.0312652		CDC14A	1.43057	8.32e-08
	RECQL5	1.60053	8.61e-12		PAXX	3.42087	0.000992		SLC35F2	1.54876	1.46e-15			NDUFV1	3.31499	0.00233298													MAGEF1	1.56648	2.17e-14		CCDC117	1.56794	0.00022		SRGAP1	1.43054	3.27e-11
	ADAM10	1.59912	0.000131		ANKRD11	3.42077	2.74e-08		BAIAP2	1.54514	2.36e-14			ERBB3	3.31418	4.02e-20													CLK3	1.56583	3.49e-05		FBXO17	1.56631	0.000202		RBM4B	1.43034	9.17e-08
	ENTPD6	1.59509	1.38e-10		ESD	3.41342	6.95e-11		AC078909.2	1.54485	2.38e-75			MAF	3.31273	5.81e-10													MED12	1.56461	1.17e-08		AP1S1	1.56342	0.00335517		EIF1AY	1.42985	7.18e-50
	SCUBE1	1.59353	2.43e-17		NHS	3.41157	4.58e-16		TK2	1.54424	1.19e-05			MPST	3.31022	1.68e-14													ZNF740	1.56381	2.21e-12		GMNN	1.55298	1.63e-06		CRYL1	1.42966	1.53e-13
	NCOA2	1.59349	0.0235791		ABCC5	3.4115	4.99e-11		ABCC6	1.54312	1.79e-62			KCTD15	3.30619	5.1e-15													INO80D	1.56362	0.0250438		CDC20	1.55055	0.00121122		DYNLL2	1.42909	4.98e-06
	SCRN2	1.59219	1.06e-14		HSPA12A	3.4111	2.76e-12		PRR35	1.54177	1.68e-168			SLC25A37	3.30418	2.77e-05													AFG3L2	1.56355	0.0207623		CISH	1.54852	1.2e-05		ARAF	1.4286	2.07e-05
	ZNF160	1.59104	3.74e-06		EIF3B	3.407	0.00136031		ITGA6	1.54079	3.52e-10			PLAC9	3.30308	4.04e-18													PLA2G6	1.56251	1.01e-11		FBH1	1.54814	0.00508564		BAZ2B	1.42645	4.42e-14
	CMTR2	1.59087	1.83e-10		NEDD4L	3.40152	1.28e-10		SRGAP1	1.54003	5.95e-10			INTS1	3.30124	4.62e-06													PGRMC2	1.56147	2e-11		MFHAS1	1.54684	0.000431		CDS2	1.42606	0.0022302
	PHC2	1.59064	2.97e-08		RACGAP1	3.40131	2.29e-12		GRHL2	1.53951	2.41e-71			ZDHHC6	3.29531	4.64e-08													RERGL	1.56078	8.62e-11		LINC01116	1.54461	0.0119651		RCOR3	1.42493	1.9e-10
	TM9SF2	1.58887	0.00440978		CCT8	3.39528	0.000628		NCBP3	1.53896	1.22e-08			SLC35A4	3.29313	0.000136													TSNAX	1.56023	9.31e-05		MSANTD2	1.54198	0.00365409		ATP6V0B	1.4247	5.25e-07
	DCAF16	1.58881	6.06e-12		MOV10	3.39458	8.33e-11		PLD2	1.53766	1.67e-12			INTS3	3.29196	1.62e-05													TCTN2	1.55985	4.2e-08		NADK2	1.54142	0.0198552		LRRTM1	1.42411	1.61e-27
	ZNF326	1.58669	2.11e-11		JAM3	3.39421	5.48e-10		PHTF2	1.53643	6.04e-06			STX10	3.28917	6.58e-05													APRT	1.55715	3.43e-15		AOC1	1.53744	0.00892806		NCBP2-AS2	1.42271	7.98e-06
	RAP1GAP2	1.58023	2.26e-26		TGFBR1	3.39187	8.04e-05		FAM107B	1.53642	1.81e-06			BAMBI	3.28598	0.00373951													OSGEP	1.55569	6.32e-06		GATA3-AS1	1.53608	0.000195		FBH1	1.42123	3.84e-07
	PCM1	1.57974	0.0049586		CLPP	3.38824	0.0073603		CXADR	1.53527	1.19e-13			MIDN	3.28385	1.59e-05													SLC27A3	1.55536	6.29e-07		TMEM213	1.53332	3.95e-06		ARAP3	1.4212	1.65e-07
	RAP2C	1.57832	0.0202131		AC110285.2	3.38589	4.76e-14		MYRF	1.53384	1.02e-21			RDH10	3.28326	1.59e-09													ITGA1	1.55487	3.4e-22		KLHL22	1.52946	0.0357531		RBP5	1.42096	1.64e-16
	CISH	1.57757	9.28e-11		TOMM40	3.37313	0.0021209		PBDC1	1.53323	0.020054			MTFR1L	3.28045	9.69e-08													USP33	1.55336	1.31e-05		EPHX2	1.52935	0.0282883		NFYC	1.42077	8.27e-07
	GTF2F1	1.5757	0.00874551		NCOR2	3.36621	1.31e-10		C19orf66	1.52956	2.98e-16			MEN1	3.2752	0.0188726													SAMD1	1.55131	0.0308783		LAMA2	1.52723	0.000265		ZNF638	1.41954	1.99e-07
	SUGP1	1.57545	4.48e-16		NAB2	3.36611	8.91e-06		SERTAD3	1.52739	0.000176			FLRT3	3.27417	1.96e-16													TRAPPC12	1.54896	1.08e-06		HOXA7	1.52458	0.000337		AGTRAP	1.41745	5.85e-05
	NT5DC1	1.57472	1.14e-05		TPGS1	3.36492	8.34e-14		OTUB1	1.52737	0.0463576			SCRIB	3.27163	2.75e-15													COA3	1.54891	2.23e-15		VAV2	1.52267	0.0415513		AKIRIN1	1.41642	1.45e-08
	PDLIM2	1.57469	0.000674		ZNF580	3.36456	0.000487		GRIK5	1.52727	3.55e-09			MYO19	3.27089	1.13e-07													EPHA7	1.54863	1.19e-07		CUEDC1	1.52167	0.00301452		OBSL1	1.41597	9.41e-13
	CHCHD10	1.57431	7.01e-06		RDH10	3.3632	3.14e-11		MIDN	1.52589	3.49e-07			KIF20A	3.26907	9.41e-17													BICC1	1.54765	2.86e-20		PCDH9	1.52009	7.88e-07		MAGOH	1.41447	1.51e-05
	TTLL3	1.5729	2.22e-13		ETFB	3.36218	1.62e-10		ZFAND5	1.52504	0.00400743			AURKB	3.26767	2.02e-15													NUP107	1.54665	0.0072186		C2CD5	1.51967	0.018596		MGRN1	1.41362	0.00439441
	ITGA2	1.57238	7.68e-39		SEC13	3.36134	0.0144181		TMEM147-AS1	1.52412	5.19e-22			AGAP3	3.26125	2.99e-13													KANSL3	1.54607	8.01e-08		ZNF326	1.51949	0.00998087		GLIS2	1.4128	0.000209
	PIGG	1.57209	3.18e-08		AC011043.1	3.35414	1.05e-16		ZNF362	1.52388	8.89e-08			GDF11	3.26002	5.84e-13													AGBL5	1.544	0.0043066		SDR39U1	1.51828	0.00657549		DOCK6	1.41111	3.45e-05
	RAB11B	1.57194	3.9e-07		THOP1	3.35403	0.00208454		SDR42E1	1.52385	1.12e-21			MMP24OS	3.25824	8.02e-10													PIP5K1A	1.54308	6.41e-12		RAP2C	1.51064	0.04902		SLC2A11	1.4107	1.53e-14
	GLI1	1.57135	4.05e-57		MPST	3.35235	1.65e-15		PCTP	1.52325	7.25e-16			ADIRF	3.25543	0.00066													WASF2	1.54196	0.00693921		IFT27	1.50967	0.000594		METRNL	1.40842	8.54e-08
	PAQR8	1.57099	9.05e-05		MIDN	3.3513	3.97e-06		SLC29A2	1.52317	2.25e-05			U2SURP	3.25016	3.38e-05													DTX4	1.53913	6.85e-15		ROGDI	1.50965	0.0474352		FMNL3	1.40781	2.31e-08
	PCYT1A	1.56913	0.00374311		WWTR1	3.34665	3.14e-07		C2CD5	1.52282	0.0189968			PYGO1	3.24746	5.64e-06													PTGER3	1.53855	9.85e-30		BRD1	1.50719	0.0276		FTSJ3	1.40742	4.67e-06
	ZNF213-AS1	1.56668	3.08e-15		MINK1	3.34656	4.38e-14		RAB40C	1.52245	1.39e-06			CBX6	3.24644	3.78e-14													EXOSC10	1.53774	0.020751		PPP1R1A	1.50296	0.0112922		PPP1R13B	1.4074	2.38e-27
	PRKAA1	1.56625	3.39e-05		DHX30	3.34266	0.0281441		HS3ST3B1	1.51902	2.47e-09			ASXL1	3.24556	2.86e-05													PPP6R2	1.53749	2.76e-13		C1QTNF4	1.49833	0.000216		P4HTM	1.40566	1.1e-10
	PHF12	1.56524	6.92e-10		INTS1	3.3329	3.04e-06		ADAMTS10	1.51703	5.96e-06			C1QTNF3	3.24536	6.83e-16													PRKAB1	1.53712	9.71e-24		GULP1	1.49057	0.00119274		NMRAL1	1.40526	1.84e-34
	ARHGEF28	1.56179	3.98e-29		SEMA3G	3.33251	2.33e-13		ZC3H14	1.51664	1.05e-05			TRAF7	3.23983	1.61e-05													CPAMD8	1.53702	2.04e-17		KIF20A	1.47971	0.000363		MCCC2	1.40366	2.38e-11
	ELF5	1.56145	3.89e-146		DVL3	3.33087	1.18e-05		SLFN13	1.51647	3.26e-13			TTC17	3.23526	6.41e-08													TBC1D17	1.53675	3.11e-16		ZNF76	1.46757	0.018274		WDR18	1.40292	3.52e-07
	ATG16L2	1.56088	2.38e-13		ASPH	3.3299	0.000112		EZH1	1.51509	2.76e-05			MSANTD2	3.23522	7.98e-11													TEX264	1.53598	1.37e-14		CAVIN3	1.46669	0.00528644		PINK1	1.40184	0.00678187
	PSMD5	1.56073	7.17e-13		DDX41	3.32792	0.0232302		CBY1	1.5147	1.68e-08			DDX11	3.23403	9.61e-13													MRPS25	1.53457	7.73e-06		PIF1	1.46649	0.00971249		CCBE1	1.40061	6.33e-11
	ITGA6	1.56014	7.91e-11		MAF	3.32396	1.29e-10		TMED4	1.51224	0.000268			ARNT2	3.23037	0.0100437													SRGAP2C	1.53404	0.00072		MYO19	1.4659	0.0152001		LARP4B	1.39829	1.37e-13
	NCBP3	1.55932	2.87e-09		KCTD15	3.32233	1.16e-15		ARHGEF19	1.51163	7.31e-15			RBBP6	3.23025	0.00698905													CDC42	1.53397	0.0223794		UGT3A1	1.46471	0.00044		BRPF3	1.39347	7.51e-06
	TEX264	1.55847	9.98e-10		TUBGCP6	3.31785	1.76e-12		FAM13B	1.51063	1.09e-06			TMEM141	3.22825	1.98e-12													TMEM213	1.53332	6.09e-51		TRIB1	1.46097	5.68e-05		Z82214.2	1.39067	8.64e-25
	C1RL	1.55723	7.37e-17		SLC8A1	3.31565	1.48e-19		KRT7	1.50923	1.81e-90			CACYBP	3.22711	3.13e-05													TMEM134	1.53284	1e-09		MYL12A	1.46012	0.000792		POLE	1.38839	0.000574
	RAB11FIP1	1.55663	6.62e-25		STX10	3.31246	6.28e-05		ANKRD6	1.5089	2.4e-09			OSR1	3.22674	0.00194269													POLDIP3	1.53262	0.00489468		SLC34A1	1.45588	0.00423652		RIOX2	1.38816	4.46e-17
	GRHL2	1.55426	7.9e-75		ERBB3	3.30727	1.64e-21		NCOA5	1.50778	2.48e-13			RUVBL2	3.22616	2.46e-06													FBXW5	1.53226	0.000194		ST14	1.45543	0.0216749		SELENOO	1.38798	1.29e-10
	TK2	1.55151	7.5e-06		AGAP3	3.30435	1e-14		AGAP6	1.50777	5.7e-11			ADGRL1	3.22594	2.42e-07													CGNL1	1.53207	7.26e-16		OCLN	1.44858	0.00340398		PTCH1	1.3853	3.11e-12
	BAIAP2	1.55058	7.77e-15		SNRNP25	3.30354	6.42e-11		MTMR14	1.5073	0.000225			VWA1	3.22488	2.16e-08													AOC1	1.53194	2.96e-33		NOL4L	1.44605	0.00326136		AGER	1.38522	2.07e-23
	OTUB1	1.55024	0.0142622		SRRM1	3.29736	0.029474		TRPS1	1.50587	2.39e-50			C22orf39	3.2211	9.03e-14													TLE2	1.53047	1.89e-13		UBE2T	1.44563	5.76e-06		CLEC18A	1.385	3.18e-23
	PHTF2	1.55021	1.36e-06		COG4	3.29707	1.8e-08		ING3	1.50579	2.11e-15			MAD2L1	3.21919	2.61e-10													CDH1	1.52983	7.74e-54		HIF1AN	1.44435	0.00244827		C19orf81	1.38493	4.08e-40
	FAM107B	1.54962	1.02e-06		PLAC9	3.29682	4.21e-19		AQP2	1.50578	3.37e-107			MT1F	3.21627	1.69e-09													FKBP2	1.52904	3.01e-10		PPOX	1.44404	0.0315911		TMEM179B	1.38266	3.56e-13
	GIT1	1.54885	0.0296476		TTC17	3.29604	7.79e-09		LGALS2	1.50538	1.74e-102			MICU1	3.21581	7.44e-06													ATP6V0B	1.52796	9.61e-10		EBP	1.43075	0.000528		MRPS12	1.38006	0.00709716
	SLC35F2	1.54879	5.01e-16		RGL1	3.29378	1.74e-07		PLCG2	1.50524	2.98e-09			AHCY	3.21463	0.00826128													PRPF3	1.52708	1.18e-09		ZBTB8OS	1.42135	0.00743866		CACNA1H	1.38005	1.12e-20
	POMC	1.54839	8.33e-16		MEN1	3.29146	0.0116806		GPR108	1.50466	1.3e-06			MRPL57	3.21461	0.0129675													GPR108	1.52671	5.07e-09		C1QTNF6	1.41727	0.00352629		ROBO3	1.37904	3.44e-14
	FAM83H	1.54806	9.28e-31		MRPL57	3.29054	0.00710443		ZHX2	1.50378	3.4e-05			RANGAP1	3.2068	1.31e-14													SMAD7	1.52476	1.47e-22		RTL10	1.41354	0.0335533		GIT1	1.37902	0.000363
	ZFAND5	1.54794	0.00179533		INTS3	3.2901	1.02e-05		CLCNKB	1.5035	3.31e-70			PPP1R10	3.2023	2.26e-05													FMR1	1.52456	4.57e-05		CARD10	1.41243	0.0060148		USP40	1.37818	2.75e-09
	MIDN	1.5478	1.85e-07		TRAF7	3.28699	1.57e-06		ZBED3	1.5027	5.33e-09			PHACTR2	3.20179	1.47e-15													ATP6V1B1	1.5244	6.23e-27		PBLD	1.40975	0.0026002		ACSM3	1.37722	1.16e-20
	PLD2	1.54443	8.32e-13		SLC25A37	3.28626	5.12e-05		MRPS18C	1.50264	0.012654			USP7	3.20144	0.0233545													CLINT1	1.52234	1.76e-10		PELI1	1.40576	0.0480078		PEF1	1.37393	1.83e-06
	SNX14	1.54353	0.0140947		AHCY	3.28324	0.0043638		TMBIM1	1.4995	2.34e-39			CYYR1	3.19986	5.2e-06													HCFC1	1.52175	0.0322068		TAF11	1.40572	0.0048185		SREBF1	1.37392	3.35e-17
	CXADR	1.54319	2.17e-14		CBX6	3.28146	9.57e-16		ARHGEF16	1.49865	3.92e-52			EEF1E1	3.19985	1.55e-08													CCZ1	1.52158	1.04e-11		CETN3	1.40364	0.00727216		PKD2	1.37297	1.24e-06
	SRGAP1	1.54147	4.09e-10		U2SURP	3.2811	1.76e-05		TBCC	1.49754	2.52e-07			MBD6	3.19902	0.00407598													MRPL16	1.52112	2.74e-05		PLK1	1.40074	0.0320766		MUS81	1.37288	1.77e-05
	ZNF362	1.54144	4.92e-08		ZDHHC6	3.28084	1.36e-08		CLN5	1.49369	0.014941			BTBD6	3.19859	7.62e-13													ZMYND8	1.52017	2.19e-26		ARID3A	1.39973	2.8e-05		DPM3	1.37243	1.24e-07
	RAB40C	1.54069	1.79e-07		NDUFV1	3.27885	0.000934		CUL9	1.49061	4.91e-06			ACO2	3.1945	6.07e-17													OBSL1	1.51824	1.26e-15		NPEPL1	1.39535	0.00168982		SDCCAG8	1.37177	3.02e-11
	C2CD5	1.54051	0.00506059		SLC35A4	3.2788	9.46e-05		DAAM2	1.48992	3.65e-07			MYO1C	3.19439	0.0139127													TELO2	1.51792	4.12e-06		PFDN6	1.3932	0.0084934		LFNG	1.37062	1.42e-11
	ABCC6	1.5398	1.3e-63		RBBP6	3.27412	0.00216455		TTC14	1.4895	3.47e-09			HMGCR	3.19407	4.24e-10													NR2F1-AS1	1.51779	4.41e-19		SLC44A3	1.38949	0.00106384		ABCC5	1.37021	1.26e-10
	TMED4	1.53926	3.14e-05		CACYBP	3.27402	1.41e-05		TSSC4	1.48935	2.28e-05			ZEB2	3.19149	1.11e-09													AMFR	1.51696	0.00387566		BEX1	1.38591	0.0017984		ZNF629	1.36953	1.95e-07
	AC078909.2	1.53909	1.29e-76		ARNT2	3.27378	0.00240299		ANKIB1	1.48929	0.00158414			EIF4E2	3.19042	0.000147													C21orf2	1.51693	4.63e-18		ASCC2	1.38299	0.0151158		TACSTD2	1.36845	2.57e-29
	C19orf66	1.53708	2.3e-17		BAMBI	3.27245	0.00240493		ZBTB44	1.48822	2.7e-06			ZBED1	3.18608	5.78e-11													DNAJC11	1.51523	6.63e-20		FAM102A	1.38251	0.00156747		HPS1	1.36837	1.49e-07
	PBDC1	1.53685	0.0136308		KIF20A	3.26975	9.5e-18		KIFC2	1.48682	6.33e-16			RAB11A	3.18499	5.78e-08													ZNF24	1.51444	3.27e-11		POLA2	1.38159	0.0264829		ATP11A	1.36833	3.06e-08
	SERTAD3	1.53562	0.000115		AURKB	3.26735	4.34e-16		HNRNPUL2	1.48561	0.000624			SPATS2L	3.18427	6.73e-09													MAGOH	1.51424	1.55e-07		PIMREG	1.38132	0.0265124		NOC2L	1.36815	2.89e-05
	PRR35	1.53553	4.33e-171		USP7	3.26632	0.0067527		FBXW2	1.48537	0.00103058			UFD1	3.18388	4.19e-10													ASS1	1.51283	2.61e-06		CROCC	1.37983	0.00910114		RPS6KA2	1.36805	1.58e-10
	MYRF	1.53484	4.1e-23		RAB11A	3.26382	3.38e-09		BCAR3	1.48428	2.4e-06			RASL11B	3.18352	4.82e-15													PLEKHH1	1.51237	3.11e-29		TOP3B	1.37772	0.00326182		NPR3	1.36715	1.02e-08
	GRIK5	1.53412	2.06e-09		PYGO1	3.26326	5.36e-07		MYEF2	1.48282	5.75e-07			CSTF3	3.18254	8.65e-06													TK1	1.51217	1.42e-07		TACSTD2	1.37461	0.0017072		DMAC2	1.36602	0.000188
	ZC3H14	1.53378	2.5e-06		MSANTD2	3.26167	1.28e-11		TSPAN14	1.48256	0.000271			TTL	3.18156	4.54e-16													WDR90	1.51195	8.38e-20		SYTL2	1.36946	0.00981703		HMGCR	1.3651	3.22e-12
	SLC29A2	1.5309	6.73e-06		SOX12	3.26092	1e-08		SREBF1	1.47982	1.33e-18			RPS19BP1	3.1798	3.74e-08													UVSSA	1.51116	1.31e-20		SUPT4H1	1.36318	0.000182		NPY1R	1.36476	7.33e-25
	ADAMTS10	1.52966	1.66e-06		DDX11	3.26074	1.31e-13		NMU	1.47975	1.81e-18			NUDT21	3.17782	0.0062338													DYNLL2	1.51094	2.99e-07		FGF9	1.3558	0.0120182		MANBAL	1.3637	0.0156235
	TMEM147-AS1	1.52899	1.66e-23		RUVBL2	3.26063	5.53e-07		MRPS18A	1.4794	0.00391675			CDV3	3.1758	0.017706													WWC1	1.51049	8.28e-36		HRC	1.35575	0.0483307		DCAF11	1.36332	5.14e-08
	CBY1	1.52801	7.78e-09		ADGRL1	3.25751	4.51e-08		COQ9	1.47886	0.00648468			CDCA4	3.17545	2.07e-15													ULK1	1.51041	9.16e-06		CRISPLD1	1.35261	0.00966056		PPM1F	1.36325	0.00184795
	HS3ST3B1	1.5278	1.63e-09		GDF11	3.25488	1.75e-13		ACVR1B	1.47775	5.8e-06			NCAPG	3.17502	3.87e-18													PTPRA	1.50743	0.00124911		PMM1	1.34602	0.0182095		FLRT3	1.36162	1.01e-16
	CUL9	1.52414	6.75e-07		TIMM10	3.25401	0.00749549		SS18	1.47702	0.000877			ADAMTS16	3.17442	1.67e-25													SUCO	1.50724	6.89e-06		GATA2	1.33996	0.00392408		ZNF316	1.36119	2.7e-09
	SDR42E1	1.52318	4.27e-22		MTFR1L	3.2518	1.23e-07		OGFR	1.47672	0.00103105			POLR2K	3.17298	1.31e-05													SH3YL1	1.50705	2.6e-22		DENND6A	1.33533	0.0358846		SLC35C2	1.361	1.1e-07
	FAM13B	1.52252	5.68e-07		MBD6	3.25172	0.0020194		GK	1.47437	1.18e-15			ARRDC1	3.17181	5.55e-05													TMED5	1.50683	8.56e-06		UNC5D	1.33377	0.00717653		UBP1	1.36007	1.08e-05
	EZH1	1.52236	1.6e-05		ASXL1	3.25075	8.02e-06		GAD2	1.47261	3.56e-75			CCDC57	3.16658	8.47e-06													DGCR8	1.50571	7.38e-27		FRA10AC1	1.32128	0.0309029		CASZ1	1.35782	1.69e-07
	PCTP	1.52118	4.35e-16		SCRIB	3.24887	1.94e-15		ALX1	1.47214	1.54e-95			DYNC1LI2	3.1637	3.36e-08													CHD8	1.50568	4.97e-06		LARP4B	1.31889	0.0342383		BBS2	1.35678	3.49e-08
	MRPS18C	1.52065	0.0041525		OSR1	3.24591	0.000445		AMIGO2	1.46902	1.27e-129			MACF1	3.16086	0.000678													PIK3C3	1.50368	2.51e-08		LINC01896	1.31883	0.000652		PBLD	1.35629	3.08e-25
	NCOA5	1.52013	1.09e-13		C22orf39	3.24345	1.16e-14		ZNF335	1.46839	1.73e-06			CCDC8	3.15959	4.71e-07													CARD10	1.50321	5.04e-34		CLMN	1.3168	0.0222988		TFAP2A	1.35531	2.64e-41
	SLFN13	1.51878	2.48e-14		TMEM141	3.24132	4.9e-13		UQCC1	1.46817	7.36e-07			SIPA1L1	3.15914	0.0020619													FAT4	1.50298	4.28e-20		ABHD17C	1.3166	0.00778156		SH3TC1	1.35487	2.4e-12
	ANKRD6	1.51801	3.25e-10		MMP24OS	3.23891	2.27e-10		FAM198B	1.46799	0.0240268			PPP2R5C	3.15742	4.1e-06													ABCC6	1.50114	1.43e-25		EYA3	1.31609	0.040999		TSPOAP1	1.35379	4.72e-16
	ARHGEF19	1.51732	5.82e-16		MT1F	3.23739	1.04e-10		CAPN1	1.46596	0.0224709			LMNB1	3.15715	4.1e-17													ALS2CL	1.49988	1.11e-20		PLAG1	1.31278	0.0027598		ZNF362	1.35267	2.03e-11
	AGAP6	1.51711	2.01e-11		FLRT3	3.23656	2.5e-16		MAPK15	1.46543	0.0138611			CAND1	3.15657	3.56e-06													SDR39U1	1.49978	2.45e-12		TBX2-AS1	1.31266	0.00441029		CTNND1	1.35241	0.00022
	GPR108	1.51707	7.03e-07		RPS19BP1	3.23623	2.25e-09		SLBP	1.46501	7.27e-08			ZKSCAN1	3.15486	6.23e-08													DOT1L	1.49948	5.76e-15		TMPRSS4	1.31053	0.0233868		ZNF43	1.35164	2.39e-06
	PLCG2	1.51223	2.79e-09		ADIRF	3.2354	0.00045		GLCCI1	1.46461	0.000528			CACNA1H	3.15481	1.45e-18													GATA3-AS1	1.49802	1.47e-37		ATP6V0A4	1.3104	0.00259732		LIMCH1	1.35032	0.0316127
	ZHX2	1.50917	1.8e-05		DYNC1LI2	3.23482	4.67e-09		KBTBD11	1.46351	3.17e-13			UNC119	3.15423	1.08e-12													SECISBP2	1.49719	1.27e-09		RAB11FIP2	1.30666	0.0211311		TXNRD2	1.34734	1.29e-07
	MTMR14	1.50816	0.000195		MICU1	3.23278	1.87e-06		PCDH15	1.46343	6.4e-05			ARHGEF3	3.15415	0.000415													SUGP1	1.49701	2.88e-14		CA4	1.29309	0.00954001		KDM2A	1.34103	0.000952
	TTC14	1.50734	9.39e-10		NUDT21	3.23206	0.0047499		NEPRO	1.46099	3.33e-05			PTCD3	3.15334	0.0207362													ZNF638	1.49685	9.59e-09		NRIP2	1.28754	0.048024		IFT140	1.34001	3.68e-08
	HNRNPUL2	1.50591	0.000432		MACF1	3.23163	0.000188		FAM192A	1.45808	0.00101018			ATXN2L	3.15043	5.78e-06													UGT3A1	1.49515	3.22e-42		PRIMPOL	1.28612	0.00897295		SGSM2	1.33968	2.63e-14
	ING3	1.50505	5.33e-16		MAD2L1	3.2314	1.62e-11		CCDC24	1.45631	4.15e-32			KDM5B	3.14934	0.000897													LAMP1	1.49421	0.00388457		CLCNKB	1.28565	0.005402		MAP1S	1.33864	2.65e-07
	TBCC	1.50489	1.28e-07		MYO1C	3.22983	0.0119432		CDC42BPB	1.45382	0.0208483			LIG1	3.14853	4.48e-14													NFYC	1.49294	9.54e-09		GLRX	1.27316	0.00203976		FZD6	1.33858	5.26e-16
	TSSC4	1.50338	6.48e-06		POLR2K	3.22977	3.15e-06		CHD2	1.45352	5.88e-10			PPP2R3B	3.14778	0.00874294													CDK3	1.49173	1.05e-22		MET	1.27133	0.0293742		TNFRSF25	1.3381	6.67e-07
	CLN5	1.50167	0.00522642		C1QTNF3	3.22921	1.48e-16		ZFYVE27	1.45179	1.15e-08			TINAGL1	3.14709	2.74e-07													PCNX4	1.4899	4.61e-06		DNAAF5	1.26954	0.00403108		RAP1GAP2	1.33695	9.46e-15
	KRT7	1.50166	1.1e-89		EEF1E1	3.22724	2.53e-09		MRPL16	1.45121	7.67e-05			FZD8	3.14654	6.9e-11													ACAD10	1.48779	0.000337		TMEM18	1.25633	0.0336325		TMEM41B	1.33663	0.0359019
	MYEF2	1.50136	2.96e-07		TTL	3.22622	2.68e-17		CELSR2	1.44911	1.08e-13			CDC20	3.14142	1.25e-15													NINL	1.48717	1.72e-06		ADO	1.25398	0.0403689		MRPS36	1.33627	0.000347
	ZBED3	1.50099	3.34e-09		EIF4E2	3.2245	5.7e-05		AP1M2	1.44877	1.66e-79			MRPL11	3.1392	1.54e-07													EZH1	1.48687	2.64e-07		PRR5	1.25284	0.00152055		IGF2BP2	1.33546	5.85e-06
	TRPS1	1.50087	2.95e-51		RANGAP1	3.22333	2.79e-15		RNF213	1.44806	0.000281			DHCR24	3.13887	5.22e-21													TTC19	1.48527	4.39e-13		CNTNAP2	1.24987	0.0322521		NIT1	1.33464	0.00818965
	ZBTB44	1.50086	8.66e-07		PTCD3	3.22217	0.00220635		EAPP	1.44703	0.00125964			POLDIP3	3.1369	1.05e-11													NDUFS8	1.48341	0.0214288		WNT11	1.24259	0.028741		KLHL9	1.33419	0.000273
	TSPAN14	1.50068	0.000161		CYYR1	3.22099	7.01e-07		KIFC3	1.44643	2.01e-13			IQSEC1	3.13244	0.000966													CLSTN3	1.48278	3.12e-15		BPHL	1.23432	0.0169339		NUP210	1.33224	5.78e-09
	TMBIM1	1.50048	7.13e-40		CSTF3	3.22024	2.4e-06		MGME1	1.4461	7.01e-14			C6orf62	3.12689	6.83e-08													DNALI1	1.48174	1.17e-21		RER1	1.22999	0.0143415		ATRN	1.33185	2.2e-09
	DAAM2	1.49996	1.95e-07		PHACTR2	3.21983	1.13e-16		IFT80	1.44604	0.000804			RABL2B	3.12338	0.000119													FAM69B	1.48056	4.76e-14		TSPAN1	1.22468	0.00121261		NAT9	1.33097	0.000662
	AQP2	1.49968	6.68e-109		GABARAPL2	3.21976	0.0127945		CHTF8	1.44306	1.99e-09			ILVBL	3.12332	4.01e-07													METRNL	1.47909	9.07e-10		SPEF2	1.22047	0.0143702		GUCD1	1.33061	0.0292159
	LGALS2	1.49925	4.08e-104		ACO2	3.2193	6.47e-18		LYPD6B	1.44285	8.09e-10			SF3A1	3.12053	3.73e-06													FDFT1	1.4785	0.0207978		CDC7	1.21301	0.00847336		MMP15	1.33043	7.32e-11
	CLCNKB	1.49789	2.16e-71		CDV3	3.21519	0.0087371		SIN3B	1.44164	5.46e-10			KIAA1109	3.12034	9.05e-07													TRMU	1.47832	3.31e-15		CHCHD7	1.21268	0.0125862		ZNF335	1.32827	5.03e-11
	ANKIB1	1.49701	0.00126061		ZKSCAN1	3.2137	2e-08		TUBGCP6	1.44103	0.000711			SMIM24	3.11866	5.12e-21													LARP4B	1.47496	1.88e-17		HSPA12B	1.20985	4.92e-05		ARHGAP19	1.32758	1.67e-05
	SS18	1.49663	0.000496		UFD1	3.21195	3.05e-11		INO80E	1.43784	1.11e-07			SENP6	3.11802	0.0157926													ST14	1.47494	1.51e-26		CNTROB	1.20877	0.0469535		SIGIRR	1.32722	1.49e-07
	NDUFV1	1.49645	0.0484654		HMGCR	3.20892	8.9e-11		WDR91	1.43765	8.9e-15			CHTF8	3.11578	2.7e-14													MSRB1	1.47448	6.61e-13		TBC1D24	1.20191	0.034205		NR2F6	1.32701	4.31e-05
	ACVR1B	1.49447	2.52e-06		C6orf62	3.20621	3.42e-09		NUBP2	1.43524	0.00138767			PHKA2	3.1145	1.41e-07													CDS2	1.47446	3.69e-05		MAPK7	1.19529	0.00131097		CERS5	1.32597	5.06e-05
	ARHGEF16	1.49331	1.56e-52		ATXN2L	3.20447	1.02e-06		PCGF2	1.43484	2.68e-09			CDT1	3.11151	2.54e-18													TRAF7	1.47293	0.015407		PBX3	1.19446	0.000674		ZNF33B	1.32524	1.67e-08
	COQ9	1.4933	0.00458059		SIPA1L1	3.20081	0.000712		MSI1	1.43399	0.0189839			RHOBTB3	3.11122	1.03e-22													SAPCD2	1.47149	0.00257141		TMEM63A	1.19167	0.0327773		LINC01116	1.32248	3.34e-15
	MRPS18A	1.49209	0.00152611		PPP2R5C	3.19898	6.21e-07		DHCR7	1.4335	0.00324061			TRAPPC6A	3.10813	0.000565													LTBR	1.47114	0.00640585		RHBG	1.18382	0.000501		THBS3	1.32082	1.38e-06
	CAPN1	1.4912	0.00435191		KDM5B	3.19897	0.000163		SULT1C2	1.43301	9.26e-56			CTSA	3.10686	4.6e-05													GLIS2	1.46994	9.21e-06		SOCS2	1.18166	0.00446589		SYS1	1.32036	0.000208
	OGFR	1.48917	0.000337		BRD3	3.1978	0.021412		ELOVL1	1.43287	1.91e-11			C1QTNF7	3.10554	1.95e-05													ZBTB48	1.46813	8.03e-19		POLR2G	1.18043	0.0118974		ODF2L	1.31996	4.41e-08
	FBXW2	1.48861	0.000637		ZBED1	3.19095	4.03e-11		LIPG	1.43192	2.42e-12			RPAIN	3.09991	6.3e-08													MROH1	1.46793	2.51e-18		NCAPG	1.17491	0.0127309		SF3B4	1.31982	0.0100725
	BCAR3	1.48705	1.47e-06		MRPL11	3.18836	1.87e-08		KIF9	1.43184	4.38e-16			ACTR1B	3.09872	1.27e-06													TNS3	1.46669	0.0255194		RAB25	1.17098	0.0105328		STRBP	1.31959	2.64e-05
	KIFC2	1.48698	4.79e-16		CDCA4	3.18733	8.31e-17		ERMAP	1.43145	1.27e-20			BLCAP	3.09569	1.71e-05													SARS2	1.46657	1.83e-12		MGAT3	1.17084	0.0148409		MAN2A2	1.31515	5.05e-06
	SREBF1	1.48539	1.38e-19		RASL11B	3.18684	2.58e-16		PHYKPL	1.43057	7.97e-07			ZNF362	3.0946	7.31e-09													SRGAP1	1.4664	1.68e-13		TMPRSS2	1.16918	0.00367834		VEZF1	1.3132	3.33e-08
	MAPK15	1.48364	0.00319386		SPATS2L	3.18427	1.74e-09		TNRC6A	1.4302	2.1e-06			CENPH	3.09157	7.6e-08													FBH1	1.46583	6.97e-09		LINC02381	1.16826	0.0355859		FRMD4A	1.31233	0.0448714
	SLBP	1.48364	2.85e-08		PPP1R10	3.18332	1.45e-05		SELENBP1	1.42992	0.000616			RPL26L1	3.08947	0.0125065													GULP1	1.4641	3.12e-33		ANLN	1.16763	0.0152395		APEH	1.31189	0.00215301
	UQCC1	1.48174	2.02e-07		BTBD6	3.18054	1.94e-13		CTTNBP2	1.42909	7.98e-58			CA4	3.08834	1.85e-14													AGTRAP	1.4633	4.42e-07		MBNL3	1.16762	0.0120001		PRSS8	1.31162	1.48e-32
	ZNF335	1.48048	2.36e-07		ARHGEF3	3.17714	5.28e-05		DYRK4	1.42867	0.0231864			PTPN3	3.08734	1.65e-11													P4HTM	1.46303	2.28e-13		NAALAD2	1.16694	0.00160807		COQ9	1.31138	8.17e-05
	GLCCI1	1.47936	0.000129		UNC119	3.17588	1.57e-13		ICA1	1.42651	5.87e-34			ERF	3.08589	1.31e-05													RCOR3	1.46223	5.55e-12		BCL6B	1.16242	0.00401336		UNC119	1.31098	0.0175385
	FAM198B	1.47869	0.0133885		TINAGL1	3.17374	3.7e-08		WASL	1.42626	4.91e-10			TRIM44	3.0821	0.000459													RBM4B	1.46149	4.43e-09		TUBGCP3	1.15745	0.00816311		ING3	1.31055	2.02e-10
	PIAS4	1.47734	0.046516		SF3A1	3.17061	7.42e-07		ADRA2C	1.42293	2.36e-13			TRIM33	3.08179	0.00586156													PINK1	1.46145	0.000438		SH3BGRL2	1.15123	0.0143178		SNRNP35	1.31009	2.24e-06
	FAM192A	1.47731	0.00058		RPAIN	3.1706	6.74e-09		PDE9A	1.42178	2.04e-15			TOMM22	3.08179	3.26e-09													DOCK6	1.46124	2.43e-06		DDR2	1.14965	0.0320796		SRSF9	1.31004	1.3e-14
	KBTBD11	1.47533	1.45e-13		POLDIP3	3.16976	1.05e-12		GOT1	1.42114	3.48e-06			ITGB1BP1	3.08176	1.35e-12													EMC4	1.46122	0.00274888		BOLA1	1.14505	0.0389617		NDUFAF4	1.30999	0.00737954
	CHD2	1.47525	1.23e-10		ADAMTS16	3.16935	9.94e-27		NHLRC2	1.42066	0.00039			NCAPD2	3.08117	1.36e-07													ARAF	1.46107	1.98e-06		HJURP	1.14053	0.0157929		CYREN	1.30999	1.73e-05
	GK	1.47501	1.99e-16		NCAPG	3.16885	4.06e-19		PELO	1.41962	0.000116			GPAA1	3.07723	0.00449566													AKIRIN1	1.46101	1.78e-10		ANKRD54	1.13423	0.0163403		ZNF618	1.30745	6.74e-08
	NEPRO	1.47309	2e-05		MYO19	3.1676	8.96e-08		ENDOV	1.41848	1.41e-13			TCF4	3.07618	6.44e-07													BAZ2B	1.45951	1.13e-15		CDC42EP5	1.13237	7.32e-09		ZBED1	1.30709	0.00686465
	GAD2	1.47261	9.03e-79		ARRDC1	3.16691	3.83e-05		SCPEP1	1.41739	0.00129599			SLBP	3.06928	5.97e-08													AC008264.2	1.45936	1.68e-27		SFT2D2	1.11701	0.0129483		POGLUT1	1.30657	0.00262071
	NMU	1.47238	1.56e-18		ZEB2	3.16479	1.19e-09		SSNA1	1.41709	8.38e-07			ARHGAP33	3.06616	4.54e-08													NCBP2-AS2	1.45818	9.29e-08		SPAG5	1.11043	0.00543263		TIMM44	1.3056	3.69e-12
	CDC42BPB	1.47108	0.00706329		LMNB1	3.1632	3.5e-18		SLC2A11	1.41653	2.31e-14			SLC20A1	3.06499	1.1e-06													THOC2	1.45709	0.00323781		AL590560.2	1.10987	0.0115816		PRPF31	1.30528	0.00374462
	MRPL16	1.47071	4.1e-05		IQSEC1	3.16089	0.000246		ITGA1	1.41612	1.14e-12			DLG5	3.06384	0.041085													PPCS	1.456	0.0245289		RHPN1	1.10647	0.0151057		CA11	1.30434	5.46e-07
	PCDH15	1.46887	1.25e-05		CACNA1H	3.15654	5.2e-20		TMEM123	1.416	0.00830699			ADD3	3.06382	0.000308													SLC34A1	1.45588	1.55e-35		SLC4A4	1.10569	0.014257		POP5	1.30388	2.7e-07
	EAPP	1.46629	0.000685		BLCAP	3.15582	1.12e-06		STX18	1.41565	0.0440046			COPE	3.06156	3.29e-05													MGRN1	1.4551	0.000276		HEMK1	1.10079	0.00398319		NRIP2	1.30313	2.53e-26
	ALX1	1.46606	4.61e-97		FZD8	3.15465	1.5e-11		ZNF783	1.41539	4.73e-07			STK11	3.06061	0.000425													MTX1	1.45485	0.00360095		AC009041.2	1.09251	0.00240266		EXD3	1.30241	7.33e-16
	AMIGO2	1.46368	1.1e-131		CDC20	3.15343	4.66e-17		ZNF511	1.41467	3.82e-05			CTSH	3.06008	1.56e-10													CTNND1	1.45337	1.82e-06		SCML1	1.09174	0.00353523		BAIAP2	1.30135	9.59e-11
	MGME1	1.46355	8.22e-15		TCF4	3.14988	8.2e-08		AL645608.8	1.41461	9.18e-38			CBX2	3.05318	1.44e-05													BTNL9	1.45056	7.01e-21		SLC25A27	1.09061	0.000786		PIAS3	1.30042	8.79e-06
	RNF213	1.46193	0.00017		RABL2B	3.14943	2.16e-05		FZD6	1.41275	9.01e-23			BAZ1B	3.04887	0.0003													WDR18	1.44873	3.72e-09		FOXD2	1.08557	0.031987		MRS2	1.3004	7.86e-08
	CHTF8	1.46131	1.09e-09		CCDC57	3.14901	3.29e-06		ZNF627	1.41244	0.000862			MRPL22	3.0486	0.00792805													DPM3	1.44839	3.64e-09		MAML2	1.07913	0.00866228		CSAD	1.29946	7.55e-13
	MSI1	1.46102	0.00411933		ZNF362	3.14246	9.42e-10		SLC27A3	1.41074	2.05e-06			C11orf96	3.0448	0.0463941													MUS81	1.44458	3.68e-08		FANCI	1.074	0.0121175		GTF2IRD2	1.29942	9.12e-13
	TUBGCP6	1.46	0.000211		KIAA1109	3.14142	2.3e-07		FRYL	1.41046	3.03e-05			PLCXD1	3.04142	3.09e-07													ARAP3	1.44417	9.18e-09		SHANK2	1.06891	0.0277424		AQP3	1.29914	7.63e-31
	ZFYVE27	1.45977	6.67e-09		ILVBL	3.14096	1.5e-07		LIG1	1.41005	3.13e-05			CFAP20	3.03674	2.31e-06													CRYL1	1.4385	3.46e-15		CYP26B1	1.06855	0.0186098		ZNF266	1.29903	5.69e-11
	CELSR2	1.45898	4.45e-14		COPE	3.13832	4.54e-06		SPINT1-AS1	1.40988	2.04e-29			SPPL2B	3.03669	0.000112													POLE	1.43817	8.66e-06		ANK2	1.06761	0.00328712		POMT1	1.29899	0.00750636
	IFT80	1.45841	0.000463		ERF	3.1383	1.13e-06		TPD52	1.40921	6.09e-11			NCSTN	3.03298	0.00516921													TMEM179B	1.43807	2.29e-15		SUPT16H	1.06193	3.11e-05		ALDH4A1	1.29779	3.04e-12
	RAB11A	1.4569	0.0135239		SENP6	3.1334	0.0124311		C1GALT1	1.40744	0.0003			ZNF445	3.03283	0.00154982													FMNL3	1.43611	1.32e-09		KCTD15	1.0586	0.0135352		SLC6A6	1.29768	3.68e-06
	KIFC3	1.45632	2.33e-14		DHCR24	3.13273	4.38e-22		C1orf159	1.40741	4.77e-21			MAP2	3.03158	5.09e-13													IGF2BP2	1.43574	7.78e-08		CDC42EP2	1.05612	0.0395469		DEAF1	1.29659	1.42e-09
	SIN3B	1.4559	3.81e-10		RPL26L1	3.13204	0.00519548		CCS	1.40734	0.0348991			TRAM2	3.03152	2.79e-08													PKD2	1.43265	2.4e-08		EHBP1	1.05554	0.017679		CFAP45	1.29596	3.97e-16
	PCGF2	1.45549	1.5e-09		CTSA	3.12886	2.35e-05		C21orf58	1.40568	3.79e-14			S1PR3	3.02593	3.01e-12													UBP1	1.43193	7.23e-08		ATRNL1	1.04674	0.0115686		H6PD	1.29531	0.00774252
	NUBP2	1.45465	0.000547		ADD3	3.12805	5.91e-05		NFRKB	1.40442	0.00577792			LEF1	3.02556	1.57e-11													ZDHHC7	1.43191	0.00201631		EFNA5	1.0457	0.00956431		EIF2B5	1.29524	3.12e-09
	INO80E	1.45298	6.43e-08		SLBP	3.12639	4.16e-09		UGT8	1.40421	3.58e-53			EP400	3.02406	1.4e-08													SELENOO	1.43078	8.91e-13		SLC26A10	1.04359	0.0339898		C7orf26	1.29519	3.99e-06
	CCDC24	1.45268	3.11e-32		NCAPD2	3.12278	7.23e-09		TRIB1	1.40414	4.88e-20			ZNF384	3.02146	0.000444													PEF1	1.42658	6.78e-08		HGD	1.02953	0.00825583		IDI1	1.29471	1.76e-05
	KIF9	1.44994	2.45e-17		CHTF8	3.11718	2.31e-14		CENPT	1.40373	4.84e-06			AC005261.1	3.02127	0.00518376													FTSJ3	1.42576	2.22e-07		MMP16	1.0252	0.0258859		ACPP	1.29469	3.57e-22
	ELOVL1	1.44923	1.98e-12		PHKA2	3.11645	2.13e-08		NAA60	1.40331	8.25e-05			EBLN3P	3.01847	0.00483772													MANBAL	1.42371	0.000485		PYCR1	1.01453	0.0279091		NMRK1	1.2945	4.92e-14
	LYPD6B	1.44525	4.12e-10		CCDC8	3.11631	3.54e-07		RASSF8-AS1	1.40323	6.1e-15			SLF2	3.01844	8.43e-11													PPM1F	1.42089	3.57e-05		ZNF384	0.99761	2.2e-06		C1QTNF4	1.29446	8.61e-19
	SELENBP1	1.44337	0.000312		CDT1	3.11588	1.05e-19		STX3	1.40293	8.86e-41			ZNF598	3.01751	0.000885													MEIS3	1.41959	2.34e-27		SLC7A2	0.995989	0.0353881		KMT2B	1.29416	3.9e-11
	PHYKPL	1.44303	5.38e-07		NSD3	3.11518	0.0265189		ANAPC15	1.4016	1.37e-09			TSPAN14	3.01692	0.000369													GIT1	1.41819	1.57e-05		SPG11	0.985129	0.0293957		NDNF	1.29327	4.89e-05
	AP1M2	1.4429	6.79e-80		SMIM24	3.11213	1.9e-22		TCERG1	1.40109	0.00366803			TPM3	3.01407	9.16e-07													CRIP1	1.41767	0.0139454		SERPINF1	0.968232	0.0115087		NEDD9	1.29308	9.81e-22
	TNRC6A	1.44229	1.5e-06		TRIM33	3.1105	0.0022685		PLEKHA7	1.40092	9.34e-23			TCERG1	3.01338	0.000624													SRSF9	1.41764	2.03e-16		CD34	0.966058	0.000114		NFE2L1	1.29257	5.66e-06
	DHCR7	1.4416	0.000848		TRIM44	3.11011	0.00024		RIDA	1.4009	1.86e-08			NCLN	3.01294	9.93e-07													NR2F6	1.41701	8.35e-07		TMEM88	0.961231	0.0417636		CLCNKB	1.28959	6.23e-30
	WDR91	1.44003	5.84e-15		STK11	3.10424	6.82e-05		SLC23A2	1.39909	0.000193			TRPM4	3.01031	3.53e-18													CHD1L	1.41601	0.0130202		ZNF84	0.933151	9.93e-05		MAPK1IP1L	1.28957	0.0199139
	WASL	1.43997	3.14e-10		C1QTNF7	3.1016	5.96e-06		HECTD4	1.39901	1.43e-05			CLINT1	3.01012	3.91e-05													LIMCH1	1.41567	0.00106037		PAQR8	0.921517	0.0206763		MCM3AP	1.28772	2.2e-06
	TMEM123	1.43888	0.0332807		CENPH	3.09927	1.28e-08		HSD11B2	1.39862	1.01e-08			POP7	3.00995	2.28e-06													CDC14A	1.41447	1.34e-08		KANSL1L	0.904003	0.0225352		SULT1C2	1.28708	2.29e-36
	DYRK4	1.43656	0.0181681		RHOBTB3	3.09922	7.47e-24		UQCRC1	1.39807	0.000384			UBAC1	3.0071	0.000976													ABCC5	1.41351	1.92e-13		HLA-DMB	0.898308	1.7e-05		GTF3C2	1.28514	6.09e-06
	SSNA1	1.43627	5.79e-07		ACTR1B	3.09852	1.95e-06		PPM1F	1.39744	0.000422			NAA50	3.00579	0.0177052													ZNF362	1.41317	4.46e-14		ZNF700	0.852708	0.0465205		RARB	1.2827	0.00256244
	SULT1C2	1.43478	1.61e-58		BAZ1B	3.09845	8.69e-05		RTKN2	1.39601	6.72e-11			ULK1	3.00396	0.00143581													MCCC2	1.41111	6.18e-12		FAM20B	0.819528	0.0228383		SIK3	1.28261	3.06e-05
	ZNF511	1.43175	8.26e-06		SPPL2B	3.09062	3.51e-05		PTPRK	1.39551	1e-10			GLRX3	3.00345	0.00047													SLC2A11	1.41064	1.05e-16		PPP6R3	0.697649	0.00392399		IFT172	1.28163	1.14e-09
	GOT1	1.42975	2.37e-06		TOMM22	3.08894	8.76e-10		GALNT18	1.39523	2.39e-20			DECR1	3.00271	3.86e-15													BRPF3	1.41032	1.38e-06		ATP5MD	0.682328	2.83e-06		BAZ2A	1.28157	3.79e-05
	RIDA	1.42954	3.51e-09		SLC20A1	3.08819	1.76e-07		SMAD7	1.39312	9.05e-14			LAMA2	2.99872	1.28e-16													MRPS12	1.4087	0.000354		SPTLC1	0.60979	0.0174601		ERBIN	1.28106	4.6e-05
	SLC27A3	1.42918	2.99e-07		ITGB1BP1	3.08484	1.1e-13		SOX13	1.39203	2.72e-13			ACTL6A	2.99866	2.11e-06													RPS6KA2	1.40769	1.8e-13		COTL1	0.601564	1.08e-09		ASAP2	1.28085	4.21e-13
	ERMAP	1.42906	3.85e-21		ARHGAP33	3.08342	4.87e-09		TNPO2	1.39171	3.53e-05			PPRC1	2.99672	8.58e-07													USP40	1.40695	3.23e-11		NEK9	0.40993	0.0477062		APPL2	1.28075	1.39e-08
	PDE9A	1.42859	1.07e-15		NCSTN	3.0756	0.000883		MDM4	1.39122	2.41e-06			HSD17B4	2.99671	5.18e-08													NOC2L	1.40674	4.74e-07		CTBP1	0.375902	0.0214614		ARAP1	1.28054	3.11e-06
	SLC2A11	1.42783	3.67e-15		GPAA1	3.07519	0.00198609		MBTD1	1.39047	2.47e-05			PCMTD1	2.99551	3.24e-05													ACP1	1.40631	0.0119092		TMEM123	0.372983	0.0129488		PPP1CA	1.28053	7.29e-12
	ITGA1	1.42755	8.26e-13		AC005261.1	3.07347	0.00153084		TECR	1.39013	0.0243081			CMC2	2.9948	3.09e-10													RBP5	1.4063	5.32e-19		TMEM273	-0.258418	0.00657573		SERTAD3	1.28033	2.92e-13
	CCS	1.42725	0.0137391		C11orf96	3.073	0.0100169		TMEM222	1.38906	4.44e-05			SPATA20	2.9931	0.000353													EIF1AY	1.40591	1.32e-53		SPARCL1	-0.261094	0.00619867		EFHC1	1.28016	1.87e-12
	ZNF627	1.4272	0.000288		TCERG1	3.07031	0.000101		FAM69B	1.38865	6.41e-05			PHC2	2.99197	7.95e-10													CACNA1H	1.40373	3.7e-24		ISL2	-0.267672	0.000347		MBD1	1.27887	0.000111
	NHLRC2	1.42707	0.000306		PHC2	3.06865	1.15e-10		GOLGA6L9	1.38802	5.65e-12			ARL2	2.99183	0.0191066													LRRTM1	1.40294	8.83e-30		AC027013.1	-0.267672	0.000347		INAVA	1.2766	3.74e-12
	LIPG	1.4265	9.56e-13		ZNF384	3.06614	9.26e-05		LMX1B	1.38794	4.1e-50			FAM171A2	2.99179	1.09e-14													PPP1R13B	1.40288	2.53e-30		AC024563.1	-0.267672	0.000347		NAA20	1.2764	0.000308
	CTTNBP2	1.42634	6.8e-59		ZNF445	3.06529	0.000815		ODF2L	1.38618	2.15e-11			SEMA5A	2.99126	1.25e-16													ATP11A	1.40113	2.52e-10		CD300A	-0.292903	0.000603		DDC	1.27583	6.03e-24
	SCPEP1	1.42625	0.000561		CA4	3.06418	1.06e-14		HNMT	1.38604	1.94e-12			UNK	2.99025	0.00052													CCNT2	1.4009	0.00760587		AL033530.1	-0.302158	3.06e-05		DCUN1D2	1.27463	2e-06
	STX18	1.42596	0.0272513		CFAP20	3.05908	1.27e-06		HEXDC	1.38557	8.21e-06			SGSM3	2.99006	1.74e-08													DMAC2	1.40073	4.95e-06		DSCR8	-0.308251	0.0049024		ATP6V0A4	1.27402	1.39e-31
	ZNF783	1.42588	3.67e-07		UBAC1	3.05533	0.000167		PPL	1.38463	4.24e-64			SUCLG1	2.98938	0.0435157													MRPS36	1.40071	4.81e-06		OBP2A	-0.326429	0.00391514		AGAP6	1.27376	6.19e-09
	LIG1	1.42467	1.04e-05		EBLN3P	3.0541	0.000798		ACAD10	1.3843	1.76e-12			RBM19	2.98651	0.000518													KIAA1109	1.40011	0.0290497		KLK10	-0.326429	0.00391514		SNCA	1.27368	2.5e-12
	PELO	1.42447	9.93e-05		EP400	3.05364	3.47e-09		SFI1	1.38427	3.54e-12			LAMC3	2.98553	6.71e-06													DCAF11	1.39936	8.35e-10		MIR34AHG	-0.326584	5.45e-05		GOLGA2	1.27366	1.56e-07
	ICA1	1.42414	1.11e-34		MAP2	3.0535	2.07e-14		TMEM18	1.38413	0.000456			PMF1	2.98384	1.56e-07													KDM2A	1.39667	0.000179		SCN4B	-0.326584	5.45e-05		ME3	1.27342	2.88e-12
	ADRA2C	1.42397	1.58e-13		TPM3	3.05342	1.11e-07		OXLD1	1.38293	4.02e-08			FKBP7	2.98047	0.0140391													NMRAL1	1.39324	1.27e-37		HLA-DQA2	-0.359554	0.000347		ASXL1	1.27241	0.00297966
	CENPT	1.42318	1.24e-06		DLG5	3.05136	0.0259301		ITGA9	1.38251	5.7e-11			KBTBD11	2.97484	2.87e-23													BBS2	1.39283	9.83e-11		EDA2R	-0.359554	0.000347		PMPCA	1.2689	0.0490913
	NFRKB	1.4226	0.00323162		GLRX3	3.0501	0.000162		KANSL3	1.38159	0.00305128			RIC8A	2.97348	0.00108933													CCBE1	1.39281	6.6e-12		SOX2	-0.364261	0.000347		CCDC24	1.2685	9.65e-26
	ENDOV	1.42198	2.74e-14		POP7	3.04986	2.58e-07		YY1AP1	1.38064	0.00280916			MRPL23	2.97332	4.75e-06													ROBO3	1.39258	1.63e-16		GATD3A	-0.364348	0.043569		FAM200B	1.26841	0.00614212
	ANAPC15	1.42101	1.45e-10		SUCLG1	3.04919	0.0060954		GORASP1	1.38062	0.000474			EPB41L1	2.97147	5.44e-09													MEA1	1.39141	0.00457111		DLX2	-0.373486	0.00633298		ZNF326	1.26693	7.38e-12
	TCERG1	1.42079	0.00168256		PPP2R3B	3.04811	0.0248977		CBR4	1.38059	3.21e-07			RAD23B	2.97093	0.0160705													RCAN1	1.38941	0.0213992		MSR1	-0.373486	0.00633298		B4GALT1	1.26691	0.00406466
	UQCRC1	1.42015	8.32e-05		LIG1	3.04489	8.05e-15		FTSJ3	1.37686	1.69e-11			ITGAE	2.96647	2.18e-06													PRPF31	1.38864	3.41e-05		AC097478.1	-0.391936	3.06e-05		CHCHD1	1.26652	0.00613595
	NAA60	1.4198	2.62e-05		SLC25A5	3.0441	0.0156513		TEAD3	1.37479	2.78e-07			POLR2M	2.96222	3.47e-09													ZNF316	1.38835	3.68e-11		CASC8	-0.391936	3.06e-05		ANKRD13D	1.26539	6.68e-11
	FRYL	1.41772	1.13e-05		UNK	3.0432	0.000148		STRN4	1.37217	0.0138714			MRPS15	2.96187	0.000462													PPP1CA	1.38806	6.9e-15		KIRREL3	-0.40855	0.000118		OBSCN	1.2649	0.000616
	PPM1F	1.41495	0.000227		SLF2	3.04307	6.91e-12		PHRF1	1.37137	3.05e-08			VOPP1	2.96068	3.01e-06													LFNG	1.38804	2.55e-13		PHLDA2	-0.421365	0.0269872		TAOK2	1.26239	2.15e-08
	TPD52	1.4145	2.6e-11		ACTL6A	3.04143	1.85e-07		ZNF154	1.37025	2.09e-97			DRG1	2.95905	3.35e-06													SLC35C2	1.38801	9.55e-10		SLPI	-0.423607	2.68e-06		PNPLA2	1.26146	1.81e-33
	HECTD4	1.41374	9.43e-06		CLINT1	3.04074	5.67e-06		FAM160A2	1.37022	2.22e-14			MFHAS1	2.9573	6.16e-09													HMGCR	1.38724	3.07e-13		PCDHB5	-0.442222	0.0125868		PRCC	1.26144	0.0344049
	SPINT1-AS1	1.41371	5.83e-31		ZNF598	3.03523	0.000419		CLK3	1.36922	0.0226699			ARMCX6	2.95687	2.41e-05													NFE2L1	1.38707	1.44e-07		LINC02562	-0.445934	0.000348		RER1	1.26003	8.62e-08
	FZD6	1.41343	3.18e-23		RAD23B	3.03146	0.00577574		MARK3	1.36913	4.57e-06			MRPS7	2.95682	0.000666													COPS6	1.38381	0.0129235		LINC00649	-0.465683	0.0152457		ANAPC7	1.25869	0.026376
	MDM4	1.41282	4.78e-07		CBX2	3.03077	1.34e-05		RAB11FIP2	1.3691	0.000391			TACSTD2	2.95669	8.81e-14													RIOX2	1.38259	1.88e-19		RUNX1	-0.511227	0.0352995		DALRD3	1.25804	1.03e-10
	TECR	1.41265	0.0110291		NCLN	3.03054	5.56e-07		ASCL2	1.36878	4.82e-32			FBXW5	2.95136	0.000107													TXNRD2	1.38172	7.18e-10		AC139769.2	-0.514649	1.7e-09		AL390728.6	1.2577	2.57e-09
	TNPO2	1.41133	1.01e-05		HSD17B4	3.02928	1.16e-08		PCYT2	1.36867	4.42e-19			UBXN11	2.95095	0.00017													SGSM2	1.38165	9.21e-16		TRIM22	-0.549265	0.0178995		ARL16	1.2575	0.00139921
	C1GALT1	1.41109	0.000186		TRAPPC6A	3.02785	0.000934		WIPF2	1.36858	0.000711			BRD9	2.95048	2.55e-06													MAPK1IP1L	1.37958	0.000389		C2CD4A	-0.553851	3.9e-09		ERCC3	1.25677	0.00043
	C21orf58	1.40977	8.78e-15		PCMTD1	3.02778	1.34e-05		CPD	1.36779	0.00718079			PRPS2	2.94691	6.98e-12													FRMD4A	1.37918	0.00411135		BHLHE41	-0.572698	3.8e-09		LMF1	1.25517	4.92e-17
	AL645608.8	1.409	5.34e-38		NAA50	3.02767	0.00803705		ZNF10	1.3676	1.34e-08			SAPCD2	2.94483	1.06e-18													SDCCAG8	1.37871	1.67e-12		GLDN	-0.574006	4.87e-07		SNAI2	1.25503	0.00614811
	TRIB1	1.40889	4.83e-21		TSPAN14	3.02634	0.000252		TONSL	1.36267	1.44e-08			ARFGAP2	2.94306	1e-06													DDAH2	1.37851	0.000731		MLC1	-0.619551	4.06e-08		HUWE1	1.25501	0.00254735
	HSD11B2	1.4083	6.49e-09		SPATA20	3.02401	0.000217		HGS	1.36111	0.00248998			LYPLA2	2.93872	6.81e-06													CASZ1	1.37767	3.84e-09		GDF15	-0.62946	0.0012406		NDUFB3	1.25485	0.00124157
	C1orf159	1.40735	2.22e-21		ARHGEF12	3.02217	0.0190393		ZNF789	1.36075	3.07e-09			WDR18	2.93666	1.21e-08													PTCH1	1.37728	2.4e-13		AC107057.1	-0.665024	2.33e-07		HOXC6	1.25334	3.38e-06
	SLC23A2	1.40652	0.000124		CMC2	3.01978	2.1e-11		GALC	1.3607	1.99e-06			DPY19L2	2.93642	9.71e-20													GUCD1	1.37688	0.00133016		PLEKHF1	-0.669802	0.000132		CIB1	1.25262	0.00019
	PLEKHA7	1.40613	2.66e-24		ARL2	3.01783	0.00727481		KLHL9	1.35985	2.44e-07			ZNHIT1	2.93622	2.28e-05													UNC119	1.37678	0.000378		PRELP	-0.679687	0.00265948		VPS53	1.25126	0.0472313
	FAM69B	1.40544	1.8e-05		MRPS7	3.01693	3.88e-05		AP4B1	1.35976	0.00107943			KANK1	2.93475	4.19e-15													SREBF1	1.3742	1.24e-19		CCZ1B	-0.687082	7.68e-09		CORO1B	1.25125	4.01e-05
	TMEM222	1.40434	1.29e-05		LAMC3	3.01679	9.2e-07		SGMS1	1.35934	1.22e-09			DNAJC5	2.93458	0.0345329													KLHL9	1.37361	1.56e-05		LINC02303	-0.691282	2e-08		PSMD5	1.24913	8.11e-10
	HEXDC	1.40426	1.68e-06		DECR1	3.01475	2.77e-16		SYDE1	1.35925	0.00164326			RBM26	2.93268	6.93e-06													TSPAN7	1.37293	0.0157561		LINC00958	-0.709557	0.00245255		NIPSNAP2	1.24435	7.54e-07
	MBTD1	1.40241	7.64e-06		MESD	3.01461	0.0359253		GTF2IRD2	1.35853	5.1e-15			SCNN1A	2.93125	0.00266031													FLRT3	1.37199	2.05e-19		FCGR2A	-0.711958	0.00014		CDIPT	1.24385	0.000197
	RASSF8-AS1	1.40123	4.59e-15		TRPM4	3.01415	1.29e-19		ZNF768	1.35766	0.00583764			UACA	2.92697	0.0256175													TMEM41B	1.37141	0.00557646		DIO2	-0.72606	4.72e-06		KRIT1	1.2432	5.25e-12
	STX3	1.40005	2.55e-41		PLCXD1	3.0139	1.05e-06		DCC	1.35348	7.47e-21			TMEM129	2.92638	0.000135													Z82214.2	1.37088	1.37e-27		ZIC1	-0.728187	0.000348		EP300	1.24182	5.66e-07
	TMEM18	1.39946	0.000275		LEF1	3.01296	3.17e-12		DCAF15	1.35336	0.000238			TDRP	2.92103	2.79e-09													CYREN	1.37057	6.75e-08		TDGF1	-0.738742	2.01e-12		ALDH9A1	1.24164	0.00188557
	ITGA9	1.39938	2.06e-11		FAM171A2	3.0129	9.17e-16		SNAP23	1.35335	0.000479			ARHGEF7	2.91965	2.86e-12													TNFRSF25	1.36907	1.99e-08		LINC01833	-0.742407	1.42e-10		ZNF84	1.23952	2.68e-06
	RTKN2	1.39904	2.68e-11		S1PR3	3.01215	1.85e-12		BBIP1	1.35008	0.0071309			DROSHA	2.91817	0.000957													STRN4	1.36759	0.00425112		LINC00887	-0.742407	1.42e-10		ELP5	1.23949	0.000143
	UGT8	1.39865	3.19e-53		PPRC1	3.00836	2.55e-07		PLXNA4	1.35002	1.69e-18			TMBIM4	2.91443	0.00900696													NIT1	1.36623	0.000334		PRPH	-0.7436	9.68e-13		TRAPPC6A	1.23929	3.5e-11
	YY1AP1	1.39828	0.000809		MRPS15	3.00381	0.000143		LNPEP	1.34933	7.8e-08			CFAP298	2.91438	0.00451272													SIGIRR	1.36613	2.93e-09		IGHA1	-0.75333	3.07e-05		L1CAM	1.23844	1.51e-20
	ODF2L	1.39782	4.27e-12		ITGAE	3.00218	3.8e-07		CARMN	1.34914	6.36e-16			FRMD1	2.91277	3.41e-08													CERS5	1.36607	2.05e-06		LINC01785	-0.778042	2.69e-06		TMPRSS4	1.23787	3.69e-24
	PTPRK	1.39776	6.58e-11		GRK2	3.00181	0.0173914		NPHP3	1.34905	0.00540885			CHST2	2.91259	1.01e-09													CLEC18A	1.36527	1.29e-25		AC012645.1	-0.783015	0.00185606		LAMTOR3	1.23519	3.14e-05
	SOX13	1.39768	1.13e-13		BRD9	3.00046	9.45e-08		SLC7A2	1.34768	5.88e-05			ERG28	2.91066	0.000875													C19orf81	1.36523	7.51e-44		MS4A7	-0.786167	0.00319473		RAP1GAP	1.23465	4.19e-20
	GALNT18	1.39704	1.3e-20		TRAM2	3.0002	1.43e-08		CACTIN	1.34715	0.00103782			EMP3	2.9063	4.75e-09													NPR3	1.36425	1.67e-10		PGAM2	-0.807325	0.00634471		SGSM3	1.23426	5.33e-06
	SMAD7	1.39635	5.91e-14		LAMA2	2.9989	1.27e-17		TMEM175	1.347	0.0117104			ZNRD1	2.90574	0.00725228													AGER	1.36407	1.82e-24		LINC01571	-0.82286	2.63e-11		TSFM	1.23318	0.000564
	OXLD1	1.39567	8.12e-09		FBXW5	2.99878	3.28e-05		HIF1AN	1.34676	0.0101807			DUSP23	2.90292	2.52e-16													SF3B4	1.36368	0.000527		MEOX1	-0.835869	0.0418975		KIAA0232	1.23235	3.55e-11
	GOLGA6L9	1.3949	1.01e-12		SGSM3	2.99872	3.06e-09		SAFB	1.34598	2.39e-07			RFC2	2.9023	6.44e-11													PIAS3	1.3632	1.98e-08		RGS1	-0.854415	4.22e-08		CDC16	1.2323	3.36e-08
	TSEN34	1.39467	0.0271608		MRPL23	2.99842	7.45e-07		REEP5	1.34577	0.0249479			IGSF9	2.89997	1.67e-13													HPS1	1.36166	1.39e-08		GPR39	-0.894322	7.24e-09		CMTR2	1.23093	1.31e-05
	CBR4	1.39363	6.3e-08		POLR2M	2.99798	1.94e-10		AMY2B	1.34559	1.38e-42			TBC1D9B	2.89853	0.000222													ACSM3	1.36163	1.17e-22		HLA-DQA1	-0.900643	2.08e-12		KMT5A	1.23042	0.00228726
	SFI1	1.39136	1.83e-12		ZNHIT1	2.99207	1.59e-05		CDH4	1.34542	1.19e-48			PGGHG	2.89679	3.57e-09													VEZF1	1.3615	2.33e-09		GSN	-0.914192	0.000412		TERF1	1.2293	3.06e-06
	FTSJ3	1.39133	6.9e-12		DRG1	2.98918	2.37e-07		SOX17	1.34508	1.52e-20			ZNF711	2.89678	7.59e-09													MCM3AP	1.36139	5.79e-09		SPINK5	-0.916085	6.46e-17		PDGFB	1.22898	0.000152
	MARK3	1.39071	7.45e-07		FKBP7	2.98827	0.00860237		ZXDC	1.34504	3.76e-18			C1QBP	2.89644	3.4e-06													NDUFB3	1.36134	9.31e-06		AC016723.1	-0.91908	3e-07		PCIF1	1.22878	3.56e-05
	ACAD10	1.38925	1.22e-12		UBXN11	2.98586	3.97e-05		AAR2	1.34503	0.0066169			TIMM23	2.89567	0.00041													MAP1S	1.36018	3.17e-09		UNC5B-AS1	-0.92519	0.00446698		ENY2	1.2282	1.35e-05
	HNMT	1.38907	7.04e-13		ARFGAP2	2.98258	4.85e-07		BIVM	1.34468	1.82e-06			ARHGEF10L	2.89527	3.17e-07													ZNF629	1.3593	2.65e-08		INHBB	-0.930849	1.72e-12		ARHGAP28	1.22642	1.51e-05
	TEAD3	1.38883	1.31e-07		EPB41L1	2.98221	1.59e-09		ADGRF1	1.34235	1.13e-109			SHMT1	2.89485	0.00157695													THBS3	1.35923	1.7e-08		2022-03-11	-0.931483	0.00678672		MBOAT7	1.22479	0.00604843
	GORASP1	1.38619	0.000302		PMF1	2.98135	1.03e-07		SPIN4	1.34208	5.08e-09			NELFB	2.89423	0.0486909													ERBIN	1.3586	1.58e-06		PDK4	-0.950077	0.000104		ZNF444	1.22406	6.92e-07
	KANSL3	1.38617	0.00166786		CFAP298	2.98113	0.00074		PPP1R13B	1.34194	4.4e-20			LNPEP	2.89418	2.41e-12													PHF2	1.35811	0.0368245		SP140L	-0.953244	0.024993		RBP7	1.22352	1.49e-05
	STRN4	1.38547	0.00971171		SEMA5A	2.97846	3.83e-17		EYA3	1.34136	5.11e-12			SCAF11	2.89327	0.000153													RER1	1.35766	2.95e-09		AKT1	-0.97485	0.0158719		HDHD3	1.22342	3e-17
	CPD	1.38508	0.00274594		RBM19	2.97454	0.000273		TTTY14	1.34128	5.91e-117			DCTN5	2.89027	0.0166622													ZNF43	1.35668	2.24e-07		LMOD1	-0.994375	4.09e-11		XAB2	1.22324	0.0040819
	PHRF1	1.3837	5.71e-09		VOPP1	2.97131	2.78e-06		TP53INP1	1.34007	3.72e-05			MPC1	2.88878	2.34e-18													ATRN	1.3565	1.19e-10		WNT6	-0.996088	4.83e-18		STK36	1.22217	5.16e-08
	CLK3	1.38355	0.0151647		CTSH	2.96931	3.22e-11		HTR2B	1.33993	4.74e-100			ANO6	2.88478	1.21e-10													APEH	1.35621	0.000155		AC007952.4	-1.00888	2.14e-18		CALCA	1.22054	9.55e-18
	LMX1B	1.38346	4.98e-51		SERPINE2	2.96572	0.0158935		MRM2	1.33977	0.00194324			SNHG10	2.88324	8.07e-05													MAN2A2	1.35598	1.13e-07		CELF2	-1.06745	0.0163628		ZMYM2	1.22018	8.07e-08
	RAB11FIP2	1.38333	0.000267		PRPS2	2.965	1.08e-12		HOXC9	1.33628	9.48e-10			TELO2	2.88312	6.11e-08													ANAPC7	1.35597	0.000248		INMT	-1.06825	1.43e-11		CD55	1.2201	0.00111799
	FAM160A2	1.38297	2.66e-15		MFHAS1	2.96413	2.58e-09		COX11	1.33553	1.72e-05			ACAT2	2.87945	4.71e-10													FAM200B	1.355	7.61e-05		PLXDC1	-1.08141	0.00109215		EPG5	1.21996	8.87e-08
	HGS	1.38079	0.000739		RBM26	2.96379	1.81e-06		PNMA3	1.33228	5.37e-39			NDUFS2	2.87784	1.53e-09													BAZ2A	1.35454	1.93e-06		ISM1	-1.09391	2.18e-05		DDX42	1.21962	3.21e-07
	PPL	1.38031	3.08e-65		TMBIM4	2.96247	0.00355874		FAHD2A	1.33178	5.92e-06			RAB11FIP2	2.8746	9.74e-10													MBD1	1.35452	5.45e-07		KLK5	-1.09903	0.00013		HOXB7	1.21943	2.41e-05
	KLHL9	1.37417	4.86e-08		ZNF711	2.96185	4.04e-10		RIPK4	1.33149	1.9e-15			MRPS26	2.87437	0.000177													ARAP1	1.35288	4.81e-08		PHLDA3	-1.12364	0.000169		ZNF276	1.2191	8.35e-09
	WIPF2	1.3741	0.000427		TMEM129	2.95773	4.18e-05		LAMA2	1.33116	0.000344			ELK3	2.8711	2.48e-06													ZNF618	1.35225	5.54e-10		KC877982.1	-1.1325	0.000604		MRNIP	1.21903	2.49e-07
	TONSL	1.37196	2.38e-09		KBTBD11	2.95464	6.13e-24		ACSM3	1.3302	2.01e-38			RRM1	2.87108	3.29e-11													COQ9	1.35183	3.6e-06		BARX1	-1.14249	2.04e-10		TBXAS1	1.21721	3.79e-10
	ZNF768	1.37177	0.00340362		DNAJC5	2.9545	0.0097057		EDNRB	1.33013	6.09e-13			TUSC1	2.87098	2.03e-24													SNRNP35	1.35168	1.2e-08		LEMD1	-1.14586	1.63e-05		PATJ	1.21691	1.01e-21
	BTBD2	1.37116	0.0419873		UACA	2.95422	0.0100522		CDK5RAP1	1.32992	0.000111			NOL11	2.87061	1.59e-06													TACSTD2	1.35139	3.73e-32		KLK8	-1.21668	1.32e-08		CA4	1.21511	1.47e-21
	SYDE1	1.3709	0.000521		C1QBP	2.95274	4.9e-07		FAT4	1.3283	2.67e-35			RBM4B	2.86928	1.81e-09													IFT140	1.35113	3.35e-09		IFI6	-1.21953	0.0265748		LTV1	1.21479	0.0160456
	AP4B1	1.37047	0.000618		MRPS26	2.95128	2.45e-05		PTGER3	1.32789	5.1e-24			ZNF738	2.86797	8.31e-12													CHCHD1	1.35074	0.000306		ANGPTL4	-1.2645	0.000187		SPATA33	1.21246	7.25e-05
	ZNF10	1.36993	7.98e-09		KANK1	2.95069	1.87e-16		IFT172	1.32767	1.12e-07			EBP	2.86712	7.29e-09													HUWE1	1.34927	1.16e-05		KCNMB2-AS1	-1.27952	0.00391799		TMUB2	1.21184	0.000578
	PCYT2	1.36886	1.79e-19		TACSTD2	2.94956	1.37e-14		ZNF3	1.32502	0.000128			SLC39A4	2.86686	0.0173705													NAT9	1.34922	5.95e-05		HOXC11	-1.30311	3.79e-10		ENOPH1	1.21179	0.000143
	RUFY1	1.36881	0.0278006		TDRP	2.94925	4.37e-10		ARHGAP29	1.32493	0.00157737			IMMT	2.86116	0.00120708													REXO2	1.34839	0.0267178		SALL4	-1.31244	8.72e-07		C19orf25	1.21105	0.00264565
	SAFB	1.36863	6.45e-08		DPY19L2	2.94576	6.42e-21		SRSF10	1.32205	9.93e-09			PICALM	2.8578	2.66e-07													ASXL1	1.34732	0.000108		KLK7	-1.32323	5.78e-09		CAPN10	1.21101	2.35e-08
	REEP5	1.3672	0.00881177		ARHGEF7	2.94319	6.33e-13		DTX4	1.32154	5.41e-11			GNAI1	2.85392	2.97e-05													TSPOAP1	1.347	3.13e-17		PLA2G16	-1.32614	3.93e-07		C2CD5	1.21062	1.78e-07
	ZNF789	1.36607	1.26e-09		WDR18	2.94318	3.92e-09		ZFAND2B	1.31996	3.41e-10			COL26A1	2.85303	0.00120071													SH3TC1	1.34626	5.21e-14		EIF3I	-1.33794	0.0297058		BCOR	1.20957	0.001
	ASCL2	1.36603	9.96e-33		SAPCD2	2.93771	1.09e-19		CDIPT	1.31961	3.78e-05			ZNF24	2.85302	0.0018153													LCOR	1.34618	0.00252239		ABCA1	-1.36518	0.000733		WDR11	1.20855	4.16e-07
	ZNF154	1.36496	5.36e-99		EMP3	2.93488	5.54e-10		NPHP4	1.31735	4.41e-09			CLK2	2.85071	0.00279815													DEAF1	1.34598	9.54e-12		ATF4	-1.40451	1.54e-09		CYSTM1	1.20649	6.25e-14
	SNAP23	1.3646	0.000372		NDUFS2	2.93372	1.78e-10		WDR34	1.316	0.000196			MRPS25	2.85053	0.000201													ZBED1	1.34505	0.000715		ANO1	-1.57224	0.00111815		BDH1	1.20504	1.06e-20
	NPHP3	1.36454	0.00154604		CHST2	2.93079	1.16e-10		MEPCE	1.31286	2.4e-13			ZNF146	2.85018	0.00174843													PRCC	1.34433	0.00266676		ST3GAL5	-1.67975	4.74e-08		ZNF121	1.20472	0.00115279
	GTF2IRD2	1.36438	1.62e-15		DCTN5	2.93011	0.00279272		SCNN1D	1.31276	1.87e-09			TRABD	2.84933	7e-08													STRBP	1.3436	8.25e-07		APLN	-1.72803	1.51e-07		LIMK2	1.20444	0.0125137
	LNPEP	1.36339	4.28e-08		RIC8A	2.92809	0.000379		FAR2	1.31263	3.3e-10			EIF2S3	2.84924	0.00278028													PNPLA2	1.34344	8.79e-38		HS3ST2	-1.75149	4.21e-26		GSS	1.20404	0.000446
	DCAF15	1.3623	0.000184		LYPLA2	2.92363	3.82e-06		TERF1	1.31122	5.55e-10			AMOTL1	2.84904	6.63e-06													TFAP2A	1.34294	8.77e-45		THNSL2	-1.8123	4.83e-08		ST3GAL1	1.2039	3.53e-10
	SGMS1	1.36168	7.9e-10		TIMM23	2.92138	6.95e-05		CGN	1.30971	1.12e-38			MRPL24	2.84807	9.37e-06													NPY1R	1.34226	3.1e-27		FGF14	-1.83038	4.03e-20		SLC25A23	1.20171	6.14e-13
	GALC	1.36065	1.74e-06		TBC1D9B	2.91962	0.000206		TSEN54	1.30917	0.000498			TARBP1	2.84798	8.68e-05													FZD6	1.34061	7.12e-18		STAT4	-1.86022	2.42e-07		SELENBP1	1.20084	0.00119859
	HIF1AN	1.35889	0.00736369		EIF2S3	2.91794	0.00162324		TOM1L1	1.30711	1.35e-07			SERPINF2	2.8426	1.07e-17													B4GALT1	1.34061	0.000244		CALCA	-1.9144	2.93e-06		NDUFA7	1.20021	2.56e-07
	BBIP1	1.35729	0.005842		PICALM	2.91665	3.52e-08		ATG2A	1.30648	2.28e-10			CDKN3	2.84019	4.21e-10													NUP210	1.33995	1.57e-10		SLC16A3	-1.91974	1.91e-06		GCHFR	1.19935	0.000146
	BIVM	1.35454	1.09e-06		SHMT1	2.91607	0.000481		DPP10	1.30642	1.19e-18			AK3	2.83908	0.00114135													PBLD	1.33986	7.69e-28		FHL2	-1.95204	0.000536		RRP1	1.19896	0.0027775
	TMEM175	1.354	0.00845134		IMMT	2.91488	0.000116		KLHDC10	1.30232	9.35e-06			PHYHD1	2.83762	1.07e-08													ARHGAP19	1.33818	1.72e-06		SHMT2	-1.99407	0.000135		MORN2	1.19879	3.37e-10
	TP53INP1	1.35292	2.96e-05		CLK2	2.9148	0.000685		CMTM4	1.30196	1.92e-08			FOXRED1	2.83563	0.0108101													PANK3	1.33807	0.00571724		WDR72	-2.07346	5e-08		RXRB	1.19834	0.0267236
	AAR2	1.35282	0.00502199		ZNF24	2.91336	0.000316		TBC1D3D	1.30088	1.18e-121			LRRC47	2.83344	1.54e-05													NEDD9	1.3378	2.8e-23		OLFML2B	-2.12458	0.0142214		CRTAC1	1.19831	9.2e-25
	SLC7A2	1.3513	1.69e-05		ARMCX6	2.91022	3.63e-05		IKBKB	1.30055	1.93e-07			VAMP8	2.83105	0.000387													NDUFAF4	1.33714	0.000714		AC117402.1	-2.16203	3.78e-17		RHBG	1.19608	2.31e-36
	DCC	1.35114	2.31e-21		GPS1	2.90981	3.19e-13		ADH1C	1.30048	5.03e-74			FBLIM1	2.8281	0.00243837													IDI1	1.33641	9.24e-07		ASTN2	-2.20301	3.04e-06		SMIM19	1.19544	0.00412086
	PLXNA4	1.35111	1.01e-19		RFC2	2.9096	6.93e-12		IFT88	1.29902	1.08e-06			GPS1	2.82656	4.58e-12													MRS2	1.33626	3.07e-09		SLC14A1	-2.20733	2.18e-09		MON1B	1.19429	1.39e-05
	CACTIN	1.35068	0.000789		SNHG10	2.90771	8.27e-06		LARGE2	1.2986	4.33e-91			AMOT	2.8243	2.61e-10													ZNF335	1.33602	1.65e-12		ANKH	-2.33031	5.49e-08		C20orf194	1.19428	4.98e-12
	SPIN4	1.35032	8.87e-10		DROSHA	2.9065	0.00103556		PKN2	1.29585	3.09e-05			PCM1	2.82418	1.24e-06													MMP15	1.33596	2.01e-12		HOXC10	-2.35884	0.0398169		GLYR1	1.19408	9.95e-09
	CARMN	1.34933	3.92e-16		PGGHG	2.90402	2.57e-09		MLF1	1.29562	7.5e-14			BICC1	2.82067	4.66e-15													CSAD	1.33566	2.69e-15		HOTAIR	-2.43111	1.4e-14		C5orf38	1.19383	3.16e-21
	COX11	1.34887	9.1e-06		RBM4B	2.90208	7.47e-11		NIPA2	1.29531	0.0225216			PLEKHA6	2.81921	2.29e-16													H6PD	1.33216	0.000815		PODN	-2.46148	2.03e-11		PPP4R1	1.19373	0.000161
	MRM2	1.34885	0.000678		IGSF9	2.90194	1.2e-14		HPS1	1.2944	1.83e-15			ECHDC1	2.81901	1.74e-06													OBSCN	1.33193	1.93e-05		ALDOA	-2.52371	0.00190125		STAM2	1.19332	0.00453622
	EYA3	1.3478	2.92e-12		RAB11FIP2	2.90134	9.57e-11		TMCC3	1.29302	7.67e-11			FAM136A	2.81867	0.000109													ARHGEF11	1.33111	0.00726194		MGAM	-2.53682	2.04e-07		GCGR	1.19273	3.75e-23
	AMY2B	1.34751	1.74e-44		ZNF738	2.89923	3e-13		RAB27A	1.29256	1.78e-06			RMI2	2.81549	3.71e-17													TIMM44	1.33098	1.12e-13		CLEC4M	-2.60723	1.06e-22		AFF1	1.1922	1.22e-06
	ZXDC	1.34738	1.77e-18		MRPL22	2.89852	0.0047627		WDR73	1.29228	4.03e-09			BRD1	2.81513	4.49e-08													ENY2	1.3309	6.68e-07		CD19	-2.64823	1.27e-14		RANBP10	1.19193	0.0322992
	PPP1R13B	1.34543	5.7e-21		PCM1	2.89682	9.73e-08		RNF40	1.29006	0.000112			RRP1	2.81338	0.000667													POP5	1.33019	9.59e-09		SRGN	-2.67704	0.00918843		MBOAT2	1.19165	0.000435
	HOXC9	1.34495	1.03e-10		COPS8	2.89618	0.0308377		DHRS11	1.2895	3.93e-10			ASPM	2.81315	1.32e-16													ASAP2	1.32915	2.26e-15		PTGDS	-2.88631	8.58e-15		SPEF2	1.19103	2.57e-25
	SRSF10	1.34421	1.8e-09		EBP	2.89546	9.78e-10		TFAM	1.2889	8.81e-12			LRP3	2.81293	4.78e-14													NCOA6	1.3285	0.0138473		C1QC	-2.97721	0.0113098		IDH3B	1.19012	1.67e-10
	CDIPT	1.34344	6.25e-06		MPC1	2.89526	3.15e-19		PELI2	1.28855	1.94e-06			CYREN	2.81205	3.69e-12													POGLUT1	1.32808	8.02e-05		HLA-DPB1	-2.98861	2.06e-07		CRBN	1.18976	0.0187782
	ZNF3	1.34316	2.71e-05		ACAT2	2.89373	5.54e-11		RASSF8	1.28732	0.000193			CENPB	2.80853	0.00564812													EXD3	1.32791	1.96e-18		TRABD2B	-3.04776	8.27e-06		IFT74	1.18963	1.92e-05
	FAHD2A	1.34298	3.72e-06		FRMD1	2.89263	2.61e-08		SPIRE2	1.28593	1.32e-14			GAK	2.80823	0.0107121													SERTAD3	1.32705	8.59e-16		PRAME	-3.19617	5.06e-31		FOXJ1	1.18949	5.36e-27
	MLF1	1.34216	7.85e-15		ZNF146	2.89019	0.000457		TRIM56	1.28469	8.44e-05			VPS35	2.80689	2.44e-08													GOLGA2	1.3263	5.37e-09		LYPD1	-3.20053	5.13e-13		ADO	1.18937	5.72e-17
	LAMA2	1.34206	0.000245		ARHGEF10L	2.88881	1.84e-07		DACT2	1.28338	6.4e-99			PPIP5K2	2.80574	5.16e-08													LINC01116	1.32556	1.75e-17		CCDC3	-3.2863	1.55e-08		KANSL1	1.18784	0.000417
	SOX17	1.34138	4.99e-21		ANO6	2.88814	4.87e-11		KRIT1	1.28277	1.23e-13			ABR	2.80468	3.33e-05													CA11	1.32501	9.55e-09		OGFRL1	-3.48357	2.57e-08		ILDR2	1.18708	4.68e-15
	HTR2B	1.34099	5.02e-104		MRPS25	2.88715	2.25e-05		PARD3B	1.28277	0.00226702			GIPC1	2.8029	0.0274923													RNF213	1.32471	0.00675857		HLA-DQB1	-3.4872	7.19e-16		MMP24OS	1.18676	0.0019363
	CDH4	1.34043	1.61e-49		DUSP23	2.87798	7.51e-17		RXRA	1.28073	0.000672			ZNF302	2.80272	7.06e-08													NAA20	1.32438	1.12e-05		SOD3	-3.80053	5.24e-05		HAGLR	1.18538	5.51e-20
	CDK5RAP1	1.33973	7.16e-05		SLC39A4	2.87767	0.00475156		BRD1	1.2806	0.0189348			ZC3H7B	2.8018	1e-07													SEC24C	1.32336	0.0359379		KLK6	-4.0179	0.00650908		MCF2L	1.18438	2.15e-12
	WDR34	1.33729	9.96e-05		ELK3	2.87324	1.03e-06		UTY	1.28059	3.83e-134			MPZL1	2.80124	5.07e-06													POMT1	1.32327	0.000632		LAMP5	-4.19945	7.74e-09		GPR107	1.18372	2.35e-11
	ADGRF1	1.33708	1.91e-111		GAK	2.86976	0.00143216		PIF1	1.28037	5.06e-05			NCAPH2	2.80064	1.91e-08													PMPCA	1.32327	0.00524439		FHL1	-4.25859	0.00751923		RNF19A	1.18308	2.92e-06
	TTTY14	1.33556	8.47e-119		NOL11	2.86958	3.82e-07		IQCN	1.28022	6.12e-19			BCL2L1	2.80019	1.1e-06													LAS1L	1.32314	0.0298068		CDKN1A	-4.35977	1.06e-09		KLHDC2	1.18244	0.00640035
	ARHGAP29	1.3338	0.000409		LNPEP	2.86864	1.27e-12		NEU1	1.27949	9.78e-07			MICAL1	2.79769	1.58e-07													GTF3C2	1.32142	9.74e-08		LINC02253	-4.74073	8.49e-33		TMCC3	1.18226	1.03e-05
	EDNRB	1.33266	3.17e-13		RRM1	2.86809	4.91e-12		ATRNL1	1.27917	2.68e-13			HCFC1	2.79523	2.89e-06													RAP1GAP2	1.32131	4.28e-16		EYA1	-4.89609	7.92e-07		TMEM139	1.1821	1.11e-23
	SLC22A5	1.33131	1.16e-13		MRPL24	2.86792	2.21e-06		MTMR4	1.27796	0.0109407			PC	2.79422	1.21e-10													EIF2B5	1.32084	1.1e-10		CCDC88C	-5.32832	8.09e-05		PDCD10	1.182	4.08e-06
	RIPK4	1.33111	1.1e-15		ERG28	2.8678	0.00145244		SLC22A5	1.27724	1.66e-12			CCDC115	2.79211	0.00170012													ANKRD13D	1.32022	3.11e-13		HLA-DPA1	-6.31006	5.1e-19		NFRKB	1.18	0.000777
	IFT172	1.33069	1.06e-07		FAM136A	2.86705	2.69e-05		AMOT	1.27694	0.000138			DCTD	2.7892	0.000504													SYS1	1.31977	7.45e-05		MXRA7	-6.39604	0.00301607		CDC42SE1	1.17995	3.77e-07
	PTGER3	1.32922	1.6e-25		VAMP8	2.86594	0.000126		XAB2	1.27693	0.0345005			PIDD1	2.78858	0.000837													ING3	1.31931	1.7e-12		S100A1	-6.56256	2.15e-36		BMPER	1.17971	1.88e-11
	ACSM3	1.32836	3.19e-39		TARBP1	2.86578	5.14e-05		TAB3	1.27348	7.21e-16			HOXA7	2.78813	3.25e-11													ZNF266	1.31905	3.42e-12		TRPM5	-7.14303	2.93e-19		PLK2	1.1795	0.0338548
	FAT4	1.32735	1.14e-35		TUSC1	2.865	5.52e-26		AGTR1	1.27322	3.18e-17			MIIP	2.78691	0.00170052													NIPSNAP2	1.31851	2.29e-08		SORL1	-7.62173	1.12e-06		HACD2	1.17807	1.28e-08
	DTX4	1.32729	2.29e-11		PTPN3	2.86317	3.41e-12		ZBTB4	1.2724	0.00773409			BOLA3	2.78445	4.71e-09													C7orf26	1.31793	1.01e-07		MTRNR2L8	-8.11575	1.32e-12		CYB561	1.17747	1.52e-14
	PNMA3	1.32667	1.73e-39		HCFC1	2.86289	4.95e-07		BAP1	1.27222	0.0453184			PPFIBP1	2.78387	3.1e-06													PRSS8	1.31741	2.66e-34		C3	-8.59949	1.06e-09		MRPL2	1.17711	1.44e-05
	MEPCE	1.32625	9.15e-14		AMOTL1	2.86058	8.45e-06		NCBP2-AS2	1.27129	0.00468445			LIG3	2.77923	0.0435212													ZMYM2	1.31723	1.22e-10		SPOCK1	-9.08215	2.08e-30		B9D1	1.17675	2.55e-16
	TERF1	1.32536	2.61e-10		CHMP1A	2.86016	0.045766		SUOX	1.27062	1.39e-09			KIF2C	2.77796	3.64e-08													KMT2B	1.31658	1.16e-12		C1QA	-9.7902	2.31e-09		HMGXB3	1.17667	8.24e-06
	ZFAND2B	1.32536	2.52e-10		FBLIM1	2.85775	0.000549		VPS45	1.27043	0.0400169			OGDH	2.77038	8.32e-13													ZNF33B	1.31623	1.42e-09		COL8A1	-9.94473	1.86e-09		ACSS1	1.17652	1.18e-06
	ARAP3	1.32519	0.042217		TELO2	2.85614	3.84e-08		PBLD	1.26965	3.39e-59			NADK	2.77021	1.2e-09													INTS10	1.31446	0.00318162		LDHA	-10.5252	6.67e-05		ACIN1	1.17531	1.23e-10
	TOM1L1	1.3247	2.01e-08		ABR	2.85366	3.45e-06		HJURP	1.26955	1.97e-05			CDC34	2.76969	0.00938586													ARL16	1.31383	2.07e-05		PGF	-10.7402	5.13e-06		ANKS3	1.17499	3.28e-08
	KLHDC10	1.31906	2.41e-06		GIPC1	2.85294	0.00837609		DNAAF5	1.26903	0.00482267			PHLDB2	2.76954	1.22e-15													CDC16	1.31214	7.14e-10		LGALS1	-10.7403	5.63e-08		RHPN1	1.17495	2.04e-17
	LARGE2	1.31767	8.19e-95		ZNRD1	2.85276	0.00499082		SDHA	1.26897	0.00661409			PSAT1	2.76818	1.15e-11													ERCC3	1.3121	7.63e-06		IGFBP3	-10.9747	1.58e-06		TBC1D9B	1.17333	0.000304
	TSEN54	1.31691	0.000278		SCAF11	2.85164	0.000166		ENPP1	1.26812	9.75e-18			DNAJC10	2.76483	9.34e-06													CDIPT	1.31097	1.34e-06		JARID2	-11.1191	9.97e-06		C19orf66	1.17254	1.19e-12
	RABL2A	1.31417	6.85e-10		PHYHD1	2.84882	1.29e-09		AKT3	1.26805	7.55e-22			TSPAN9	2.76411	1.35e-06													EML4	1.31094	0.006749		HSPA6	-11.4021	1.29e-10		TMPRSS2	1.17128	7.76e-31
	NPHP4	1.31398	3.94e-09		ULK1	2.84618	0.000255		CPED1	1.26782	8.25e-11			PSMD1	2.76358	2.11e-06													GPCPD1	1.30817	0.00602851		HLA-DMA	-12.4559	1.58e-33		VPS35	1.16995	0.0177571
	SCNN1D	1.3128	1.08e-09		COL26A1	2.84499	0.000738		PRPF6	1.26758	7.22e-06			UBALD2	2.76331	0.0050364													GTF2IRD2	1.30772	1.63e-15		FBLN2	-17.4268	3.15e-25		YPEL2	1.16913	6.38e-10
	PKN2	1.31251	8.96e-06		TRABD	2.8443	3.5e-08		SMIM14	1.26504	0.0254305			CDCA3	2.76233	1.09e-14													BAIAP2	1.30705	5.36e-13		CTSB	-21.7106	1.46e-12		ZNF337	1.16835	6.21e-08
	FAR2	1.31229	1.8e-10		AMOT	2.84285	5.48e-11		SULT1A1	1.26351	4.96e-14			SMIM19	2.76226	0.000473													APPL2	1.30675	4.86e-10		VWF	-25.8158	7.8e-17		ATAD3A	1.1669	0.000815
	CGN	1.31176	4.21e-41		GNAI1	2.84022	1.24e-05		CAPN15	1.2618	0.000477			ABHD14B	2.7595	0.000285													CORO1B	1.30628	2.23e-07		HSPG2	-29.8077	5.1e-06		NCOA3	1.16527	0.000661
	ATG2A	1.31083	1.31e-10		VPS35	2.83969	7.88e-09		LINC00645	1.26154	2.86e-94			PRC1	2.75889	5.31e-20													EP300	1.30572	5.98e-09		RGS5	-31.4087	2.34e-37		CHMP1A	1.16501	2.81e-06
	CMTM4	1.31002	1.11e-08		SERPINF2	2.83886	1.09e-18		ALDH9A1	1.26086	0.0096443			MEA1	2.75826	0.0160751													SNAI2	1.30512	0.000284		HLA-DRA	-46.8591	2.9e-30		ASMTL	1.16472	1.34e-08
	IKBKB	1.30944	1.13e-07		MPZL1	2.83383	1.36e-06		CEP170B	1.25974	1.39e-15			UGCG	2.75703	4.45e-06													ALDH4A1	1.30473	3.4e-14		SST	-47.4695	6e-31		ADCY4	1.16288	3.93e-12
	RNF40	1.30851	3.89e-05		CDKN3	2.83185	1.68e-10		ASL	1.25935	3.24e-16			CBY1	2.75497	3.28e-13													DDX42	1.30343	3.86e-09		HSPA1A	-52.9747	0.000531		CDC42EP1	1.16275	0.00155433
	NIPA2	1.30757	0.0160993		ZNF302	2.82401	9.47e-09		ZNF185	1.25913	6.1e-15			SMU1	2.75117	0.000526													DCUN1D2	1.30303	8.25e-08		HLA-B	-56.9502	1.13e-14		SEMA3C	1.16259	1.21e-18
	RASSF8	1.30707	3.57e-05		NCAPH2	2.82292	3.38e-09		RMDN1	1.259	0.0161548			PHF14	2.75105	5.58e-05													CIB1	1.30238	5.33e-06		CRYAB	-88.1085	1.08e-18		CISH	1.1624	6.44e-13
	DPP10	1.30596	3.75e-19		BICC1	2.82235	1.41e-15		IDI1	1.25829	8.94e-08			GLIS2	2.75045	2.22e-14													ZNF326	1.30219	2.93e-13		SFRP2	-105.136	7.78e-40		USH1C	1.16181	1.49e-21
	WDR73	1.30553	9.53e-10		ZC3H7B	2.82151	2.8e-08		GATAD1	1.25772	6.32e-07			HGSNAT	2.74819	0.00683246													SLC6A6	1.3013	1.15e-07		IGHG3	-115.304	2.69e-06		CDK2AP2	1.1615	3.92e-07
	IFT88	1.30513	6.38e-07		MEA1	2.82127	0.00747115		ZNF672	1.25532	0.0374852			AGPAT3	2.74635	3.78e-05													IFT172	1.29946	8.15e-12		IGKC	-266.684	1.07e-12		SCAF1	1.16114	0.000766
	NCBP2-AS2	1.30382	0.00102835		PIDD1	2.82037	0.000203		AL353622.1	1.25487	3.33e-16			NAA20	2.74061	4.78e-08													ATP6V0A4	1.29943	2.43e-35						ANAPC15	1.16095	0.000181
	RAB27A	1.30011	3.33e-07		CENPB	2.81967	0.00207663		MAU2	1.25479	0.0123505			SGK1	2.73985	1.71e-08													RARB	1.29934	0.000188						IFT22	1.16083	0.0244995
	NEU1	1.29931	1.24e-07		PLEKHA6	2.81856	2.37e-17		PCIF1	1.25432	0.0206759			CNKSR3	2.73887	8.11e-10													ODF2L	1.29898	1.94e-08						C6orf203	1.15934	1.48e-06
	HPS1	1.29919	2.71e-16		FOXRED1	2.81737	0.00552364		DPF2	1.25405	0.000535			SPON1	2.73773	2.47e-08													INAVA	1.29686	9.13e-15						PDPK1	1.15851	5.94e-05
	TFAM	1.29904	1.26e-12		MIIP	2.81426	0.000668		NISCH	1.2503	0.0175457			HIF3A	2.73705	2.91e-23													SUPT6H	1.29584	0.00326587						FAM213B	1.15746	6.06e-06
	BRD1	1.29865	0.00488972		BRD1	2.81404	1.5e-08		SPAG5	1.24967	0.0152725			CARM1	2.73601	0.0145371													EFHC1	1.29335	2.32e-14						ACCS	1.15512	1.67e-21
	RXRA	1.29693	0.000309		DCTD	2.81158	0.000255		ZNF606	1.24859	2.16e-07			BCR	2.7359	1.56e-08													SETD2	1.2929	0.00311417						ROGDI	1.15442	4.66e-07
	ADH1C	1.29614	2.62e-75		ASPM	2.81151	1.38e-17		PPIP5K2	1.24636	0.0382124			PROM1	2.73293	1.07e-15													C1QTNF4	1.29181	1.61e-20						NAALAD2	1.15099	1.64e-30
	TBC1D3D	1.29529	1.43e-123		UBALD2	2.81097	0.00107932		ZNF33B	1.24625	4.42e-10			NUDT14	2.73244	7.44e-05													DALRD3	1.29157	2.57e-12						FLVCR1	1.15094	5.65e-06
	PELI2	1.29492	1.08e-06		PPIP5K2	2.8101	2.56e-08		TBXAS1	1.24606	2.84e-23			ACVR1B	2.72939	3.78e-09													ZNF84	1.29029	3.23e-08						RNF207	1.1507	2.85e-12
	KRIT1	1.29332	5.25e-14		HGSNAT	2.80834	0.000547		ZNF175	1.24528	0.0411253			SPCS3	2.72802	0.000389													SIK3	1.29027	4.23e-06						PRKCZ	1.15061	8.16e-25
	TMCC3	1.29277	5.18e-11		MICAL1	2.8065	3.6e-08		MED23	1.24511	1.9e-05			TAGLN2	2.72573	0.00306385													AGAP6	1.29022	1.87e-11						MOK	1.15059	1.48e-15
	MTMR4	1.29131	0.00697592		CCDC115	2.80623	0.000374		C19orf24	1.24473	0.00358131			USP33	2.72489	0.0106429													MRPL55	1.28847	0.00136867						ARMH4	1.15055	6.96e-12
	BAP1	1.29099	0.0134063		LRRC47	2.80268	1.12e-05		ASMTL	1.2447	1.51e-07			NTN4	2.72436	5.88e-08													AQP3	1.2876	6.81e-34						ACAA1	1.14965	2.38e-11
	SPIRE2	1.29039	6.49e-16		SCNN1A	2.80198	0.00589052		C6orf136	1.24379	0.00809319			PPM1G	2.72265	0.000133													MBOAT7	1.28668	0.000252						FAM171A1	1.14896	0.000174
	PARD3B	1.29035	0.000433		BOLA3	2.80049	2.17e-09		GATA5	1.24221	6.69e-62			ANTXR1	2.72148	0.00473382													SGSM3	1.28584	5.33e-08						IKBKG	1.14894	0.0405531
	AMOT	1.28945	9.32e-05		SMIM19	2.79947	0.000148		TMEM91	1.24062	3.33e-07			REST	2.72089	0.00383609													ALDH9A1	1.28555	7.73e-05						ZNF814	1.14889	1.73e-07
	TRIM56	1.28652	6.14e-05		CYREN	2.79871	4.63e-12		PIP4K2C	1.24042	0.00610721			CCNA2	2.71823	1.01e-12													NMRK1	1.28493	3.05e-15						PNKP	1.14781	0.0170794
	PIF1	1.28641	3.68e-05		HOXA7	2.79776	2.11e-12		CRYL1	1.23989	3.78e-10			DAB2	2.71728	0.00013													PLK2	1.28483	0.000434						IFT27	1.14702	1.46e-09
	ZNF224	1.28563	1.54e-05		RMI2	2.79761	5.72e-18		LYRM2	1.2398	0.0303114			PHF5A	2.7168	2.74e-10													VPS53	1.28247	0.0018856						ORC4	1.14619	0.00110844
	PRPF6	1.28551	4.89e-06		SPCS3	2.79739	8.26e-05		RBM26	1.23932	0.040523			NDUFA10	2.7154	2.72e-05													NRIP2	1.28171	1.93e-28						BCLAF1	1.14581	0.000139
	VPS45	1.28493	0.0205524		PSMD1	2.79578	4.51e-07		MPDU1	1.239	1.73e-11			MBNL3	2.71402	4.49e-18													BRD7	1.28057	0.00842535						ACAP3	1.14475	0.000438
	DHRS11	1.28485	3.18e-10		TSPAN9	2.79459	2.77e-07		AL513548.1	1.23886	2.13e-13			DCTN2	2.71341	0.000889													ELP5	1.28	4.57e-06						GATA2	1.14422	1.8e-17
	IQCN	1.28474	2.07e-20		PC	2.79174	4.15e-11		ZNF439	1.23825	1.49e-10			EIF4E	2.71329	0.00458889													NDNF	1.27881	9.04e-06						PTPRN2	1.1442	4.88e-18
	SDHA	1.28449	0.00264838		ABHD14B	2.79153	3.94e-05		ADGRL3	1.2378	0.000303			PDLIM2	2.7123	2.19e-06													SNCA	1.2787	5.96e-14						NAPA	1.1431	7.78e-11
	XAB2	1.28383	0.0250591		USP33	2.78791	0.00181586		ELMO2	1.23598	0.000286			NAGK	2.71118	3.62e-11													CFAP45	1.27447	6.15e-18						R3HDM4	1.14187	0.0031812
	ATRNL1	1.28317	9.23e-14		DCTN2	2.78765	0.000112		AL691432.2	1.23542	9.68e-09			GLYATL1	2.71095	1.97e-14													ACPP	1.27411	2.95e-24						SERINC5	1.14151	0.00235713
	ZBTB4	1.28198	0.00504744		PPM1G	2.78698	1.47e-05		ZNF224	1.23512	0.000121			WNT11	2.71094	3.66e-13													CYSTM1	1.27396	2.44e-16						MAPK15	1.13946	2.86e-12
	DNAAF5	1.2795	0.00276448		CARM1	2.78634	0.00443959		WDR27	1.23478	2.12e-08			ISOC2	2.71024	0.000204													KMT2A	1.27283	0.00377653						FAM83H	1.13908	3.27e-27
	IDI1	1.27881	1.29e-08		LRP3	2.7862	6.47e-15		AOC1	1.23465	7.09e-80			NCBP3	2.70877	1.33e-07													KMT5A	1.27199	0.000101						PWAR6	1.13854	1.19e-12
	DACT2	1.27749	2.22e-99		PHF14	2.78607	3.88e-06		WTIP	1.23464	4.76e-05			TIMM17B	2.70652	4.72e-09													IDH3B	1.27123	1.96e-12						ACO2	1.13708	1.14e-05
	TAB3	1.27666	3.28e-16		OGDH	2.78509	8.35e-14		RAB36	1.23328	1.34e-09			PARD6G	2.70615	0.0140843													KLHDC2	1.27074	8.36e-05						ACSS3	1.13698	6.74e-29
	SMIM14	1.27661	0.00876312		RRP1	2.7848	0.00122215		LIMD2	1.23296	1.3e-07			TESC	2.70429	2.89e-06													ME3	1.27056	5.56e-14						COASY	1.13682	7.26e-08
	HJURP	1.27597	6.63e-06		KIF2C	2.78367	6.4e-09		NOP56	1.23233	0.00011			ASPSCR1	2.70389	0.00858017													SULT1C2	1.27055	5.98e-40						ARHGEF15	1.13323	3.44e-15
	ACAA2	1.27572	0.0400765		TAGLN2	2.78361	0.00117164		GTF3C2	1.2321	0.000321			SLC12A2	2.70223	2.25e-09													PCIF1	1.26927	2.22e-06						ICE2	1.13305	0.0331126
	AIFM1	1.27571	0.0433153		NAA20	2.78315	1.07e-08		PLA2G6	1.22844	3.35e-18			YDJC	2.70199	1.49e-11													CLCNKB	1.26922	1.18e-32						CXADR	1.13221	4.98e-22
	GATAD1	1.2755	2.88e-07		RBM25	2.77854	0.0054335		ZNF738	1.22765	0.00231065			AMOTL2	2.70166	1.18e-06													ZNF276	1.26859	9.97e-11						ZNF334	1.13212	4.88e-11
	UTY	1.275	3.09e-136		AK3	2.77496	0.000489		GLIS2	1.22759	1.42e-05			GRAMD1A	2.70132	8.87e-06													GLYR1	1.26766	1.27e-10						ATP8B1	1.13201	3.15e-12
	CAPN15	1.27467	0.00015		CDC34	2.77197	0.00514744		PLPPR3	1.22538	3.89e-11			RBM25	2.7008	0.0402031													LAMTOR3	1.26704	1.04e-06						ZNF185	1.13196	1.94e-12
	MAU2	1.27454	0.00333465		CNKSR3	2.77109	8.39e-11		ZSCAN18	1.22512	2.26e-05			MRPL34	2.69998	1.34e-05													TLE4	1.26698	0.00126673						HOXD1	1.13118	9.63e-18
	CPED1	1.27379	3.63e-11		ANTXR1	2.77071	0.000568		GLYCTK	1.22412	1.27e-24			FMC1	2.69972	0.00179938													AL390728.6	1.26522	2.02e-10						SETD1B	1.13003	0.000325
	SUOX	1.27331	7.88e-10		PHLDB2	2.76915	1.16e-16		BRICD5	1.22365	1.32e-09			CEP78	2.69821	5.31e-05													ARHGAP28	1.26469	7.61e-07						ZDHHC3	1.12983	0.0102894
	RMDN1	1.27269	0.00529282		BCL2L1	2.76725	6.63e-07		PCDH9	1.22217	1.32e-14			ARAP3	2.69564	1.56e-13													HDHD3	1.26416	1.08e-19						NT5C2	1.12943	0.00193858
	ALDH9A1	1.27221	0.00557013		NDUFA10	2.76539	6.65e-06		TNFRSF11B	1.22033	1.28e-14			CDC42EP3	2.69412	0.0190119													KRIT1	1.2638	5.62e-14						DACH2	1.129	5.71e-20
	DPF2	1.27205	0.000295		LIG3	2.76417	0.0339039		C6orf203	1.21987	4.52e-19			CYB5B	2.69287	0.00921846													TMPRSS4	1.26329	4.53e-27						ZMAT1	1.1289	1.89e-11
	NISCH	1.27175	0.00538219		UGCG	2.76195	2.06e-06		SMIM22	1.21856	6.18e-50			NAB1	2.69118	0.000371													EFCAB14	1.26251	0.00497162						TRIM33	1.12831	0.0027354
	AGTR1	1.26942	1.2e-17		PSAT1	2.76086	3.9e-12		STAT6	1.21662	0.00539623			STX16	2.68984	0.000803													NDUFS2	1.26157	0.0174519						RNF40	1.12818	0.00128079
	SULT1A1	1.26859	9.71e-15		CSNK2B	2.76056	0.0197996		TBC1D17	1.21603	0.000171			TRAPPC2L	2.68908	8.82e-05													KIAA0232	1.26093	3.48e-13						DEPTOR	1.12786	4.24e-16
	AKT3	1.26744	7.76e-23		EIF4E	2.76014	0.00123441		R3HDM4	1.21272	4.26e-06			ETS1	2.68786	0.000344													ARFGAP1	1.26049	0.0054561						MAP4K2	1.1263	3.11e-07
	SPAG5	1.2674	0.00889848		NUDT14	2.75588	1.31e-05		MTSS1	1.2119	3.05e-07			FLT4	2.68672	1.26e-11													TRAPPC6A	1.26039	4.44e-13						PHF12	1.12588	0.0103878
	ENPP1	1.26718	6.21e-18		PPFIBP1	2.75561	5.74e-06		GCA	1.21086	1.18e-39			FZD4	2.68575	2.86e-07													TSFM	1.25997	5.71e-05						MGST1	1.12567	8.38e-10
	PCIF1	1.26707	0.0115612		SLC12A2	2.75506	2.04e-10		MBOAT7	1.20897	6.73e-05			ASAP2	2.68348	1.07e-07													ADAMTS10	1.25903	0.00492995						MSANTD2	1.12448	1.81e-09
	ZNF185	1.26663	7.54e-16		GLIS2	2.75341	7.33e-15		PROM2	1.20887	2.81e-43			ARHGAP35	2.68251	0.0283433													HOXC6	1.2586	2.96e-07						TACC3	1.12438	0.000176
	PBLD	1.26375	3.55e-59		CDC42EP3	2.75087	0.00583257		GPRC5A	1.20866	1.09e-36			TMEM150C	2.68109	3.49e-08													CMTR2	1.25825	2.68e-07						TSPAN1	1.12437	9.66e-25
	SRSF1	1.26368	0.0243477		SPON1	2.74978	8.88e-09		HIRA	1.20858	0.000286			TSPYL1	2.67997	0.0237668													NDUFA7	1.257	3.03e-09						IFT88	1.12333	3.67e-12
	LINC00645	1.26301	3.47e-98		ACVR1B	2.74804	1.41e-09		ARMH4	1.20765	4.69e-05			MFSD10	2.67907	0.00186624													TBC1D9B	1.25615	6.02e-06						TNRC6A	1.12332	0.00191883
	PPIP5K2	1.26243	0.0125171		TRAPPC2L	2.74664	1.43e-05		COG7	1.20703	0.000528			ZFPM1	2.67788	0.00265473													CCDC24	1.25589	1.11e-27						AL590560.2	1.12318	8.72e-28
	LYRM2	1.26029	0.00608146		NADK	2.74437	1.53e-09		EPB41L4A	1.20512	1.37e-19			GNG2	2.67782	2.04e-08													ENOPH1	1.25548	5.27e-06						ABO	1.12296	1.21e-23
	MED23	1.25963	1.25e-05		DNAJC10	2.74173	6.15e-06		DEAF1	1.2039	0.0147578			ITGA6	2.67567	4.21e-05													VPS35	1.2554	5.7e-05						LANCL1	1.12155	0.000825
	CEP170B	1.25962	9.41e-16		GRAMD1A	2.74115	3.89e-06		LBH	1.20372	2.58e-15			GAR1	2.67487	9.43e-08													PSMD5	1.25528	1.08e-11						DUSP6	1.1213	6.18e-08
	ASL	1.25831	2.27e-16		ECHDC1	2.7372	9.64e-07		BBS2	1.20167	5.58e-12			SIN3A	2.67429	0.0010508													CD55	1.25457	3.19e-05						RSAD1	1.11953	1.61e-07
	C19orf24	1.25783	0.00113344		AGPAT3	2.73646	1.83e-05		CC2D1A	1.19985	0.00038			SMG9	2.67244	2.74e-10													KMT2C	1.25266	0.00232843						IQGAP1	1.1184	2.63e-06
	ASMTL	1.25773	3.14e-08		STX16	2.7355	0.000187		SORL1	1.19894	3.91e-09			TEAD3	2.67066	1.39e-09													TERF1	1.25229	3.78e-07						ZNF513	1.11824	1.57e-05
	AL353622.1	1.25613	1.39e-16		BCR	2.73309	4.01e-09		TMEM63A	1.1977	4.78e-05			AL390719.2	2.66999	7.16e-20													TMUB2	1.25157	9.74e-05						ADD3	1.11793	1.47e-07
	MED12	1.25612	0.037657		SGK1	2.73261	1.34e-08		PASK	1.19718	0.00630631			AL645608.1	2.66517	2.29e-08													STK36	1.25093	2.15e-10						ADGRG6	1.1176	1.22e-16
[truncated: 3,289 more rows]

## Sheet: Clusters
	hFK Cluster 3_v_hFK Cluster 5_SIX2+CITED1+					hFK Cluster 3_v_WT#3 Cluster 4_SIX2+CITED1+					hFK Cluster 3_v_WT#12 Cluster 6_SIX2+CITED1+						hFK Cluster 5_v_WT#12 Cluster 6_SIX2+CITED1+						hFK Cluster 5_v_WT#3 Cluster 4_SIX2+CITED1+						hFK Cluster 3_v_hFK Cluster 5_SIX2+CITED1+ITGB1+					hFK Cluster 3_v_WT#3 Cluster 4_SIX2+CITED1+ITGB1+					hFK Cluster 3_v_WT#12 Cluster 6_SIX2+CITED1+ITGB1+					hFK Cluster 5_v_WT#12 Cluster 6_SIX2+CITED1+ITGB1+
[truncated: 3,391 more rows]
[truncated: 63 more columns]
